# Supplementary material for: Bibliometric Analysis of Network Pharmacology in Traditional Chinese Medicine
Source: Evid Based Complement Alternat Med. 2022 Jun 15;2022:1583773. doi: 10.1155/2022/1583773 (PMC9217600; doi:10.1155/2022/1583773)
Supplement: Supplementary Materials — The supplementary materials were the basic information of 1905 articles downloaded from the Web of Science database in this study, including keywords, references, and the authors countries and institutions. [file 1583773.f1.zip]

Archive with 5 entries (4 files):
- 1583773.f1/
- 1583773.f1/download_1-500.txt
- 1583773.f1/download_1001-1500.txt
- 1583773.f1/download_1501-1905.txt
- 1583773.f1/download_501-1000.txt
