# Supplementary material for: Bibliometric Analysis of Network Pharmacology in Traditional Chinese Medicine
Source: Evid Based Complement Alternat Med. 2022 Jun 15;2022:1583773. doi: 10.1155/2022/1583773 (PMC9217600; doi:10.1155/2022/1583773)
Supplement: Supplementary Materials — The supplementary materials were the basic information of 1905 articles downloaded from the Web of Science database in this study, including keywords, references, and the authors countries and institutions. [file 1583773.f1.zip › 1583773.f1/download_1-500.txt]

FN Clarivate Analytics Web of Science
VR 1.0
PT J
AU Dahat, Y
   Saha, P
   Mathew, JT
   Chaudhary, SK
   Srivastava, AK
   Kumar, D
AF Dahat, Yogita
   Saha, Priyanka
   Mathew, J. T.
   Chaudhary, Sushil K.
   Srivastava, Amit K.
   Kumar, Deepak
TI Traditional uses, phytochemistry and pharmacological attributes of
   Pterocarpus santalinus and future directions: A review
SO JOURNAL OF ETHNOPHARMACOLOGY
LA English
DT Review
DE Pterocarpus santalinus; Pharmacology; Phytochemistry; Anti-oxidant;
   Anti-inflammatory; Network pharmacology
ID 2 AURONE GLYCOSIDES; SESQUITERPENES; INHIBITION; POLYMORPHISMS;
   CONSTITUENTS; ACTIVATION; TERPENOIDS; TRITERPENE; HEARTWOOD; MEDICINE
AB Ethnopharmacological relevance: Pterocarpus santalinus, an ancient folk medicine, is endemic to the eastern ghats of south India, and the heartwood is prescribed since time immemorial for the mitigation of inflammatory disorders in traditional practice and ayurvedic system of medicines.
   Aim of the study: This review aims to provide collective pieces of information of the traditional uses, phytochemicals, and pharmacological facets of P. santalinus, with an intuition for promoting future research to explore its pharmaceutical potential as a therapeutic agent against modern maladies. Material and methods: Extensive literature search was performed to collate the data by using various electronic search engines. A network pharmacology-based approach is incorporated for validation of traditional claims orbiting around anti-inflammatory properties and directed its future exploration against obesity, ovarian inflammation, ovarian folliculogenesis, and inflammatory breast cancer.
   Results: In a nutshell, the present review encompasses the phytochemistry, pharmacology of this species intending to sensitize the scientific community for future research on this promising plant. Nearly 85 chemical constituents are reported from the plants wherein bark and leaves are enriched with the lupane and oleanane class of triterpene while sesquiterpenes and polyphenolic compounds are predominantly present in the heartwood of the plant. Although phytochemical investigations are being reported since the mid-twentieth century however there has been recent interest in the evaluation of biological activities such as anti-inflammatory, antioxidant, anti-cancer, anti-viral, etc.
   Conclusion: In conclusion, a systematic phytochemical analysis and pharmacological exploration in close collaboration for establishing the therapeutic potential of the chemical constituents present in P. santalinus is recommended to substantiate the traditional claims for bringing it into the mainstream pharmaceutical and commercial utilization.
C1 [Dahat, Yogita; Kumar, Deepak] CSIR Indian Inst Chem Biol IICB, Organ & Med Chem Div, 4 Raja SC Mullick Rd, Kolkata, India.
   [Saha, Priyanka; Srivastava, Amit K.] CSIR Indian Inst Chem Biol IICB, Canc Biol & Inflammatory Disorder Div, 4 Raja SC Mullick Rd, Kolkata, India.
   [Dahat, Yogita] Acad Sci & Innovat Res AcSIR, Ghaziabad, India.
   [Mathew, J. T.] West Bengal Forest Dept, Kolkata, India.
   [Chaudhary, Sushil K.] DIT Univ, Fac Pharm, Mussoorie Divers Rd, Dehra Dun 248009, Uttarakhand, India.
   [Chaudhary, Sushil K.] Inst Bioresources & Sustainable Dev, Imphal, Manipur, India.
RP Kumar, D (corresponding author), CSIR Indian Inst Chem Biol IICB, Organ & Med Chem Div, 4 Raja SC Mullick Rd, Kolkata, India.; Srivastava, AK (corresponding author), CSIR Indian Inst Chem Biol IICB, Canc Biol & Inflammatory Disorder Div, 4 Raja SC Mullick Rd, Kolkata, India.; Chaudhary, SK (corresponding author), Inst Bioresources & Sustainable Dev, Imphal, Manipur, India.
EM sushpharma525@gmail.com; amit@iicb.res.in; deepak@iicb.res.in
OI Kumar, Dr Deepak/0000-0002-8292-1684
FU National Biodiversity Authority, Chennai, India
   [Tech/Gen1/22/149/17/18-19/4294, Tech/Gen1/22/149/17/18-19/4292]; CSIR
   (GATE-JRF); DBT-RA program in Biotechnology and Life Sciences
FX DK and AKS are thankful to the National Biodiversity Authority, Chennai,
   India for the financial support (Tech/Gen1/22/149/17/18-19/4294 and
   4292) and Director, CSIR-IICB for providing necessary facilities. YD
   acknowledges the fellowship from CSIR (GATE-JRF). PS gratefully
   acknowledges financial support from the DBT-RA program in Biotechnology
   and Life Sciences.
CR ADINARAYANA D, 1982, PHYTOCHEMISTRY, V21, P1083, DOI 10.1016/S0031-9422(00)82421-8
   AKISANYA A, 1959, J CHEM SOC, P2679, DOI 10.1039/jr9590002679
   ARNONE A, 1972, TETRAHEDRON LETT, P3503, DOI 10.1016/S0040-4039(01)94083-3
   ARNONE A, 1975, J CHEM SOC PERK T 1, P186, DOI 10.1039/p19750000186
   Arunakumara KKIU, 2011, J KOREAN SOC APPL BI, V54, P495, DOI 10.3839/jksabc.2011.076
   Azamthulla M, 2016, PHARM LETT, V8, P34
   Baishya R, 2020, HERBAL MEDICINE IN INDIA: INDIGENOUS KNOWLEDGE, PRACTICE, INNOVATION AND ITS VALUE, P175, DOI 10.1007/978-981-13-7248-3_12
   Behera S. K., 2006, Indian Journal of Traditional Knowledge, V5, P519
   Bhandary MJ, 2011, INDIAN J TRADIT KNOW, V10, P528
   Biswas Tuhin Kanti, 2004, Int J Low Extrem Wounds, V3, P143, DOI 10.1177/1534734604268385
   Boots CE, 2015, SEMIN REPROD MED, V33, P270, DOI 10.1055/s-0035-1554928
   Bulle S, 2016, BIOMED PHARMACOTHER, V83, P1057, DOI 10.1016/j.biopha.2016.08.031
   Bulle S, 2016, BIOMED PHARMACOTHER, V84, P740, DOI 10.1016/j.biopha.2016.09.103
   Bulle Saradamma, 2016, Pharmacogn Rev, V10, P43, DOI 10.4103/0973-7847.176575
   Chaireti R, 2016, SCAND J CLIN LAB INV, V76, P190, DOI 10.3109/00365513.2015.1129670
   Charvet-Faury S, 1998, RIV ITAL EPPOS, P435
   Chen L., 2008, Pharmaceutical or Health Product Comprising Pterocarpus Santalinus Extract for Treating Diabetes, Patent No. 101322738
   Cho JY, 2001, BIOL PHARM BULL, V24, P167, DOI 10.1248/bpb.24.167
   CORDELL GA, 1976, CHEM REV, V76, P425, DOI 10.1021/cr60302a002
   da Silva JAT, 2019, J FORESTRY RES, V30, P745, DOI 10.1007/s11676-018-0714-6
   Dhanabal P., 2007, ASIAN J TRAD MED, V2, P51
   Donga S., 2017, PHARMACOGN PHYTOCHEM, V6, P297
   Donga S., 2017, ASIAN J PHARM CLIN R, V10, P204, DOI [10.22159/ajpcr.2017.v10i11.20939, DOI 10.22159/AJPCR.2017.V10I11.20939]
   El Sayed KA, 2002, J NAT PROD, V65, P1547, DOI 10.1021/np020213x
   Ferreyra MLF, 2012, FRONT PLANT SCI, V3, DOI 10.3389/fpls.2012.00222
   Faruque O., 2011, J TAXON BIODIV RES, V5, P27
   Gao W, 2018, PHOTOCHEM PHOTOBIOL, V94, P139, DOI 10.1111/php.12835
   Geck Renee C., 2016, Advances in Biological Regulation, V62, P11, DOI 10.1016/j.jbior.2016.01.001
   Ghali ENHK, 2018, CANCER BIOTHER RADIO, V33, P427, DOI 10.1089/cbr.2018.2532
   Girdhari Deshmuch M.P., 2017, Patent No. [IN 201621010191 A, 201621010191]
   Grienke U, 2018, PLANTA MED, V84, DOI 10.1055/a-0590-5153
   Ham B, 2019, PLANTA MED, V85, P599, DOI 10.1055/a-0824-1282
   HASHIDOKO Y, 1992, PHYTOCHEMISTRY, V31, P2148, DOI 10.1016/0031-9422(92)80384-Q
   Hopkins AL, 2007, NAT BIOTECHNOL, V25, P1110, DOI 10.1038/nbt1007-1110
   Hridya H, 2016, INT J BIOL MACROMOL, V86, P383, DOI 10.1016/j.ijbiomac.2016.01.098
   Huang Z, 2019, BIOCHEM BIOPH RES CO, V514, P24, DOI 10.1016/j.bbrc.2019.04.101
   Jung K, 2012, J LIQ CHROMATOGR R T, V35, P2462, DOI 10.1080/10826076.2011.633680
   Kesari AN, 2004, PHYTOCHEMISTRY, V65, P3125, DOI 10.1016/j.phytochem.2004.10.008
   Kibble M, 2015, NAT PROD REP, V32, P1249, DOI 10.1039/c5np00005j
   KINJO J, 1995, TETRAHEDRON LETT, V36, P5599
   Kinjo J., 1995, S CHEM NAT PROD, P493
   Kirtikar R, 1981, INDIAN MED PLANTS
   Kitajima M., 2018, J MAMMALIAN OVA RES, V35, P21, DOI [10.1274/jmor.35.21, DOI 10.1274/JMOR.35.21]
   Krishnaveni KS, 2000, FITOTERAPIA, V71, P10, DOI 10.1016/S0367-326X(99)00107-0
   Krishnaveni KS, 2000, PHYTOCHEMISTRY, V53, P605, DOI 10.1016/S0031-9422(99)00526-9
   KUMAR N, 1976, PHYTOCHEMISTRY, V15, P1417, DOI 10.1016/S0031-9422(00)97131-0
   KUMAR N, 1976, CURR SCI INDIA, V45, P516
   KUMAR N, 1975, PHYTOCHEMISTRY, V14, P521, DOI 10.1016/0031-9422(75)85121-1
   KUMAR N, 1974, PHYTOCHEMISTRY, V13, P633, DOI 10.1016/S0031-9422(00)91365-7
   Kumar N, 1974, CURR SCI INDIA, V43
   Kwon HJ, 2006, J ETHNOPHARMACOL, V105, P229, DOI 10.1016/j.jep.2005.10.025
   Li L, 2018, J ASIAN NAT PROD RES, V20, P306, DOI 10.1080/10286020.2017.1335714
   Liu YB, 2009, MOL NUTR FOOD RES, V53, P1177, DOI 10.1002/mnfr.200800545
   Lukey MJ, 2017, DRUG DISCOV TODAY, V22, P796, DOI 10.1016/j.drudis.2016.12.003
   Lyu M, 2017, SCI REP-UK, V7, DOI 10.1038/s41598-017-14692-3
   Madan Pal Nighantu, 2008, HINDI TRANSLATION
   Makar KW, 2013, CANCER CAUSE CONTROL, V24, P2059, DOI 10.1007/s10552-013-0282-1
   Manjunatha B. K., 2006, Indian Journal of Pharmacology, V38, P25
   Manjunatha B. K., 2006, Indian Journal of Pharmaceutical Sciences, V68, P115
   Maurya R, 2004, PHYTOCHEMISTRY, V65, P915, DOI 10.1016/j.phytochem.2004.01.021
   Mazzio E, 2013, PHYTOTHER RES, V27, P818, DOI 10.1002/ptr.4795
   Meena V., 2017, WORLD J PHARM RES, V6, P539, DOI [10.20959/wjpr201716-10083, DOI 10.20959/WJPR201716-10083]
   MOHAN P, 1989, PHYTOCHEMISTRY, V28, P1287, DOI 10.1016/0031-9422(89)80238-9
   Narayan S, 2005, PHYTOTHER RES, V19, P958, DOI 10.1002/ptr.1764
   Narayan S, 2007, CHEM-BIOL INTERACT, V170, P67, DOI 10.1016/j.cbi.2007.07.005
   Narayan S, 2007, PHYTOTHER RES, V21, P190, DOI 10.1002/ptr.2047
   Panda T, 2008, INDIAN J TRADIT KNOW, V7, P242
   Park T.S., 2009, Tree Extract Fractions for Preventing and Treating Obesity, Hyperlipidemia, and Diabetes Mellitus, Patent No. [KR 911623 B1 20090812, 911623120090812]
   Parrotta J. A., 2001, Healing plants of peninsular India, DOI 10.1079/9780851995014.0000
   Parsaeyan N, 2014, J DIABETES METAB DIS, V13, DOI 10.1186/2251-6581-13-30
   Pecorelli A, 2019, FREE RADICAL BIO MED, V134, P598, DOI 10.1016/j.freeradbiomed.2019.02.007
   Pullaiah T, 2019, RED SANDERS: SILVICULTURE AND CONSERVATION, P7, DOI 10.1007/978-981-13-7627-6_2
   Rao BK, 2001, J ETHNOPHARMACOL, V74, P69, DOI 10.1016/S0378-8741(00)00344-5
   Rao SP, 2002, CURR SCI INDIA, V83, P1144
   Ravishankar B, 2007, AFR J TRADIT COMPLEM, V4, P319
   Saha P, 2019, FRONT PHARMACOL, V10, DOI 10.3389/fphar.2019.00509
   Saikia AP, 2006, J ETHNOPHARMACOL, V106, P149, DOI 10.1016/j.jep.2005.11.033
   Sandra A, 1996, CONTACT DERMATITIS, V34, P69, DOI 10.1111/j.1600-0536.1996.tb02124.x
   Shailajan S, 2019, J AOAC INT, V102, P1003, DOI 10.5740/jaoacint.18-0380
   Singh P.T., 2017, WORLD J PHARM PHARM, V6, P2021, DOI [10.20959/wjpps20179-10152, DOI 10.20959/WJPPS20179-10152]
   Singh Seema, 1992, Fitoterapia, V63, P555
   Singh Seema, 1993, Fitoterapia, V64, P90
   Strych S, 2015, ANGEW CHEM INT EDIT, V54, P5079, DOI 10.1002/anie.201411350
   Strych S, 2013, ANGEW CHEM INT EDIT, V52, P9509, DOI 10.1002/anie.201302317
   Sundararajan M, 2017, RES REV J PHARM, V7, P19
   Sur D, 2017, EUR J CANCER, V72, pS91
   Sur D., 2017, ASIAN J ONCOL, V3, P23, DOI [10.4103/asjo.asjo_96-16, DOI 10.4103/ASJO.ASJO_96-16]
   Talukdar D, 2019, INT J AYURVEDA PHARM, V10, P301
   Tripathi M.K, 2015, EUR J BIOMED PHARM S, V2, P109
   Vaishya L.S, 1953, SHALIGRAM NIGHANTU B
   Vedavathy S, 1997, Anc Sci Life, V16, P307
   VENKATARAMAIAH V, 1980, INDIAN J EXP BIOL, V18, P887
   Vogt T, 2010, MOL PLANT, V3, P2, DOI 10.1093/mp/ssp106
   Wu GX, 2017, J ASSIST REPROD GEN, V34, P357, DOI 10.1007/s10815-016-0865-3
   Wu SF, 2011, BIOORG MED CHEM LETT, V21, P5630, DOI 10.1016/j.bmcl.2011.06.036
   Wu SF, 2011, J NAT PROD, V74, P989, DOI 10.1021/np100871g
   Yesodharan K, 2007, INDIAN J TRADIT KNOW, V6, P481
   Zhang X, 2020, REPROD BIOL ENDOCRIN, DOI [10.21203/RS.2.24602/V1, DOI 10.21203/RS.2.24602/V1]
   Zhu W, 2019, SCI REP-UK, V9, P1, DOI [10.1038/s415, DOI 10.1038/S415]
NR 99
TC 0
Z9 0
U1 4
U2 4
PU ELSEVIER IRELAND LTD
PI CLARE
PA ELSEVIER HOUSE, BROOKVALE PLAZA, EAST PARK SHANNON, CO, CLARE, 00000,
   IRELAND
SN 0378-8741
EI 1872-7573
J9 J ETHNOPHARMACOL
JI J. Ethnopharmacol.
PD AUG 10
PY 2021
VL 276
AR 114127
DI 10.1016/j.jep.2021.114127
PG 17
WC Plant Sciences; Chemistry, Medicinal; Integrative & Complementary
   Medicine; Pharmacology & Pharmacy
SC Plant Sciences; Pharmacology & Pharmacy; Integrative & Complementary
   Medicine
GA SQ3JB
UT WOS:000660251000003
PM 33915135
DA 2021-07-01
ER

PT J
AU Wei, JW
   Ma, LY
   Liu, WP
   Wang, YD
   Shen, C
   Zhao, X
   Zhao, CY
AF Wei, Junwei
   Ma, Luyuan
   Liu, Wenpeng
   Wang, Yadong
   Shen, Chuan
   Zhao, Xin
   Zhao, Caiyan
TI Identification of the molecular targets and mechanisms of compound
   mylabris capsules for hepatocellular carcinoma treatment through network
   pharmacology and bioinformatics analysis
SO JOURNAL OF ETHNOPHARMACOLOGY
LA English
DT Article
DE Traditional Chinese medicine; Compound mylabris capsules; Hepatocellular
   carcinoma; Network pharmacology; Bioinformatics; Serum pharmacology
ID SYSTEMS PHARMACOLOGY; DRUG DISCOVERY; CANCER; TRANSITION; THERAPIES;
   CDK1; P53
AB Ethnopharmacological relevance: Traditional Chinese herbal formulas have been proven to exert an inhibitory effect on tumor. Compound mylabris capsules (CMC) has been used for treating cancer, especially hepatocellular carcinoma (HCC), for years in China. However, its therapeutic mechanisms on HCC remain unclear.
   Aim of the study: This research aimed to elucidate the molecular targets and mechanisms of CMC for treating HCC. Materials and methods: First, the bioactive ingredients and potential targets of CMC, as well as HCC-related targets were retrieved from publicly available databases. Next, the overlapped genes between potential targets of CMC and HCC-related targets were determined using bioinformatics analysis. Then, networks of ingredient-target and gene-pathway were constructed. Finally, cell experiments were carried out to examine the effects of CMCmedicated serum on HCC and validate the core molecular targets.
   Results: In total, 151 bioactive ingredients and 255 potential targets of CMC were selected, 982 differentially expressed genes of HCC were identified. Among them, 34 overlapped genes were finally selected. In addition, 20 pathways and 429 GO terms were significantly enriched. Protein-protein interaction and gene-pathway networks indicated that Cyclin B1(CCNB1) and Cyclin Dependent Kinase 1(CDK1) were the core gene targets for the treatment of CMC on HCC. Moreover, in vitro studies showed that CMC-medicated serum significantly inhibited the viability of HepG2 cells. Furthermore, CMC downregulated CCNB1 and CDK1 expressions and induced G2/M phase cell cycle arrest.
   Conclusions: CMC plays a therapeutic role in HCC via multi-component, -target and -pathway mechanisms, in which CCNB1 and CDK1 may be the core molecular targets. This study indicates that the integration of network pharmacology and bioinformatics analysis, followed by experimental validation, can serves as an effective tool for studying the therapeutic mechanisms of traditional Chinese medicine.
C1 [Wei, Junwei; Ma, Luyuan; Wang, Yadong; Shen, Chuan; Zhao, Caiyan] Hebei Med Univ, Dept Infect Dis, Affiliated Hosp 3, Shijiazhuang 050000, Hebei, Peoples R China.
   [Liu, Wenpeng; Zhao, Xin] Hebei Med Univ, Dept Hepatobiliary Surg, Affiliated Hosp 3, Shijiazhuang 050000, Hebei, Peoples R China.
RP Zhao, CY (corresponding author), 68 Xiangjiang Rd, Shijiazhuang 050000, Hebei, Peoples R China.
EM weijw2019@hotmail.com; 13623319263@163.com; liuwpsjz2015@163.com;
   wangyadong8060@126.com; shenchuan33@126.com; surgeon1110@163.com;
   zhaocy2005@163.com
FU Key R & D project of Hebei Province [20377768D]
FX This research was supported by the Key R & D project of Hebei Province
   [grant numbers 20377768D] .
CR Bray F, 2018, CA-CANCER J CLIN, V68, P394, DOI 10.3322/caac.21492
   Chen Y, 2016, PHARMACOL RES, V114, P39, DOI 10.1016/j.phrs.2016.09.026
   Danhier F, 2010, INT J PHARMACEUT, V392, P20, DOI 10.1016/j.ijpharm.2010.03.018
   Duan DD, 2015, ACTA PHARMACOL SIN, V36, P651, DOI 10.1038/aps.2015.33
   Feng IC, 2018, ENVIRON TOXICOL, V33, P261, DOI 10.1002/tox.22513
   Gavaraskar K, 2015, FITOTERAPIA, V106, P22, DOI 10.1016/j.fitote.2015.07.019
   Gong FR, 2015, ONCOTARGET, V6, P18469, DOI 10.18632/oncotarget.4063
   Han J, 2020, INT J CANCER, V146, P1741, DOI 10.1002/ijc.32599
   Hopkins AL, 2008, NAT CHEM BIOL, V4, P682, DOI 10.1038/nchembio.118
   Huang C, 2014, BRIEF BIOINFORM, V15, P710, DOI 10.1093/bib/bbt035
   Jiang X., 2011, J GUANGDONG PHARM CO, V27, P170
   Jin JL, 2020, FRONT BIOENG BIOTECH, V8, DOI 10.3389/fbioe.2020.00054
   Jin P, 1998, J CELL BIOL, V141, P875, DOI 10.1083/jcb.141.4.875
   Kowalik MA, 2020, J HEPATOL, V72, P1159, DOI 10.1016/j.jhep.2019.12.018
   Kreis NN, 2010, ONCOGENE, V29, P5591, DOI 10.1038/onc.2010.290
   Law V, 2014, NUCLEIC ACIDS RES, V42, pD1091, DOI 10.1093/nar/gkt1068
   Li S, 2013, CHIN J NAT MEDICINES, V11, P110, DOI [10.3724/SP.J.1009.2013.00110, 10.1016/S1875-5364(13)60037-0]
   Li YY, 2020, J ETHNOPHARMACOL, V252, DOI 10.1016/j.jep.2020.112603
   Liu XL, 2019, PHYTOMEDICINE, V62, DOI 10.1016/j.phymed.2019.152930
   Liu Y, 2020, J ALTERN COMPLEM MED, V26, P956, DOI 10.1089/acm.2019.0334
   Llovet JM, 2015, NAT REV CLIN ONCOL, V12, P408, DOI [10.1038/nrclinonc.2015.121, 10.1038/nrclinonc.2015.103]
   Lu S, 2014, INT J BIOL SCI, V10, P415, DOI 10.7150/ijbs.8002
   Malumbres M, 2009, NAT REV CANCER, V9, P153, DOI 10.1038/nrc2602
   Martin A, 2010, BMC BIOINFORMATICS, V11, DOI 10.1186/1471-2105-11-91
   Niu J, 2020, SCI SIGNAL, V13, DOI 10.1126/scisignal.abb5727
   Omata M, 2017, HEPATOL INT, V11, P317, DOI 10.1007/s12072-017-9799-9
   Pei JF, 2014, J AM CHEM SOC, V136, P11556, DOI 10.1021/ja504810z
   Qin G, 2020, HEPATOLOGY, V71, P112, DOI 10.1002/hep.30793
   Ru JL, 2014, J CHEMINFORMATICS, V6, DOI 10.1186/1758-2946-6-13
   Setshedi M, 2018, SAMJ, S. Afr. med. j., V108, P41, DOI [10.7196/samj.2018.v108i8.13500, 10.7196/SAMJ.2018.v108i8b.13500]
   Sonntag R, 2018, P NATL ACAD SCI USA, V115, P9282, DOI 10.1073/pnas.1807155115
   Wang BC, 2005, COLLOID SURFACE B, V43, P194, DOI 10.1016/j.colsurfb.2005.04.013
   Wang Q, 2018, FRONT PHARMACOL, V9, DOI 10.3389/fphar.2018.01233
   Willder JM, 2013, BRIT J CANCER, V108, P139, DOI 10.1038/bjc.2012.480
   Xiang YN, 2019, CANCER MED-US, V8, P1958, DOI 10.1002/cam4.2108
   Yang J., 2007, CHIN TRADIT PATENT M, V5, P772
   Yin JJ, 2014, J ETHNOPHARMACOL, V154, P229, DOI 10.1016/j.jep.2014.04.011
   Yin YK, 2018, BIOMED PHARMACOTHER, V99, P340, DOI 10.1016/j.biopha.2017.11.139
   Zhang H, 2019, J CELL PHYSIOL, V234, P619, DOI 10.1002/jcp.26816
   Zhang Q, 2017, J CANCER, V8, P3945, DOI 10.7150/jca.22162
   Zhu RX, 2016, GUT LIVER, V10, P332, DOI 10.5009/gnl15257
   Zou C, 2011, CARCINOGENESIS, V32, P1840, DOI 10.1093/carcin/bgr225
NR 42
TC 0
Z9 0
U1 6
U2 6
PU ELSEVIER IRELAND LTD
PI CLARE
PA ELSEVIER HOUSE, BROOKVALE PLAZA, EAST PARK SHANNON, CO, CLARE, 00000,
   IRELAND
SN 0378-8741
EI 1872-7573
J9 J ETHNOPHARMACOL
JI J. Ethnopharmacol.
PD AUG 10
PY 2021
VL 276
AR 114174
DI 10.1016/j.jep.2021.114174
PG 10
WC Plant Sciences; Chemistry, Medicinal; Integrative & Complementary
   Medicine; Pharmacology & Pharmacy
SC Plant Sciences; Pharmacology & Pharmacy; Integrative & Complementary
   Medicine
GA SQ3JE
UT WOS:000660251300002
PM 33932512
DA 2021-07-01
ER

PT J
AU Wu, YH
   Cheng, YF
   Yang, YH
   Wang, D
   Yang, XQ
   Fu, CM
   Zhang, JM
   Hu, YC
AF Wu, Yihan
   Cheng, Yanfen
   Yang, Yuhan
   Wang, Di
   Yang, Xiaoqin
   Fu, Chaomei
   Zhang, Jinming
   Hu, Yichen
TI Mechanisms of Gegen Qinlian Pill to ameliorate irinotecan-induced
   diarrhea investigated by the combination of serum pharmacochemistry and
   network pharmacology
SO JOURNAL OF ETHNOPHARMACOLOGY
LA English
DT Article
DE Gegen qinlian pill; CPT-11; Gut toxicity; Diarrhea; Network
   pharmacology; Mechanisms of action
ID TRADITIONAL CHINESE MEDICINE; OXIDATIVE STRESS; BIOACTIVE COMPOUNDS;
   COLORECTAL-CANCER; GUT MICROBIOTA; DECOCTION; COMPONENTS; THERAPY; CELLS
AB Ethnopharmacological relevance: Traditional Chinese medicine suggests the use of natural extracts and compounds is a promising strategy to prevent irinotecan (CPT-11)-induced gut toxicity and resulting diarrhea. Previous work from our lab indicated the protective effect of Gegen Qinlian decoction; given this, we further speculated that Gegen Qinlian Pill (GQP) would exhibit similar therapeutic effects. The effective material basis as well as potential mechanisms underlying the effect of GQP for the treatment of CPT-11-induced diarrhea have not been fully elucidated.
   Aim of the study: The application of natural extracts or compounds derived from Chinese medicine is deemed to a promising strategy to prevent irinotecan (CPT-11)-induced gut toxicity. The aim of this study was to investigated the beneficial effects of GQP on CPT-11-induced gut toxicity and further explored its anti-diarrheal mechanism.
   Methods: First, the beneficial effect of GQP in alleviating diarrhea in mice following CPT-11 administration was investigated. We also obtained the effective ingredients in GQP from murine serum samples using HPLC-Q-TOFMS analysis. Based on these active components, we next established an interaction network linking & ldquo;compoundtarget-pathway & rdquo;. Finally, a predicted mechanism of action was obtained using in vivo GQP validation based on Gene Ontology (GO) functional and Kyoto Encyclopedia of Genes and Genomes (KEGG) enrichment analyses. Results: A total of 19, GQP-derived chemical compounds were identified in murine serum samples. An interaction network linking & ldquo;compound-target-pathway & rdquo; was then established to illuminate the interaction between the components present in serum and their targets that mitigated diarrhea. These results indicated GQP exerted a curative effect on diarrhea and diarrhea-related diseases through different targets, which cumulatively regulated inflammation, oxidative stress, and proliferation processes.
   Conclusion: Taken together, this study provides a feasible strategy to elucidate the effective constituents in traditional Chinese medicine formulations. More specifically, this work detailed the basic pharmacological effects and underlying mechanism behind GQP & rsquo;s effects in the treatment of CPT-11-induced gut toxicity.
C1 [Wu, Yihan; Cheng, Yanfen; Yang, Yuhan; Wang, Di; Yang, Xiaoqin; Fu, Chaomei; Zhang, Jinming] Chengdu Univ Tradit Chinese Med, Sch Pharm, Chengdu 611137, Peoples R China.
   [Yang, Yuhan] Univ Macau, Inst Chinese Med Sci, State Key Lab Qual Res Chinese Med, Macau, Peoples R China.
   [Hu, Yichen] Chengdu Univ, Sch Med, Chengdu 610106, Peoples R China.
RP Zhang, JM (corresponding author), Chengdu Univ Tradit Chinese Med, Chengdu 611137, Peoples R China.; Hu, YC (corresponding author), Chengdu Univ, Chengdu 610106, Peoples R China.
EM yihanwuone@126.com; chengyanfen122@126.com; mb85815@umac.edu.mo;
   diwang1992@126.com; yangxiaoqin1992515@163.com; chaomeifu@126.com;
   cdutcmzjm@126.com; huyichen0323@126.com
FU Sichuan Science and Technology Project [2020YJ0195]; Sichuan Science and
   Technology Innovation Miao Zi Project [2019051]
FX This work was supported by the Sichuan Science and Technology Project
   (2020YJ0195) and Sichuan Science and Technology Innovation Miao Zi
   Project (2019051).
CR Abed DA, 2015, ACTA PHARM SIN B, V5, P285, DOI 10.1016/j.apsb.2015.05.008
   Atiq A, 2019, EUR J PHARMACOL, V843, P292, DOI 10.1016/j.ejphar.2018.12.014
   Bhattacharyya A, 2014, PHYSIOL REV, V94, P329, DOI 10.1152/physrev.00040.2012
   Cao M, 2013, PLOS ONE, V8, DOI 10.1371/journal.pone.0061944
   Cao Y., 2017, MOLECULES, V22
   Chen S, 2014, MOL BIOSYST, V10, P3310, DOI 10.1039/c4mb00048j
   Chen Y., 2019, INT J MOL SCI, V20
   Cheng KW, 2019, PHARMACOL RES, V139, P41, DOI 10.1016/j.phrs.2018.10.029
   Cheng Y, 2016, MED SCI MONITOR, V22, P1244, DOI 10.12659/MSM.896058
   Cho SG, 2002, J BIOCHEM MOL BIOL, V35, P24, DOI 10.5483/BMBRep.2002.35.1.024
   Dandekar A, 2015, METHODS MOL BIOL, V1292, P205, DOI 10.1007/978-1-4939-2522-3_15
   de Man FM, 2018, CLIN PHARMACOKINET, V57, P1229, DOI 10.1007/s40262-018-0644-7
   Deshmukh Prashant, 2017, Biophys Rev, V9, P41, DOI 10.1007/s12551-016-0244-4
   Eng C, 2010, SCI TRANSL MED, V2, DOI 10.1126/scitranslmed.3001517
   Fan YL, 2019, MEDICINE, V98, DOI 10.1097/MD.0000000000018512
   Fujita K, 2015, WORLD J GASTROENTERO, V21, P12234, DOI 10.3748/wjg.v21.i43.12234
   Galecki P, 2018, PSYCHIATR POL, V52, P437, DOI 10.12740/PP/76863
   Guan HY, 2017, FRONT PHARMACOL, V8, DOI 10.3389/fphar.2017.00769
   Han Y, 2020, PHARMACOL THERAPEUT, V216, DOI 10.1016/j.pharmthera.2020.107680
   Huang YF, 2017, ONCOTARGET, V8, P40264, DOI 10.18632/oncotarget.16828
   Jain B, 2018, CURR TOP MED CHEM, V18, P1053, DOI 10.2174/1568026618666180719160922
   Lam W, 2010, SCI TRANSL MED, V2, DOI 10.1126/scitranslmed.3001270
   Ling X, 2018, J CHROMATOGR B, V1083, P93, DOI 10.1016/j.jchromb.2018.02.045
   Liu CS, 2019, FRONT MICROBIOL, V10, DOI 10.3389/fmicb.2019.00825
   Liu XG, 2019, J FOOD BIOCHEM, V43, DOI 10.1111/jfbc.12955
   Lu HY, 2018, INTEGR CANCER THER, V17, P1109, DOI 10.1177/1534735418801532
   Lu JJ, 2016, ONCOTARGET, V7, P2985, DOI 10.18632/oncotarget.6407
   Lu MC, 2016, SCI REP-UK, V6, DOI 10.1038/srep26585
   Lv J, 2019, CELL DEATH DIS, V10, DOI 10.1038/s41419-019-1638-6
   Miao WJ, 2013, J PHARMACEUT BIOMED, V72, P99, DOI 10.1016/j.jpba.2012.09.015
   Muhammad J, 2018, CURR TOP MED CHEM, V18, P949, DOI 10.2174/1568026618666180330141351
   Newman David J, 2020, Adv Pharmacol, V87, P113, DOI 10.1016/bs.apha.2019.07.001
   Qi FH, 2015, BIOSCI TRENDS, V9, P16, DOI 10.5582/bst.2015.01019
   Ryuk JA, 2017, COMPLEMENT THER MED, V33, P6, DOI 10.1016/j.ctim.2017.05.004
   Sabzevary-Ghahfarokhi M, 2018, PATHOL RES PRACT, V214, P1149, DOI 10.1016/j.prp.2018.06.001
   Shahreza ML, 2018, BRIEF BIOINFORM, V19, P878, DOI 10.1093/bib/bbx017
   Soleimani A, 2019, J CELL BIOCHEM, V120, P19245, DOI 10.1002/jcb.29268
   Wan DQ, 2018, NAT PROD RES, V32, P1996, DOI 10.1080/14786419.2017.1359173
   Wang Q, 2016, J CHROMATOGR A, V1454, P15, DOI 10.1016/j.chroma.2016.05.056
   Wang YJ, 2016, BIOCHEM PHARMACOL, V101, P71, DOI 10.1016/j.bcp.2015.11.015
   Wang YS, 2019, PHARMACOL RES, V150, DOI 10.1016/j.phrs.2019.104520
   Wu JS, 2016, FRONT PHARMACOL, V7, DOI 10.3389/fphar.2016.00448
   Wu YH, 2019, BIOMED PHARMACOTHER, V109, P2252, DOI 10.1016/j.biopha.2018.11.095
   Xu RS, 2019, J CELL BIOCHEM, V120, P14585, DOI 10.1002/jcb.28720
   Yang L, 2020, BIOMED CHROMATOGR, V34, DOI 10.1002/bmc.4785
   Yang Y, 2014, MOL CANCER, V13, DOI 10.1186/1476-4598-13-48
   Yeung YT, 2018, CURR PHARM DESIGN, V24, P1449, DOI 10.2174/1381612824666180327165604
   Yuan HD, 2017, MOLECULES, V22, DOI 10.3390/molecules22071135
   Zhang CX, 2016, J CHROMATOGR B, V1029, P128, DOI 10.1016/j.jchromb.2016.07.022
   Zhang J., 2020, INT J MOL SCI, V21
   Zhang L, 2019, BIOMED PHARMACOTHER, V118, DOI 10.1016/j.biopha.2019.109223
   Zhang YB, 2020, FREE RADICAL BIO MED, V148, P33, DOI 10.1016/j.freeradbiomed.2019.12.012
NR 52
TC 0
Z9 0
U1 9
U2 9
PU ELSEVIER IRELAND LTD
PI CLARE
PA ELSEVIER HOUSE, BROOKVALE PLAZA, EAST PARK SHANNON, CO, CLARE, 00000,
   IRELAND
SN 0378-8741
EI 1872-7573
J9 J ETHNOPHARMACOL
JI J. Ethnopharmacol.
PD AUG 10
PY 2021
VL 276
AR 114200
DI 10.1016/j.jep.2021.114200
PG 12
WC Plant Sciences; Chemistry, Medicinal; Integrative & Complementary
   Medicine; Pharmacology & Pharmacy
SC Plant Sciences; Pharmacology & Pharmacy; Integrative & Complementary
   Medicine
GA SQ3JG
UT WOS:000660251500001
PM 33989737
DA 2021-07-01
ER

PT J
AU Di, S
   Han, L
   An, XD
   Kong, R
   Gao, ZZ
   Yang, YY
   Wang, XM
   Zhang, P
   Ding, QY
   Wu, HR
   Wang, H
   Zhao, LH
   Tong, XL
AF Di, Sha
   Han, Lin
   An, Xuedong
   Kong, Ran
   Gao, Zezheng
   Yang, Yingying
   Wang, Xinmiao
   Zhang, Pei
   Ding, Qiyou
   Wu, Haoran
   Wang, Han
   Zhao, Linhua
   Tong, Xiaolin
TI In silico network pharmacology and in vivo analysis of berberine-related
   mechanisms against type 2 diabetes mellitus and its complications
SO JOURNAL OF ETHNOPHARMACOLOGY
LA English
DT Article
DE Network pharmacology; Berberine; Type 2 diabetes mellitus; Diabetic
   complications; RXRA; KCNQ1
ID ACTIVATED PROTEIN-KINASE; INSULIN-RESISTANCE; GLUCOCORTICOID-RECEPTOR;
   EXPRESSION; GLUCOSE; LIVER; INHIBITION; METABOLISM; MODEL;
   GLOMERULONEPHRITIS
AB Ethnopharmacological relevance: Berberine (BBR), extracted from the traditional medicinal plant Coptis chinensis Franch., has been widely used for the treatment of type 2 diabetes mellitus (T2DM) and its complications.
   Aim of the study: To determine the potential pharmacological mechanisms underlying BBR therapeutic effect on T2DM and its complications by in silico network pharmacology and experimental in vivo validation.
   Materials and methods: A predictive network depicting the relationship between BBR and T2DM was designed based on information collected from several databases, namely STITCH, CHEMBL, PharmMapper, TTD, Drugbank, and PharmGKB. Identified overlapping targets related to both BBR and T2DM were crossed with information on biological processes (BPs) and molecular/signaling pathways using the DAVID platform and Cytoscape software. Three candidate targets identified with the BBR & ndash;T2DM network (RXRA, KCNQ1 and NR3C1) were evaluated in the C57BL/6J mouse model of T2DM. The mice were treated with BBR or metformin for 10 weeks. Weight, fasting blood glucose (FBG), oral glucose tolerance, and expression levels of the three targets were evaluated.
   Results: A total of 31 targets of BBR that were also related to T2DM were identified, of which 14 had already been reported in previous studies. Furthermore, these 31 overlapping targets were enriched in 21 related BPs and 18 pathways involved in T2DM treatment. The identified BP-target-pathway network revealed the underlying mechanisms of BBR antidiabetic activity were mediated by core targets such as RXRA, KCNQ1, and NR3C1. In vivo experiments further confirmed that treatment with BBR significantly reduced weight and FBG and alleviated insulin resistance in T2DM mice. Moreover, BBR treatment promoted RXRA expression, whereas it reduced KCNQ1 and NR3C1 expression in the liver.
   Conclusion: Using network pharmacology and a T2DM mouse model, this study revealed that BBR can effectively prevent T2DM symptoms through vital targets and multiple signaling pathways. Network pharmacology provides an efficient, time-saving approach for therapeutic research and the development of new drugs.
C1 [Di, Sha; Han, Lin; An, Xuedong; Gao, Zezheng; Yang, Yingying; Wang, Xinmiao; Zhang, Pei; Ding, Qiyou; Wu, Haoran; Wang, Han; Zhao, Linhua] Acad Chinese Med Sci, Guanganmen Hosp China, Dept Endocrinol, Beijing 100053, Peoples R China.
   [Han, Lin] Acad Chinese Med Sci, Guanganmen Hosp China, Lab Mol & Biol, Beijing 100053, Peoples R China.
   [Kong, Ran] Natl Ctr Prot Sci Beijing, Beijing Proteome Res Ctr, Beijing Inst Life, State Key Lab Prote, Beijing 102206, Peoples R China.
   [Wang, Xinmiao; Zhao, Linhua; Tong, Xiaolin] Changchun Univ Chinese Med, Affiliated Hosp, Endocrinol Dept, Changchun, Jilin, Peoples R China.
RP Zhao, LH; Tong, XL (corresponding author), Acad Chinese Med Sci, Guanganmen Hosp China, Dept Endocrinol, Beijing 100053, Peoples R China.
EM gy4017@gamyy.cn; hanlin_in_med@163.com; 577243861@qq.com;
   597381620@qq.com; zzgaobucm@163.com; wyhcyy@126.com; 1225234142@qq.com;
   13323862511@163.com; 18811785685@163.com; dr-whr@foxmail.com;
   wanghan4313@163.com; melonzhao@163.com; tongxiaolin@vip.163.com
OI an, Xuedong/0000-0002-2787-1645
FU National Natural Science Foundation of ChinaNational Natural Science
   Foundation of China (NSFC) [81973837, 81774296]; National Key R&D
   Program of China [2019YFC1709904]; State Administration of Traditional
   Chinese Medicine of the People's Republic of China [GZYYGJ2018031];
   China Academy of Chinese Medical SciencesChinese Academy of Sciences
   [ZZ0808004]
FX This work was financially supported by the National Natural Science
   Foundation of China (No. 81973837; 81774296) , National Key R&D Program
   of China (No. 2019YFC1709904) , State Administration of Traditional
   Chinese Medicine of the People's Republic of China (No. GZYYGJ2018031) ,
   and China Academy of Chinese Medical Sciences (No. ZZ0808004) .
CR Ayati SH, 2017, CRIT REV ONCOL HEMAT, V116, P147, DOI 10.1016/j.critrevonc.2017.05.008
   Bai L, 2019, AM J CHINESE MED, V47, P933, DOI 10.1142/S0192415X19500496
   Camp HS, 1999, ENDOCRINOLOGY, V140, P392, DOI 10.1210/en.140.1.392
   Cao SJ, 2013, J ETHNOPHARMACOL, V149, P576, DOI 10.1016/j.jep.2013.07.025
   Cao WL, 2017, INT J CLIN EXP MED, V10, P10267
   Chen K, 2019, CURR DRUG METAB, V20, P29, DOI 10.2174/1389200219666180918152241
   Chen Yanfeng, 2011, ISRN Endocrinol, V2011, P519371, DOI 10.5402/2011/519371
   Chen YF, 2009, METABOLISM, V58, P1694, DOI 10.1016/j.metabol.2009.06.009
   Cheng XW, 2013, PLOS ONE, V8, DOI 10.1371/journal.pone.0060213
   Cho NH, 2018, DIABETES RES CLIN PR, V138, P271, DOI 10.1016/j.diabres.2018.02.023
   Dai Y, 2017, KIDNEY INT, V92, P1444, DOI 10.1016/j.kint.2017.04.026
   de Almeida NR, 2019, MED RES REV, V39, P1372, DOI 10.1002/med.21578
   DeFronzo RA, 2015, NAT REV DIS PRIMERS, V1, DOI 10.1038/nrdp.2015.19
   Dong Y, 2016, PHYTOTHER RES, V30, P823, DOI 10.1002/ptr.5587
   Dostalek M, 2011, BRIT J PHARMACOL, V163, P937, DOI 10.1111/j.1476-5381.2011.01270.x
   Elfaki Imadeldin, 2018, Asian Pac J Cancer Prev, V19, P2057
   Ercan B, 2008, CELL BIOCHEM FUNCT, V26, P309, DOI 10.1002/cbf.1437
   FRANK JW, 1995, GASTROENTEROLOGY, V109, P755, DOI 10.1016/0016-5085(95)90382-8
   Gao N, 2011, J ENDOCRINOL INVEST, V34, P124, DOI [10.1007/BF03347042, 10.3275/6998]
   Gervasini G, 2016, MOL CELL ENDOCRINOL, V419, P158, DOI 10.1016/j.mce.2015.10.009
   Goodpaster BH, 2017, CELL METAB, V25, P1027, DOI 10.1016/j.cmet.2017.04.015
   Grygiel-Gorniak B, 2014, NUTR J, V13, DOI 10.1186/1475-2891-13-17
   Garcia-Chapa EG, 2017, BIOMED RES INT, V2017, DOI 10.1155/2017/3937893
   Guo Y, 2012, EUR J CLIN PHARMACOL, V68, P213, DOI 10.1007/s00228-011-1108-2
   Hao S, 2015, CELL BIOCHEM BIOPHYS, V72, P741, DOI 10.1007/s12013-015-0525-8
   Hopkins AL, 2008, NAT CHEM BIOL, V4, P682, DOI 10.1038/nchembio.118
   Hopkins AL, 2007, NAT BIOTECHNOL, V25, P1110, DOI 10.1038/nbt1007-1110
   Hu ED, 1996, SCIENCE, V274, P2100, DOI 10.1126/science.274.5295.2100
   Hu RF, 2017, CHIN J NAT MEDICINES, V15, P436, DOI 10.1016/S1875-5364(17)30065-1
   Huang XJ, 2018, INT J BIOL SCI, V14, P1483, DOI 10.7150/ijbs.27173
   Istvan ES, 2001, SCIENCE, V292, P1160, DOI 10.1126/science.1059344
   John K, 2016, AM J PHYSIOL-ENDOC M, V310, pE249, DOI 10.1152/ajpendo.00478.2015
   Koren D, 2011, DIABETES CARE, V34, P2442, DOI 10.2337/dc11-1093
   Kumar Surendra, 2018, J Assoc Physicians India, V66, P58
   Lee YS, 2006, DIABETES, V55, P2256, DOI 10.2337/db06-0006
   Lin JH, 2001, ANNU REV PHARMACOL, V41, P535, DOI 10.1146/annurev.pharmtox.41.1.535
   Lin Yu-di, 2013, Zhonghua Yu Fang Yi Xue Za Zhi, V47, P538
   Liu LM, 2014, BRIT J PHARMACOL, V171, P3246, DOI 10.1111/bph.12666
   Liu XH, 2010, ENDOCR J, V57, P881, DOI 10.1507/endocrj.K10E-043
   Lopaschuk GD, 2016, ANN NUTR METAB, V68, P15, DOI 10.1159/000448357
   Ma ZA, 2012, EXP DIABETES RES, DOI 10.1155/2012/703538
   Malechka VV, 2017, AM J PATHOL, V187, P2222, DOI 10.1016/j.ajpath.2017.06.007
   Mi D.H., 2018, CNS NEUROSCI THER
   Morishita K, 2017, CURR TOP MED CHEM, V17, P696, DOI 10.2174/1568026616666160617085545
   Or PMY, 2012, PHYTOMEDICINE, V19, P535, DOI 10.1016/j.phymed.2011.12.005
   Robert AA, 2019, DIABETES VASC DIS RE, V16, P227, DOI 10.1177/1479164118820714
   Saha S, 2017, HORM METAB RES, V49, P716, DOI 10.1055/s-0043-115226
   Schaier M, 2004, J MOL MED, V82, P116, DOI 10.1007/s00109-003-0510-3
   Schram MT, 2014, EUR J EPIDEMIOL, V29, P439, DOI 10.1007/s10654-014-9889-0
   Schwenk RW, 2013, MOL METAB, V2, P337, DOI 10.1016/j.molmet.2013.09.002
   Shao J, 2019, J CELL PHYSIOL, V234, P17269, DOI 10.1002/jcp.28344
   Shen YC, 2017, MOL METAB, V6, P1150, DOI 10.1016/j.molmet.2017.06.013
   Tamaki M, 2019, AM J PHYSIOL-ENDOC M, V316, pE418, DOI 10.1152/ajpendo.00218.2018
   Tsai SH, 2011, MICROVASC RES, V82, P356, DOI 10.1016/j.mvr.2011.09.008
   Vitellius G, 2018, ANN ENDOCRINOL-PARIS, V79, P98, DOI 10.1016/j.ando.2018.03.001
   Vrzal R, 2005, BIOCHEM PHARMACOL, V70, P925, DOI 10.1016/j.bcp.2005.06.016
   Wang K, 2017, DRUG METAB REV, V49, P139, DOI 10.1080/03602532.2017.1306544
   Wang MF, 2013, EVID-BASED COMPL ALT, V2013, DOI 10.1155/2013/285489
   Wang YS, 2019, MEDICINE, V98, DOI 10.1097/MD.0000000000016947
   Watanabe M., 2018, INT J MOL SCI, V19
   Wu Qing-Hua, 2019, Zhongguo Zhong Yao Za Zhi, V44, P1104, DOI 10.19540/j.cnki.cjcmm.20181212.001
   Xi X, 2001, J BIOL CHEM, V276, P41029, DOI 10.1074/jbc.M102824200
   Xie W, 2011, DIABETES OBES METAB, V13, P289, DOI 10.1111/j.1463-1326.2010.01336.x
   Yang LQ, 2003, WORLD J GASTROENTERO, V9, P359, DOI 10.3748/wjg.v9.i2.359
   Ye H, 2016, CURR TOP MED CHEM, V16, P3646, DOI 10.2174/1568026616666160530181328
   Yin J, 2008, METABOLISM, V57, P712, DOI 10.1016/j.metabol.2008.01.013
   Yuan Hai-Jian, 2020, Zhongguo Zhong Yao Za Zhi, V45, P531, DOI 10.19540/j.cnki.cjcmm.20190826.502
   Yue SJ, 2017, FRONT PHARMACOL, V8, DOI 10.3389/fphar.2017.00694
   Zhang H, 2010, METABOLISM, V59, P285, DOI 10.1016/j.metabol.2009.07.029
   Zhang Q, 2013, J NAT MED-TOKYO, V67, P86, DOI 10.1007/s11418-012-0654-y
   Zhang W, 2008, CHINESE MED J-PEKING, V121, P2124, DOI 10.1097/00029330-200811010-00003
   Zhang XP, 2015, NAT PROD RES, V29, P2287, DOI 10.1080/14786419.2014.1001387
   Zhao X., 2018, NUCL RECEPT RES, V5
   Zhou J.Y., 2008, PROG MOD BIOMED, V42, P1243
   Zhou JY, 2008, BIOL PHARM BULL, V31, P1169, DOI 10.1248/bpb.31.1169
   Zhou Ji-yin, 2007, Yaoxue Xuebao, V42, P1243
   Zhou JY, 2010, EUR J PHARMACOL, V649, P390, DOI 10.1016/j.ejphar.2010.09.030
NR 77
TC 0
Z9 0
U1 2
U2 2
PU ELSEVIER IRELAND LTD
PI CLARE
PA ELSEVIER HOUSE, BROOKVALE PLAZA, EAST PARK SHANNON, CO, CLARE, 00000,
   IRELAND
SN 0378-8741
EI 1872-7573
J9 J ETHNOPHARMACOL
JI J. Ethnopharmacol.
PD AUG 10
PY 2021
VL 276
AR 114180
DI 10.1016/j.jep.2021.114180
PG 13
WC Plant Sciences; Chemistry, Medicinal; Integrative & Complementary
   Medicine; Pharmacology & Pharmacy
SC Plant Sciences; Pharmacology & Pharmacy; Integrative & Complementary
   Medicine
GA SQ3JD
UT WOS:000660251200003
PM 33957209
OA Other Gold
DA 2021-07-01
ER

PT J
AU Kim, M
   Choi, H
   Kim, YB
AF Kim, Minjee
   Choi, Hanul
   Kim, Young Bong
TI Therapeutic targets and biological mechanisms of action of curcumin
   against Zika virus: In silico and in vitro analyses
SO EUROPEAN JOURNAL OF PHARMACOLOGY
LA English
DT Article
DE Curcumin; Zika virus (ZIKV); Network pharmacology; Molecular docking;
   Antiviral treatment
ID TNF
AB Zika virus (ZIKV) is a mosquito-borne flavivirus, that could cause congenital Zika syndrome (CZS), characterized by microcephaly, neurological complications and fetal deaths. No specific treatments for ZIKV are currently available, highlighting the urgent global need to identify and develop therapeutic agents. Drug repositioning of approved natural compounds can provide effective alternative solutions for novel antiviral development. The current study focused on curcumin, a component of turmeric known to exert diverse antiviral effects. We integrated in silico information from publicly available databases to predict interactions between curcumin and potential targets of ZIKV. In our network analysis, we identified four targets, TP53, AKT1, PTEN, and TNF, which were identified as potential targets associated with ZIKV. Based on retrieved targets, we performed molecular docking study and identified curcumin-TNF showed the strongest binding among four targets. The anti-Zika effects of curcumin were validated in vitro with the aid of antiviral and plaque reduction assay. Curcumin at concentrations ranging from 12.5 to 50 mu M displayed significant antiviral activity in a dose-dependent manner (p < 0.05). In view of its natural abundance and prevalence in the human diet, curcumin holds significant promise for treatment of ZIKV infections.
C1 [Kim, Minjee; Choi, Hanul; Kim, Young Bong] Konkuk Univ, Dept Biomed Sci & Engn, Seoul 05029, South Korea.
RP Kim, YB (corresponding author), Konkuk Univ, Dept Biomed Sci & Engn, KU Convergence Sci & Technol Inst, Seoul 05029, South Korea.
EM kimera@konkuk.ac.kr
FU Korea Health Technology R&D Project through the Korea Health Industry
   Development Institute (KHIDI) - Ministry of Health Welfare [HI15C2842,
   HI15C1685, HI18C2177]
FX This research was supported by a grant of the Korea Health Technology
   R&D Project through the Korea Health Industry Development Institute
   (KHIDI), funded by the Ministry of Health & Welfare (grant No.
   HI15C2842, HI15C1685, HI18C2177).
CR Aggarwal BB, 2013, BRIT J PHARMACOL, V169, P1672, DOI 10.1111/bph.12131
   Cianfruglia L, 2019, ANTIOXIDANTS-BASEL, V8, DOI 10.3390/antiox8090382
   Dawes BE, 2016, NPJ VACCINES, V1, DOI 10.1038/npjvaccines.2016.7
   Souza IND, 2018, SCI TRANSL MED, V10, DOI 10.1126/scitranslmed.aar2749
   Fletcher NF, 2017, J GEN VIROL, V98, P405, DOI 10.1099/jgv.0.000689
   Gao Y., 2019, VIRUSES-BASEL, V11
   Gao YN, 2019, VIRUSES-BASEL, V11, DOI 10.3390/v11111019
   Hewlings SJ, 2017, FOODS, V6, DOI 10.3390/foods6100092
   Kutluay SB, 2008, VIROLOGY, V373, P239, DOI 10.1016/j.virol.2007.11.028
   MAZUMDER A, 1995, BIOCHEM PHARMACOL, V49, P1165, DOI 10.1016/0006-2952(95)98514-A
   Padilla L, 2014, ARCH VIROL, V159, P573, DOI 10.1007/s00705-013-1849-6
   Pantsar T, 2018, MOLECULES, V23, DOI 10.3390/molecules23081899
   Shawky E, 2019, J ETHNOPHARMACOL, V238, DOI 10.1016/j.jep.2019.111826
   Siddique R, 2019, FRONT NEUROL, V10, DOI 10.3389/fneur.2019.00319
   Yu H, 2012, PLOS ONE, V7, DOI 10.1371/journal.pone.0037608
NR 15
TC 0
Z9 0
U1 0
U2 0
PU ELSEVIER
PI AMSTERDAM
PA RADARWEG 29, 1043 NX AMSTERDAM, NETHERLANDS
SN 0014-2999
EI 1879-0712
J9 EUR J PHARMACOL
JI Eur. J. Pharmacol.
PD AUG 5
PY 2021
VL 904
AR 174144
DI 10.1016/j.ejphar.2021.174144
PG 8
WC Pharmacology & Pharmacy
SC Pharmacology & Pharmacy
GA SV3MC
UT WOS:000663725600006
PM 33957087
DA 2021-07-01
ER

PT J
AU Li, JJ
   Li, L
   Wang, YY
   Zhao, YX
   Hu, P
   Xu, Z
   Liu, F
   Liang, QQ
   Tian, XT
   Huang, CG
AF Li, Jiajia
   Li, Lei
   Wang, Yangyang
   Zhao, Yuxuan
   Hu, Pei
   Xu, Zhou
   Liu, Fang
   Liang, Qianqian
   Tian, Xiaoting
   Huang, Chenggang
TI Systematic investigation on the anti-rheumatoid arthritis material basis
   and mechanism of Juan Bi Tang. Part 1: Integrating metabolic profiles
   and network pharmacology
SO JOURNAL OF PHARMACEUTICAL AND BIOMEDICAL ANALYSIS
LA English
DT Article
DE Juanbi-Tang (JBT); Rheumatoid arthritis (RA); Metabolites; Mass; Network
   pharmacology; Molecular docking
AB Previously, our cooperative team confirmed the chemical composition and anti-rheumatoid arthritis (RA) efficacy of Juanbi-Tang (JBT), a clinically and historically used traditional Chinese medicine formula, in two model animals. In this study, we developed an in vivo-in silico strategy to elucidate the anti-RA material basis and mechanism of JBT. With the aid of high-performance liquid chromatography coupled with quadrupole time-of-flight mass spectrometry (HPLC-Q-TOF), the metabolic profiles were investigated in normal and collagen-induced arthritis RA rats following oral administration of JBT. Based on the absorbed constituents in RA rats, network pharmacology was employed to predict the anti-RA mechanisms, followed by molecular docking validation. Consequently, there were 18 absorbed compounds with 6 chemical structures, which were absolutely identified by matching with standard compounds in plasma, and 17 generated metabolites involved of 7 biotransformation pathways, including glucuronidation, sulfation, hydroxylation, deglycosylation, methylation, taurine, and glycine conjugation. Moreover, RA disease affected the absorption and metabolism of the constituents in JBT, given the undetected 2 absorbed compounds and 4 metabolites in RA rats. The analysis of network pharmacology indicated that those absorbed compounds in JBT may fight against RA through the MAPK, FoxO, and Rap1 pathways. Molecular docking also validated these results. Overall, this is the first study to describe the metabolic profiles of JBT-treated healthy and RA rats, and it provides a possible anti-RA mechanism through multiple absorbed compounds and targets by network pharmacology.
   (c) 2021 Elsevier B.V. All rights reserved.
C1 [Li, Jiajia; Li, Lei] Shenyang Univ Chem Technol, Shenyang 110142, Peoples R China.
   [Li, Jiajia; Wang, Yangyang; Zhao, Yuxuan; Hu, Pei; Xu, Zhou; Liu, Fang; Tian, Xiaoting; Huang, Chenggang] Chinese Acad Sci, Shanghai Inst Mat Med, 501 Haike Rd, Shanghai 201203, Peoples R China.
   [Li, Jiajia; Wang, Yangyang; Zhao, Yuxuan; Hu, Pei; Xu, Zhou; Liu, Fang; Tian, Xiaoting; Huang, Chenggang] Shanghai Normal Univ, Coll Life & Environm Sci, Shanghai 201203, Peoples R China.
   [Liang, Qianqian] Shanghai Univ Tradit Chinese Med, Longhua Hosp, Shanghai, Peoples R China.
RP Tian, XT; Huang, CG (corresponding author), Chinese Acad Sci, Shanghai Inst Mat Med, 501 HaiKe Rd Zhangjiang, Shanghai 201203, Peoples R China.
EM zhghydxt.xt@163.com; cghsimm@126.com
FU National Science and Technology Major Project of the Ministry of Science
   and Technologyof China [2019ZX09201001-001-008, 2019ZX09201001001-003];
   Shanghai Science and Technology Development Funds [18401931300];
   Innovated Youth Promotion Association of the Chinese Academy of Sciences
   [2019280]; China Postdoctoral Science FoundationChina Postdoctoral
   Science Foundation [2018M642123]; General Project of Education
   Departmentof Liaoning Province [L2016023]; Doctoral Scientific Research
   Fund of Department of Science & Technology of Liaoning Province
   [20141083]
FX The current study was supported the National Science and Technology
   Major Project of the Ministry of Science and Technologyof China (No.
   2019ZX09201001-001-008 and 2019ZX09201001001-003), the Shanghai Science
   and Technology DevelopmentFunds (No. 18401931300), Innovated Youth
   Promotion Associationof the Chinese Academy of Sciences (No. 2019280);
   the General Financial Grant from China Postdoctoral Science
   Foundation(No. 2018M642123); the General Project of Education
   Departmentof Liaoning Province (No. L2016023) and the Doctoral
   ScientificResearch Fund of Department of Science & Technology of
   LiaoningProvince (No. 20141083)
CR Abreu JRF, 2010, ARTHRITIS RHEUM-US, V62, P3289, DOI 10.1002/art.27656
   Abreu JRF, 2010, ARTHRITIS RES THER, V12, DOI 10.1186/ar2900
   Bukhari M, 2001, ARTHRITIS RHEUM, V44, P1248, DOI 10.1002/1529-0131(200106)44:6<1248::AID-ART215>3.0.CO;2-8
   Caris JA, 2020, EUR J PHARM SCI, V146, DOI 10.1016/j.ejps.2020.105264
   Dhillon S, 2017, DRUGS, V77, P1987, DOI 10.1007/s40265-017-0835-9
   Dou YN, 2013, INT IMMUNOPHARMACOL, V17, P1037, DOI 10.1016/j.intimp.2013.10.011
   Du HY, 2019, FRONT IMMUNOL, V10, DOI 10.3389/fimmu.2019.01620
   Favalli EG, 2019, CLIN REV ALLERG IMMU, V56, P333, DOI 10.1007/s12016-018-8672-5
   Feng Yunxia, 2016, J APPL CHIN MED, V30, P4
   Hu FL, 2016, EUR J IMMUNOL, V46, P742, DOI 10.1002/eji.201545784
   JONES STM, 1991, BRIT J RHEUMATOL, V30, P16
   Lee HS, 2009, ARTHRITIS RHEUM-US, V60, P364, DOI 10.1002/art.24245
   Lohning AE, 2017, CURR TOP MED CHEM, V17, P2023, DOI 10.2174/1568026617666170130110827
   Ma ST, 2013, COMPLEMENT THER MED, V21, P35, DOI 10.1016/j.ctim.2012.12.001
   Onishi A, 2020, PHARMACOGENOMICS J, V20, P433, DOI 10.1038/s41397-019-0134-9
   Sanada H, 2011, J TOXICOL SCI, V36, P181, DOI 10.2131/jts.36.181
   Satoh K, 2001, ARTHRITIS RHEUM-US, V44, P260, DOI 10.1002/1529-0131(200102)44:2<260::AID-ANR42>3.3.CO;2-G
   Shen C, 2015, OSTEOARTHR CARTILAGE, V23, P2279, DOI 10.1016/j.joca.2015.06.020
   Tian X., 2020, J ETHNOPHARMACOL, V263, P113
   Tian XT, 2018, J CHROMATOGR B, V1084, P122, DOI 10.1016/j.jchromb.2018.03.013
   van Vollenhoven RF, 2009, BMC MED, V7, DOI 10.1186/1741-7015-7-12
   Vlachopoulos C, 2018, CLIN RHEUMATOL, V37, P515, DOI 10.1007/s10067-017-3657-y
   Wang Q, 2018, TRIALS, V19, DOI 10.1186/s13063-018-2555-1
   Wang T., 2020, FRONT PHARM, V14, P11
   Wei Shufeng, 2012, J CHIN MINKANG MED, V24, P1197
   Xu xia, 2016, J ANHUI TRADIT CHIN, V35, P83
   Yang F., 2018, PHARMACOTHER, P1592
   Zhang Y, 2019, MED SCI MONITOR, V25, P7574, DOI 10.12659/MSM.917695
NR 28
TC 0
Z9 0
U1 1
U2 1
PU ELSEVIER
PI AMSTERDAM
PA RADARWEG 29, 1043 NX AMSTERDAM, NETHERLANDS
SN 0731-7085
EI 1873-264X
J9 J PHARMACEUT BIOMED
JI J. Pharm. Biomed. Anal.
PD AUG 5
PY 2021
VL 202
AR 114133
DI 10.1016/j.jpba.2021.114133
PG 11
WC Chemistry, Analytical; Pharmacology & Pharmacy
SC Chemistry; Pharmacology & Pharmacy
GA SO8NH
UT WOS:000659231300018
PM 34051482
DA 2021-07-01
ER

PT J
AU Wang, L
   Ma, Y
   He, YQ
   Deng, JL
   Huang, DD
   Zhang, XL
   Chen, KX
   Qiu, S
   Chen, WS
AF Wang, Liang
   Ma, Ying
   He, Yuqiong
   Deng, Jiuling
   Huang, Doudou
   Zhang, Xiaoli
   Chen, Kaixian
   Qiu, Shi
   Chen, Wansheng
TI Systematic investigation of the pharmacological mechanism of Tanreqing
   injection in treating respiratory diseases by UHPLC/Q-TOF-MS/MS based on
   multiple in-house chemical libraries coupled with network pharmacology
SO JOURNAL OF PHARMACEUTICAL AND BIOMEDICAL ANALYSIS
LA English
DT Article
DE Tanreqing injection; Respiratory diseases; In-house chemical library;
   UHPLC/Q-TOF-MS/MS analysis; Network pharmacology
ID CONSTITUENTS; PLATFORM; CELLS
AB Tanreqing injection (TRQI), a drug approved by the National Drug Regulatory Authority of China (China SFDA, number: Z20030045), is widely used clinically to treat respiratory diseases. However, as a complex system, the pharmacological mechanism of TRQI for the treatment of respiratory diseases is still unclear. TRQI contains three Chinese medicines that make up the classic Chinese compound formulas Shuang-Huang-Lian (SHL). Moreover, it is known that SHL components are beneficial for characterizing the chemical compounds of TRQI. Therefore, in this study, we applied UHPLC/Q-TOF-MS/MS analysis based on multiple chemical compound libraries to identify the chemical profiles of TRQI and used network pharmacology to predict the potential targets of TRQI active compounds. First, three chemical libraries related to TRQI were created, including the TRQI in-house library, SHL in-house library, and targeted Metlin library. An integrated TRQI library was established by combining three chemical libraries for the identification and characterization of the chemical profiles of TRQI. Second, the potential targets of TRQI active compounds were predicted with the Swiss Target Prediction and TCMSP databases, and targets of respiratory disease were collected from the GeneCards database. Then, the network between the active compounds and common targets was established by Cytoscape 3.7.1. The common targets were imported into the STRING database to construct protein-protein interaction (PPI) networks and select core targets of TRQI against respiratory diseases. Gene ontology (GO) and Kyoto Encyclopedia of Genes and Genomes (KEGG) signaling pathway enrichment analyses of the core targets were performed by the Omicsbean analytic system and DAVID database, respectively. As a result, a total of 126 compounds were identified, and network pharmacological analysis showed that luteolin, wogonin, baicalein, chenodeoxycholic acid, L-serine, aspartic acid, oroxylin A, syringin, phenylalanine, and glutamic acid could be the active compounds of TRQI; GABBR1, MAPK3, GRM5, FOS, DRD2, GRM1, VEGFA, GRM3 and 92 other potential core targets for the treatment of respiratory diseases by modulating pathways in cancer, the calcium signaling pathway, cAMP signaling pathway, estrogen signaling pathway and TNF-alpha signaling pathway. (C) 2021 Elsevier B.V. All rights reserved.
C1 [Wang, Liang; He, Yuqiong; Deng, Jiuling; Chen, Kaixian; Qiu, Shi; Chen, Wansheng] Shanghai Univ Tradit Chinese Med, Inst Chinese Mat Mad, Shanghai 201203, Peoples R China.
   [Ma, Ying] Yichun Univ, Chem & Biol Engn Coll, Yichun 336000, Peoples R China.
   [Ma, Ying; Huang, Doudou; Chen, Wansheng] Second Mil Med Univ, Changzheng Hosp, Dept Pharm, Shanghai 200003, Peoples R China.
   [Zhang, Xiaoli] Shanghai Kaibao Pharmaceut Co Ltd, Shanghai 201401, Peoples R China.
RP Qiu, S; Chen, WS (corresponding author), Shanghai Univ Tradit Chinese Med, Inst Chinese Mat Mad, Shanghai 201203, Peoples R China.
EM davidhugh@msn.cn; chenwansheng@smmu.edu.cn
FU National Natural Science Foundation of ChinaNational Natural Science
   Foundation of China (NSFC) [81830109]; Natural Science Foundation of
   ChinaNational Natural Science Foundation of China (NSFC) [81903745];
   Shanghai Pujiang ProgramShanghai Pujiang Program [19PJ1409300]; Key
   Project at Central Government Level: the ability establishment of
   sustainable use for valuable Chinese medicine resources [2060302]; Key
   R&D Program of China [2018YFC1707304]
FX This work was financially supported by the National Natural Science
   Foundation of China (grant no. 81830109), Natural Science Foundation of
   China (grant no. 81903745), the Shanghai Pujiang Program (grant no.
   19PJ1409300), Key Project at Central Government Level: the ability
   establishment of sustainable use for valuable Chinese medicine resources
   (grant no. 2060302), Key R&D Program of China (2018YFC1707304).
CR Banerjee J, 2015, INT J CANCER, V137, P2815, DOI 10.1002/ijc.29646
   Barrios J, 2019, AM J RESP CELL MOL, V60, P687, DOI 10.1165/rcmb.2018-0179OC
   Bu L, 2020, BIOMED PHARMACOTHER, V132, DOI 10.1016/j.biopha.2020.110855
   Buggele WA, 2012, J BIOL CHEM, V287, P31027, DOI 10.1074/jbc.M112.387670
   Dai YF, 2018, EVID-BASED COMPL ALT, V2018, DOI 10.1155/2018/6707850
   Di Paola R, 2009, INT J IMMUNOPATH PH, V22, P937, DOI 10.1177/039463200902200409
   Ding ZH, 2020, PHARMACOL RES, V156, DOI 10.1016/j.phrs.2020.104759
   Feng SX, 2020, J LIQ CHROMATOGR R T, V43, P255, DOI 10.1080/10826076.2020.1723105
   Feng SX, 2018, J PHARMACEUT BIOMED, V148, P205, DOI 10.1016/j.jpba.2017.10.006
   Fortis S, 2012, INTENS CARE MED, V38, P1548, DOI 10.1007/s00134-012-2610-4
   Guijas C, 2018, ANAL CHEM, V90, P3156, DOI 10.1021/acs.analchem.7b04424
   Guo YP, 2015, CHIN MED-UK, V10, DOI 10.1186/s13020-015-0044-y
   He YQ, 2021, PHARMACOL RES, V163, DOI 10.1016/j.phrs.2020.105224
   Hopkins AL, 2007, NAT BIOTECHNOL, V25, P1110, DOI 10.1038/nbt1007-1110
   [孔艺 Kong Yi], 2020, [中草药, Chinese Traditional and Herbal Drugs], V51, P1785
   Li C, 2019, J PHARMACEUT BIOMED, V163, P105, DOI 10.1016/j.jpba.2018.08.058
   Li W., 2010, J INTEGR MED, V16
   Liang J., 2017, MOLECULES, V22
   Liu Y., 2019, EFFECTS MECH ADENOSI
   Si W, 2020, ANAL BIOANAL CHEM, V412, P7073, DOI 10.1007/s00216-020-02841-z
   Sun HY, 2015, J PHARMACEUT BIOMED, V115, P86, DOI 10.1016/j.jpba.2015.06.013
   Tao QY, 2020, DRUG DEV IND PHARM, V46, P1345, DOI 10.1080/03639045.2020.1788070
   Wang L., 2020, J EMERG TRADIT CHIN, V29, P36
   Wang L., 2020, MEDICINE, V99
   Wang P, 2016, COMPLEMENT THER MED, V25, P143, DOI 10.1016/j.ctim.2016.02.008
   Wang TY, 2020, PHYTOMEDICINE, V78, DOI 10.1016/j.phymed.2020.153313
   Zhang C, 2020, J ETHNOPHARMACOL, V260, DOI 10.1016/j.jep.2020.113051
   Zhang F.X, 2018, BIOMED CHROMATOGR, V32
   Zhang F, 2019, BIOMED RES INT, V2019, DOI 10.1155/2019/1854323
   Zhang F, 2016, CHIN J NAT MEDICINES, V14, P769, DOI 10.1016/S1875-5364(16)30091-7
   Zhang FX, 2018, J PHARMACEUT BIOMED, V155, P216, DOI 10.1016/j.jpba.2018.03.066
   Zhu WJ, 2020, MEDICINE, V99, DOI 10.1097/MD.0000000000022356
   Zhuang W, 2020, FRONT PHARMACOL, V11, DOI 10.3389/fphar.2020.01066
NR 33
TC 0
Z9 0
U1 2
U2 2
PU ELSEVIER
PI AMSTERDAM
PA RADARWEG 29, 1043 NX AMSTERDAM, NETHERLANDS
SN 0731-7085
EI 1873-264X
J9 J PHARMACEUT BIOMED
JI J. Pharm. Biomed. Anal.
PD AUG 5
PY 2021
VL 202
AR 114141
DI 10.1016/j.jpba.2021.114141
PG 16
WC Chemistry, Analytical; Pharmacology & Pharmacy
SC Chemistry; Pharmacology & Pharmacy
GA SO8NH
UT WOS:000659231300019
PM 34015594
DA 2021-07-01
ER

PT J
AU Zhang, ZM
   Yang, L
   Wan, Y
   Jiang, S
   Shang, EX
   Qian, DW
   Duan, JA
AF Zhang, Zhi-miao
   Yang, Lei
   Wan, Yue
   Jiang, Shu
   Shang, Er-xin
   Qian, Da-wei
   Duan, Jin-ao
TI The synergic renoprotective effect of Rehmanniae Radix Preparata and
   Corni Fructus on adenine-induced chronic kidney disease rats based on
   integrated plasma metabolomics and network pharmacology approach
SO LIFE SCIENCES
LA English
DT Article
DE Rehmanniae Radix Preparata; Corni Fructus; Synergy; Chronic kidney
   disease; Plasma metabolomics; Network pharmacology
ID MOLECULAR-MECHANISM; PROFILES; FIBROSIS
AB Aims: Rehmanniae Radix Preparata (RR) and Corni Fructus (CF) are commonly used together for the treatment of chronic kidney disease (CKD) in the clinical practices for thousands of years. However, little information on their synergy mechanism is available.
   Main methods: In this study, an integrated approach combining ultra performance liquid chromatographyquadrupole time-of-flight mass spectrometry (UPLC-Q-TOF/MS)-based metabonomics and network pharmacology was adopted to elucidate the cooperation mechanism of RR and CF on the amelioration of CKD. Furthermore, the targets from network pharmacology and metabolism pathways were jointly analyzed. Finally, the activities of key metabolic enzymes were experimentally validated by ELISA.
   Key findings: Metabolic profiling indicated that the metabolic disturbance in plasma was markedly alleviated after treatment. Nine putative biomarkers mainly involving in phenylalanine, tyrosine and tryptophan biosynthesis and tyrosine metabolism were identified. Moreover, the compound-target-pathway network of RR and CF for CKD treatment was constructed by network pharmacology, which was related to tyrosine metabolism and arginine and proline metabolism. The results were partly consistent with the findings of plasma metabolomics.
   Significance: In conclusion, this study solidly supported and enhanced current understanding of the synergy effects of RR and CF on CKD. Meanwhile, it also confirmed the feasibility of combining metabolomics and network pharmacology to identify active components and elucidate the pharmacological effects of traditional Chinese medicines (TCMs).
C1 [Zhang, Zhi-miao; Yang, Lei; Wan, Yue; Jiang, Shu; Shang, Er-xin; Qian, Da-wei; Duan, Jin-ao] Nanjing Univ Chinese Med, Jiangsu Collaborat Innovat Ctr Chinese Med Resour, 138 Xianlin Rd, Nanjing 210023, Peoples R China.
RP Jiang, S; Duan, JA (corresponding author), Nanjing Univ Chinese Med, Jiangsu Collaborat Innovat Ctr Chinese Med Resour, 138 Xianlin Rd, Nanjing 210023, Peoples R China.
EM jiangshu2020@126.com; dja@njutcm.edu.cn
FU Jiangsu Collaborative Innovation Center of Chinese Medicinal Resources
   Industrialization [ZDXM110]
FX This work was financially supported by Jiangsu Collaborative Innovation
   Center of Chinese Medicinal Resources Industrialization (No. ZDXM110) .
CR Chen DQ, 2019, NAT COMMUN, V10, DOI 10.1038/s41467-019-09329-0
   Chen L, 2020, J PHARMACEUT BIOMED, V186, DOI 10.1016/j.jpba.2020.113306
   Cui X, 2018, INT J MOL SCI, V19, DOI 10.3390/ijms19113634
   Cuoi YH, 2011, BIOL PHARM BULL, V34, P959, DOI 10.1248/bpb.34.959
   Dong Y, 2018, CHIN MED-UK, V13, DOI 10.1186/s13020-018-0191-z
   Dubin RF, 2020, CLIN J AM SOC NEPHRO, V15, P404, DOI 10.2215/CJN.07420619
   Feng YL, 2019, CELL MOL LIFE SCI, V76, P4961, DOI 10.1007/s00018-019-03155-9
   Glassock RJ, 2017, NAT REV NEPHROL, V13, P104, DOI [10.1038/nrneph.2016.163, 10.1038/nmeph.2016.163]
   Guo Q, 2019, MOLECULES, V24, DOI 10.3390/molecules24224050
   Han Y, 2012, J MED FOOD, V15, P505, DOI 10.1089/jmf.2011.1940
   Hocher B, 2017, NAT REV NEPHROL, V13, P269, DOI 10.1038/nrneph.2017.30
   Hu JR, 2018, KIDNEY INT, V94, P381, DOI 10.1016/j.kint.2018.03.008
   Kalantari S, 2019, BIOMARK MED, V13, P577, DOI 10.2217/bmm-2019-0008
   Kalgutkar AS, 2001, CHEM RES TOXICOL, V14, P1139, DOI 10.1021/tx010073b
   Kuefner MS, 2019, FASEB J, V33, P738, DOI 10.1096/fj.201800711R
   Li R, 2018, J CLIN LAB ANAL, V32, DOI 10.1002/jcla.22282
   Li Y, 2019, J TRANSL MED, V17, DOI 10.1186/s12967-019-1969-1
   Li YB, 2018, FRONT PHARMACOL, V9, DOI 10.3389/fphar.2018.00597
   Lim DW, 2013, MOLECULES, V18, P5804, DOI 10.3390/molecules18055804
   Liu CY, 2017, J ETHNOPHARMACOL, V198, P351, DOI 10.1016/j.jep.2017.01.021
   Liu XW, 2018, J PHARMACEUT BIOMED, V159, P252, DOI 10.1016/j.jpba.2018.06.065
   Liu ZY, 2016, SCI REP-UK, V6, DOI 10.1038/srep21146
   Martin B, 2018, EXP PHYSIOL, V103, P125, DOI 10.1113/EP086594
   Mau JL, 2001, J AGR FOOD CHEM, V49, P183, DOI 10.1021/jf000263c
   Mazumder MK, 2019, SCI REP-UK, V9, DOI 10.1038/s41598-018-37935-3
   Medina Alejandro Marín, 2018, Braz. J. Nephrol., V40, P273, DOI [10.1590/2175-8239-JBN-3824, 10.1590/2175-8239-jbn-3824]
   Orywal K, 2015, EXP MOL PATHOL, V98, P403, DOI 10.1016/j.yexmp.2015.03.012
   Pan LL, 2020, J ETHNOPHARMACOL, V258, DOI 10.1016/j.jep.2020.112842
   Park E, 2020, NUTRIENTS, V12, DOI 10.3390/nu12020369
   Polimanti R, 2018, AM J MED GENET B, V177, P113, DOI 10.1002/ajmg.b.32523
   Qu C, 2020, J ETHNOPHARMACOL, V247, DOI 10.1016/j.jep.2019.112284
   Ru JL, 2014, J CHEMINFORMATICS, V6, DOI 10.1186/1758-2946-6-13
   Schmidt M, 2017, BMJ-BRIT MED J, V356, DOI 10.1136/bmj.j791
   Shah VO, 2013, CLIN J AM SOC NEPHRO, V8, P363, DOI 10.2215/CJN.05540512
   Smogorzewski MJ, 2008, J RENAL NUTR, V18, P122, DOI 10.1053/j.jrn.2007.10.025
   Sogawa Y, 2018, PLOS ONE, V13, DOI 10.1371/journal.pone.0203823
   Stelzer Gil, 2016, Curr Protoc Bioinformatics, V54, DOI 10.1002/cpbi.5
   Sun BW, 2020, ANTIOXIDANTS-BASEL, V9, DOI 10.3390/antiox9090783
   Tao JH, 2015, J CHROMATOGR B, V1001, P98, DOI 10.1016/j.jchromb.2015.07.035
   Utu D, 2017, CAN J PHYSIOL PHARM, V95, P1383, DOI 10.1139/cjpp-2017-0067
   Wan NN, 2020, HYPERTENS RES, V43, P492, DOI 10.1038/s41440-020-0410-8
   Wei XY, 2018, FRONT PHARMACOL, V9, DOI 10.3389/fphar.2018.00955
   Wu Yanfang, 2013, Recent Pat Food Nutr Agric, V5, P57
   Xia P, 2020, EVID-BASED COMPL ALT, V2020, DOI 10.1155/2020/9719872
   Xu Z, 2020, BIOMED PHARMACOTHER, V125, DOI 10.1016/j.biopha.2020.109926
   Zhang QL, 2008, BMC PUBLIC HEALTH, V8, DOI 10.1186/1471-2458-8-117
   Zhang WD, 2020, TALANTA, V211, DOI 10.1016/j.talanta.2020.120710
   Zhao CBW, 2020, EVID-BASED COMPL ALT, V2020, DOI 10.1155/2020/2078932
   Zhao SY, 2018, PHYTOMEDICINE, V50, P61, DOI 10.1016/j.phymed.2018.09.184
   Zhao YY, 2013, PLOS ONE, V8, DOI 10.1371/journal.pone.0059617
   Zhong YF, 2013, KIDNEY INT, V84, P1108, DOI 10.1038/ki.2013.276
   Zhu CZ, 2018, J PHARMACOL TOX MET, V94, P34, DOI 10.1016/j.vascn.2018.04.003
NR 52
TC 0
Z9 0
U1 11
U2 11
PU PERGAMON-ELSEVIER SCIENCE LTD
PI OXFORD
PA THE BOULEVARD, LANGFORD LANE, KIDLINGTON, OXFORD OX5 1GB, ENGLAND
SN 0024-3205
EI 1879-0631
J9 LIFE SCI
JI Life Sci.
PD AUG 1
PY 2021
VL 278
AR 119545
DI 10.1016/j.lfs.2021.119545
PG 10
WC Medicine, Research & Experimental; Pharmacology & Pharmacy
SC Research & Experimental Medicine; Pharmacology & Pharmacy
GA SU7PB
UT WOS:000663323400006
PM 33930370
DA 2021-07-01
ER

PT J
AU Xiang, HL
   Lei, H
   Liu, ZY
   Liu, YJ
   Li, Y
   Qiu, YS
   Xu, LY
AF Xiang, Huilong
   Lei, Huan
   Liu, Ziyuan
   Liu, Yongjie
   Li, Yang
   Qiu, Yinsheng
   Xu, Lingyun
TI Network pharmacology and molecular docking analysis on molecular
   targets: Mechanisms of baicalin and baicalein against hyperuricemic
   nephropathy
SO TOXICOLOGY AND APPLIED PHARMACOLOGY
LA English
DT Article
DE Baicalin; Baicalein; Hyperuricemic nephropathy; Xanthine oxidase;
   Network pharmacology; Molecular docking
ID NF-KAPPA-B; ACUTE KIDNEY INJURY; URIC-ACID; XANTHINE-OXIDASE; SIGNALING
   PATHWAY; INFLAMMASOME; EXPRESSION; CELLS; ACTIVATION; INHIBITION
AB Oxidative stress and inflammation in kidney are the main causes for hyperuricemic nephropathy (HN). Baicalin and baicalein, two flavonoids, have anti-inflammatory and anti-oxidative effects and they are interconvertible in the body. In this study, both baicalin and baicalein were administered by intragastric administration (i.g.) or intraperitoneal injection (i.p.) at the dose of 50 mg kg-1, once a day for 15 consecutive days to HN mice, a model established by i.g. of yeast extract combined with i.p. of potassium oxonate. In HN mice, baicalin and baicalein reduced serum uric acid (SUA) levels and protected kidneys by anti-inflammatory and anti-oxidative effects. Mechanistically, the effect of baicalin and baicalein on reducing SUA levels might due to their inhibitory effect on xanthine oxidase (XO) activity in vivo and in vitro. Furthermore, the mechanisms of baicalin and baicalein against HN were analyzed with network pharmacology and molecular docking technology. The network pharmacology indicated that the protective effects of baicalin and baicalein against HN were mainly related to their down-regulating effects on TLRs, NF-kappa B, MAPK, PI3K/AKT and NOD-like receptor signaling pathways. Molecular docking indicated high binding affinity of baicalin/baicalein to targets such as AKT1 and MAPK1. In summary, baicalin and baicalein are promising drug candidates for the treatment of HN by inhibiting XO activity, reducing inflammation and cell apoptosis through down-regulating TLRs/NLRP3/NF-kappa B, MAPK, PI3K/AKT/NF-kappa B pathways.
C1 [Xiang, Huilong; Lei, Huan; Liu, Ziyuan; Liu, Yongjie; Li, Yang; Xu, Lingyun] Wuhan Polytech Univ, Coll Life Sci & Technol, Xuefu South Rd 68, Wuhan 430023, Peoples R China.
   [Qiu, Yinsheng] Wuhan Polytech Univ, Sch Anim Sci & Nutr Engn, Wuhan 430023, Peoples R China.
RP Xu, LY (corresponding author), Wuhan Polytech Univ, Coll Life Sci & Technol, Xuefu South Rd 68, Wuhan 430023, Peoples R China.
EM doctorxly9898@163.com
FU Open Project of Hubei Key Laboratory of Animal Nutrition and Feed
   Science [201912]; National Natural Science Foundation of ChinaNational
   Natural Science Foundation of China (NSFC) [31572572]
FX This study was financially supported by the Open Project of Hubei Key
   Laboratory of Animal Nutrition and Feed Science (Grant No. 201912) , and
   the National Natural Science Foundation of China (Grant No. 31572572) .
   Especially, we are grateful for the pathological diagnosis from Dr.
   Xueying Hu from the Animal Medical School, Huazhong Agricultural
   University. We also thank Dr. Jingchun Chen, an associate professor, at
   Nevada Institute of Personalized Medicine, University of Nevada, Las
   Vegas, USA and Ms. Yi Tian Yap at the Department of Physiology, Wayne
   State University, USA, for their help with the manuscript revision.
CR Ahad A, 2014, BIOCHIMIE, V106, P101, DOI 10.1016/j.biochi.2014.08.006
   Akao T, 2000, J PHARM PHARMACOL, V52, P1563, DOI 10.1211/0022357001777621
   Busso N, 2010, ARTHRITIS RES THER, V12, DOI 10.1186/ar2952
   Chang HY, 2010, AM J MED SCI, V339, P509, DOI 10.1097/MAJ.0b013e3181db6e16
   Chen M, 2018, ARTHRITIS RES THER, V20, DOI 10.1186/s13075-018-1512-4
   Chen YY, 2021, PHYTOMEDICINE, V80, DOI 10.1016/j.phymed.2020.153374
   Delerive P, 1999, J BIOL CHEM, V274, P32048, DOI 10.1074/jbc.274.45.32048
   Deng YX, 2012, FITOTERAPIA, V83, P1435, DOI 10.1016/j.fitote.2012.08.007
   Dhiman R, 2013, ARCH PHARM, V346, P7, DOI 10.1002/ardp.201200296
   Dou Jie, 2018, Oncotarget, V9, P20089, DOI 10.18632/oncotarget.24015
   Dou YT, 2020, LIFE SCI, V257, DOI 10.1016/j.lfs.2020.118010
   Duan CH, 2019, COMB CHEM HIGH T SCR, V22, P4, DOI 10.2174/1386207322666190206163409
   Fu SL, 2018, SCI REP-UK, V8, DOI 10.1038/s41598-018-19293-2
   Fu XX, 2021, NEUROTOX RES, V39, P872, DOI 10.1007/s12640-020-00292-z
   Hannemann N, 2017, J IMMUNOL, V198, P3605, DOI 10.4049/jimmunol.1601330
   Hao SJ, 2016, EVID-BASED COMPL ALT, V2016, DOI 10.1155/2016/7390504
   He XX, 2015, INT IMMUNOPHARMACOL, V28, P470, DOI 10.1016/j.intimp.2015.07.012
   HOFFSTEIN S, 1975, ARTHRITIS RHEUM, V18, P153, DOI 10.1002/art.1780180213
   Hopkins AL, 2008, NAT CHEM BIOL, V4, P682, DOI 10.1038/nchembio.118
   Hu W, 2019, EVID-BASED COMPL ALT, V2019, DOI 10.1155/2019/5276865
   Huang T, 2019, EUR J DRUG METAB PH, V44, P159, DOI 10.1007/s13318-018-0509-3
   Huang W, 2019, TOXICOL RES-UK, V8, P850, DOI 10.1039/c9tx00067d
   Huang YJ, 2017, ONCOTARGET, V8, P883, DOI 10.18632/oncotarget.13669
   Jang Mi Gyeong, 2020, Dev Reprod, V24, P89, DOI 10.12717/DR.2020.24.2.89
   Ke MY, 2019, INT IMMUNOPHARMACOL, V75, DOI 10.1016/j.intimp.2019.105824
   Lai MY, 2003, J PHARM PHARMACOL, V55, P205, DOI 10.1211/002235702522
   Li F, 2020, ANN PALLIAT MED, V9, P331, DOI 10.21037/apm.2019.11.28
   Li R, 2019, INT J MOL SCI, V20, DOI 10.3390/ijms20051103
   Li S, 2016, OXID MED CELL LONGEV, V2016, DOI 10.1155/2016/4234061
   Liang W, 2017, AGING DIS, V8, P850, DOI 10.14336/AD.2017.0829
   Lineweaver H, 1934, J AM CHEM SOC, V56, P658, DOI 10.1021/ja01318a036
   Liu H, 2016, INT J MOL SCI, V17, DOI 10.3390/ijms17101681
   Liu YJ, 2020, NEW J CHEM, V44, P6799, DOI 10.1039/d0nj00679c
   [龙宇 Long Yu], 2019, [中草药, Chinese Traditional and Herbal Drugs], V50, P6142
   Lu H, 2019, BIOMED RES INT, V2019, DOI 10.1155/2019/3018357
   Luo XP, 2017, SCI REP-UK, V7, DOI 10.1038/s41598-017-12562-6
   Makkawi H, 2017, FRONT CELL INFECT MI, V7, DOI 10.3389/fcimb.2017.00359
   Meng FY, 2003, BBA-GENE STRUCT EXPR, V1630, P35, DOI 10.1016/j.bbaexp.2003.09.001
   Meng XL, 2017, ONCOTARGET, V8, P40305, DOI 10.18632/oncotarget.16928
   Milanesi S, 2019, J CELL PHYSIOL, V234, P10868, DOI 10.1002/jcp.27929
   Noh K, 2016, MOLECULES, V21, DOI 10.3390/molecules21030337
   Pascart T, 2019, RHEUMATOLOGY, V58, P27, DOI 10.1093/rheumatology/key002
   Pei Y.X., 2018, CHIN J COMP MED, V28, P46, DOI [10.3969/j.issn.1671-7856.2018.09.008, DOI 10.3969/J.ISSN.1671-7856.2018.09.008]
   Qian XY, 2019, FOOD FUNCT, V10, P867, DOI [10.1039/C8FO02124D, 10.1039/c8fo02124d]
   Qing YF, 2014, RHEUMATOL INT, V34, P213, DOI 10.1007/s00296-013-2856-3
   Sahu BD, 2015, PLOS ONE, V10, DOI 10.1371/journal.pone.0134139
   Saikia S, 2019, CURR DRUG TARGETS, V20, P501, DOI 10.2174/1389450119666181022153016
   Shi YL, 2016, BRIT J NUTR, V115, P800, DOI 10.1017/S0007114515005310
   Stamp LK, 2016, JOINT BONE SPINE, V83, P19, DOI 10.1016/j.jbspin.2015.03.013
   Strilchuk L, 2019, EXPERT OPIN DRUG SAF, V18, P261, DOI 10.1080/14740338.2019.1594771
   Sun Y, 2015, J RECEPT SIG TRANSD, V35, P600, DOI 10.3109/10799893.2015.1030412
   Tran M, 2011, J CLIN INVEST, V121, P4003, DOI 10.1172/JCI58662
   Trott O, 2010, J COMPUT CHEM, V31, P455, DOI 10.1002/jcc.21334
   Wen X.P., 2017, CHIN MED MAT, V40, P1952, DOI [10.13863/j.issn1001-4454.2017.08.046, DOI 10.13863/J.ISSN1001-4454.2017.08.046]
   [文学平 Wen Xueping], 2018, [中国新药杂志, Chinese Journal New Drugs], V27, P190
   Xiao J, 2015, INT J MOL MED, V35, P1347, DOI 10.3892/ijmm.2015.2148
   Yang K, 2017, J SURG RES, V214, P69, DOI 10.1016/j.jss.2017.02.067
   Yang LJ, 2019, RENAL FAILURE, V41, P616, DOI 10.1080/0886022X.2019.1633350
   Yang MZ, 2019, EXP THER MED, V17, P2071, DOI 10.3892/etm.2019.7181
   Yeung YT, 2018, CURR PHARM DESIGN, V24, P1449, DOI 10.2174/1381612824666180327165604
   Yin W, 2019, BMC NEPHROL, V20, DOI 10.1186/s12882-019-1506-8
   Zeng N, 2018, J FUNCT FOODS, V50, P172, DOI 10.1016/j.jff.2018.10.005
   Zhang L, 2019, MED SCI MONITOR, V25, P7709, DOI 10.12659/MSM.919935
   Zhang SF, 2020, J PHYSIOL BIOCHEM, V76, P407, DOI 10.1007/s13105-020-00747-z
   Zhang XW, 2020, AM J CHINESE MED, V48, P1455, DOI 10.1142/S0192415X20500718
   Zhao ZX, 2019, INT J BIOL SCI, V15, P1500, DOI [10.7150/ijbs.33146, 10.7150/ijbs.33146.]
   Zheng XP, 2020, BMC NEPHROL, V21, DOI 10.1186/s12882-020-01833-6
NR 67
TC 0
Z9 0
U1 2
U2 2
PU ACADEMIC PRESS INC ELSEVIER SCIENCE
PI SAN DIEGO
PA 525 B ST, STE 1900, SAN DIEGO, CA 92101-4495 USA
SN 0041-008X
EI 1096-0333
J9 TOXICOL APPL PHARM
JI Toxicol. Appl. Pharmacol.
PD AUG 1
PY 2021
VL 424
AR 115594
DI 10.1016/j.taap.2021.115594
PG 12
WC Pharmacology & Pharmacy; Toxicology
SC Pharmacology & Pharmacy; Toxicology
GA SV4OT
UT WOS:000663801600006
PM 34044073
DA 2021-07-01
ER

PT J
AU Wu, HY
   Gong, K
   Qin, Y
   Yuan, ZY
   Xia, SS
   Zhang, SY
   Yang, JJ
   Yang, P
   Li, L
   Xie, MZ
AF Wu, Huaying
   Gong, Ke
   Qin, You
   Yuan, Zhiying
   Xia, Shuaishuai
   Zhang, Shiying
   Yang, Jingjing
   Yang, Ping
   Li, Liang
   Xie, Mengzhou
TI In silico analysis of the potential mechanism of a preventive Chinese
   medicine formula on coronavirus disease 2019
SO JOURNAL OF ETHNOPHARMACOLOGY
LA English
DT Article
DE Coronavirus disease 2019; Network pharmacology; Single-cell RNA
   Sequencing; Chinese medicine preventive formula; Close contacts;
   Molecular docking
ID ANGIOTENSIN-CONVERTING ENZYME-2; SINGLE-CELL TRANSCRIPTOMICS; SARS
   CORONAVIRUS; FUNCTIONAL RECEPTOR; PHILLYRIN; ACE2; SUPPRESSION;
   EXPRESSION
AB Ethnopharmacological relevance: With the spread of Coronavirus Disease (2019) (COVID-19), combination with traditional Chinese medicine (TCM) has been widely used as a prevention and therapy strategy in China. Xin guan No.1 (XG-1) prescription is a preventive formula recommended by the Hunan Provincial Administration of TCM to prevent the pandemic of COVID-19.
   Aim of the study: To explore the potential preventive mechanisms of XG-1 against COVID-19 in the combination of network pharmacology approach, single-cell RNA expression profiling analysis, molecular docking and retrospective study.
   Materials and methods: Encyclopedia of Traditional Chinese Medicine (ETCM) database was used to determine the meridian tropism, active components and target genes of XG-1. Gene ontology (GO) analysis and Kyoto Encyclopedia of Genes and Genomes (KEGG) functional enrichment analysis were conducted by R Cluster Profiler package (3.14.3). Single cell RNA sequencing (scRNA-seq) data of human lung (GSE122960) was downloaded from Gene Expression Omnibus (GEO) database and analyzed by R Seurat package (3.1.2). Cytoscape (3.7.2) was used to construct the interaction network. The main ingredients in XG-1 were identified by HPLC- Q-TOF-MS and used for molecular docking with COVID-19 3CL hydrolytic enzyme and angiotensin converting enzyme II (ACE2). A retrospective study of 47 close contact participants from Dongtang Community of Hunan Province was conducted to evaluated the preventive effect of XG-1.
   Results: According to the network pharmacology analysis, XG-1 formula was closely related to lung-, spleen-and stomach-meridians and include a total of 206 active components and 853 target genes. GO and KEGG pathway enrichment revealed that XG-1 mainly regulated cellular amino acid metabolism process and neuroactive ligandreceptors interaction. The scRNA-seq profiling showed that angiotensin converting enzyme 2 (ACE2) was principally expressed in alveolar type 2 epithelial cells (AT2). 153 genes were up-regulated in AT2 cells expressing ACE2 and 12 genes were obtained by intersecting with XG-1 target genes, of which 3 were related to immunity. Five main chemical ingredients were detected in XG-1 sample by HPLC-Q-TOF-MS. The molecular docking showed that Rutin, Liquiritin and Astragaloside IV had a good affinity with COVID-19 3CL hydrolytic enzyme and & nbsp;ACE2. Compared with participants who didn & rsquo;t take XG-1, preventive treatment with XG-1gradules resulted in a significant lower rate of testing positive for SARS-CoV-2 nucleic acid (P < 0.0001).
   Conclusion: The present study showed that XG-1 exerts a preventive effect in close contacts against COVID-19. The underlying mechanism may be related to modulate immunity response through multiple components, pathways, and several target genes co-expressed with ACE2. These findings provide preliminary evidences and methodological reference for the potential preventive mechanism of XG-1 against COVID-19.
C1 [Wu, Huaying; Xia, Shuaishuai; Li, Liang; Xie, Mengzhou] Hunan Univ Chinese Med, Prov Key Lab TCM Diagnost, Sci & Educ Pk, Changsha 410208, Peoples R China.
   [Gong, Ke; Yang, Jingjing] Dongtang Community Hlth Serv Ctr Yuhua Dist, Changsha, Peoples R China.
   [Qin, You] Hunan Acad Chinese Med, Inst Chinese Mat Medial, Changsha, Peoples R China.
   [Yuan, Zhiying] Hunan Univ Chinese Med, Coll Pharm, Changsha, Peoples R China.
   [Zhang, Shiying] Peoples Hosp Luohu Dist, Dept Tradit Chinese Med, Shenzhen, Peoples R China.
   [Xie, Mengzhou] Hunan Univ Chinese Med, Hunan Engn Technol Res Ctr Med & Funct Food, Changsha, Peoples R China.
   [Wu, Huaying; Xia, Shuaishuai; Li, Liang; Xie, Mengzhou] Hunan Univ Chinese Med, Key Lab TCM Heart & Lung Syndrome Differentiat Me, Changsha, Peoples R China.
   [Yang, Ping] Hunan Brain Hosp, Dept Psychiat, Changsha, Peoples R China.
RP Li, L; Xie, MZ (corresponding author), Hunan Univ Chinese Med, Prov Key Lab TCM Diagnost, Sci & Educ Pk, Changsha 410208, Peoples R China.
EM superliliang@126.com; xiemz64@163.com
FU Scientific Research Fund of Hunan Administration of TCM [KYGG06,
   KYGG07]; Hunan Provincial Clinical Medical Technology Innovation
   Guidance Program [2017SK50315]; Hunan Provincial Mental Behavior
   Disorder Clinical Medicine Research Center [2018SK7002]; Hunan Province
   Innovation Guidance Project [2018SK50705]; Hunan Provincial Science and
   Technology Major Special Project [2018SK1030]
FX This work was supported by the Scientific Research Fund of Hunan
   Administration of TCM (No. KYGG06 and KYGG07), Hunan Provincial Clinical
   Medical Technology Innovation Guidance Program (2017SK50315), Hunan
   Provincial Mental Behavior Disorder Clinical Medicine Research Center
   (2018SK7002), Hunan Province Innovation Guidance Project (2018SK50705)
   and Hunan Provincial Science and Technology Major Special Project
   (2018SK1030).
CR Ai ZZ, 2020, FRONT PHARMACOL, V11, DOI 10.3389/fphar.2020.581277
   Bi QF, 2020, LANCET INFECT DIS, V20, P911, DOI 10.1016/S1473-3099(20)30287-5
   Chen LY, 2020, ANTIOXIDANTS-BASEL, V9, DOI 10.3390/antiox9111122
   Elmezayen AD, 2021, J BIOMOL STRUCT DYN, V39, P2980, DOI 10.1080/07391102.2020.1758791
   General Office of the National Health Commission, 2020, DIAGN TREATM PLAN CO
   Guan WJ, 2020, MEDRXIV, V382, P1708, DOI [DOI 10.1056/NEJM0A2002032, 10.1056/NEJMoa2002032]
   Hamming I, 2004, J PATHOL, V203, P631, DOI 10.1002/path.1570
   Huang CL, 2020, LANCET, V395, P497, DOI 10.1016/S0140-6736(20)30183-5
   Huang S, 2019, J VIROL, V93, DOI 10.1128/JVI.00030-19
   Hunan Provincial Administration of Traditional Chinese Medicine, 2020, HUN TRAD CHIN MED LE
   Imai Y, 2005, NATURE, V436, P112, DOI 10.1038/nature03712
   Jian SW, 2020, INT J INFECT DIS, V101, P348, DOI 10.1016/j.ijid.2020.09.1483
   Kuba K, 2005, NAT MED, V11, P875, DOI 10.1038/nm1267
   Kuba K, 2006, CURR OPIN PHARMACOL, V6, P271, DOI 10.1016/j.coph.2006.03.001
   Lau TF, 2005, AM J CHINESE MED, V33, P345, DOI 10.1142/S0192415X05002965
   Leung PC, 2007, AM J CHINESE MED, V35, P575, DOI 10.1142/S0192415X07005077
   Li F, 2005, SCIENCE, V309, P1864, DOI 10.1126/science.1116480
   Li JF, 2016, PHARM BIOL, V54, P3217, DOI 10.1080/13880209.2016.1216133
   Li L, 2017, FUND CLIN PHARMACOL, V31, P17, DOI 10.1111/fcp.12232
   Li WH, 2003, NATURE, V426, P450, DOI 10.1038/nature02145
   Li X, 2020, FOOD CHEM TOXICOL, V146, DOI 10.1016/j.fct.2020.111801
   Li YH, 2017, J ETHNOPHARMACOL, V200, P117, DOI 10.1016/j.jep.2017.01.054
   Liao MF, 2020, NAT MED, V26, P842, DOI 10.1038/s41591-020-0901-9
   Lin X, 2015, VIRUSES-BASEL, V7, P2618, DOI 10.3390/v7052618
   Liu L., 2020, GUIDING J TRADITIONA, V26, P8
   Liu T, 2020, EMERG MICROBES INFEC, V9, P1546, DOI 10.1080/22221751.2020.1787799
   Liu X, 2017, FRONT PHARMACOL, V8, DOI 10.3389/fphar.2017.00944
   Lu RJ, 2020, LANCET, V395, P565, DOI 10.1016/S0140-6736(20)30251-8
   Ma QH, 2020, PHYTOMEDICINE, V78, DOI 10.1016/j.phymed.2020.153296
   Ni LQ, 2020, ACTA PHARMACOL SIN B, V10, P1149, DOI 10.1016/j.apsb.2020.06.009
   Planes R, 2018, SCI REP-UK, V8, DOI 10.1038/s41598-018-35478-1
   Qu XY, 2016, ARCH PHARM RES, V39, P998, DOI 10.1007/s12272-016-0775-z
   Shalek AK, 2013, NATURE, V498, P236, DOI 10.1038/nature12172
   Shannon P, 2003, GENOME RES, V13, P2498, DOI 10.1101/gr.1239303
   Shi J, 2020, AM J CHINESE MED, V48, P1523, DOI 10.1142/S0192415X20500755
   [宋亚玲 Song Yaling], 2014, [中草药, Chinese Traditional and Herbal Drugs], V45, P3656
   Stubbington MJT, 2017, SCIENCE, V358, P58, DOI 10.1126/science.aan6828
   Trott O, 2010, J COMPUT CHEM, V31, P455, DOI 10.1002/jcc.21334
   Wan YS, 2020, J VIROL, V94, DOI 10.1128/JVI.00127-20
   Wang Qing-hua, 2020, Yaoxue Xuebao, V55, P2273, DOI 10.16438/j.0513-4870.2020-0423
   Wang ZG, 2016, EVID-BASED COMPL ALT, V2016, DOI 10.1155/2016/6916353
   Willner J, 2003, INT J RADIAT ONCOL, V55, P617, DOI 10.1016/S0360-3016(02)03991-3
   World Health Organization, 2020, 2 M INT HLTH REG 200
   World Health Organization, 2020, COR DIS COVID 19 OUT, P2020
   Wu H.Y., 2019, DIGITAL CHINESE MED, V2, P86, DOI [10.1016/j.dcmed.2019.09.003, DOI 10.1016/J.DCMED.2019.09.003]
   Wu XV, 2021, J ADV NURS, V77, P1635, DOI 10.1111/jan.14673
   XU B, 2020, J INFECTION, V81, pE51, DOI 10.1016/j.jinf.2020.04.012
   Xu HY, 2019, NUCLEIC ACIDS RES, V47, pD976, DOI 10.1093/nar/gky987
   Xu XT, 2020, SCI CHINA LIFE SCI, V63, P457, DOI 10.1007/s11427-020-1637-5
   Yang RR, 2020, JAMA NETW OPEN, V3, DOI 10.1001/jamanetworkopen.2020.10182
   Yu GC, 2012, OMICS, V16, P284, DOI 10.1089/omi.2011.0118
   Yu JW, 2020, J FUNCT FOODS, V71, DOI 10.1016/j.jff.2020.104016
   Zhang T, 2008, J ETHNOPHARMACOL, V117, P351, DOI 10.1016/j.jep.2008.02.012
   Zhao Y, 2008, J PHARMACEUT BIOMED, V46, P368, DOI 10.1016/j.jpba.2007.09.028
   Zhao Y, 2020, AM J RESP CRIT CARE, V202, P756, DOI 10.1164/rccm.202001-0179LE
   Zhong WT, 2013, FITOTERAPIA, V90, P132, DOI 10.1016/j.fitote.2013.06.003
   Zhou CJ, 2019, AM J TRANSL RES, V11, P1635
   Zhou P, 2020, NATURE, V579, P270, DOI 10.1038/s41586-020-2012-7
NR 58
TC 0
Z9 0
U1 7
U2 7
PU ELSEVIER IRELAND LTD
PI CLARE
PA ELSEVIER HOUSE, BROOKVALE PLAZA, EAST PARK SHANNON, CO, CLARE, 00000,
   IRELAND
SN 0378-8741
EI 1872-7573
J9 J ETHNOPHARMACOL
JI J. Ethnopharmacol.
PD JUL 15
PY 2021
VL 275
AR 114098
DI 10.1016/j.jep.2021.114098
PG 13
WC Plant Sciences; Chemistry, Medicinal; Integrative & Complementary
   Medicine; Pharmacology & Pharmacy
SC Plant Sciences; Pharmacology & Pharmacy; Integrative & Complementary
   Medicine
GA SM5MQ
UT WOS:000657649800002
PM 33831468
OA Other Gold, Green Published
DA 2021-07-01
ER

PT J
AU Chen, Y
   Chu, FH
   Lin, J
   Su, ZQ
   Liao, MT
   Li, T
   Li, Y
   Johnson, N
   Zheng, HC
   Ding, X
AF Chen, Yan
   Chu, Fuhao
   Lin, Jie
   Su, Zeqi
   Liao, Mengting
   Li, Tao
   Li, Yuan
   Johnson, Nadia
   Zheng, Haocheng
   Ding, Xia
TI The mechanisms of action of WeiChang'An Pill (WCAP) treat
   diarrhoea-predominant irritable bowel syndrome (IBS-D) using network
   pharmacology approach and in vivo studies
SO JOURNAL OF ETHNOPHARMACOLOGY
LA English
DT Article
DE WeiChang'An Pill (WCAP); Diarrhoea-predominant irritable bowel syndrome
   (IBS-D); Network pharmacology; Mechanism; cAMP signalling pathway
ID SYSTEMS PHARMACOLOGY; SINI DECOCTION; EXPRESSION; COMPONENTS; RATS
AB Ethnopharmacological relevance: WeiChang'An Pill (WCAP) is used in Traditional Chinese Medicine (TCM) to clinically treat diarrhoea-predominant irritable bowel syndrome (IBS-D); however, the underlying pharmacological mechanisms are unclear to date.
   Aim of the study: To explore the mechanism underlying the therapeutic action of WCAP in IBS-D using a network pharmacology approach and in vivo experiments.
   Materials and methods: The active compounds of WCAP were selected from the TCM Systems Pharmacology Database and TCM Integrated Database, and the potential targets were identified using the Swiss Target Prediction and Similarity Ensemble Approach (SEA) databases. The targets related to IBS-D were mined from the Therapeutic Target Database (TTD), National Center for Biotechnology Information Search database (NCBI), DrugBank database, and DisGeNET database. The intersecting protein-protein interactions (PPIs) of the drug-disease crossover genes were analysed, and the central PPI network was constructed using the String database, version 11.0, and Cytoscape version 3.7.2. Following Gene Ontology and Kyoto Encyclopaedia of Genes and Genomes pathway analyses, the gene-pathway network was constructed for identifying the key target genes and pathways. Based on the results and existing evidence, it was selected the cyclic adenosine monophosphate (cAMP) signalling pathway for further validation using in vivo experiments.
   Results: A total of 872 targets were identified from the 77 active compounds in WCAP, which shared 78 targets that were predicted to be related to IBS-D. Twenty-one core targets were identified from the PPI network, which was constructed from the common targets. The results of enrichment analysis revealed that HRT2B, ADRA1A, ADRA1D, and CHRM2 could be the key targets of WCAP in IBS-D, and 11 signalling pathways, including the neuroactive ligand-receptor interaction, calcium signalling, and cAMP signalling pathways, were identified as crucial for the therapeutic activity of WCAP in IBS-D. We also identified the possibility of several interactions and crosstalk between the different pathways. Subsequent molecular biology experiments revealed that the expression levels of cAMP, phospho-(Ser/Thr) protein kinase A substrates (p-PKA), 5-hydroxytryptamine, and proteins in the cAMP signalling pathway, including G protein-coupled receptor (GPCR), adenylyl cyclase 5 (AC5), and cAMP-response element binding protein (CREB), were significantly upregulated in rat models of IBS-D following treatment with WCAP (P < 0.05). However, a reverse trend was observed in the expression of nuclear factor kappa-B (NF-kappa B) (P < 0.05), which could be attributed to the low-grade inflammation that occurs in IBS-D.
   Conclusion: We demonstrated that WCAP may alleviate the symptoms of diarrhoea and visceral sensitivity in IBS-D by regulating the cAMP signalling pathway.
C1 [Chen, Yan; Liao, Mengting; Li, Tao; Li, Yuan; Johnson, Nadia; Ding, Xia] Beijing Univ Chinese Med, Dongzhimen Hosp, Beijing, Peoples R China.
   [Chu, Fuhao; Lin, Jie; Zheng, Haocheng; Ding, Xia] Beijing Univ Chinese Med, Sch Tradit Chinese Med, Beijing, Peoples R China.
   [Chu, Fuhao] Beijing Univ Chinese Med, Inst Regulatory Sci Tradit Chinese Med, Beijing, Peoples R China.
   [Su, Zeqi] Beijing Univ Chinese Med, Beijing Res Inst Chinese Med, Beijing, Peoples R China.
RP Ding, X (corresponding author), 11 North Third Ring Rd East, Beijing, Peoples R China.
EM 20180941075@bucm.edu.cn; chufhao@163.com; linjie@bucm.edu.cn;
   suzeqi@bucm.edu.cn; 20180931209@bucm.edu.cn; linlangdee@163.com;
   zyly890609@163.com; nadiajohnson34@yahoo.com; doctorzhhc@bucm.edu.cn;
   dingx@bucm.edu.cn
OI ZHENG, HAOCHENG/0000-0001-9858-4451; Johnson, Nadia/0000-0002-5219-0817;
   Lin, Jie/0000-0002-5198-2070
FU Natural Science Foundation of ChinaNational Natural Science Foundation
   of China (NSFC) [81630080, 81903792]; China Postdoctoral Science
   FoundationChina Postdoctoral Science Foundation [2019M650600];
   Horizontal Development Foundation of Beijing University of Chinese
   Medicine [2018110031010094]
FX This work was supported by the Natural Science Foundation of China
   (grant numbers: 81630080 and 81903792) , China Postdoctoral Science
   Foundation (funded project; grant number: 2019M650600) , and Horizontal
   Development Foundation of Beijing University of Chinese Medicine (grant
   number: 2018110031010094) .
CR Cai TT, 2019, BIOMED PHARMACOTHER, V120, DOI 10.1016/j.biopha.2019.109427
   Chao GQ, 2018, INT J CLIN EXP PATHO, V11, P4117
   Chen S, 2016, SCI REP-UK, V6, DOI 10.1038/srep24245
   Chen S, 2014, MOL BIOSYST, V10, P3310, DOI 10.1039/c4mb00048j
   Ford AC, 2017, NEW ENGL J MED, V376, P2566, DOI 10.1056/NEJMra1607547
   Guo HM, 2014, PHARM BIOL, V52, P1141, DOI 10.3109/13880209.2013.879601
   Holtmann GJ, 2016, LANCET GASTROENTEROL, V1, P133, DOI 10.1016/S2468-1253(16)30023-1
   Hu R, 2012, J TRADIT CHIN MED, V32, P52, DOI 10.1016/S0254-6272(12)60031-4
   [胡瑞 Hu Rui], 2010, [中国中药杂志, China Journal of Chinese Materia Medica], V35, P2899
   Huang C, 2014, BRIEF BIOINFORM, V15, P710, DOI 10.1093/bib/bbt035
   Ji EH, 2019, BIOMED PHARMACOTHER, V120, DOI 10.1016/j.biopha.2019.109442
   Ji XL, 2017, FOOD CHEM, V227, P349, DOI 10.1016/j.foodchem.2017.01.074
   Jounger SL, 2016, PLOS ONE, V11, DOI 10.1371/journal.pone.0168703
   Katsnelson A, 2016, NATURE, V533, pS110, DOI 10.1038/533S110a
   Lacy BE, 2016, GASTROENTEROLOGY, V150, P1393, DOI 10.1053/j.gastro.2016.02.031
   Lewis SJ, 1997, SCAND J GASTROENTERO, V32, P920, DOI 10.3109/00365529709011203
   Li B., 2017, CONT MED, V23, P77, DOI [10.3969/j.issn.1009-4393.2017.26.038, DOI 10.3969/J.ISSN.1009-4393.2017.26.038]
   Li G., 2017, J COMPUT THEOR NANOS, V14, P1682, DOI [10.1166/jctn.2017.6491, DOI 10.1166/JCTN.2017.6491]
   Li M, 2011, COMPUT BIOL CHEM, V35, P143, DOI 10.1016/j.compbiolchem.2011.04.002
   Lin P, 2016, PLOS PATHOG, V12, DOI 10.1371/journal.ppat.1005527
   Mawe GM, 2013, NAT REV GASTRO HEPAT, V10, P473, DOI 10.1038/nrgastro.2013.105
   National Pharmacopoeia Committee, 2015, PHARMACOPOEIA PEOPLE
   Niesler B, 2008, PHARMACOGENOMICS, V9, P501, DOI 10.2217/14622416.9.5.501
   RAGHUNANDAN R, 1995, BIOCHEM BIOPH RES CO, V215, P1056, DOI 10.1006/bbrc.1995.2571
   Rao V Srinivasa, 2014, Int J Proteomics, V2014, P147648, DOI 10.1155/2014/147648
   Riba A, 2018, BRAIN BEHAV IMMUN, V73, P403, DOI 10.1016/j.bbi.2018.05.024
   Shen CS, 2020, FRONT PHARMACOL, V10, DOI 10.3389/fphar.2019.01600
   Shu ZM, 2018, BIOMED PHARMACOTHER, V100, P532, DOI 10.1016/j.biopha.2018.02.047
   Singh P, 2015, WORLD J GASTROENTERO, V21, P8103, DOI 10.3748/wjg.v21.i26.8103
   Sperber AD, 2021, GASTROENTEROLOGY, V160, P99, DOI 10.1053/j.gastro.2020.04.014
   Tan J., 2012, J TRADIT CHIN MED U, V34, P23
   Tang Y, 2015, BIOSYSTEMS, V127, P67, DOI 10.1016/j.biosystems.2014.11.005
   Tao L, 2019, BIOTECHNOL APPL BIOC, V66, P787, DOI 10.1002/bab.1784
   Walters JRF, 2002, CURR OPIN GASTROEN, V18, P161, DOI 10.1097/00001574-200203000-00002
   Wang YM, 2012, NEUROGASTROENT MOTIL, V24, P560, DOI 10.1111/j.1365-2982.2012.01902.x
   Winston J, 2007, GASTROENTEROLOGY, V132, P615, DOI 10.1053/j.gastro.2006.11.014
   Xu X, 2012, INT J MOL SCI, V13, P6964, DOI 10.3390/ijms13066964
   Yang HH, 2016, J MOL ENDOCRINOL, V57, pR93, DOI 10.1530/JME-15-0316
   Yu YC, 2019, FRONT CELL NEUROSCI, V13, DOI 10.3389/fncel.2019.00030
   Yu ZC, 2019, WORLD J GASTROENTERO, V25, P3956, DOI 10.3748/wjg.v25.i29.3956
   Zhang B.H., 2018, CHIN ARCH TRADIT CHI, V36, P1092, DOI [10.13193/j.issn.1673- 7717.2018.05.016, DOI 10.13193/J.ISSN.1673-7717.2018.05.016]
   Zhang T, 2020, GASTROENTEROLOGY, V158, pS788
   Zhao Jun-Rui, 2018, Zhongguo Zhong Yao Za Zhi, V43, P511, DOI 10.19540/j.cnki.cjcmm.20171023.001
   Zhu CY, 2020, PHARMACOL RES, V159, DOI 10.1016/j.phrs.2020.104935
NR 44
TC 0
Z9 0
U1 10
U2 10
PU ELSEVIER IRELAND LTD
PI CLARE
PA ELSEVIER HOUSE, BROOKVALE PLAZA, EAST PARK SHANNON, CO, CLARE, 00000,
   IRELAND
SN 0378-8741
EI 1872-7573
J9 J ETHNOPHARMACOL
JI J. Ethnopharmacol.
PD JUL 15
PY 2021
VL 275
AR 114119
DI 10.1016/j.jep.2021.114119
PG 11
WC Plant Sciences; Chemistry, Medicinal; Integrative & Complementary
   Medicine; Pharmacology & Pharmacy
SC Plant Sciences; Pharmacology & Pharmacy; Integrative & Complementary
   Medicine
GA SM5NR
UT WOS:000657652500001
PM 33862102
DA 2021-07-01
ER

PT J
AU Kumar, S
   Singh, B
   Bajpai, V
AF Kumar, Sunil
   Singh, Bikarma
   Bajpai, Vikas
TI Andrographis paniculata (Burm.f.) Nees: Traditional uses,
   phytochemistry, pharmacological properties and quality control/quality
   assurance
SO JOURNAL OF ETHNOPHARMACOLOGY
LA English
DT Review
DE Andrographis paniculata; Ethnopharmacology; Phytochemistry; Quality
   control; Pharmacological activities; Biosynthetic pathways; Active sites
ID ENT-LABDANE DITERPENOIDS; CELL-CYCLE ARREST; COMBINATION KAN-JANG; ACUTE
   ORAL TOXICITY; WALL. EX NEES; MEDICINAL-PLANTS; AERIAL PARTS;
   HEPATOPROTECTIVE ACTIVITY; ETHNOBOTANICAL SURVEY; ETHANOLIC EXTRACT
AB Ethnopharmacological relevance: Andrographis paniculata (Burm.f.) Nees is a medicinal herb of the Asian countries used in many traditional medicinal systems for the treatment of diarrhea, flu, leprosy, leptospirosis, malaria, rabies, upper respiratory infections, sinusitis, syphilis, tuberculosis and HIV/AIDS etc.
   Aim of the study: This review aims to provide the comprehensive, accurate and authentic information on traditional uses, phytochemistry and pharmacological properties of various extracts/fractions as well as phytocostituents of A. paniculata. In addition, this review also aims to provide advance and sensitive analytical methods along with chemical markers used in the standardization of herbal products for quality control (QC)/quality assurance (QA).
   Materials and methods: All relevant publications were considered within the years 1983 & ndash;2020. The publications were searched from Google Scholar, PubChem, Chemspider, PubMed, Elsevier, Wiley, Web of Science, China Knowledge Resource Integrated databases and ResearchGate using a combination of various relevant keywords. Besides, relevant published books and chapters were also considered those providing an overview of extant secondary literature related to traditional knowledge, phytochemistry, pharmacology and toxicity of the plant. Results and discussion: In this review, 344 compounds, including, terpenoid lactones, flavonoids, phenolic acids, triterpenes and volatile compounds were summarized out of which more than half of the compounds have no reported pharmacological activities yet. Terpenoid lactones and flavonoids are the major bioactive classes of compounds of A. paniculata which are responsible for pharmacological activities such as anticancer and antioxidant activities, respectively. Biosynthetic pathways and active sites for target proteins of both terpenoid lactones and flavonoids were considered. Analgesic, anticancer, antidiabetic, antifertility, antiinflammatory, antimalarial, antimicrobial, antioxidant, antipyretic, antiviral, antiretroviral, antivenom, cardioprotective, hepatoprotective, immunomodulatory and neuroprotective activities have been also reported. Andrographolide is a major characteristic active principle and responsible for most of the pharmacological activities. Therefore, andrographolide has been selected as a marker for the standardization of raw and marketed herbal products by TLC, HPTLC, HPLC, GC-MS, HPLC-MS and HPLC-MS/MS methods for QC/QA.
   Conclusions: Conclusive evidence showed that the pharmacological activities reported in crude extracts and chemical markers are supporting and provides confidence in the traditional use of A. paniculata as a herbal medicine. The andrographolide could be used as a chemical marker for the QC/QA of raw and A. paniculata derived herbal products. Lactone ring in terpenoid lactone is an active site for targeted proteins. More efforts should be focused on the identification of the chemical markers from A. paniculata to provide a practical basis for QC/QA. Several aspects such as the mechanism of therapeutic potential, molecular docking technology and multi-target network pharmacology are very important for drug discovery and needed more investigation and should be considered. This compilation may be helpful in further study and QC/QA.
C1 [Kumar, Sunil] Ma Kanshiram Govt Degree Coll, Dept Chem, Ninowa 209602, Farrukhabad, India.
   [Singh, Bikarma] CSIR Natl Bot Res Inst NBRI, Bot Garden Div, Lucknow 226001, Uttar Pradesh, India.
   [Singh, Bikarma] Acad Sci & Innovat Res AcSIR, Ghaziabad 201002, India.
   [Bajpai, Vikas] CSIR Cent Drug Res Inst, Sophisticated Analyt Instrument Facil, Lucknow 226031, Uttar Pradesh, India.
   [Kumar, Sunil] Chhatrapati Shahu Ji Maharaj Univ CSJM Kanpur, Kalyanpur 208024, Uttar Pradesh, India.
RP Kumar, S (corresponding author), Ma Kanshiram Govt Degree Coll, Dept Chem, Ninowa 209602, Farrukhabad, India.; Kumar, S (corresponding author), Chhatrapati Shahu Ji Maharaj Univ CSJM Kanpur, Kalyanpur 208024, Uttar Pradesh, India.
EM sunilchem1986@gmail.com; drbikarma.singh@nbri.res.in;
   vikasbajpai23@gmail.com
OI Singh, Bikarma/0000-0003-2677-3346; Kumar, Dr. Sunil/0000-0002-9993-4609
CR Abu-Ghefreh AA, 2009, INT IMMUNOPHARMACOL, V9, P313, DOI 10.1016/j.intimp.2008.12.002
   Abubacker M.N., 2010, DRUG INVENT TODAY, V2, P440
   Adedayo BC, 2020, DRUG CHEM TOXICOL, DOI 10.1080/01480545.2019.1708377
   Agarwal R, 2005, MALAYS J MED SCI, V12, P13
   Agrawal R.C., 2017, MED ONE, V2, P1
   Akbarsha MA, 2000, PHYTOTHER RES, V14, P432, DOI 10.1002/1099-1573(200009)14:6&lt;432::AID-PTR622&gt;3.0.CO;2-I
   Akhtar MT, 2016, MOLECULES, V21, DOI 10.3390/molecules21081026
   Akowuah GA, 2008, FOOD CHEM TOXICOL, V46, P3616, DOI 10.1016/j.fct.2008.09.008
   Al Batran R, 2013, BIOMED RES INT, V2013, DOI 10.1155/2013/594012
   Amroyan E, 1999, PHYTOMEDICINE, V6, P27, DOI 10.1016/S0944-7113(99)80031-2
   Arifullah Mohmmed, 2013, Asian Pacific Journal of Tropical Biomedicine, V3, P604, DOI 10.1016/S2221-1691(13)60123-9
   Arpini S, 2008, NAT PROD COMMUN, V3, P1981
   Augustine A. W., 2014, Asian Pacific Journal of Tropical Disease, V4, pS140
   Ayyanar M., 2005, J. Nat. Prod., V4, P229
   Banerjee M, 2017, FOLIA MICROBIOL, V62, P237, DOI 10.1007/s12223-017-0496-9
   Bertoglio JC, 2016, BMC NEUROL, V16, DOI 10.1186/s12883-016-0595-2
   Bhope SG, 2013, ACTA CHROMATOGR, V25, P159, DOI 10.1556/AChrom.25.2013.1.10
   Bhope S.G., 2009, ASIAN J CHEM, V2, P314
   Bothiraja C, 2013, COMP CLIN PATHOL, V22, P1123, DOI [DOI 10.1007/s00580-012-1539-x, 10.1007/s00580-012-1539-x]
   Burgos RA, 1997, J ETHNOPHARMACOL, V58, P219, DOI 10.1016/S0378-8741(97)00099-8
   Calabrese C, 2000, PHYTOTHER RES, V14, P333, DOI 10.1002/1099-1573(200008)14:5&lt;333::AID-PTR584&gt;3.0.CO;2-D
   CAVA MP, 1965, TETRAHEDRON, V21, P2617, DOI 10.1016/S0040-4020(01)93918-3
   Chandra P, 2016, IND CROP PROD, V83, P423, DOI 10.1016/j.indcrop.2015.12.091
   Chandrasekaran CV, 2009, FOOD CHEM TOXICOL, V47, P1892, DOI 10.1016/j.fct.2009.05.006
   Chang CC, 2014, ACTA CARDIOL SIN, V30, P308
   Chao Wen-Wan, 2010, Chin Med, V5, P17, DOI 10.1186/1749-8546-5-17
   Chen LX, 2006, HELV CHIM ACTA, V89, P2654, DOI 10.1002/hlca.200690237
   Chen LX, 2014, NAT PROD RES, V28, P138, DOI 10.1080/14786419.2013.856907
   Chen LX, 2008, J NAT PROD, V71, P852, DOI 10.1021/np0704452
   Chen W, 2016, LIFE SCI, V156, P21, DOI 10.1016/j.lfs.2016.05.030
   Cheung HY, 2005, PLANTA MED, V71, P1106, DOI 10.1055/s-2005-873128
   Dai M., 2015, INT J PHARM SCI REV, V35, P140
   Dai Y, 2019, CRIT REV FOOD SCI, V59, pS17, DOI 10.1080/10408398.2018.1501657
   Das S, 2009, APPL PHYSIOL NUTR ME, V34, P124, DOI 10.1139/H08-147
   Dash P.K., 2008, ETHNOBOT LEAFLETS, V2008, P70
   Dua VK, 2004, J ETHNOPHARMACOL, V95, P247, DOI 10.1016/j.jep.2004.07.008
   Edwin ES, 2016, ACTA TROP, V163, P167, DOI 10.1016/j.actatropica.2016.07.009
   Enmozhi SK, 2021, J BIOMOL STRUCT DYN, V39, P3092, DOI 10.1080/07391102.2020.1760136
   Fu SJ, 2019, J CHROMATOGR SCI, V57, P708, DOI 10.1093/chromsci/bmz044
   Gabrielian ES, 2002, PHYTOMEDICINE, V9, P589, DOI 10.1078/094471102321616391
   Gao SY, 2019, J ORG CHEM, V84, P13595, DOI 10.1021/acs.joc.9b01864
   Geethangilil M, 2008, PHYTOTHER RES, V22, P1336, DOI 10.1002/ptr.2493
   Ghosh M., 2004, ACTA PHYTOPATHOL ACA, V39, P377, DOI [10.1556/APhyt.39.2004.4.5, DOI 10.1556/APHYT.39.2004.4.5]
   Ghosh V.K., 2012, INT J PHARM PHARM SC, V4, P307
   Govindarajan M, 2011, ASIAN PAC J TROP MED, V4, P176, DOI 10.1016/S1995-7645(11)60064-3
   GUPTA KK, 1983, PHYTOCHEMISTRY, V22, P314, DOI 10.1016/S0031-9422(00)80122-3
   Gupta S, 2017, ARCH VIROL, V162, P611, DOI 10.1007/s00705-016-3166-3
   HANDA SS, 1990, INDIAN J MED RES-B, V92, P284
   HANDA SS, 1990, INDIAN J MED RES-B, V92, P276
   Hapuarachchi SD, 2013, NAT PROD COMMUN, V8, P333
   Harjotaruno S, 2007, AFR J TRADIT COMPLEM, V4, P345
   Hossain M.A., 2007, DHAKA U J PHARM SCI, V6, P5
   Hossain Md Sanower, 2014, ScientificWorldJournal, V2014, P274905, DOI 10.1155/2014/274905
   Hu XY, 2017, PLOS ONE, V12, DOI 10.1371/journal.pone.0181780
   Hu YM, 2012, HELV CHIM ACTA, V95, P120, DOI 10.1002/hlca.201100236
   Ignacimuthu S, 2008, FITOTERAPIA, V79, P562, DOI 10.1016/j.fitote.2008.06.003
   Islam MK, 2014, J ETHNOPHARMACOL, V151, P921, DOI 10.1016/j.jep.2013.11.056
   Jadhao M., 2011, Asian Journal of Research in Chemistry, V4, P68
   Jain PK, 2010, J SAUDI CHEM SOC, V14, P383, DOI 10.1016/j.jscs.2010.03.001
   Jayakumar T, 2013, EVID-BASED COMPL ALT, V2013, DOI 10.1155/2013/846740
   Ji LL, 2005, J CELL BIOCHEM, V95, P970, DOI 10.1002/jcb.20464
   Jiang CG, 2007, ANTICANCER RES, V27, P2439
   Jiao JJ, 2019, FITOTERAPIA, V137, DOI 10.1016/j.fitote.2019.104259
   Johri Reeta, 2010, Journal of Experimental Zoology India, V13, P51
   Kaushik S, 2021, J ETHNOPHARMACOL, V267, DOI 10.1016/j.jep.2020.113541
   Ko HC, 2006, J ETHNOPHARMACOL, V107, P205, DOI 10.1016/j.jep.2006.03.004
   Kumar RA, 2004, J ETHNOPHARMACOL, V92, P291, DOI 10.1016/j.jep.2004.03.004
   Kumar S, 2018, SEP SCI PLUS, V1, P762, DOI 10.1002/sscp.201800106
   KUROYANAGI M, 1987, CHEM PHARM BULL, V35, P4429
   Kurzawa M, 2015, J CHROMATOGR B, V995, P101, DOI 10.1016/j.jchromb.2015.05.021
   Lee JC, 2014, BRIT J PHARMACOL, V171, P237, DOI 10.1111/bph.12440
   Lee MJ, 2010, J ETHNOPHARMACOL, V132, P497, DOI 10.1016/j.jep.2010.07.057
   Li WK, 2003, J AGR FOOD CHEM, V51, P524, DOI 10.1021/jf0258712
   Lim JCW, 2012, CLIN EXP PHARMACOL P, V39, P300, DOI 10.1111/j.1440-1681.2011.05633.x
   Lin FL, 2009, PHYTOTHER RES, V23, P958, DOI 10.1002/ptr.2701
   Lin KH, 2020, ENVIRON TOXICOL, V35, P707, DOI 10.1002/tox.22906
   Lin TP, 2008, BIOL PHARM BULL, V31, P2018, DOI 10.1248/bpb.31.2018
   Lingampally V., 2012, ASIAN J PLANT SCI RE, V2, P313
   Low M., 2015, BMC COMPL ALTERNATIV, V15, P2
   Lu JS, 2019, BIOMED PHARMACOTHER, V117, DOI 10.1016/j.biopha.2019.109078
   Maiti K, 2010, J SCI FOOD AGR, V90, P43, DOI 10.1002/jsfa.3777
   Mandal SC, 2001, PHYTOTHER RES, V15, P253, DOI 10.1002/ptr.704
   Meenu Sharma, 2011, Journal of Current Chemical and Pharmaceutical Sciences, V1, P1
   Melchior J, 2000, PHYTOMEDICINE, V7, P341, DOI 10.1016/S0944-7113(00)80053-7
   Michl J, 2013, J ETHNOPHARMACOL, V149, P235, DOI 10.1016/j.jep.2013.06.028
   Mishra K, 2011, J TROP MED-US, V2011, DOI 10.1155/2011/579518
   Mishra P. K., 2013, Journal of Pharmacy Research, V7, P459, DOI 10.1016/j.jopr.2013.05.009
   Mishra US, 2009, INDIAN J PHARM SCI, V71, P436, DOI 10.4103/0250-474X.57294
   Mkrtchyan A, 2005, PHYTOMEDICINE, V12, P403, DOI 10.1016/j.phymed.2004.10.004
   Molla M.T.H., 2010, J BIO-SCI, V18, P128
   Murtem G., 2016, AM J ETHNOMED, V3, P35
   Murugan NA, 2020, J BIOMOL STRUCT DYN, DOI 10.1080/07391102.2020.1777901
   Nagalekshmi R, 2011, FOOD CHEM TOXICOL, V49, P3367, DOI 10.1016/j.fct.2011.09.026
   Nagendrappa PB, 2013, J ETHNOPHARMACOL, V146, P768, DOI 10.1016/j.jep.2013.02.003
   Nayak AG, 2020, J ETHNOPHARMACOL, V252, DOI 10.1016/j.jep.2019.112480
   Neha T., 1998, INDIAN J PHARMACOL, V30, P318
   NEOGI B, 1989, ECON BOT, V43, P471, DOI 10.1007/BF02935921
   Nishant Shinde, 2015, Asian Pacific Journal of Reproduction, V4, P185
   Noorkorina TKT, 2012, INT MED J, V19, P382
   Ong HG, 2014, J ETHNOPHARMACOL, V157, P228, DOI 10.1016/j.jep.2014.09.015
   Osathanunkul M, 2016, PHARMACOGN MAG, V12, pS71, DOI 10.4103/0973-1296.176112
   Parichatikanond W, 2010, INT IMMUNOPHARMACOL, V10, P1361, DOI 10.1016/j.intimp.2010.08.002
   Park JY, 2016, J ENZYM INHIB MED CH, V31, P23, DOI 10.3109/14756366.2014.1003215
   Pfisterer PH, 2010, PLANTA MED, V76, P1698, DOI 10.1055/s-0030-1249876
   Phattanawasin P, 2016, ACTA CHROMATOGR, V28, P525, DOI 10.1556/1326.2016.28.4.12
   Poolsup N, 2004, J CLIN PHARM THER, V29, P37, DOI 10.1046/j.1365-2710.2003.00534.x
   Poonam K, 2009, J ETHNOPHARMACOL, V123, P167, DOI 10.1016/j.jep.2009.02.037
   Prusti A.B., 2007, ETHNOBOT LEAFLETS, V11, P122
   Qayum Abdul, 2016, BMC Res Notes, V9, P67, DOI 10.1186/s13104-015-1827-z
   Radhika P., 2010, INTERNET J MICROBIOL, V1, P037
   Radhika P, 2012, NAT PROD COMMUN, V7, P485
   Radhika P, 2010, NAT PROD COMMUN, V5, P59
   Rahman NNNA, 1999, J ETHNOPHARMACOL, V64, P249, DOI 10.1016/S0378-8741(98)00135-4
   Rahul Raghavan, 2018, Pharmacognosy Reviews, V12, P56, DOI 10.4103/phrev.phrev_47_17
   Raina AP, 2013, GENET RESOUR CROP EV, V60, P1181, DOI 10.1007/s10722-012-9953-0
   Rajagopal Sriram, 2003, J Exp Ther Oncol, V3, P147, DOI 10.1046/j.1359-4117.2003.01090.x
   Rajalakshmi G., 2012, Journal of Pharmacy Research, V5, P2983
   Rajalakshmi V., 2016, J PHARMACOGN PHYTOCH, V5, P175
   RANA A C, 1991, Archives of Pharmacal Research (Seoul), V14, P93, DOI 10.1007/BF02857822
   Rao PR, 2015, BIOCATAL AGRIC BIOTE, V4, P586, DOI 10.1016/j.bcab.2015.08.016
   Rao YK, 2004, PHYTOCHEMISTRY, V65, P2317, DOI 10.1016/j.phytochem.2004.05.008
   Ravikanth K, 2013, INT J PHARM SCI RES, V4, P2623, DOI 10.13040/IJPSR.0975-8232.4(7).2623-28
   Ravishankar T., 2007, BIODIVERSITY, V8, P12
   Reabroi S., 2018, SCI REP-UK, V8, P1
   Reddy MK, 2003, PHYTOCHEMISTRY, V62, P1271, DOI 10.1016/S0031-9422(03)00051-7
   Reddy NP, 2007, NAT PROD COMMUN, V2, P575
   Reddy VLN, 2005, NAT PROD RES, V19, P223, DOI 10.1080/14786410410001709197
   Reyes BAS, 2006, J ETHNOPHARMACOL, V105, P196, DOI 10.1016/j.jep.2005.10.018
   Roy S, 2010, WORLD J MICROB BIOT, V26, P85, DOI 10.1007/s11274-009-0146-8
   Samy RP, 2008, J ETHNOPHARMACOL, V115, P302, DOI 10.1016/j.jep.2007.10.006
   Sangeetha S, 2014, RES J BIOTECHNOL, V9, P65
   Sani D, 2019, J ADV RES, V16, P87, DOI 10.1016/j.jare.2018.11.005
   Saxena RC, 2010, PHYTOMEDICINE, V17, P178, DOI 10.1016/j.phymed.2009.12.001
   Senthilkumar K., 2013, Journal of Natural Remedies, V13, P118, DOI 10.18311/jnr/2013/105
   Shao ZJ, 2012, CAN J PHYSIOL PHARM, V90, P647, DOI [10.1139/Y2012-050, 10.1139/y2012-050]
   SHARMA A, 1992, PHYTOCHEM ANALYSIS, V3, P129, DOI 10.1002/pca.2800030308
   Sharma S, 2018, ANN PHYTOMEDICINE, V7, P119, DOI 10.21276/ap.2018.7.1.15
   Sharma SN, 2015, PHYSIOL PLANTARUM, V153, P221, DOI [10.1111/ppl.12252, 10.1111/ppl.1]
   Sheeja K, 2006, IMMUNOPHARM IMMUNOT, V28, P129, DOI 10.1080/08923970600626007
   Shen YH, 2006, J NAT PROD, V69, P319, DOI 10.1021/np050160u
   Shi TH, 2020, BIOCHEM BIOPH RES CO, V533, P467, DOI 10.1016/j.bbrc.2020.08.086
   Shi ZQ, 2014, J CHROMATOGR A, V1345, P78, DOI 10.1016/j.chroma.2014.04.015
   Shivashankar S, 2019, BIOCATAL AGR BIOTECH, V18, DOI 10.1016/j.bcab.2019.101058
   Silambarasan R, 2015, J ETHNOPHARMACOL, V172, P162, DOI 10.1016/j.jep.2015.05.046
   Singh A., 2017, J PHARMACOGN PHYTOCH, V6, P418
   Singh B, 2020, BOT LEADS DRUG DISCO
   Singh Pratibha, 2000, Mycobiology, V28, P185
   Singh RP, 2001, PHYTOTHER RES, V15, P382, DOI 10.1002/ptr.730
   Singh S., 2013, Journal of Pharmacology and Toxicology, V8, P42
   Singha PK, 2003, FITOTERAPIA, V74, P692, DOI 10.1016/s0367-326X(03)00159-X
   Sivasankari B, 2014, J ETHNOPHARMACOL, V153, P408, DOI 10.1016/j.jep.2014.02.040
   Solnier J, 2020, PHYTOCHEM REV, DOI 10.1007/s11101-020-09720-6
   Srivastava N, 2010, PHYTOCHEMISTRY, V71, P1298, DOI 10.1016/j.phytochem.2010.05.022
   Subramanian R, 2012, PHYTOCHEM REV, V11, P39, DOI 10.1007/s11101-011-9219-z
   Subramanian R, 2008, PHARM BIOL, V46, P772, DOI 10.1080/13880200802316079
   Suebsasana S, 2009, ARCH PHARM RES, V32, P1191, DOI 10.1007/s12272-009-1902-x
   Suganthi Subramaniam, 2015, Comparative Clinical Pathology, V24, P1245, DOI 10.1007/s00580-015-2067-2
   Sujarwo W, 2015, J ETHNOPHARMACOL, V169, P34, DOI 10.1016/j.jep.2015.03.079
   Sule A., 2010, ETHNOBOT LEAFLETS, V2010, P445
   Sule A, 2012, PHARM BIOL, V50, P850, DOI 10.3109/13880209.2011.641021
   Sun CP, 2020, BIOORG CHEM, V97, DOI 10.1016/j.bioorg.2020.103680
   Suneetha J., 2011, J PHYTOL, V3, P63
   Suriyo T, 2014, PLANTA MED, V80, P533, DOI 10.1055/s-0034-1368399
   Sutha Devaraj, 2010, J PHYTOLOGY, V2, P25
   Tan M.C.S., 2017, ASIAN J PHARM CLIN R, V10, P99
   Tan ML, 2005, PHARM BIOL, V43, P501, DOI 10.1080/13880200500220557
   Tang LIC, 2012, BMC COMPLEM ALTERN M, V12, DOI 10.1186/1472-6882-12-3
   Tantengco O. A. G., 2018, PHARMACOGNOSY J, V10, P859, DOI DOI 10.5530/PJ.2018.5.145
   Tewari S. K., 2010, Journal of Herbs, Spices & Medicinal Plants, V16, P41, DOI 10.1080/10496475.2010.481926
   Tiwari D.K., 2003, AM ANTHROPOL, V5, P201
   Tran QTN, 2021, NAT PROD REP, V38, P682, DOI 10.1039/d0np00049c
   Hanh TTH, 2020, CHEM PHARM BULL, V68, P96, DOI 10.1248/cpb.c19-00662
   Trivedi Neha, 2000, Indian Journal of Pharmacology, V32, P288
   Trivedi NP, 2007, INTEGR CANCER THER, V6, P271, DOI 10.1177/1534735407305985
   Vadia NH, 2008, INDIAN J PHARM SCI, V70, P649, DOI [10.4103/0250-474X.45408, 10.4103/0250-474X.45421]
   Varaprasad Bobbarala, 2009, Journal of Pharmacy Research, V2, P480
   Vasu S, 2010, NAT PROD RES, V24, P1560, DOI 10.1080/14786419.2010.495071
   Veerakumar K, 2014, PARASITOL RES, V113, P2363, DOI 10.1007/s00436-014-3895-8
   Verma N, 2008, MOL BIOL REP, V35, P535, DOI 10.1007/s11033-007-9119-x
   Verma V. K., 2013, Journal of Pharmacy Research, V7, P647
   Vijayalakshmi R., 2011, Journal of Pharmacy Research, V4, P3083
   Vijaykumar K., 2007, INT J APPL ENG RES, V5, P27
   Wang CH, 2014, NAT PROD COMMUN, V9, P13
   Wang GC, 2009, TETRAHEDRON LETT, V50, P4824, DOI 10.1016/j.tetlet.2009.05.097
   Wang W, 2010, ACTA PHARMACOL SIN, V31, P191, DOI 10.1038/aps.2009.205
   Wattananat T., J THAI TRAD ALT MED, V14, P313
   Wen Q, 2020, FITOTERAPIA, V142, DOI 10.1016/j.fitote.2020.104528
   Wiart C, 2005, PHYTOTHER RES, V19, P1069, DOI 10.1002/ptr.1765
   Widjajakusuma EC, 2019, PHYTOMEDICINE, V55, P137, DOI 10.1016/j.phymed.2018.07.002
   Worasuttayangkurn L, 2019, TOXICOL REP, V6, P426, DOI 10.1016/j.toxrep.2019.05.003
   World Health Organization, 1999, WHO MONOGRAPHS SELEC, V2
   World Health Organization, 2011, QUAL CONTR METH HERB
   Wu TS, 2008, J ASIAN NAT PROD RES, V10, P17, DOI 10.1080/10286020701273627
   Xu C, 2012, PHYTOCHEMISTRY, V77, P275, DOI 10.1016/j.phytochem.2011.12.020
   Xu Chong, 2011, Yaoxue Xuebao, V46, P317
   Xu C, 2010, FITOTERAPIA, V81, P610, DOI 10.1016/j.fitote.2010.03.003
   Xu YZ, 2019, NEUROCHEM RES, V44, P2619, DOI 10.1007/s11064-019-02883-5
   Yabesh JEM, 2014, J ETHNOPHARMACOL, V154, P774, DOI 10.1016/j.jep.2014.05.004
   Yuan HH, 2016, PHARM BIOL, V54, P2629, DOI 10.1080/13880209.2016.1176056
   Yunos NM, 2013, ANTICANCER RES, V33, P4365
   Zhang CY, 1997, J ETHNOPHARMACOL, V56, P97, DOI 10.1016/S0378-8741(97)01509-2
   Zhang XF, 2000, ACTA PHARMACOL SIN, V21, P1157
   Zhang XQ, 2006, J INTEGR PLANT BIOL, V48, P1122, DOI 10.1111/j.1744-7909.2006.00308.x
   Zhang ZJ, 2009, J TRANSL MED, V7, DOI 10.1186/1479-5876-7-62
   Zhao Y, 2014, MOLECULES, V19, P18332, DOI 10.3390/molecules191118332
   Zheng XL, 2009, J ETHNOPHARMACOL, V124, P197, DOI 10.1016/j.jep.2009.04.042
   Zhou KL, 2008, J ASIAN NAT PROD RES, V10, P939, DOI 10.1080/10286020802217432
   Zoha M S, 1989, Bangladesh Med Res Counc Bull, V15, P34
   Zou QY, 2010, CHINESE CHEM LETT, V21, P1091, DOI 10.1016/j.cclet.2010.05.002
NR 209
TC 0
Z9 0
U1 6
U2 6
PU ELSEVIER IRELAND LTD
PI CLARE
PA ELSEVIER HOUSE, BROOKVALE PLAZA, EAST PARK SHANNON, CO, CLARE, 00000,
   IRELAND
SN 0378-8741
EI 1872-7573
J9 J ETHNOPHARMACOL
JI J. Ethnopharmacol.
PD JUL 15
PY 2021
VL 275
AR 114054
DI 10.1016/j.jep.2021.114054
PG 30
WC Plant Sciences; Chemistry, Medicinal; Integrative & Complementary
   Medicine; Pharmacology & Pharmacy
SC Plant Sciences; Pharmacology & Pharmacy; Integrative & Complementary
   Medicine
GA SM5AW
UT WOS:000657619200001
PM 33831465
DA 2021-07-01
ER

PT J
AU Wei, Y
   Wang, RL
   Ren, SC
   Liu, X
   Jing, MY
   Li, RS
   Tong, YL
   Wen, JX
   Yang, T
   Wang, J
   Zhao, YL
AF Wei, Ying
   Wang, Ruilin
   Ren, Sichen
   Liu, Xia
   Jing, Manyi
   Li, Ruisheng
   Tong, Yuling
   Wen, Jianxia
   Yang, Tao
   Wang, Jian
   Zhao, Yanling
TI Zuojin Pill ameliorates inflammation in indomethacin-induced gastric
   injury via inhibition of MAPK pathway
SO JOURNAL OF ETHNOPHARMACOLOGY
LA English
DT Article
DE Zuojin pill; Gastric injury; MAPK pathway; NSAID; Indomethacin
ID KAPPA-B ACTIVATION; HELICOBACTER-PYLORI; TNF-ALPHA; ULCER; RATS;
   MACROPHAGES; EXPRESSION; IL-6
AB Ethnopharmacological relevance: Zuojin Pill (ZJP) has been a classic prescription for the treatment of gastrointestinal diseases in China since ancient times. But its effect on non-steroidal anti-inflammatory drugs (NSAIDs) induced gastric injury (GI) is still uncharted. Aim of the study: This study aims to investigate the therapeutic effect and molecular mechanism of ZJP on indomethacin (IDO) induced gastric injury. Materials and methods: GI was induced in rat by oral administration of 5 mg/kg IDO. Then the rats were treated with ZJP (1.26, 2.52, 5.04 g/kg, ig). The changes of food intake, body weight, gastric pH and general state observation were carried out to determine the improvement of ZJP in IDO-induced GI: HE staining and AB-PAS staining was analyzed to characterize the thickness of gastric mucosa and micro mucosal injury; in order to elucidate the effect of ZJP on IDO-induced inflammatory injury, the inflammatory infiltration of gastric tissue was observed by MPO immunohistochemical method, and the contents of TNF-alpha, IL-6 and IL-10 were measured. Furthermore, the regulatory mechanism of ZJP in treating IDO-induced GI was predicted with the help of network pharmacology, and the expression levels of key proteins ERK, p-ERK, P38, p-P38, JNK, p-JNK were determined to elucidate the molecular mechanism of ZJP. Results: Current data strongly demonstrated that ZJP alleviated food intake reduction, weight loss and gastric injury caused by IDO and made gastric pH and mucosal thickness return to normal. In addition, ZJP could reduce the level of MPO to alleviate the inflammatory infiltration of gastric tissue. Simultaneously, ZJP could down regulate the expression of TNF-alpha and IL-6 and up regulate the expression of IL-10 to reduce the damage caused by inflammatory, and create a healing environment. Furthermore, ZJP could significantly inhibit the phosphorylation of ERK, p38 and JNK, which leaded to the increase of inflammatory factors and the damage of gastric mucosa. Conclusion: ZJP improved local inflammation by inhibiting MAPK signaling pathway, and had a good therapeutic effect on IDO-induced GI. This study has reference significance for the study of ZJP in the prevention and treatment of NSAID induced gastric injury. In addition, ZJP may be a new treatment option for the prevention and treatment of NSAID induced gastric disease.
C1 [Wei, Ying; Ren, Sichen; Tong, Yuling; Wen, Jianxia; Yang, Tao; Wang, Jian; Zhao, Yanling] Chengdu Univ Tradit Chinese Med, Sch Pharm, Chengdu 611137, Peoples R China.
   [Wei, Ying; Ren, Sichen; Liu, Xia; Jing, Manyi; Tong, Yuling; Wen, Jianxia; Yang, Tao; Zhao, Yanling] Chinese Peoples Liberat Army Gen Hosp, Dept Pharm, Med Ctr 5, Beijing 100039, Peoples R China.
   [Wang, Ruilin] Chinese Peoples Liberat Army Gen Hosp, China Mil Inst Chinese Med, Med Ctr 5, Beijing, Peoples R China.
   [Li, Ruisheng] Gen Hosp Chinese PLA, Res Ctr Clin & Translat Med, Med Ctr 5, Beijing, Peoples R China.
RP Wang, J (corresponding author), Chengdu Univ Tradit Chinese Med, Sch Pharm, Chengdu 611137, Peoples R China.; Zhao, YL (corresponding author), Chinese Peoples Liberat Army Gen Hosp, Dept Pharm, Med Ctr 5, Beijing 100039, Peoples R China.
EM jianwang08@163.com; zhaoyl2855@126.com
OI Wei, Ying/0000-0001-9671-913X
FU National Key Research and Development Program [2018YFC1704500]
FX This study was financially supported by the National Key Research and
   Development Program (No. 2018YFC1704500).
CR Abdollahi AR, 2021, INFLAMMOPHARMACOLOGY, V29, P107, DOI 10.1007/s10787-020-00776-6
   Akanda MR, 2018, INT J MOL SCI, V19, DOI 10.3390/ijms19020584
   Akanda MR, 2017, BIOMED PHARMACOTHER, V95, P1139, DOI 10.1016/j.biopha.2017.09.031
   Antonisamy P, 2016, FOOD FUNCT, V7, P398, DOI [10.1039/C5FO00403A, 10.1039/c5fo00403a]
   Bindu S, 2020, BIOCHEM PHARMACOL, V180, DOI 10.1016/j.bcp.2020.114147
   Brusselaers N, 2017, BMJ OPEN, V7, DOI 10.1136/bmjopen-2017-017739
   Cervantes-Garcia D, 2020, MOLECULES, V25, DOI 10.3390/molecules25102351
   Chakraborty S, 2019, FREE RADICAL RES, V53, P596, DOI 10.1080/10715762.2019.1572887
   Darling RL, 2004, GASTROENTEROLOGY, V127, P94, DOI 10.1053/j.gastro.2004.04.003
   Engevik AC, 2020, PHYSIOL REV, V100, P573, DOI 10.1152/physrev.00016.2019
   Fornai M, 2011, PHARMACOL RES, V63, P59, DOI 10.1016/j.phrs.2010.10.013
   Fukumoto K, 2011, INT J MOL MED, V27, P353, DOI 10.3892/ijmm.2011.602
   Harada S, 2015, J PHARMACOL EXP THER, V355, P353, DOI 10.1124/jpet.115.226431
   Kangwan N, 2019, BIOMED RES INT, V2019, DOI 10.1155/2019/9514703
   Kim MW, 2019, FOOD FUNCT, V10, P6088, DOI 10.1039/c9fo01307e
   Ko IG, 2020, EUR J PHARMACOL, V874, DOI 10.1016/j.ejphar.2020.172952
   Ko IG, 2018, LIFE SCI, V203, P12, DOI 10.1016/j.lfs.2018.04.009
   Lanas A, 2015, ANN RHEUM DIS, V74, P675, DOI 10.1136/annrheumdis-2013-204155
   Li WF, 2013, EUR J PHARMACOL, V715, P62, DOI 10.1016/j.ejphar.2013.06.017
   Luo CD, 2018, LIFE SCI, V193, P47, DOI 10.1016/j.lfs.2017.12.004
   Mabeku LBK, 2017, PHARM BIOL, V55, P929, DOI 10.1080/13880209.2017.1285326
   MAHACHAI V, 1985, CLIN THER, V7, P424
   Maity P, 2009, J BIOL CHEM, V284, P3058, DOI 10.1074/jbc.M805329200
   Mazumder S, 2016, BIOCHEM PHARMACOL, V121, P33, DOI 10.1016/j.bcp.2016.09.027
   Nadatani Y, 2019, SCI REP-UK, V9, DOI 10.1038/s41598-019-53559-7
   Pal C., 2010, Free Radic. Biol. Med, V15, P49
   Pharmacopoeia C.o.N, 2015, PHARMACOPOEIA PR CHI
   Shahin NN, 2018, SCI REP-UK, V8, DOI 10.1038/s41598-018-22727-6
   Sinha M, 2013, MEDIAT INFLAMM, V2013, DOI 10.1155/2013/258209
   Somasundaram S, 2002, BMC Gastroenterol, V2, P8, DOI 10.1186/1471-230X-2-8
   Sugimoto M, 2011, J GASTROEN HEPATOL, V26, P1677, DOI 10.1111/j.1440-1746.2011.06817.x
   Unver N, 2018, CYTOKINE GROWTH F R, V41, P10, DOI 10.1016/j.cytogfr.2018.04.004
   Wang J, 2015, J ETHNOPHARMACOL, V173, P459, DOI 10.1016/j.jep.2015.04.017
   Wang QS, 2012, J ETHNOPHARMACOL, V141, P377, DOI 10.1016/j.jep.2012.02.049
   Wang T, 2020, J ETHNOPHARMACOL, V254, DOI 10.1016/j.jep.2020.112713
   Xia XF, 2019, SCI TRANSL MED, V11, DOI 10.1126/scitranslmed.aat7455
   Xie CH, 2011, MOL NUTR FOOD RES, V55, P1587, DOI 10.1002/mnfr.201100344
   Yu CH, 2018, INT J PHARMACEUT, V552, P148, DOI 10.1016/j.ijpharm.2018.09.063
   Zhou BG, 2020, J ETHNOPHARMACOL, V262, DOI 10.1016/j.jep.2020.113211
NR 39
TC 0
Z9 0
U1 6
U2 6
PU ELSEVIER IRELAND LTD
PI CLARE
PA ELSEVIER HOUSE, BROOKVALE PLAZA, EAST PARK SHANNON, CO, CLARE, 00000,
   IRELAND
SN 0378-8741
EI 1872-7573
J9 J ETHNOPHARMACOL
JI J. Ethnopharmacol.
PD JUL 15
PY 2021
VL 275
AR 114103
DI 10.1016/j.jep.2021.114103
PG 13
WC Plant Sciences; Chemistry, Medicinal; Integrative & Complementary
   Medicine; Pharmacology & Pharmacy
SC Plant Sciences; Pharmacology & Pharmacy; Integrative & Complementary
   Medicine
GA SM5BF
UT WOS:000657620100003
PM 33836259
DA 2021-07-01
ER

PT J
AU Wen, ST
   Zhong, ZT
   He, L
   Zhao, DK
   Chen, X
   Mi, H
   Liu, FB
AF Wen, Shuting
   Zhong, Zhuotai
   He, Long
   Zhao, Dike
   Chen, Xu
   Mi, Hong
   Liu, Fengbin
TI Network pharmacology dissection of multiscale mechanisms for jiaoqi
   powder in treating ulcerative colitis
SO JOURNAL OF ETHNOPHARMACOLOGY
LA English
DT Article
DE Ulcerative colitis; Jiaoqi powder; Network pharmacology; Intestinal
   mucosal protection; Th17/treg
ID MOLECULAR-MECHANISM; PANAX-NOTOGINSENG; BETA-SITOSTEROL; DRUG TARGET;
   DATABASE; IDENTIFICATION; INFLAMMATION; MICE; PATHOGENESIS; DISCOVERY
AB Ethnopharmacological relevance: The incidence of ulcerative colitis (UC) is increasing worldwide, making it a serious public health challenge. Currently, there are no accepted curative treatments for UC. As such, the exploration of new therapeutic strategies for UC treatment is of considerable clinical importance. Jiaoqi powder (JQP) is a classic Chinese medicinal formula commonly used as a complementary and alternative medicine for treating gastrointestinal bleeding. JQP is thus a potential alternative medicine for UC treatment. However, the protective mechanism underlying the action of JQP has not been elucidated, thereby, necessitating further studies to decipher the mechanisms involved in the complex interplay among its components.
   Aim of the study: To explore the protective effect of JQP against UC and to further investigate its mechanism in silico and in vivo using a systems pharmacology approach.
   Materials and methods: A systems pharmacology approach was used to predict the active components of JQP. Putative targets and the potential mechanism of JQP on UC were obtained through target fishing, network construction, and enrichment analyses. An animal-based model of dextran sodium sulfate (DSS)-induced colitis in C57BL/6 mice was further used to validate the treatment mechanisms of JQP. The underlying pharmacological mechanisms of JQP in UC were determined using polymerase chain reaction tests, histological staining, immunohistochemistry, enzyme-linked immunoassays, and flow cytometry analysis.
   Results: In this study, 17 effective components and 941 potential targets of JQP were identified. Similarly, 2104 UC-related targets were also identified. Construction of PPI networks led to the identification of 184 putative therapeutic targets of JQP. Sixty-nine core targets among these 184 were further screened based on their DC values. Gene ontology (GO) functional and Kyoto Encyclopedia of Genes and Genomes (KEGG) pathway analyses revealed that the core targets were primarily enriched in immune response and inflammatory signalling pathways. Subsequent animal-based in vivo experiments revealed that JQP ameliorated symptoms and histological changes in DSS colitis by significantly impairing DSS's ability to induce high expression levels of NF-kappa B/p65, IL-1 beta, IL-6, and TNF-alpha. JQP also reduced the levels of COX-2, CCL2, CXCL2, HIF-1 alpha, MMP3 and MMP9 and regulated the Th17/Treg cell balance in DSS-induced mice.
   Conclusions: This study demonstrated that JQP could treat UC by improving the mucosal inflammatory response, repairing the intestinal barrier, and modulating the Th17/Treg immune balance. The results of this study provide new insights into UC treatment and further elucidate the theoretical and practical implications of the pharmaceutical development of TCMs.
C1 [Wen, Shuting; Zhong, Zhuotai; He, Long] Guangzhou Univ Chinese Med, Clin Coll 1, Guangzhou 510405, Peoples R China.
   [Chen, Xu; Mi, Hong; Liu, Fengbin] Guangzhou Univ Chinese Med, Affiliated Hosp 1, Dept Gastroenterol, Guangzhou 510405, Peoples R China.
   [Liu, Fengbin] Guangzhou Univ Chinese Med, Affiliated Hosp 1, Baiyun Hosp, Guangzhou 510000, Peoples R China.
   [Zhao, Dike] Henan Univ Chinese Med, Basic Med Coll, Zhengzhou 450046, Peoples R China.
RP Mi, H; Liu, FB (corresponding author), Guangzhou Univ Chinese Med, Affiliated Hosp 1, Dept Gastroenterol, Guangzhou 510405, Peoples R China.
EM mihong10000@163.com; liufb163@163.com
FU Guangzhou Science, Technology and Innovation Commission [201904010234];
   National Natural Science Foundation of ChinaNational Natural Science
   Foundation of China (NSFC) [81903963]; Natural Science Foundation of
   Guangdong ProvinceNational Natural Science Foundation of Guangdong
   Province [2018A030310614]; Traditional Chinese Medicine Bureau of
   Guangdong Province [20182029]; Project of Department of Education of
   Guangdong Province [2017KQNCX045]; Major projects of firstclass
   disciplines in Guangzhou University of TCM [A1-AFD018181A26]; Lingnan
   Medical Research Center of Guangzhou University of Chinese Medicine
FX This work is supported by Guangzhou Science, Technology and Innovation
   Commission (No. 201904010234) ; National Natural Science Foundation of
   China (No. 81903963) ; The Natural Science Foundation of Guangdong
   Province (No. 2018A030310614) ; Traditional Chinese Medicine Bureau of
   Guangdong Province (No. 20182029) ; Project of Department of Education
   of Guangdong Province (No. 2017KQNCX045) ; Major projects of firstclass
   disciplines in Guangzhou University of TCM (No. A1-AFD018181A26) and
   Lingnan Medical Research Center of Guangzhou University of Chinese
   Medicine. In addition, the authors want to thank Baoying Peng, at
   Guangzhou Academy of Fine Arts for the help with the figure design.
CR Abbas MM, 2019, RES PHARM SCI, V14, P566, DOI 10.4103/1735-5362.272565
   Aleem AR, 2019, INT J BIOL MACROMOL, V140, P401, DOI 10.1016/j.ijbiomac.2019.08.095
   Appleby TC, 2017, J BIOL CHEM, V292, P6810, DOI 10.1074/jbc.M116.760579
   Becker KG, 2004, NAT GENET, V36, P431, DOI 10.1038/ng0504-431
   Bopanna S, 2017, LANCET GASTROENTEROL, V2, P269, DOI 10.1016/S2468-1253(17)30004-3
   Borren Nienke Z, 2021, Clin Gastroenterol Hepatol, V19, P519, DOI 10.1016/j.cgh.2020.03.013
   Chen GL, 2020, FRONT PHARMACOL, V11, DOI 10.3389/fphar.2020.00499
   Chi KR, 2016, NATURE, V540, pS100, DOI 10.1038/540S100a
   Coburn LA, 2016, INFLAMM BOWEL DIS, V22, P1847, DOI 10.1097/MIB.0000000000000790
   Daina A, 2019, NUCLEIC ACIDS RES, V47, pW357, DOI 10.1093/nar/gkz382
   de Leeuw N, 2012, HUM MUTAT, V33, P930, DOI 10.1002/humu.22049
   de Souza HSP, 2016, NAT REV GASTRO HEPAT, V13, P13, DOI [10.1038/nrgastro.2016.186, 10.1038/nrgastro.2015.186]
   Dicarlo M, 2019, INT J MOL SCI, V20, DOI 10.3390/ijms20225771
   Feng SM, 2017, FOOD FUNCT, V8, P4179, DOI [10.1039/c7fo00375g, 10.1039/C7FO00375G]
   Feuerstein JD, 2014, MAYO CLIN PROC, V89, P1553, DOI 10.1016/j.mayocp.2014.07.002
   Figueiredo AS, 2016, IMMUNOLOGY, V148, P13, DOI 10.1111/imm.12595
   Gundersen MD, 2019, CLIN TRANSL GASTROEN, V10, DOI 10.14309/ctg.0000000000000082
   Hamosh A, 2005, NUCLEIC ACIDS RES, V33, pD514
   Hisamatsu T, 2015, PLOS ONE, V10, DOI 10.1371/journal.pone.0140716
   Hopkins AL, 2008, NAT CHEM BIOL, V4, P682, DOI 10.1038/nchembio.118
   Hwang SM, 2018, NAT COMMUN, V9, DOI 10.1038/s41467-018-07254-2
   Kaplan GG, 2017, GASTROENTEROLOGY, V152, P313, DOI 10.1053/j.gastro.2016.10.020
   Kim J, 2013, NUCLEIC ACIDS RES, V41, pW510, DOI 10.1093/nar/gkt531
   Kim S, 2016, NUCLEIC ACIDS RES, V44, pD1202, DOI 10.1093/nar/gkv951
   Knochelmann HM, 2018, CELL MOL IMMUNOL, V15, P458, DOI 10.1038/s41423-018-0004-4
   Li Shao, 2007, Journal of Chinese Integrative Medicine, V5, P489, DOI 10.3736/jcim20070501
   Li X, 2017, INT J NANOMED, V12, P4443, DOI 10.2147/IJN.S136819
   Liu X, 2018, NAT COMMUN, V9, DOI 10.1038/s41467-017-02689-5
   Liu XF, 2010, NUCLEIC ACIDS RES, V38, pW609, DOI 10.1093/nar/gkq300
   Liu YJ, 2020, THERANOSTICS, V10, P5225, DOI 10.7150/thno.43716
   Liu YF, 2015, NUCLEIC ACIDS RES, V43, pW535, DOI 10.1093/nar/gkv383
   Liu ZY, 2016, SCI REP-UK, V6, DOI 10.1038/srep21146
   Low END, 2019, J CROHNS COLITIS, V13, P755, DOI 10.1093/ecco-jcc/jjz002
   Lu QG, 2020, WORLD J GASTROENTERO, V26, P1156, DOI 10.3748/wjg.v26.i11.1156
   Mandloi S, 2015, SCI REP-UK, V5, DOI 10.1038/srep10021
   Manresa MC, 2017, CELL MOL GASTROENTER, V3, P303, DOI 10.1016/j.jcmgh.2017.02.004
   Mi H, 2017, BMC COMPLEM ALTERN M, V17, DOI 10.1186/s12906-017-1794-0
   Nickel J, 2014, NUCLEIC ACIDS RES, V42, pW26, DOI 10.1093/nar/gku477
   Ordas I, 2012, LANCET, V380, P1606, DOI 10.1016/S0140-6736(12)60150-0
   Pouillon L, 2018, BEST PRACT RES CL GA, V32-33, P17, DOI 10.1016/j.bpg.2018.05.006
   Probert F, 2018, J CROHNS COLITIS, V12, P1326, DOI 10.1093/ecco-jcc/jjy101
   Ru JL, 2014, J CHEMINFORMATICS, V6, DOI 10.1186/1758-2946-6-13
   Shah SC, 2016, CLIN GASTROENTEROL H, V14, P1245, DOI 10.1016/j.cgh.2016.01.015
   Shannon P, 2003, GENOME RES, V13, P2498, DOI 10.1101/gr.1239303
   Shouval DS, 2017, JAMA PEDIATR, V171, P999, DOI 10.1001/jamapediatrics.2017.2571
   Silosi I, 2014, ROM J MORPHOL EMBRYO, V55, P1317
   Sofia MA, 2018, INFLAMM BOWEL DIS, V24, P1471, DOI 10.1093/ibd/izy103
   Sterling T, 2015, J CHEM INF MODEL, V55, P2324, DOI 10.1021/acs.jcim.5b00559
   Sun B, 2013, BRIT J PHARMACOL, V168, P1758, DOI 10.1111/bph.12063
   Szklarczyk D, 2017, NUCLEIC ACIDS RES, V45, pD362, DOI 10.1093/nar/gkw937
   Szklarczyk D, 2016, NUCLEIC ACIDS RES, V44, pD380, DOI 10.1093/nar/gkv1277
   Tack C, 2018, INT J SPORT NUTR EXE, V28, P294, DOI 10.1123/ijsnem.2017-0267
   Thorn CF, 2005, METH MOL B, V311, P179
   Ungaro R, 2017, LANCET, V389, P1756, DOI 10.1016/S0140-6736(16)32126-2
   Wang M, 2017, ONCOL LETT, V13, P681, DOI 10.3892/ol.2016.5490
   Wang SY, 2017, WORLD J GASTROENTERO, V23, P8308, DOI 10.3748/wjg.v23.i47.8308
   Wen XD, 2014, PHYTOTHER RES, V28, P892, DOI 10.1002/ptr.5066
   Wishart DS, 2018, NUCLEIC ACIDS RES, V46, pD1074, DOI 10.1093/nar/gkx1037
   Wu HZ, 2016, J ETHNOPHARMACOL, V182, P129, DOI 10.1016/j.jep.2016.02.019
   Xiao L, 2020, HUM CELL, V33, P1056, DOI 10.1007/s13577-020-00405-y
   Xu CM, 2016, EXP THER MED, V11, P1330, DOI 10.3892/etm.2016.3030
   Xue RC, 2013, NUCLEIC ACIDS RES, V41, pD1089, DOI 10.1093/nar/gks1100
   Yang H, 2016, NUCLEIC ACIDS RES, V44, pD1069, DOI 10.1093/nar/gkv1230
   Yang Y, 2014, FITOTERAPIA, V92, P133, DOI 10.1016/j.fitote.2013.10.010
   Yang ZH, 2018, J GINSENG RES, V42, P334, DOI 10.1016/j.jgr.2017.04.005
   Yu AK, 2015, HUM MOL GENET, V24, P2848, DOI 10.1093/hmg/ddv045
   Zhang D, 2020, SCI REP-UK, V10, DOI 10.1038/s41598-020-72291-1
   Zhang Y, 2019, J ETHNOPHARMACOL, V238, DOI 10.1016/j.jep.2019.111869
   Zhao LQ, 2017, CURR PHARM DESIGN, V23, P5173, DOI 10.2174/1381612823666171010124414
   Zhou J, 2019, NAT COMMUN, V10, DOI 10.1038/s41467-019-10176-2
NR 70
TC 0
Z9 0
U1 13
U2 13
PU ELSEVIER IRELAND LTD
PI CLARE
PA ELSEVIER HOUSE, BROOKVALE PLAZA, EAST PARK SHANNON, CO, CLARE, 00000,
   IRELAND
SN 0378-8741
EI 1872-7573
J9 J ETHNOPHARMACOL
JI J. Ethnopharmacol.
PD JUL 15
PY 2021
VL 275
AR 114109
DI 10.1016/j.jep.2021.114109
PG 12
WC Plant Sciences; Chemistry, Medicinal; Integrative & Complementary
   Medicine; Pharmacology & Pharmacy
SC Plant Sciences; Pharmacology & Pharmacy; Integrative & Complementary
   Medicine
GA SM5OQ
UT WOS:000657655000003
PM 33845143
DA 2021-07-01
ER

PT J
AU Zhang, WY
   Cao, Y
   Chen, S
   Li, F
   Chen, XF
   Liu, Y
AF Zhang, Weiyue
   Cao, Yan
   Chen, Si
   Li, Feng
   Chen, Xiaofei
   Liu, Yue
TI Integrated metabolomics and network pharmacology approach to exploring
   the potential mechanism of tianxiang capsule for treating motion
   sickness
SO JOURNAL OF ETHNOPHARMACOLOGY
LA English
DT Article
DE Metabolomics; Network pharmacology; Motion sickness; Tianxiang capsule
ID GLUCOSE; INSULIN; MODULATION; NAUSEA
AB Ethnopharmacological relevance: Motion sickness is a multi-system syndrome caused by abnormal spatial environmental sensory conflicts. Tianxiang Capsule (TXC) is a traditional Chinese medicine (TCM) formula for the prevention and treatment of motion sickness for years. However, the main active components of TXC and mechanism of its therapeutic effects on motion sickness are still unclear.
   Aim of the study: The purpose of this work is to investigate the mechanism of TXC in preventing motion sickness based on serum metabolomics and network pharmacology. On the basis of the clear validation of the anti-motion sickness effect of TXC, we used the strategy of combined GC-MS metabolomics and network pharmacology to screen 60 differential metabolites regulated by TXC. Materials and methods: The rat models of motion sickness were stimulated by biaxial rotational acceleration, spontaneous activity was used to evaluate the efficacy of TXC on motion sickness. Serum metabolomics-based analysis was conducted to screen the differential metabolites related to motion sickness. Then, network pharmacology analysis was used to integrate the information of differential metabolites with target proteins and chemical components, and the & ldquo;components-target protein-metabolite related protein-metabolite & rdquo; network was constructed to explore the mechanism of the protective effect of TXC against motion sickness.
   Results: The results of network integration analysis showed that the 50 TXC potential active ingredients mediated the differential expression of 49 metabolic biomarkers by targeting 25 target protein and regulated arachidonic acid metabolism, calcium signaling pathways, etc. In addition, we found that TXC can promote the secretion of insulin mediated by arachidonic acid pathway metabolites, regulate the levels of adrenaline and leptin, maintain blood glucose balance, and achieve the therapeutic effect of motion sickness.
   Conclusions: Our results indicated that the arachidonic acid metabolic pathway and related targets are the key ways for TXC to exert its efficacy, and its target protein and anti-motion sickness mechanism deserve further study. Our work proved that the integrated strategy of metabolomics and network pharmacology can well explain the & ldquo;multi-component -multi-target & rdquo; mechanism of complex TCM in vivo, which is a practical approach for the study of TCM formula.
C1 [Zhang, Weiyue] Beijing Univ Chinese Med, Sch Nursing, Beijing 100029, Peoples R China.
   [Cao, Yan; Chen, Xiaofei; Liu, Yue] Second Mil Med Univ, Sch Pharm, Shanghai 200433, Peoples R China.
   [Chen, Si] Shanghai Univ, Sch Med, Shanghai 200444, Peoples R China.
   [Li, Feng] Beijing Univ Chinese Med, Sch Tradit Chinese Med, Beijing 100029, Peoples R China.
RP Chen, XF; Liu, Y (corresponding author), Second Mil Med Univ, Sch Pharm, Shanghai 200433, Peoples R China.; Li, F (corresponding author), Beijing Univ Chinese Med, Sch Tradit Chinese Med, Beijing 100029, Peoples R China.
EM zhangweiyue@bucm.edu.cn; caoyan@smmu.edu.cn;
   caroline-sisi-chen@hotmail.com; lifeng_bucm0610@126.com;
   xfchen2010@163.com; lyue2015@163.com
FU National Natural Science Foundation of ChinaNational Natural Science
   Foundation of China (NSFC) [81703674, 81973291]; RisingStar Program of
   Shanghai Science and Technology Committee [19QA1411500]
FX This work was financially supported by the National Natural Science
   Foundation of China (No. 81703674, 81973291) and RisingStar Program of
   Shanghai Science and Technology Committee (19QA1411500) .
CR Bronstein AM, 2020, SEMIN NEUROL, V40, P116, DOI 10.1055/s-0040-1701653
   Chouker A, 2010, PLOS ONE, V5, DOI 10.1371/journal.pone.0010752
   CRAMPTON GH, 1985, AVIAT SPACE ENVIR MD, V56, P462
   Dixon G, 2004, CLIN SCI, V106, P191, DOI 10.1042/CS20030261
   ELKS ML, 1994, CELL MOL BIOL, V40, P761
   Fan Z., 2018, PROG MOD BIOMED, V18, P807
   Fan Z., 2019, PROG MOD BIOMED, V19, P13
   Giri U., 2020, INT J SCI RES PUBL, V10
   Golding JF, 2015, CURR OPIN NEUROL, V28, P83, DOI 10.1097/WCO.0000000000000163
   Guanying H., 2017, EVID BASED COMPL ALT, P1
   Guo ZL, 2017, COMPLEMENT THER MED, V31, P27, DOI 10.1016/j.ctim.2017.01.004
   HULSE EV, 1977, BRIT J RADIOL, V50, P645, DOI 10.1259/0007-1285-50-597-645
   Jang JH, 2015, EVID-BASED COMPL ALT, V2015, DOI 10.1155/2015/309261
   Kennedy RS, 2010, APPL ERGON, V41, P494, DOI 10.1016/j.apergo.2009.11.006
   Koch A, 2018, DTSCH ARZTEBL INT, V115, P687, DOI 10.3238/arztebl.2018.0687
   Lackner JR, 2014, EXP BRAIN RES, V232, P2493, DOI 10.1007/s00221-014-4008-8
   LEE JA, 1986, AVIAT SPACE ENVIR MD, V57, P45
   Longlong T., 2017, FRONT PHYSIOL, V8
   Maheswari DU, 2020, S AFR J BOT, V130, P130, DOI 10.1016/j.sajb.2019.12.012
   Mo FF, 2012, PHYSIOL BEHAV, V105, P394, DOI 10.1016/j.physbeh.2011.08.024
   Nicholson JK, 1999, XENOBIOTICA, V29, P1181, DOI 10.1080/004982599238047
   Nunes CP, 2020, CURR THER RES CLIN E, V92, DOI 10.1016/j.curtheres.2020.100591
   Rubio S, 2011, PREHOSP DISASTER MED, V26, P305, DOI 10.1017/S1049023X11006431
   Schmal F, 2013, PHARMACOLOGY, V91, P229, DOI 10.1159/000350185
   Sharma R.K., 2020, CURR CONTENTS, V5, P230
   Sheehan SE, 2011, J VESTIBUL RES-EQUIL, V21, P209, DOI 10.3233/VES-2011-0417
   Spinks A, 2011, COCHRANE DB SYST REV, DOI 10.1002/14651858.CD002851.pub4
   Tian D., 2018, ACUPUNCT MED, V36
   Wan SX, 2008, AM J PHYSIOL-GASTR L, V295, pG1050, DOI 10.1152/ajpgi.90288.2008
   Zhan HD, 2016, J ETHNOPHARMACOL, V189, P361, DOI 10.1016/j.jep.2016.06.057
   Zhang LL, 2016, CNS NEUROSCI THER, V22, P15, DOI 10.1111/cns.12468
NR 31
TC 0
Z9 0
U1 6
U2 6
PU ELSEVIER IRELAND LTD
PI CLARE
PA ELSEVIER HOUSE, BROOKVALE PLAZA, EAST PARK SHANNON, CO, CLARE, 00000,
   IRELAND
SN 0378-8741
EI 1872-7573
J9 J ETHNOPHARMACOL
JI J. Ethnopharmacol.
PD JUL 15
PY 2021
VL 275
AR 114107
DI 10.1016/j.jep.2021.114107
PG 12
WC Plant Sciences; Chemistry, Medicinal; Integrative & Complementary
   Medicine; Pharmacology & Pharmacy
SC Plant Sciences; Pharmacology & Pharmacy; Integrative & Complementary
   Medicine
GA SM5OQ
UT WOS:000657655000002
PM 33845144
DA 2021-07-01
ER

PT J
AU Aimaiti, M
   Wumaier, A
   Aisa, Y
   Zhang, Y
   Xirepu, X
   Aibaidula, Y
   Lei, XY
   Chen, Q
   Feng, XZ
   Mi, N
AF Aimaiti, Mutalifu
   Wumaier, Ainiwaer
   Aisa, Yiliyasi
   Zhang, Yu
   Xirepu, Xirenayi
   Aibaidula, Yilizire
   Lei, XiuYing
   Chen, Qian
   Feng, XueZhao
   Mi, Na
TI Acteoside exerts neuroprotection effects in the model of Parkinson's
   disease via inducing autophagy: Network pharmacology and experimental
   study
SO EUROPEAN JOURNAL OF PHARMACOLOGY
LA English
DT Article
DE Acteoside; Parkinson's disease; Network pharmacology; Autophagy;
   Apoptosis
ID OXIDATIVE STRESS; WEB SERVER; GENE; ASSOCIATION; INHIBITORS; MITOPHAGY;
   PATHWAYS; PROMOTES; ROTENONE; ALPHA
AB Parkinson's disease (PD) is the second most common neurodegenerative disease after Alzheimer's disease. At present, the incidence rate of PD is increasing worldwide, there is no effective cure available so far, and currently using drugs are still limited in efficacy due to serious side effects. Acteoside (ACT) is an active ingredient of many valuable medicinal plants, possesses potential therapeutic effects on many pathological conditions. In this study, we dissected the neuroprotection effects of ACT on PD and its potential molecular mechanism in our PD model pathology based on network pharmacology prediction and experimental assays. Network pharmacology and bioinformatics analysis demonstrated that ACT has 381 potential targets; among them 78 putative targets associated with PD were closely related to cellular autophagy and apoptotic processes. Our experimental results showed that ACT exerted significant neuroprotection effects on Rotenone (ROT) -induced injury of neuronal cells and Drosophila melanogaster (D. melanogaster). Meanwhile, ACT treatment induced autophagy in both neuronal cell lines and fat bodies of D. melanogaster. Furthermore, ACT treatment decreased ROT induced apoptotic rate and reactive oxygen species production, increased mitochondrial membrane potentials in neuronal cells, and promoted clearance of alpha-synuclein (SNCA) aggregations in SNCA overexpressed cell model through the autophagy-lysosome pathway. Interestingly, ACT treatment significantly enhanced mitophagy and protected cell injury in neuronal cells. Taken together, ACT may represent a potent stimulator of mitophagy pathway, thereby exerts preventive and therapeutic effects against neurodegenerative diseases such as PD by clearing pathogenic proteins and impaired cellular organelles like damaged mitochondria in neurons.
C1 [Aimaiti, Mutalifu; Aisa, Yiliyasi; Zhang, Yu; Xirepu, Xirenayi; Aibaidula, Yilizire; Lei, XiuYing; Chen, Qian; Feng, XueZhao; Mi, Na] Xinjiang Med Univ, State Key Lab Pathogenesis Prevent & Treatment Ce, Clin Med Res Inst, Affiliated Hosp 1, Urumqi 830054, Xinjiang, Peoples R China.
   [Aimaiti, Mutalifu; Wumaier, Ainiwaer; Aisa, Yiliyasi] Xinjiang Med Univ, Dept Pharmacol, Coll Pharm, Urumqi 830017, Xinjiang, Peoples R China.
   [Aimaiti, Mutalifu] Xinjiang Med Univ, Cent Lab, Urumqi 830011, Xinjiang, Peoples R China.
   [Zhang, Yu] Xinjiang Med Univ, Sch Basic Med Sci, Dept Biol, Urumqi 830017, Xinjiang, Peoples R China.
   [Xirepu, Xirenayi] Xinjiang Med Univ, Dept Teaching & Res Crude Drugs, Coll Pharm, Urumqi 830017, Xinjiang, Peoples R China.
   [Aibaidula, Yilizire] Xinjiang Med Univ, Dept Pharmaceut Anal, Coll Pharm, Urumqi 830017, Xinjiang, Peoples R China.
   [Lei, XiuYing; Chen, Qian; Feng, XueZhao] Xinjiang Med Univ, Dept Biochem, Coll Basic Med Sci, Urumqi 830017, Xinjiang, Peoples R China.
RP Mi, N (corresponding author), Xinjiang Med Univ, State Key Lab Pathogenesis Prevent & Treatment Ce, Clin Med Res Inst, Affiliated Hosp 1, Urumqi 830054, Xinjiang, Peoples R China.
EM mina2a@163.com
FU Natural Science Foundation of Xinjiang Uygur Autonomous Region
   [2017D01C213]; Department of Education, Xinjiang Uygur Autonomous
   Region, China [XJEDU2021Y029]
FX The authors would like to thank Prof. Jie Qiong Tan for providing the
   alpha-synuclein aggregated cell strains, Prof. Li Yu for providing
   GFP-LC3 stably expressing NRK cells and TOM20-GFP plasmids, and Dr.
   Shamshidin Abduriyim (College of Life Science, Shihezi University) for
   his writing assistance. This work was supported by the Natural Science
   Foundation of Xinjiang Uygur Autonomous Region (Grant No. 2017D01C213) ,
   and Department of Education, Xinjiang Uygur Autonomous Region, China
   (Grant No. XJEDU2021Y029) .
CR An CN, 2019, BRAIN BEHAV, V9, DOI 10.1002/brb3.1304
   Angelopoulou E, 2019, PHARMACOL RES, V150, DOI 10.1016/j.phrs.2019.104515
   Archer SL, 2013, NEW ENGL J MED, V369, P2236, DOI 10.1056/NEJMra1215233
   Areiza-Mazo N, 2018, FRONT CHEM, V6, DOI 10.3389/fchem.2018.00276
   BATEMAN A, 2017, NUCLEIC ACIDS RES, V45, pD158, DOI DOI 10.1093/NAR/GKW1099
   Biosa A, 2019, NEUROTOX RES, V36, P746, DOI 10.1007/s12640-019-00078-y
   Chung SJ, 2011, MOVEMENT DISORD, V26, P1234, DOI 10.1002/mds.23604
   Comoglu SS, 2013, NEUROSCI LETT, V553, P63, DOI 10.1016/j.neulet.2013.08.019
   Daina A, 2019, NUCLEIC ACIDS RES, V47, pW357, DOI 10.1093/nar/gkz382
   de la Monte SM, 2007, J NEUROPATH EXP NEUR, V66, P272, DOI 10.1097/nen.0b013e318040cfa2
   Doktor B, 2019, FRONT NEUROSCI-SWITZ, V13, DOI 10.3389/fnins.2019.00094
   Dong RF, 2018, J CELL BIOCHEM, V119, P269, DOI 10.1002/jcb.26170
   Dorsey ER, 2018, J PARKINSON DIS, V8, pS3, DOI 10.3233/JPD-181474
   Fang EF, 2019, NAT NEUROSCI, V22, P401, DOI 10.1038/s41593-018-0332-9
   Fecto F, 2014, ALZHEIMERS RES THER, V6, DOI 10.1186/alzrt243
   Gargano JW, 2005, EXP GERONTOL, V40, P386, DOI 10.1016/j.exger.2005.02.005
   Gaulton A, 2017, NUCLEIC ACIDS RES, V45, pD945, DOI 10.1093/nar/gkw1074
   Gong JY, 2013, BIOINFORMATICS, V29, P1827, DOI 10.1093/bioinformatics/btt270
   Hong CT, 2017, J BREAST CANCER, V20, P356, DOI 10.4048/jbc.2017.20.4.356
   Hou X, 2020, J MOL BIOL, V432, P2651, DOI 10.1016/j.jmb.2020.01.037
   Hwang S, 2015, EMBO MOL MED, V7, P1307, DOI 10.15252/emmm.201505256
   Ito K, 2013, CPT-PHARMACOMET SYST, V2, DOI 10.1038/psp.2013.56
   Jiang X, 2016, MOL CELL, V63, P229, DOI 10.1016/j.molcel.2016.06.016
   Jiang X, 2014, P NATL ACAD SCI USA, V111, P14782, DOI 10.1073/pnas.1417253111
   Kadigamuwa CC, 2016, CHEM RES TOXICOL, V29, P1468, DOI 10.1021/acs.chemrestox.6b00138
   Kandil EA, 2019, CLIN EXP PHARMACOL P, V46, P1141, DOI 10.1111/1440-1681.13162
   Kapoor S, 2012, INT J GEN MED, V5, P431, DOI 10.2147/IJGM.S31983
   Kodani A, 2019, J NEUROTRAUM, V36, P1935, DOI 10.1089/neu.2018.6000
   Li MQ, 2018, FOOD CHEM TOXICOL, V119, P6, DOI 10.1016/j.fct.2018.06.018
   Li WT, 2020, FREE RADICAL BIO MED, V146, P79, DOI 10.1016/j.freeradbiomed.2019.10.408
   Lim EW, 2019, J NEUROL, V266, P2605, DOI 10.1007/s00415-018-9100-8
   Liu J, 2019, CELLS-BASEL, V8, DOI 10.3390/cells8070712
   Liu XF, 2010, NUCLEIC ACIDS RES, V38, pW609, DOI 10.1093/nar/gkq300
   Lu JH, 2012, AUTOPHAGY, V8, P98, DOI 10.4161/auto.8.1.18313
   Lu M, 2016, INT J NEUROPSYCHOPH, V19, DOI 10.1093/ijnp/pyw047
   Miller RL, 2009, NEUROCHEM RES, V34, P55, DOI 10.1007/s11064-008-9656-2
   Nandi A, 2019, OXID MED CELL LONGEV, V2019, DOI 10.1155/2019/9613090
   Neufeld TP, 2008, METHOD ENZYMOL, V451, P653, DOI 10.1016/S0076-6879(08)03236-9
   Nichols CD, 2012, JOVE-J VIS EXP, DOI 10.3791/3795
   Nitti M, 2018, INT J MOL SCI, V19, DOI 10.3390/ijms19082260
   Obergasteiger J, 2018, MOL NEURODEGENER, V13, DOI 10.1186/s13024-018-0273-5
   Oxenkrug G, 2011, FLY, V5, P307, DOI 10.4161/fly.5.4.18414
   Pan PY, 2019, NEUROBIOL DIS, V122, P64, DOI 10.1016/j.nbd.2018.04.020
   Pickles S, 2018, CURR BIOL, V28, pR170, DOI 10.1016/j.cub.2018.01.004
   Pinero J, 2020, NUCLEIC ACIDS RES, V48, pD845, DOI 10.1093/nar/gkz1021
   Pinero J, 2017, NUCLEIC ACIDS RES, V45, pD833, DOI 10.1093/nar/gkw943
   Prajapati KD, 2011, REV NEUROSCIENCE, V22, P355, DOI 10.1515/RNS.2011.028
   Probert L, 2015, NEUROSCIENCE, V302, P2, DOI 10.1016/j.neuroscience.2015.06.038
   Rempe RG, 2016, J CEREBR BLOOD F MET, V36, P1481, DOI 10.1177/0271678X16655551
   Rice HC, 2019, SCIENCE, V363, P143, DOI 10.1126/science.aao4827
   Rubinsztein DC, 2007, NAT REV DRUG DISCOV, V6, P304, DOI 10.1038/nrd2272
   Rusmini P, 2019, AUTOPHAGY, V15, P631, DOI 10.1080/15548627.2018.1535292
   Scheibye-Knudsen M, 2015, TRENDS CELL BIOL, V25, P158, DOI 10.1016/j.tcb.2014.11.002
   Sekar S, 2020, NEUROSCI LETT, V716, DOI 10.1016/j.neulet.2019.134641
   Sekigawa A, 2013, OXID MED CELL LONGEV, V2013, DOI 10.1155/2013/817807
   Villa A, 2016, ENDOCR REV, V37, P372, DOI 10.1210/er.2016-1007
   Xia DJ, 2018, BIOL PHARM BULL, V41, P1645, DOI 10.1248/bpb.b18-00210
   Xiromerisiou G, 2008, NEUROSCI LETT, V436, P232, DOI 10.1016/j.neulet.2008.03.026
   Yang LY, 2018, FRONT NEUROSCI-SWITZ, V12, DOI 10.3389/fnins.2018.00073
   Yu GC, 2012, OMICS, V16, P284, DOI 10.1089/omi.2011.0118
   Yuan JW, 2016, PLOS ONE, V11, DOI 10.1371/journal.pone.0162696
NR 61
TC 0
Z9 0
U1 11
U2 11
PU ELSEVIER
PI AMSTERDAM
PA RADARWEG 29, 1043 NX AMSTERDAM, NETHERLANDS
SN 0014-2999
EI 1879-0712
J9 EUR J PHARMACOL
JI Eur. J. Pharmacol.
PD JUL 15
PY 2021
VL 903
AR 174136
DI 10.1016/j.ejphar.2021.174136
PG 20
WC Pharmacology & Pharmacy
SC Pharmacology & Pharmacy
GA SM1NT
UT WOS:000657379300001
PM 33940032
DA 2021-07-01
ER

PT J
AU Wang, LH
   Liang, QG
   Zhang, Y
   Liu, F
   Sun, Y
   Wang, SM
   Cao, H
   Meng, J
AF Wang, Lyuhong
   Liang, Qingguang
   Zhang, Ying
   Liu, Fei
   Sun, Yue
   Wang, Shumei
   Cao, Hui
   Meng, Jiang
TI iTRAQ-based quantitative proteomics and network pharmacology revealing
   hemostatic mechanism mediated by Zingiberis Rhizome Carbonisata in
   deficiency-cold and Hemorrhagic Syndrome rat models
SO CHEMICO-BIOLOGICAL INTERACTIONS
LA English
DT Article
DE Zingiberis rhizome carbonisata (ZRC); Network pharmacology; iTRAQ
   proteomics; Bioinformatics; Hemostatic mechanism
AB Zingiberis Rhizome Carbonisata (ZRC) has been used as a hemostatic agent in traditional Chinese medicine (TCM). However, the underlying molecular mechanism remains unclear. In this study, network pharmacology method was used to predict the potential mechanism of ZRC on hemostasis, based on the structures of the main compounds. Then, iTRAQ-based quantitative proteomics analysis was used for verification of the candidate target proteins and pathways to illustrate the underlying mechanisms. Furthermore, the differentially expressed proteins (DEPs) in the enriched pathways were validated by Enzyme-linked immunosorbent assay. The results showed that the hemostasis mechanism of ZRC may be related to Platelet activation, Rap1 signaling pathway and Complement and coagulation cascades. And 10 proteins (Fermt3, ACTB, Talin, alpha IIb beta 3, Fga, Fgb, Fgg, FXIIIb, Kng and PLC-beta were identified as the target DEPs) are considered as the key factors related to hemostatic efficacy of ZRC. Thus, integrated network pharmacology and quantitative proteomics technology were applied for the effective illuminating the molecular mechanisms of Chinese material medica.
C1 [Wang, Lyuhong; Liang, Qingguang; Sun, Yue; Wang, Shumei; Meng, Jiang] Guangdong Pharmaceut Univ, Dept Tradit Chinese Med, Key Unit Chinese Med Digitalizat Qual Evaluat, State Adm Tradit Chinese Med,Res Ctr Qual Engn Te, 280 Waihuan East Rd, Guangzhou 510006, Guangdong, Peoples R China.
   [Zhang, Ying; Cao, Hui] Jinan Univ, Res Ctr Tradit Chinese Med Lingnan Southern China, Coll Pharm,Lingnan Resources Branch, Natl Engn Res Ctr Modernizat Tradit Chinese Med, Guangzhou 510632, Peoples R China.
   [Liu, Fei] Guangdong Hexiang Pharmaceut Co Ltd, Guangzhou 510385, Peoples R China.
RP Wang, SM (corresponding author), Guangdong Pharmaceut Univ, Dept Tradit Chinese Med, Key Unit Chinese Med Digitalizat Qual Evaluat, State Adm Tradit Chinese Med,Res Ctr Qual Engn Te, 280 Waihuan East Rd, Guangzhou 510006, Guangdong, Peoples R China.; Cao, H (corresponding author), Jinan Univ, Res Ctr Tradit Chinese Med Lingnan Southern China, Coll Pharm,Lingnan Resources Branch, Natl Engn Res Ctr Modernizat Tradit Chinese Med, Guangzhou 510632, Peoples R China.; Meng, J (corresponding author), Guangdong Pharmaceut Univ, Coll Tradit Chinese Med, Guangzhou, Guangdong, Peoples R China.
EM 2395903468@qq.com; kovhuicao@aliyun.com; jiangmeng666@126.com
FU National Natural Sciences Foundation of ChinaNational Natural Science
   Foundation of China (NSFC) [81873006, 81102809]; Innovation and Strong
   School Project of Guangdong Pharmaceutical University and Guangdong
   Provincial Education Department [2018KZDXM040]; sixth batch of national
   experts of Traditional Chinese Medicine Academic Experience Inheritance
   Teacher and Apprentice Project [2017, 29]
FX This work was supported by the National Natural Sciences Foundation of
   China (Grant No.:81873006, 81102809) , Innovation and Strong School
   Project of Guangdong Pharmaceutical University and Guangdong Provincial
   Education Department (Grant No.:2018KZDXM040) , and the sixth batch of
   national experts of Traditional Chinese Medicine Academic Experience
   Inheritance Teacher and Apprentice Project (Grant No.: [2017] no. 29) .
CR Anthis NJ, 2009, EMBO J, V28, P3623, DOI 10.1038/emboj.2009.287
   Bateman A, 2019, NUCLEIC ACIDS RES, V47, pD506, DOI 10.1093/nar/gky1049
   Broos K, 2012, THROMB RES, V129, P245, DOI 10.1016/j.thromres.2011.11.002
   Dai W, 2013, MOL BIOSYST, V9, P375, DOI 10.1039/c2mb25372k
   Deng XM, 2015, J SEP SCI, V38, P2945, DOI 10.1002/jssc.201500294
   [杜晶 Du Jing], 2013, [时珍国医国药, Lishizhen Medicine and Materia Medica Research], V24, P754
   Forziati A.F., 1962, SCIENCE, V145, P20
   Franceschini A, 2013, NUCLEIC ACIDS RES, V41, pD808, DOI 10.1093/nar/gks1094
   Ghasemzadeh M, 2018, THROMB RES, V163, P153, DOI 10.1016/j.thromres.2018.01.048
   Kaneva V.N., 2019, BIOCHEM A S, V13, P97, DOI [10.1134/S1990747819010033, DOI 10.1134/S1990747819010033]
   Li YX, 2016, J CHROMATOGR B, V1011, P223, DOI 10.1016/j.jchromb.2016.01.009
   Liu CM, 2018, CHIN MED-UK, V13, DOI 10.1186/s13020-017-0160-y
   MACFARLANE RG, 1964, NATURE, V202, P498, DOI 10.1038/202498a0
   [莫毛燕 Mo Maoyan], 2015, [中国实验方剂学杂志, Chinese Journal of Experimental Traditional Medical Formulae], V21, P1
   National Pharmacopoeia Committee, 2020, PHARMACOPOEIA PEOPLE
   Noirel J, 2011, CURR PROTEOMICS, V8, P17, DOI 10.2174/157016411794697408
   Scavone M, 2020, INT J MOL SCI, V21, DOI 10.3390/ijms21030750
   Su M., 2013, CHINESE J EXP TRADIT, V19, P190, DOI [10.11653/syfj2013090190, DOI 10.11653/SYFJ2013090190]
   Treumann A, 2010, EXPERT REV PROTEOMIC, V7, P647, DOI [10.1586/epr.10.29, 10.1586/EPR.10.29]
   Wang X, 2017, NUCLEIC ACIDS RES, V45, pW356, DOI 10.1093/nar/gkx374
   Wen JX, 2020, J PHARM PHARMACOL, V72, P279, DOI 10.1111/jphp.13191
   Xu XC, 2020, BIOENGINEERED, V11, P1170, DOI 10.1080/21655979.2020.1834726
   Xue X., 2010, J GUANGDONG PHARM CO, V26, P388, DOI [10.3969/j.issn.1006-8783.2010.04.017, DOI 10.3969/J.ISSN.1006-8783.2010.04.017]
   Zhang J, 2016, MOL CELL PROTEOMICS, V15, P3529, DOI 10.1074/mcp.M116.060046
   Zhou H., 2014, J PRACTICAL MED TECH, V21, P1689
   Zhou SJ, 2017, RSC ADV, V7, P25488, DOI 10.1039/c7ra01478c
   苏锦波, 2015, [中药材, Journal of Chinese Medicinal Materials], V38, P1177
   刘淑蕊, 2015, [时珍国医国药, Lishizhen Medicine and Materia Medica Research], V26, P1041
NR 28
TC 0
Z9 0
U1 7
U2 7
PU ELSEVIER IRELAND LTD
PI CLARE
PA ELSEVIER HOUSE, BROOKVALE PLAZA, EAST PARK SHANNON, CO, CLARE, 00000,
   IRELAND
SN 0009-2797
EI 1872-7786
J9 CHEM-BIOL INTERACT
JI Chem.-Biol. Interact.
PD JUL 1
PY 2021
VL 343
AR 109465
DI 10.1016/j.cbi.2021.109465
PG 10
WC Biochemistry & Molecular Biology; Pharmacology & Pharmacy; Toxicology
SC Biochemistry & Molecular Biology; Pharmacology & Pharmacy; Toxicology
GA SL4YU
UT WOS:000656925900008
PM 33831383
DA 2021-07-01
ER

PT J
AU Sun, QQ
   Liu, C
   Jiang, KX
   Fang, YS
   Kong, CC
   Fu, J
   Liu, YG
AF Sun, Qianqian
   Liu, Cen
   Jiang, Kunxiu
   Fang, Yongsheng
   Kong, Chuchu
   Fu, Jin
   Liu, Yonggang
TI A preliminary study on the neurotoxic mechanism of harmine in
   Caenorhabditis elegans
SO COMPARATIVE BIOCHEMISTRY AND PHYSIOLOGY C-TOXICOLOGY & PHARMACOLOGY
LA English
DT Article
DE Harmine; Caenorhabditis elegans; Neurotoxicity; Acetylcholinesterase
   inhibitor
ID DEFICIENT MUTANTS; NEMATODE; INHIBITION; TOXICITY; IDENTIFICATION;
   DERIVATIVES; DOCKING
AB Harmine is a beta-carboline and harmala alkaloid with extensive bioactivities. However, its toxicity, especially in neural system, is not systematically assessed and the toxic mechanism is not yet clear. Using Caenorhabditis elegans (C. elegans) as a model system, we found that harmine exhibited dosage dependent (0, 5, 10, 20, 40, 80, 160, and 320 mu mol/L) toxic effect, such as growth inhibition, egg laying defects, shortened life span and increased mortality. Although harmine did not result in obvious structural alterations in neurite or death of neurons, it did show direct acetylcholinesterase inhibition activity. Further, we found that harmine treatment decreased worm pharyngeal pump rate and lowered the content of nitric oxide (NO) in worm body, implying foraging disorders, which is an indicator of acetylcholinergic neuron activity inhibition. Besides, network pharmacology and molecular docking reveals that acetylcholinesterase is one of the major neural toxicity targets as well. Above all, harmine can directly inhibit the activity of acetylcholinesterase, leading to excessive accumulation of acetylcholine, which may be one of the harmine neurotoxicity mechanisms.
C1 [Sun, Qianqian; Liu, Cen; Jiang, Kunxiu; Fang, Yongsheng; Kong, Chuchu; Liu, Yonggang] Beijing Univ Chinese Med, Beijing 102488, Peoples R China.
   [Fu, Jin] Coll Xinjiang Uyghur Med, Xinjiang 848000, Peoples R China.
RP Liu, YG (corresponding author), Beijing Univ Chinese Med, Beijing 102488, Peoples R China.
EM liuyg0228@163.com
FU universitylevel project of Beijing University of Chinese Medicine
   [2020-JYB-XSCXCY-023]; National Science and Technology Ministry of
   Science and Technology of the People's Republic of China
   [2018YFC1706505]
FX The research reported here was funded by grant 2020-JYB-XSCXCY-023 from
   universitylevel project of Beijing University of Chinese Medicine and
   2018YFC1706505 from National Science and Technology Ministry of Science
   and Technology of the People's Republic of China.
CR Abou-Donia MB, 2016, CRIT REV TOXICOL, V46, P845, DOI 10.1080/10408444.2016.1220916
   Avila DS, 2016, BMC PHARMACOL TOXICO, V17, DOI 10.1186/s40360-016-0097-2
   Bany IA, 2003, J NEUROSCI, V23, P8060
   Burke RD, 2017, J NEUROCHEM, V142, P162, DOI 10.1111/jnc.14077
   Chen Q, 2005, INT J CANCER, V114, P675, DOI 10.1002/ijc.20703
   Schetinger MRC, 2019, TOXICOLOGY, V411, P154, DOI 10.1016/j.tox.2018.10.006
   CULOTTI JG, 1981, GENETICS, V97, P281
   Forli S, 2016, NAT PROTOC, V11, P905, DOI 10.1038/nprot.2016.051
   Geng XR, 2018, BIOCHEM BIOPH RES CO, V498, P99, DOI 10.1016/j.bbrc.2018.02.205
   Gusarov I, 2013, CELL, V152, P818, DOI 10.1016/j.cell.2012.12.043
   Hobert Oliver, 2005, WormBook, P1
   Ijomone OM, 2016, NEUROTOXICOLOGY, V57, P54, DOI 10.1016/j.neuro.2016.08.016
   Jiang HF, 2017, EVID-BASED COMPL ALT, V2017, DOI 10.1155/2017/4245830
   JOHNSON CD, 1981, GENETICS, V97, P261
   JOHNSON CD, 1988, NEURON, V1, P165, DOI 10.1016/0896-6273(88)90201-2
   Li SP, 2018, FRONT PHARMACOL, V9, DOI 10.3389/fphar.2018.00346
   Li SW, 2015, ONCOTARGET, V6, P8988, DOI 10.18632/oncotarget.3276
   Li XH, 2020, BIOL PHARM BULL, V43, P296, DOI 10.1248/bpb.b19-00627
   McVey KA, 2016, NEUROTOXICOL TERATOL, V55, P23, DOI 10.1016/j.ntt.2016.03.002
   OPPERMAN CH, 1992, PARASITOL TODAY, V8, P406, DOI 10.1016/0169-4758(92)90189-9
   Porta-de-la-Riva M, 2012, JOVE-J VIS EXP, DOI 10.3791/4019
   PRANZATELLI MR, 1987, EXP NEUROL, V96, P703, DOI 10.1016/0014-4886(87)90231-7
   Qiao-Ling Gu, 2020, J ZHEJIANG UNIV-SC B, V21, P77
   RAND JB, 1984, GENETICS, V106, P227
   Rekek Negga, 2012, NEUROTOX RES, V21, P281
   Salim C, 2014, PHYSIOL BEHAV, V131, P142, DOI 10.1016/j.physbeh.2014.04.022
   Salman S, 2016, PAK J PHARM SCI, V29, P1317
   Shawky E, 2019, J ETHNOPHARMACOL, V238, DOI 10.1016/j.jep.2019.111826
   Tejeda-Benitez L, 2016, ENVIRON POLLUT, V212, P238, DOI 10.1016/j.envpol.2016.01.057
   Wang P, 2015, NAT MED, V21, P383, DOI 10.1038/nm.3820
   Wren JF, 2011, ECOTOXICOLOGY, V20, P397, DOI 10.1007/s10646-010-0591-z
   Zeng Liuting, 2007, J ETHNOPHARMACOL, V199, P68
   Zhang Q, 2019, COMB CHEM HIGH T SCR, V22, P584, DOI 10.2174/1386207322666191022101613
NR 33
TC 0
Z9 0
U1 8
U2 8
PU ELSEVIER SCIENCE INC
PI NEW YORK
PA STE 800, 230 PARK AVE, NEW YORK, NY 10169 USA
SN 1532-0456
EI 1878-1659
J9 COMP BIOCHEM PHYS C
JI Comp. Biochem. Physiol. C-Toxicol. Pharmacol.
PD JUL
PY 2021
VL 245
AR 109038
DI 10.1016/j.cbpc.2021.109038
PG 9
WC Biochemistry & Molecular Biology; Endocrinology & Metabolism;
   Toxicology; Zoology
SC Biochemistry & Molecular Biology; Endocrinology & Metabolism;
   Toxicology; Zoology
GA SD8ED
UT WOS:000651607400001
PM 33794375
DA 2021-07-01
ER

PT J
AU Xiao, QY
   Ye, TY
   Wang, XL
   Han, L
   Wang, TX
   Qi, DM
   Cheng, XR
   Wang, SQ
AF Xiao, Qiu-yue
   Ye, Tian-yuan
   Wang, Xiao-long
   Han, Lu
   Wang, Tong-xing
   Qi, Dong-mei
   Cheng, Xiao-rui
   Wang, Sheng-qi
TI A network pharmacology-based study on key pharmacological pathways and
   targets of Qi Fu Yin acting on Alzheimer's disease
SO EXPERIMENTAL GERONTOLOGY
LA English
DT Article
DE Network pharmacology; Qi Fu Yin; Alzheimer's disease; Molecular docking;
   CDK5; GSK3 beta
ID AMYLOID-BETA PEPTIDE; IN-VIVO MODELS; NF-KAPPA-B; COGNITIVE IMPAIRMENT;
   VITAMIN-D; OXIDATIVE STRESS; APOLIPOPROTEIN-E; BRAIN; POLYMORPHISMS;
   GENE
AB Background: Alzheimer's disease (AD) is a central nervous system (CNS) disease characterized by progressive cognitive dysfunction and memory loss. Qi Fu Yin is mainly used to treat dementia, particularly AD, in the clinic, but its comprehensive mechanisms are not known.
   Objective: In this research, we aimed to investigate the mechanisms of Qi Fu Yin in AD by network pharmacology and molecular docking.
   Methods: First, the chemical constituents in Qi Fu Yin were obtained from five databases and classified according to their structure. Targets of chemical constituents and AD-related targets were also collected from the databases. Then, overlapping genes between Qi Fu Yin and AD were identified by intersection analysis. MetaCore was used to gather enrichment information. Combination synergy analysis was performed by Cytoscape. After ligand-receptor docking, the binding affinity was verified by ADP-Glo (TM) kinase assay and fluorescence resonance energy transfer (FRET) assay.
   Results: We found 12 classes with 977 components in Qi Fu Yin. A total of 511 compounds and 577 potential target proteins in Qi Fu Yin were found to be related to AD. The pathways of Qi Fu Yin in AD included oxidative stress and immune response. There was the best binding affinity between 11 pairs of genes and compounds. Furthermore, CDK5 was inhibited by nepetin with an IC50 of 3.172 mu M and kaempferol with an IC50 of 2.659 mu M. Ceanothic acid and 18 beta-glycyrrhetinic acid inhibited GSK3 beta, and the IC50 values were 8.732 mu M and 8.06 mu M, respectively.
   Conclusion: Qi Fu Yin might alleviate Tau hyperphosphorylation by nepetin, kaempferol, ceanothic acid and 18 beta-glycyrrhetinic acid.
C1 [Xiao, Qiu-yue] Shandong Univ Tradit Chinese Med, Sch Pharm, Jinan 250355, Peoples R China.
   [Ye, Tian-yuan; Wang, Xiao-long; Qi, Dong-mei; Cheng, Xiao-rui] Shandong Univ Tradit Chinese Med, Expt Ctr, Jinan 250355, Peoples R China.
   [Han, Lu] Beijing Inst Pharmacol & Toxicol, State Key Lab Toxicol & Med Countermeasures, Beijing 100850, Peoples R China.
   [Wang, Tong-xing] GeneNet Pharmaceut Co Ltd, Tianjin 300410, Peoples R China.
   [Wang, Sheng-qi] Beijing Inst Radiat Med, Beijing 100850, Peoples R China.
RP Cheng, XR (corresponding author), Shandong Univ Tradit Chinese Med, Expt Ctr, Jinan 250355, Peoples R China.; Wang, SQ (corresponding author), Beijing Inst Radiat Med, Beijing 100850, Peoples R China.
EM cxr916@163.com; sqwang@bmi.ac.cn
FU National Natural Science Foundation of ChinaNational Natural Science
   Foundation of China (NSFC) [81473191, 81974555]
FX The National Natural Science Foundation of China (No. 81473191,
   81974555) financially supported this research work.
CR Bar FAM, 2020, NAT PROD RES, V34, P804, DOI [10.1080/14786419.2018.1503658, 10.1080/14786419.2018.1462177]
   Ahmad F, 2017, ANTIOXID REDOX SIGN, V27, P1269, DOI 10.1089/ars.2016.6860
   Ali MM, 2019, CUREUS, V11, DOI 10.7759/cureus.4620
   An HM, 2020, J PHARMACEUT BIOMED, V189, DOI 10.1016/j.jpba.2020.113467
   Ascolani A, 2012, CURR ALZHEIMER RES, V9, P128, DOI 10.2174/156720512799015091
   Bae CJ, 2013, J DERMATOL SCI, V71, P221, DOI 10.1016/j.jdermsci.2013.04.027
   Bahrini I, 2015, SCI REP-UK, V5, DOI 10.1038/srep07989
   Banerjee A, 2015, INT J ALZHEIMERS DIS, V2015, P1
   Becker K, 2012, NEUROSCI LETT, V516, P306, DOI 10.1016/j.neulet.2012.04.022
   Beg T, 2018, CNS NEUROL DISORD-DR, V17, P421, DOI 10.2174/1871527317666180508123050
   Brown LE, 2014, JOVE-J VIS EXP, DOI 10.3791/52115
   Cadonic C, 2016, MOL NEUROBIOL, V53, P6078, DOI 10.1007/s12035-015-9515-5
   Calvello R, 2017, FRONT NEUROL, V8, DOI 10.3389/fneur.2017.00251
   Chapman CD, 2018, NEUROPHARMACOLOGY, V136, P196, DOI 10.1016/j.neuropharm.2017.11.037
   Chatterjee S, 2009, HUM MOL GENET, V18, P164, DOI 10.1093/hmg/ddn326
   Cheignon C, 2018, REDOX BIOL, V14, P450, DOI 10.1016/j.redox.2017.10.014
   Chen QC, 2016, NEUROL SCI, V37, P1209, DOI 10.1007/s10072-016-2579-9
   Chen X, 2018, BIOMED PHARMACOTHER, V101, P87, DOI 10.1016/j.biopha.2018.02.054
   Cho N, 2016, BIOSCI BIOTECH BIOCH, V80, P166, DOI 10.1080/09168451.2015.1072460
   Choi SH, 2008, FASEB J, V22, P1491, DOI 10.1096/fj.07-9411com
   Cooper HA, 2018, CIRC RES, V123, P651, DOI 10.1161/CIRCRESAHA.118.313477
   CORDER EH, 1993, SCIENCE, V261, P921, DOI 10.1126/science.8346443
   Craft S., 2012, ARCH NEUROL, V69
   Cruz JC, 2003, NEURON, V40, P471, DOI 10.1016/S0896-6273(03)00627-5
   Devi KP, 2015, PHARMACOL RES, V99, P1, DOI 10.1016/j.phrs.2015.05.002
   Dhariwala FA, 2008, CELL MOL NEUROBIOL, V28, P351, DOI 10.1007/s10571-007-9242-1
   Dong XL, 2017, MOL NEUROBIOL, V54, P736, DOI 10.1007/s12035-015-9683-3
   Doody RS, 2014, NEW ENGL J MED, V370, P311, DOI 10.1056/NEJMoa1312889
   Dursun E, 2015, J NEUROIMMUNOL, V283, P50, DOI 10.1016/j.jneuroim.2015.04.014
   Echeverria V, 2017, CURR ALZHEIMER RES, V14, P1155, DOI 10.2174/1567205014666170329113007
   El Kadmiri N, 2014, PATHOL BIOL, V62, P333, DOI 10.1016/j.patbio.2014.08.002
   Emmerling MR, 2000, BBA-MOL BASIS DIS, V1502, P158, DOI 10.1016/S0925-4439(00)00042-9
   Fuchs Celine, 2013, Eur J Neurosci, V38, P3146, DOI 10.1111/ejn.12331
   Furlan V, 2018, MOLECULES, V23, DOI 10.3390/molecules23123351
   Geldmacher D.S., 2011, ARCH NEUROL, V68
   Giuliani C, 2019, ANTIOXIDANTS-BASEL, V8, DOI 10.3390/antiox8050112
   Golpich M, 2015, PHARMACOL RES, V97, P16, DOI 10.1016/j.phrs.2015.03.010
   Goto JJ, 2002, J MOL NEUROSCI, V19, P37, DOI 10.1007/s12031-002-0008-4
   Guiqin Z., 2014, CHINESE FOREIGN MED, V33, P145
   Guoai W., 2018, ZHEJIANG J TRADITION, V53, P205
   Hariri AR, 2003, J NEUROSCI, V23, P6690, DOI 10.1523/jneurosci.23-17-06690.2003
   Hirsch-Reinshagen V, 2007, CURR OPIN LIPIDOL, V18, P325, DOI 10.1097/MOL.0b013e32813aeabf
   Ho PJ, 2018, PHYTOMEDICINE, V43, P110, DOI 10.1016/j.phymed.2018.04.013
   Hoozemans JJM, 2008, CURR PHARM DESIGN, V14, P1419, DOI 10.2174/138161208784480171
   Hoozemans JJM, 2001, ACTA NEUROPATHOL, V101, P2, DOI 10.1007/s004010000251
   Hoozemans JJM, 2003, CURR DRUG TARGETS, V4, P461, DOI 10.2174/1389450033490902
   Hoskin JL, 2019, EXPERT OPIN INV DRUG, V28, P545, DOI 10.1080/13543784.2019.1619694
   Hua Y, 2014, INT J NEUROSCI, V124, P243, DOI 10.3109/00207454.2013.834336
   Huber AK, 2018, CLIN IMMUNOL, V189, P29, DOI 10.1016/j.clim.2016.09.010
   Imran M, 2019, MOLECULES, V24
   Jevtic S, 2017, AGEING RES REV, V40, P84, DOI 10.1016/j.arr.2017.08.005
   Jia H.-l., 2012, NO PHARM, V9, P22
   Jianming W., 2002, LIAONING J TRADITION, P43
   Kanungo J, 2009, CELL MOL NEUROBIOL, V29, P1073, DOI 10.1007/s10571-009-9410-6
   Kao TC, 2010, J AGR FOOD CHEM, V58, P8623, DOI 10.1021/jf101841r
   Kennedy DO, 2004, PHARMACOL BIOCHEM BE, V79, P401, DOI 10.1016/j.pbb.2004.07.014
   Khorram Khorshid HR, 2013, IRAN J PUBLIC HEALTH, V42, P1253
   Kimura T, 2014, FRONT MOL NEUROSCI, V7, DOI 10.3389/fnmol.2014.00065
   Kleinridders A, 2014, DIABETES, V63, P2232, DOI 10.2337/db14-0568
   KOBAYASHI S, 1993, FEBS LETT, V335, P171, DOI 10.1016/0014-5793(93)80723-8
   Kores K, 2019, J CHEM INF MODEL, V59, P2467, DOI 10.1021/acs.jcim.8b00981
   L'Episcopo F, 2016, CELL DEATH DIS, V7, DOI 10.1038/cddis.2016.104
   Laczmanski L, 2015, EXP GERONTOL, V69, P142, DOI 10.1016/j.exger.2015.06.012
   Landel V, 2016, MOL NEURODEGENER, V11, DOI 10.1186/s13024-016-0087-2
   Landreth G, 2008, NEUROTHERAPEUTICS, V5, P481, DOI 10.1016/j.nurt.2008.05.003
   Lanzillotta C, 2019, CNS DRUGS, V33, P957, DOI 10.1007/s40263-019-00658-8
   Lee SS, 1998, J NAT PROD, V61, P1343, DOI 10.1021/np9800856
   Lee YH, 2015, GENET MOL RES, V14, P9361, DOI 10.4238/2015.August.10.17
   Li HY, 2017, PHYTOTHER RES, V31, P284, DOI 10.1002/ptr.5747
   Li J, 2018, CANCER BIOL THER, V5, P1, DOI DOI 10.1002/JCB.28046
   Li R.-h., 2009, CHINESE FOREIGN HLTH, V14, P29
   Li S, 2018, FRONT PHARMACOL, V9, DOI 10.3389/fphar.2018.00887
   Liu Ji-ping, 2015, PHARM CLIN CHIN MAT, V31, P9
   Liu SY, 2015, CNS NEUROSCI THER, V21, P619, DOI 10.1111/cns.12430
   Ma SL, 2009, INT PSYCHOGERIATR, V21, P977, DOI 10.1017/S1041610209990068
   Marcel Yves L., 1982, BIOCHIM BIOPHYS ACTA, V750, P411
   Michele S, 2014, ARCH MED SCI, V10, P1235, DOI 10.5114/aoms.2014.47832
   Miller BW, 2011, ANN PHARMACOTHER, V45, P1416, DOI 10.1345/aph.1Q238
   Moore N, 2019, THERAPIE, V74, P271, DOI 10.1016/j.therap.2018.11.002
   Nehme R, 2013, J CHROMATOGR A, V1318, P257, DOI 10.1016/j.chroma.2013.10.024
   Nogawa S, 1997, J NEUROSCI, V17, P2746
   Ong WY, 2018, MOL NEUROBIOL, V55, P7389, DOI 10.1007/s12035-018-0908-0
   Park J.H., 2017, INT J MOL SCI, V18
   Patel P, 2017, J CHEM NEUROANAT, V85, P36, DOI 10.1016/j.jchemneu.2017.06.007
   Patel P, 2017, CURR TOP DEV BIOL, V123, P277, DOI 10.1016/bs.ctdb.2016.11.011
   Perry E, 2011, CNS NEUROSCI THER, V17, P683, DOI 10.1111/j.1755-5949.2010.00202.x
   Rajendran M, 2016, BIOL BULL-US, V231, P73, DOI 10.1086/689592
   Riederer P, 2017, J NEURAL TRANSM, V124, P1431, DOI 10.1007/s00702-017-1763-2
   Ronnstrand L, 2004, CELL MOL LIFE SCI, V61, P2535, DOI 10.1007/s00018-004-4189-6
   Roufayel R, 2019, BIOMEDICINES, V7, DOI 10.3390/biomedicines7040088
   Roy-O'Reilly M, 2017, TRANSL STROKE RES, V8, P578, DOI 10.1007/s12975-017-0545-3
   Shin Y, 2015, CHEM-ASIAN J, V10, P878, DOI 10.1002/asia.201402876
   Siuda J, 2017, NEUROL NEUROCHIR POL, V51, P24, DOI 10.1016/j.pjnns.2016.10.001
   Smith WL, 2000, ANNU REV BIOCHEM, V69, P145, DOI 10.1146/annurev.biochem.69.1.145
   Stanley M, 2016, J EXP MED, V213, P1375, DOI 10.1084/jem.20160493
   Tang J, 2019, INT NEUROUROL J, V23, pS5, DOI 10.5213/inj.1938036.018
   Tanila H, 2017, NEUROBIOL DIS, V97, P114, DOI 10.1016/j.nbd.2016.05.008
   Thelingwani RS, 2012, XENOBIOTICA, V42, P989, DOI 10.3109/00498254.2012.681077
   Thitilertdecha P, 2019, IMMUNOPHARM IMMUNOT, V41, P591, DOI 10.1080/08923973.2019.1675165
   Tonnies E, 2017, J ALZHEIMERS DIS, V57, P1105, DOI 10.3233/JAD-161088
   Villar-Cheda B, 2009, J CEREBR BLOOD F MET, V29, P230, DOI 10.1038/jcbfm.2008.127
   Wang SY, 2014, CHIN J NAT MEDICINES, V12, P920, DOI 10.1016/S1875-5364(14)60135-7
   Wang T, 2017, ONCOTARGET, V8, P77500, DOI 10.18632/oncotarget.20546
   Wang X, 2010, MOL NEURODEGENER, V5, DOI 10.1186/1750-1326-5-46
   Wang YJ, 2019, STEM CELL RES THER, V10, DOI 10.1186/s13287-019-1167-3
   Wightman EL, 2017, P NUTR SOC, V76, P106, DOI 10.1017/S0029665116002962
   Willette AA, 2015, ALZHEIMERS DEMENT, V11, P504, DOI 10.1016/j.jalz.2014.03.011
   Xie L, 2002, J NEUROSCI, V22, DOI 10.1523/JNEUROSCI.22-10-j0001.2002
   Xing Guihua, 2010, CHINESE J EXPT FORMU, V16, P138
   Xing Guihua, 2010, CHIN J INFORM TRADIT, V17, P34
   Yang YJ, 2017, CELL BIOCHEM FUNCT, V35, P518, DOI 10.1002/cbf.3309
   Ye JQ, 2001, BIOCHEMISTRY-US, V40, P7820, DOI 10.1021/bi010252s
   Yermakova AV, 1999, J NEUROPATH EXP NEUR, V58, P1135, DOI 10.1097/00005072-199911000-00003
   Yuan NN, 2019, BMC COMPLEM ALTERN M, V19, DOI 10.1186/s12906-019-2510-z
   Yue C., 2014, SHANXI TRADITIONAL C, V35, P1257
   Yue X, 2014, NEUROSCIENCE, V258, P385, DOI 10.1016/j.neuroscience.2013.11.038
   Zapata-Torres G, 2004, J NAT PROD, V67, P416, DOI 10.1021/np034011s
   Zarei M, 2019, INT J NEUROSCI, V129, P1203, DOI 10.1080/00207454.2019.1653867
   Zhang Hui, 2014, Mediators Inflamm, V2014, P629507, DOI 10.1155/2014/629507
   Zhang Y, 2010, IFMBE PROC, V31, P505, DOI 10.1007/978-3-642-14515-5_129
   Zhang Y, 2018, BEHAV BRAIN RES, V339, P57, DOI 10.1016/j.bbr.2017.11.015
   Zhu CY, 2017, MOL NEUROBIOL, V54, P7964, DOI 10.1007/s12035-016-0269-5
   兴桂华, 2010, [中国老年学杂志, Chinese Journal of Gerontology], V30, P1389
NR 123
TC 0
Z9 0
U1 27
U2 27
PU PERGAMON-ELSEVIER SCIENCE LTD
PI OXFORD
PA THE BOULEVARD, LANGFORD LANE, KIDLINGTON, OXFORD OX5 1GB, ENGLAND
SN 0531-5565
EI 1873-6815
J9 EXP GERONTOL
JI Exp. Gerontol.
PD JUL 1
PY 2021
VL 149
AR 111336
DI 10.1016/j.exger.2021.111336
PG 17
WC Geriatrics & Gerontology
SC Geriatrics & Gerontology
GA RV5VX
UT WOS:000645901300002
PM 33785395
DA 2021-07-01
ER

PT J
AU Yang, XJ
   Deng, Y
   Yang, ZJ
   Li, S
   Hai, YX
   Tian, YH
AF Yang, Xiujuan
   Deng, Yi
   Yang, Zhijun
   Li, Shuo
   Hai, Yunxiang
   Tian, Yihong
TI Understanding Radix Angelica sinensis Blood Replenishing mechanisms on
   Blood Deficiency Rats Based on a UPLC-Q/TOF-MS Metabolomics and Network
   Pharmacology
SO RECORDS OF NATURAL PRODUCTS
LA English
DT Article
DE Angelica Sinensis; replenishing blood effect; UPLC-Q/TOF-MS;
   metabolomics; network pharmacology
ID METABONOMICS; STRATEGY; SYSTEMS
AB Radix Angelica sinensis (RAS) is a famous Chinese medicine with hematinic effects and has been applied for the treatment of blood deficiency syndrome for many years. Previous studies have indicated that RAS has beneficial effects in the treatment of hemolytic anemia. The hemolytic anemia/blood deficiency syndrome is a common syndrome that is often presented in most traditional Chinese medicine (TCM) clinics. Based on routine blood indicators, metabolomics analysis was conducted to investigate the mechanism of RAS in the treatment of hemolytic anemia. Multivariate and univariate statistical analysis were used to identify potential biomarkers in the serum. On administering RAS to the haemololitic anaemic rat, the levels of WBC, RBC, HGB, and PLT in AG tended to shift toward that of the control group. Additionally, all the 26 metabolites such as cholic acid, succinic acid and orotate which are regulated by blood deficiency appeared normal through the five metabolic pathways, such as linoleic acid metabolism, alanine, aspartic acid and glutamate metabolism, pyrimidine metabolism, arginine and proline metabolism. Thus, three metabolic pathways predicted by the network pharmacology were consistent with the metabolism pathway of Angelica sinensis: linoleic acid metabolism, arginine and proline metabolism, tryptophan metabolism. The integrated metabolomics and network pharmacology comprehensively improved the understanding of the physiological and metabolic state of an organism. The possible hematopoietic effects and underlying mechanism of action on hemolytic anemia rats after lavage with RAS water extracts, could potentially be elucidated by combining pharmacology with untargeted metabolomics. These pointed out the significance of metabolomics as a valuable tool for studying the essence of Chinese medicine's syndrome theory and the mechanism of RAS under anti-blood deficiency syndrome.
C1 [Yang, Xiujuan; Deng, Yi; Yang, Zhijun; Li, Shuo; Hai, Yunxiang; Tian, Yihong] Gansu Univ Tradit Chinese Med, Lanzhou 730000, Gansu, Peoples R China.
   [Yang, Xiujuan; Deng, Yi; Yang, Zhijun; Li, Shuo; Hai, Yunxiang; Tian, Yihong] Northwest Collaborat Innovat Ctr Tradit Chinese M, Lanzhou 730000, Gansu, Peoples R China.
RP Deng, Y; Li, S (corresponding author), Gansu Univ Tradit Chinese Med, Lanzhou 730000, Gansu, Peoples R China.; Deng, Y; Li, S (corresponding author), Northwest Collaborat Innovat Ctr Tradit Chinese M, Lanzhou 730000, Gansu, Peoples R China.
EM dengyi_gsy@163.com; 290608323@qq.com
FU National Natural Science Foundation of ChinaNational Natural Science
   Foundation of China (NSFC) [81360633]; Gansu Provincial Education
   Department Fund [2017A-056]; Gansu Provincial Administration of
   Traditional Chinese Medicine Fund [GZK-2016-25]; Open Fund Project of
   Key Laboratory of Molecular Medicine and Traditional Chinese Medicine
   Prevention and Control of Major Diseases in Colleges and Universities of
   Gansu Province [FZYX17-18-4]; Dunhuang School of Medicine and
   Translation Key Laboratory Open Fund Project [DHYX18-11]; Natural
   Science Foundation of Gansu Province [18JR3RA201, 20JR10RA331]
FX This study was supported by the National Natural Science Foundation of
   China (No. 81360633), Gansu Provincial Education Department Fund
   (2017A-056), Gansu Provincial Administration of Traditional Chinese
   Medicine Fund (GZK-2016-25), Open Fund Project of Key Laboratory of
   Molecular Medicine and Traditional Chinese Medicine Prevention and
   Control of Major Diseases in Colleges and Universities of Gansu Province
   (FZYX17-18-4) and Dunhuang School of Medicine and Translation Key
   Laboratory Open Fund Project (No:DHYX18-11). Natural Science Foundation
   of Gansu Province (18JR3RA201, 20JR10RA331). The funding agencies did
   not have any role in the study design, data collection and analyses,
   decision on publication, or preparation of the manuscript.
CR [Anonymous], 2015, PHARMACOPEIA PEOPLES, P133
   Benzi G, 1964, Boll Soc Ital Biol Sper, V40, P1289
   Bijlsma S, 2006, ANAL CHEM, V78, P567, DOI 10.1021/ac051495j
   BOTTIGER LE, 1981, ACTA MED SCAND, V210, P475
   Bull B.S., 1995, WILLIAMS HEMATOLOGY, P349
   Chen M.S., 2007, ZHEJIANG CLIN MED J, V9, P205
   Chen Q., 2013, RES METHOD PARMACOLO, V2nd, P90
   Chen Z., 2015, PHARMACOPOEIA PEOPLE, P133
   Deng Y., 2015, W J TRAD CHIN MED, V28, P5
   Du Y.R., 2008, HEBEI MED J, V30, P216
   Dunn W.B., 2005, CURRENT ANAL TECHNOL, V30, P606
   Feng X.H., 2012, GUANGZHOU CHEM IND J, V40, P16
   Guo J.M., 2015, J CHINA PRESCRIPT DR, V13, P18
   Iin D., 2004, MED LAB, V19, P119
   Kanehisa M, 2012, NUCLEIC ACIDS RES, V40, pD109, DOI 10.1093/nar/gkr988
   Kanfer EJ, 1997, J ROY SOC MED, V90, P16, DOI 10.1177/014107689709000106
   Kim Y, 2017, BLOOD RES, V52, P84, DOI 10.5045/br.2017.52.2.84
   [李锋涛 Li Fengtao], 2015, [中药药理与临床, Pharmacology and Clinics of Chinese Materia Medica], V31, P100
   Li P, 2007, BRIT J NUTR, V98, P237, DOI 10.1017/S000711450769936X
   Liu XK, 2018, EVID-BASED COMPL ALT, V2018, DOI 10.1155/2018/6517034
   Lundstedt T, 1998, CHEMOMETR INTELL LAB, V42, P3, DOI 10.1016/S0169-7439(98)00065-3
   Marrero MB, 1998, KIDNEY INT, V53, P1259, DOI 10.1046/j.1523-1755.1998.00887.x
   Miao M.S., 2002, MED J TRAD CHIN MED, V8, P926
   Nicholson JK, 1999, XENOBIOTICA, V29, P1181, DOI 10.1080/004982599238047
   Nicholson JK, 2002, NAT REV DRUG DISCOV, V1, P153, DOI 10.1038/nrd728
   Ogura T, 2013, J CHROMATOGR A, V1301, P73, DOI 10.1016/j.chroma.2013.05.054
   Ru JL, 2014, J CHEMINFORMATICS, V6, DOI 10.1186/1758-2946-6-13
   Sangster T, 2006, ANALYST, V131, P1075, DOI 10.1039/b604498k
   Shi Q.Z., 2004, MED J WUHAN U, V25, P557
   Shi X.Y., 2008, ANIMAL MODEL SICKNES, V1st, P242
   Stancheva S, 2009, PHARMACOL REP, V61, P1206, DOI 10.1016/S1734-1140(09)70185-9
   Wang J., 2008, J SE CHINA NATION DE, V10, P426
   Wang XJ, 2011, J SEP SCI, V34, P3451, DOI 10.1002/jssc.201100333
   Wang Yanwei, 2010, Zhongguo Zhong Yao Za Zhi, V35, P2449
   Wei D.Q., 2018, CURR TOP MED CHEM, V12, P121
   Won E, 2016, CURR NEUROPHARMACOL, V14, P665, DOI 10.2174/1570159X14666151208113006
   Wu X.T., 1992, HEMATOL, V15, P85
   Xia JG, 2011, NAT PROTOC, V6, P743, DOI 10.1038/nprot.2011.319
   Xu G.W., 2013, ACTA ACAD MED SINIC, V29, P701
   Xu QiYou, 2009, Chinese Journal of Animal Nutrition, V21, P1012
   Yang X.J., 2017, CHIN J CLIN PHARM, V33, P101
   Yin H., 2015, J CHONGQING U SCI TE, V17, P100
   Zhang M., 2014, TRAD CHIN MED RES, V27, P69
   李曦, 2013, [中药材, Journal of Chinese Medicinal Materials], V36, P1023
NR 44
TC 0
Z9 0
U1 10
U2 10
PU ACG PUBLICATIONS
PI GEBZE-KOCAELI
PA YENIKENT MAHALLESI, FIRAT CADDESI, 1-3, GEBZE-KOCAELI, 41400, TURKEY
SN 1307-6167
J9 REC NAT PROD
JI Rec. Nat. Prod.
PD JUL-AUG
PY 2021
VL 15
IS 4
BP 267
EP 280
DI 10.25135/rnp.224.21.01.1950
PG 14
WC Plant Sciences; Chemistry, Applied; Chemistry, Medicinal
SC Plant Sciences; Chemistry; Pharmacology & Pharmacy
GA RO8OT
UT WOS:000641301200005
OA Bronze
DA 2021-07-01
ER

PT J
AU Wang, H
   Tan, HB
   Zhan, WJ
   Song, LX
   Zhang, DX
   Chen, X
   Lin, ZY
   Wang, WX
   Yang, YQ
   Wang, LX
   Bei, WJ
   Guo, J
AF Wang, Hong
   Tan, Haibo
   Zhan, Wenjing
   Song, Lixia
   Zhang, Dongxing
   Chen, Xu
   Lin, Ziyang
   Wang, Weixuan
   Yang, Yiqi
   Wang, Lexun
   Bei, Weijian
   Guo, Jiao
TI Molecular mechanism of Fufang Zhenzhu Tiaozhi capsule in the treatment
   of type 2 diabetes mellitus with nonalcoholic fatty liver disease based
   on network pharmacology and validation in minipigs
SO JOURNAL OF ETHNOPHARMACOLOGY
LA English
DT Article
DE Fufang zhenzhu tiaozhi; Network pharmacology; Type 2 diabetes mellitus;
   Nonalcoholic fatty liver disease; PI3K-AKT signaling pathway
ID TRADITIONAL CHINESE; SERUM; NAFLD
AB Ethnopharmacological relevance: Fufang Zhenzhu Tiaozhi formula (FTZ) of which a patented preparation of Chinese herbal medicine has been well documented with significant clinical curative effect for hyperglycemia and hyperlipidemia. Because of the complexity of the chemical constituents of Chinese herbal formulas, the holistic pharmacological mechanism of FTZ acting on type 2 diabetes mellitus (T2DM) and nonalcoholic fatty liver disease (NAFLD) remains unclear. Aim of the study: To investigate the pharmacological efficacy and mechanism of FTZ in the treatment of T2DM accompanied by NAFLD. Materials and methods: Network pharmacology and validation in minipigs were used in this study. First, potential bioactive compounds of FTZ were identified by the traditional Chinese medicine system pharmacology technology platform (TCMSP). Then, targets of compounds were gathered using DrugBank, SwissTargetPrediction and TCMSP, while targets for T2DM and NAFLD were collected from CTD (compounds-targets-diseases network) and GeneCards. Common targets were defined as direct therapeutic targets acting on T2DM with NAFLD. In addition, crucial targets were chosen by the protein-protein interaction (PPI) network and contribution to compound-therapeutic targets in T2DM with the NAFLD network. Furthermore, gene ontology (GO) and Kyoto Encyclopedia of Genes and Genomes (KEGG) were used to analyze the metabolism-related signaling pathways affected by FTZ. Candidate patterns selected by network pharmacology were tested in the minipigs model of T2DM with NAFLD. Measurements of triglycerides (TG), total cholesterol (TC), low-density lipoprotein cholesterol (LDL-C), high-density lipoprotein cholesterol (HDL-C), fasting insulin (FINS) and fasting blood glucose (FBG) in the blood and the expression levels of proteins, including PI3K-AKT and HIF-1?, in the livers of the minipigs were followed by the administration of FTZ. Results: A total of 116 active compounds and 82 potential targets related to T2DM and NAFLD were found. Pathway and functional enrichment analysis showed that FTZ mainly regulates metabolism-related pathways, including PI3K-AKT, HIF-1?, TNF? and MAPK. Animal experiments showed that FTZ treatment significantly reduced the serum levels of TG, TC, LDL-C and FBG, increased serum levels of HDL-C, ameliorated systemic insulin resistance (IR), and attenuated liver damage in minipigs with T2DM and NAFLD. FTZ treatment has an obviously favorable influence on hepatic steatosis and liver lipid accumulation in the histopathologic features of
C1 Guangdong Metab Dis Res Ctr Integrated Chinese &, Guangzhou 510006, Peoples R China.
   Minist Educ China, Key Lab Glucolipid Metab Disorder, Guangzhou 510006, Peoples R China.
   Guangdong Pharmaceut Univ, Inst Chinese Med, Guangzhou 510006, Peoples R China.
   Guangdong TCM Key Lab Metab Dis, Guangzhou 510006, Peoples R China.
RP Bei, WJ; Guo, J (corresponding author), Guangdong Pharmaceut Univ, Inst Chinese Med Sci, Guangzhou Higher Educ Mega Ctr, 280 Wai Huan Dong Rd, Guangzhou 510006, Peoples R China.
EM 791862979@qq.com; 651819908@qq.com; 1309913854@qq.com;
   1780658602@qq.com; 438763194@qq.com; 1013234141@qq.com;
   1061025412@qq.com; weixuanwang0614@163.com; yangyiqi2011@163.com;
   wanglexun123456@163.com; 806362747@139.com; gyguoyz@163.com
RI wang, hong/AAJ-7014-2021
OI wang, hong/0000-0002-4115-4685
FU National Natural Science Funds, ChinaNational Natural Science Foundation
   of China (NSFC) [81530102]; National Key R&D Plan "Research on
   Modernization of Traditional Chinese Medicine" [2018YFC1704200];
   Construction of the International Cooperation Base for the Prevention
   and Treatment of Metabolic Diseases [2016B050501003]; Guangdong
   Provincial TCM Administration Department Grant [20151269]; Innovative
   Strong School Project of Guangdong Pharmaceutical University
   [2018KQNCX130]; Basic and Applied Basic Research Fund of Guangdong
   Province [2019A1515110123]; Medical Science and Technology Research Fund
   of Guangdong Province [A2019531]
FX This study was supported by grants from the National Natural Science
   Funds, China (No. 81530102, 2016), National Key R&D Plan "Research on
   Modernization of Traditional Chinese Medicine" (2018YFC1704200), the
   Construction of the International Cooperation Base for the Prevention
   and Treatment of Metabolic Diseases (2016B050501003), Guangdong
   Provincial TCM Administration Department Grant (20151269), Innovative
   Strong School Project of Guangdong Pharmaceutical University
   (2018KQNCX130), Basic and Applied Basic Research Fund of Guangdong
   Province (2019A1515110123), and The Medical Science and Technology
   Research Fund of Guangdong Province (A2019531). The funders had no role
   in the study design, data collection and analysis, manuscript
   preparation, or decision to publish.
CR Alemany-Pages M, 2020, BMC PUBLIC HEALTH, V20, DOI [10.1186/s12889-020-09249-5, 10.1186/s12884-020-03031-6]
   Angeli A., 2020, METABOLITES, V10
   Anstee QM, 2013, NAT REV GASTRO HEPAT, V10, P330, DOI 10.1038/nrgastro.2013.41
   Ballestri S, 2016, J GASTROEN HEPATOL, V31, P936, DOI 10.1111/jgh.13264
   Banerjee A, 2020, BIOENG TRANSL MED, V5, DOI 10.1002/btm2.10150
   Bei W., 2019, EVID BASE COMPL ALTE, V2019, P1
   Chen Y, 2018, OXID MED CELL LONGEV, V2018, DOI 10.1155/2018/2901871
   Cho HJ, 2019, GUT LIVER, V13, P440, DOI 10.5009/gnl18382
   Cline MS, 2007, NAT PROTOC, V2, P2366, DOI 10.1038/nprot.2007.324
   Daina A, 2019, NUCLEIC ACIDS RES, V47, pW357, DOI 10.1093/nar/gkz382
   Davis AP, 2017, NUCLEIC ACIDS RES, V45, pD972, DOI 10.1093/nar/gkw838
   Gabryelska A, 2020, FRONT PHYSIOL, V11, DOI 10.3389/fphys.2020.01035
   Guo J, 2017, CHIN J INTEGR MED, V23, P403, DOI 10.1007/s11655-017-2811-3
   Guo J, 2011, J ETHNOPHARMACOL, V135, P299, DOI 10.1016/j.jep.2011.03.012
   Hao DC, 2014, DRUG DEVELOP RES, V75, P299, DOI 10.1002/ddr.21214
   Hopkins BD, 2020, NAT REV ENDOCRINOL, V16, P276, DOI 10.1038/s41574-020-0329-9
   Hu XC, 2014, INT CONF DIGIT SIG, P1, DOI 10.1109/ICDSP.2014.6900715
   Huang CZ, 2017, FOOD FUNCT, V8, P842, DOI [10.1039/c6fo01585a, 10.1039/C6FO01585A]
   Huang XJ, 2018, INT J BIOL SCI, V14, P1483, DOI 10.7150/ijbs.27173
   Jere SW, 2019, CYTOKINE GROWTH F R, V50, P52, DOI 10.1016/j.cytogfr.2019.03.001
   Jiang M, 2012, J ETHNOPHARMACOL, V140, P634, DOI 10.1016/j.jep.2012.01.033
   Kramer CK, 2013, LANCET DIABETES ENDO, V1, P28, DOI 10.1016/S2213-8587(13)70006-8
   Li JW, 2016, ARCH PHARM RES, V39, P731, DOI 10.1007/s12272-016-0762-4
   Li M, 2019, FRONT MECH ENG-PRC, V14, P65, DOI 10.1007/s11465-018-0520-z
   Li S, 2013, CHIN J NAT MEDICINES, V11, P110, DOI [10.3724/SP.J.1009.2013.00110, 10.1016/S1875-5364(13)60037-0]
   Luo DS, 2020, BIOMED PHARMACOTHER, V121, DOI 10.1016/j.biopha.2019.109550
   Luo TT, 2020, CHIN J INTEGR MED, V26, P72, DOI 10.1007/s11655-019-3064-0
   Mosca E, 2012, BIOTECHNOL ADV, V30, P131, DOI 10.1016/j.biotechadv.2011.08.004
   Ru JL, 2014, J CHEMINFORMATICS, V6, DOI 10.1186/1758-2946-6-13
   Safran M, 2010, DATABASE-OXFORD, DOI 10.1093/database/baq020
   Shanware NP, 2013, ANNU REV PHARMACOL, V53, P89, DOI 10.1146/annurev-pharmtox-010611-134717
   Shen H, 2020, J EXP CLIN CANC RES, V39, DOI 10.1186/s13046-020-01639-2
   Szklarczyk D, 2019, NUCLEIC ACIDS RES, V47, pD607, DOI 10.1093/nar/gky1131
   Wang LY, 2014, COMPLEMENT THER MED, V22, P887, DOI 10.1016/j.ctim.2014.08.002
   Wishart DS, 2018, NUCLEIC ACIDS RES, V46, pD1074, DOI 10.1093/nar/gkx1037
   Xu Y., 2020, J ETHNOPHARMACOL
   Ye DW, 2017, CHIN J INTEGR MED, V23, P410, DOI 10.1007/s11655-017-2810-4
   Zhong XL, 2012, CHROMATOGRAPHIA, V75, P111, DOI 10.1007/s10337-011-2164-6
NR 38
TC 0
Z9 0
U1 28
U2 28
PU ELSEVIER IRELAND LTD
PI CLARE
PA ELSEVIER HOUSE, BROOKVALE PLAZA, EAST PARK SHANNON, CO, CLARE, 00000,
   IRELAND
SN 0378-8741
EI 1872-7573
J9 J ETHNOPHARMACOL
JI J. Ethnopharmacol.
PD JUN 28
PY 2021
VL 274
AR 114056
DI 10.1016/j.jep.2021.114056
PG 11
WC Plant Sciences; Chemistry, Medicinal; Integrative & Complementary
   Medicine; Pharmacology & Pharmacy
SC Plant Sciences; Pharmacology & Pharmacy; Integrative & Complementary
   Medicine
GA RY2CO
UT WOS:000647725400001
PM 33771638
DA 2021-07-01
ER

PT J
AU Zhu, YT
   Dong, L
   Wang, JS
   Liu, QN
   Tong, HX
   Li, YF
   Guan, SQ
AF Zhu, Yutian
   Dong, Lei
   Wang, Jingshang
   Liu, Qiuning
   Tong, Hongxuan
   Li, Yanfeng
   Guan, Siqi
TI Semen Cuscutae-Fructus Lycii improves spermatogenic dysfunction by
   repairing the blood-testis barrier in rats according to in silico and in
   vitro methods
SO JOURNAL OF ETHNOPHARMACOLOGY
LA English
DT Article
DE Male infertility; Semen Cuscutae-Fructus Lycii; Blood-testis barrier;
   Network pharmacology; Systems biology
ID TRADITIONAL CHINESE MEDICINE; SERTOLI-CELLS; TARGET; GLYCOSIDES;
   DISRUPTS; JNK
AB Ethnopharmacological relevance: Semen Cuscutae and Fructus Lycii (SC-FL) is a commonly used herbal pair for male infertility treatment. Studies have found that the mechanism of SC-FL treatment may be related to repairing the blood-testis barrier (BTB). The application of network pharmacology can be used to explore the correlation between medicines and diseases and predict the potential pharmacological mechanisms of SC-FL. Aim of the study: This study aimed to explore the specific effects and mechanisms of SC-FL in repairing the BTB and initially revealed the mechanism of Chinese medicine treating male infertility through network pharmacology and animal experiments. Materials and methods: We searched databases using the network pharmacology method and performed mass spectrometry analysis. We analyzed and predicted the active ingredients, targets and key pathways of SC-FL in male infertility treatment. Then, we designed animal experiments to verify the results. Thirty-six Sprague-Dawley rats were randomly divided into the normal control group (NC group), spermatogenic dysfunction group (SD group) and SC-FL treatment group (SCFL group). Glucosides of Tripterygium wilfordii Hook. F (GTW) (40 mg/ kg/d) was administered for 4 weeks to generate a spermatogenic dysfunction model. The rats in the SCFL group were given the SC-FL suspension (6 g/kg/d) daily. After 4 weeks of treatment, we detected the sperm quality of each group of rats and observed the cell morphology. Western blotting and qRT-PCR were used to detect the expression of BTB-related proteins in testicular tissues. Results: 213 chemical ingredients of SC and FL were retrieved from the TCMSP database, and 54 effective chemical ingredients were obtained. Mass spectrometry analysis showed the above results were credible. Then, we identified 44 potential targets for the treatment of male infertility, and we plotted a network diagram of the interaction network between the core targets and a diagram of herbal medicine-active ingredient-target-disease interactions. The target genes were enriched according to biological functions, and 22 biological processes, 49 cellular components, 1487 molecular functions, and 122 signaling pathways were obtained. The results of the animal experiments showed that the sperm concentration and motility of the SCFL group were significantly improved compared with those of the SD group. Compared with those in the SD group, the structure and morphology of the Sertoli cells and seminiferous tubules of rats in the SCFL group improved, and the number of spermatogenic cells increased significantly. Western blotting and qRT-PCR results showed that compared with that in the SD group, the expression of p38 MAPK decreased significantly, and the expression of c-Jun, Occludin, ZO-1 and connexin 43 increased significantly in the SCFL group. Conclusion: We predicted that the active ingredients of SC-FL can treat male infertility by interacting with the core targets JUN, IL6, MAPK1, TP53, MYC, CCND1, AR, EGF, FOS, and MAPK8, and the possible mechanism is related to the MAPK signaling pathway. SC-FL can regulate the MAPK pathway and affect the expression of Occludin, ZO-1 and connexin 43 to repair damaged BTB and improve spermatogenic dysfunction induced by GTW, which may be one of the possible mechanisms.
C1 [Zhu, Yutian] Peking Univ Third Hosp, TCM Dept, Beijing 100191, Peoples R China.
   [Dong, Lei; Liu, Qiuning] Beijing Univ Chinese Med, Beijing 100029, Peoples R China.
   [Wang, Jingshang; Guan, Siqi] Capital Med Univ, Beijing Obstet & Gynecol Hosp, TCM Dept, Beijing 100026, Peoples R China.
   [Tong, Hongxuan] China Acad Chinese Med Sci, Inst Basic Theory Chinese Med, Beijing 100700, Peoples R China.
   [Li, Yanfeng] Beijing Univ Chinese Med, Dongzhimen Hosp, Urol Dept, Beijing 100700, Peoples R China.
RP Guan, SQ (corresponding author), Capital Med Univ, Beijing Obstet & Gynecol Hosp, TCM Dept, Beijing 100026, Peoples R China.; Li, YF (corresponding author), Beijing Univ Chinese Med, Dongzhimen Hosp, Urol Dept, Beijing 100700, Peoples R China.
EM 262971254@qq.com; 120087007@qq.com; wangjingshang108325@126.com;
   429583576@qq.com; thongxuan1@163.com; wendy786317@163.com;
   guansiqi@ccmu.edu.cn
FU Fundamental Research Funds for the Central UniversitiesFundamental
   Research Funds for the Central Universities [7204329]; Beijing Municipal
   Administration of Hospitals'Youth Programme [2019-JYB-JS-072]; 
   [QML20171403]
FX Foundation (grant Number: 7204329) , the Fundamental Research Funds for
   the Central Universities (grant Number: 2019-JYB-JS-072) and Beijing
   Municipal Administration of Hospitals'Youth Programme (NO: QML20171403)
   .
CR Amberger JS, 2015, NUCLEIC ACIDS RES, V43, pD789, DOI 10.1093/nar/gku1205
   Chen YB, 2018, CELL MOL LIFE SCI, V75, P1117, DOI 10.1007/s00018-017-2687-6
   Cheng CY, 2012, PHARMACOL REV, V64, P16, DOI 10.1124/pr.110.002790
   Davis AP, 2019, NUCLEIC ACIDS RES, V47, pD948, DOI 10.1093/nar/gky868
   Du X, 2019, J CHROMATOGR B, V1113, P1, DOI 10.1016/j.jchromb.2019.02.024
   Du X, 2018, CURR DRUG METAB, V19, P605, DOI 10.2174/1389200219666180302152752
   Griswold MD, 1998, SEMIN CELL DEV BIOL, V9, P411, DOI 10.1006/scdb.1998.0203
   Griswold MD, 2018, BIOL REPROD, V99, P87, DOI 10.1093/biolre/ioy027
   Guan SQ, 2020, J ETHNOPHARMACOL, V251, DOI 10.1016/j.jep.2019.112525
   Guo JM, 2019, ANN CLIN LAB SCI, V49, P36
   He X., 2016, TOXICOLOGIE ANAL CLI, V28, pS43
   Jiang D, 2017, INT REV NEUROBIOL, V135, P297, DOI 10.1016/bs.irn.2017.02.014
   Krausz C, 2018, NAT REV UROL, V15, P369, DOI 10.1038/s41585-018-0003-3
   LAN ZJ, 1992, CONTRACEPTION, V45, P249
   Li Jie, 2009, Zhonghua Nan Ke Xue, V15, P569
   Liu B, 2020, ECOTOX ENVIRON SAFE, V189, DOI 10.1016/j.ecoenv.2019.110053
   Lu Y, 2016, ARCH TOXICOL, V90, P971, DOI 10.1007/s00204-015-1492-y
   Ma B, 2019, PHYTOMEDICINE, V64, DOI 10.1016/j.phymed.2019.153057
   Mruk DD, 2004, ENDOCR REV, V25, P747, DOI 10.1210/er.2003-0022
   Mruk DD, 2015, ENDOCR REV, V36, P564, DOI [10.1210/er.2014-1101, 10.1210/er.2015-1127]
   Neto FTL, 2016, SEMIN CELL DEV BIOL, V59, P10, DOI 10.1016/j.semcdb.2016.04.009
   Pinero J, 2017, NUCLEIC ACIDS RES, V45, pD833, DOI 10.1093/nar/gkw943
   Qiu LL, 2016, TOXICOLOGY, V373, P1, DOI 10.1016/j.tox.2016.11.003
   Qiu LL, 2013, TOXICOL SCI, V135, P229, DOI 10.1093/toxsci/kft129
   Ru JL, 2014, J CHEMINFORMATICS, V6, DOI 10.1186/1758-2946-6-13
   Safran M, 2010, DATABASE-OXFORD, DOI 10.1093/database/baq020
   Soni KK, 2018, PHARM BIOL, V56, P94, DOI 10.1080/13880209.2017.1421672
   Szklarczyk D, 2019, NUCLEIC ACIDS RES, V47, pD607, DOI 10.1093/nar/gky1131
   Wagner EF, 2009, NAT REV CANCER, V9, P537, DOI 10.1038/nrc2694
   Wang SP, 2012, J ETHNOPHARMACOL, V143, P412, DOI 10.1016/j.jep.2012.07.033
   Wang X, 2017, NUCLEIC ACIDS RES, V45, pW356, DOI 10.1093/nar/gkx374
   Wang YR, 2002, J ETHNOPHARMACOL, V82, P169, DOI 10.1016/S0378-8741(02)00169-1
   Wang YX, 2020, NUCLEIC ACIDS RES, V48, pD1031, DOI 10.1093/nar/gkz981
   Wishart DS, 2018, NUCLEIC ACIDS RES, V46, pD1074, DOI 10.1093/nar/gkx1037
   Xiong J, 2011, PLOS ONE, V6, DOI 10.1371/journal.pone.0020751
   Xu X, 2016, ALTERN THER HEALTH M, V22, P32
   Yang AF, 2018, EVID-BASED COMPL ALT, V2018, DOI 10.1155/2018/3717391
   Yu Xu-Jun, 2019, Zhonghua Nan Ke Xue, V25, P909
   Zhang ZJ, 2018, J TRADIT CHIN MED, V38, P926
   Zhao MP, 2019, TRIALS, V20, DOI 10.1186/s13063-019-3647-2
   Zheng P, 2017, EVID-BASED COMPL ALT, V2017, DOI 10.1155/2017/6270195
NR 41
TC 0
Z9 0
U1 10
U2 10
PU ELSEVIER IRELAND LTD
PI CLARE
PA ELSEVIER HOUSE, BROOKVALE PLAZA, EAST PARK SHANNON, CO, CLARE, 00000,
   IRELAND
SN 0378-8741
EI 1872-7573
J9 J ETHNOPHARMACOL
JI J. Ethnopharmacol.
PD JUN 28
PY 2021
VL 274
AR 114022
DI 10.1016/j.jep.2021.114022
PG 20
WC Plant Sciences; Chemistry, Medicinal; Integrative & Complementary
   Medicine; Pharmacology & Pharmacy
SC Plant Sciences; Pharmacology & Pharmacy; Integrative & Complementary
   Medicine
GA RY2CO
UT WOS:000647725400005
PM 33741439
DA 2021-07-01
ER

PT J
AU Fu, J
   Wu, H
   Wu, H
   Deng, R
   Sun, MH
AF Fu, Jun
   Wu, Huan
   Wu, Hong
   Deng, Ran
   Sun, Minghui
TI Deciphering the metabolic profile and pharmacological mechanisms of
   Achyranthes bidentata blume saponins using ultra-performance liquid
   chromatography quadrupole time-of-flight mass spectrometry coupled with
   network pharmacology-based investigation
SO JOURNAL OF ETHNOPHARMACOLOGY
LA English
DT Article
DE Analytical method; Achyranthes bidentata blume saponins; UPLC-QTOF; MS;
   Metabolic profiling; Network pharmacology
ID GINSENOSIDE RO; ERK; IDENTIFICATION; DECOCTION; MS/MS; MS; INFLAMMATION;
   PATHWAYS; STRATEGY; KINASES
AB Ethnopharmacological relevance: Achyranthes bidentata Blume (AB) is a traditional Chinese medicine (TCM) widely used as a dietary supplement and anti-arthritis drug. Pharmacological studies have shown that Achyranthes bidentata Blume saponins (ABS) are the main bioactive ingredient. However, the metabolic profile and mechanisms of action of ABS against rheumatic arthritis (RA) remain to be established. Aim of the study: Our main objective was to investigate the metabolic profile and pharmacological activities of ABS against RA. Materials and methods: In this study, an analytical method based on ultra-performance liquid chromatographyquadrupole time-of-flight mass spectrometry (UPLC-QTOF/MS) coupled with a metabolism platform was developed for metabolic profiling of ABS in rat liver microsomes and plasma. Then, the in vivo metabolites of ABS and their targets associated with RA were used to construct the network pharmacological analysis. Gene ontology (GO) enrichment, KEGG signaling pathway analyses and pathway network analyses were performed. The therapeutic effect of ABS on RA was further evaluated using an adjuvant arthritis (AA) model and network pharmacology results validated via Western blot. Results: Overall, 26 and 21 metabolites of ABS were tentatively characterized in rat liver microsomes and plasma, respectively. The metabolic pathways of ABS mainly included M+O, M+O?H2, M+O2, and M+O2?H2. Data form network pharmacology analysis suggested that MAPK, apoptosis, PI3K-AKT and p53 signaling pathways contribute significantly to the therapeutic effects of ABS on RA. In pharmacodynamics experiments, ABS ameliorated the symptoms in AA rats in a dose-dependent manner and restored the homeostasis of pro/antiinflammatory factors. Western blot results further demonstrated a significant ABS-induced decrease in phosphorylation of ERK in the MAPK pathway (P < 0.01). Conclusion: Application of an analytical method based on UPLC-QTOF/MS, network pharmacology and validation experiments offers novel insights into the components and mechanisms of ABS that contribute to its therapeutic effects against RA, providing useful directions for further research.
C1 [Fu, Jun; Wu, Huan; Wu, Hong; Deng, Ran; Sun, Minghui] Anhui Univ Chinese Med, Hefei 230012, Peoples R China.
   [Fu, Jun; Wu, Huan; Wu, Hong; Deng, Ran; Sun, Minghui] Key Lab Xinan Med, Anhui Prov Key Lab R&D Chinese Med, Minist Educ, Hefei 230012, Peoples R China.
   [Fu, Jun; Wu, Huan; Wu, Hong; Deng, Ran; Sun, Minghui] Anhui Prov Key Lab Chinese Med Formula, Hefei 230012, Peoples R China.
RP Wu, H (corresponding author), Anhui Univ Chinese Med, Meishan Rd 103, Hefei 230038, Peoples R China.; Wu, H (corresponding author), Anhui Univ Chinese Med, Qianjiang Rd 01, Hefei 230038, Peoples R China.
EM wuhuancpu@163.com; wuhongprof@aliyun.com
OI Fu, Jun/0000-0003-4383-7065
FU National Natural Science Foundation of ChinaNational Natural Science
   Foundation of China (NSFC) [81473400, 81874360, 81903765]; Exploratory
   Research Projects of Anhui University of Chinese Medicine [2017HXTS37]
FX Project was financially supported by grants from the National Natural
   Science Foundation of China (No. 81473400, 81874360, 81903765) ,
   Exploratory Research Projects of Anhui University of Chinese Medicine
   (No. 2017HXTS37) . We gratefully thank the Scientific Research &
   Experiment Center of Anhui University of Chinese Medicine, for providing
   the facility support.
CR Ameline A, 2019, DRUG TEST ANAL, V11, P223, DOI 10.1002/dta.2480
   Chen SX, 2019, FOOD FUNCT, V10, P6062, DOI [10.1039/c9fo01092k, 10.1039/C9FO01092K]
   Cheng L, 2014, PLOS ONE, V9, DOI 10.1371/journal.pone.0090848
   China Pharmacopoeia Commission, 2015, CHIN PHARM, P72
   Deng R, 2018, FRONT PHARMACOL, V9, DOI 10.3389/fphar.2018.00105
   Ding MY, 2018, J PHARMACEUT BIOMED, V156, P349, DOI 10.1016/j.jpba.2018.05.003
   Eblen ST, 2018, ADV CANCER RES, V138, P99, DOI 10.1016/bs.acr.2018.02.004
   Feng GF, 2018, J AGR FOOD CHEM, V66, P8319, DOI 10.1021/acs.jafc.8b02753
   Fu J, 2019, J PHARMACEUT BIOMED, V170, P305, DOI 10.1016/j.jpba.2019.03.041
   Gu RH, 2019, J AGR FOOD CHEM, V67, P1585, DOI 10.1021/acs.jafc.8b04035
   He G, 2014, CELL BIOCHEM BIOPHYS, V70, P467, DOI 10.1007/s12013-014-9942-3
   He XR, 2017, J ETHNOPHARMACOL, V203, P260, DOI 10.1016/j.jep.2017.03.035
   Johnson GL, 2002, SCIENCE, V298, P1911, DOI 10.1126/science.1072682
   Kim S, 2015, J GINSENG RES, V39, P365, DOI 10.1016/j.jgr.2015.03.008
   Li F, 2018, J CHROMATOGR SCI, V56, P595, DOI 10.1093/chromsci/bmy031
   Li R, 2016, INFLAMMATION, V39, P30, DOI 10.1007/s10753-015-0219-9
   Li WJ, 2020, PHYTOMEDICINE, V67, DOI 10.1016/j.phymed.2019.153156
   Li YJ, 2010, RAPID COMMUN MASS SP, V24, P2975, DOI 10.1002/rcm.4728
   Liu SJ, 2018, J AGR FOOD CHEM, V66, P10388, DOI 10.1021/acs.jafc.8b02057
   Parveen A, 2020, MOLECULES, V25, DOI 10.3390/molecules25092171
   Paunovic V, 2013, DRUGS, V73, P101, DOI 10.1007/s40265-013-0014-6
   Shi XQ, 2019, J ETHNOPHARMACOL, V235, P227, DOI 10.1016/j.jep.2019.01.027
   Sun HX, 2006, VACCINE, V24, P3432, DOI 10.1016/j.vaccine.2006.02.014
   Sun YT, 2019, SCI REP-UK, V9, DOI 10.1038/s41598-019-40694-4
   Vardali SC, 2018, J CHROMATOGR A, V1575, P40, DOI 10.1016/j.chroma.2018.09.017
   Wang J, 2016, EUR FOOD RES TECHNOL, V242, P199, DOI 10.1007/s00217-015-2531-x
   Wang SC, 2020, BIOMED PHARMACOTHER, V129, DOI 10.1016/j.biopha.2020.110403
   Wang X, 2017, NUCLEIC ACIDS RES, V45, pW356, DOI 10.1093/nar/gkx374
   Wang X, 2016, J CHEM INF MODEL, V56, P1175, DOI 10.1021/acs.jcim.5b00690
   Wu H, 2020, PHYTOMEDICINE, V76, DOI 10.1016/j.phymed.2020.153259
   Wu H, 2018, J CHROMATOGR B, V1102, P23, DOI 10.1016/j.jchromb.2018.10.013
   Wu H, 2018, ROY SOC OPEN SCI, V5, DOI 10.1098/rsos.181143
   Wu H, 2015, J PHARMACEUT BIOMED, V115, P315, DOI 10.1016/j.jpba.2015.07.026
   Xu L, 2020, J CHROMATOGR B, V1137, DOI 10.1016/j.jchromb.2019.121934
   Xu TF, 2017, J PHARMACEUT BIOMED, V141, P95, DOI 10.1016/j.jpba.2017.04.012
   Xu XX, 2017, KAOHSIUNG J MED SCI, V33, P62, DOI 10.1016/j.kjms.2016.11.004
   Yu S, 2016, J CHROMATOGR SCI, V54, P1619, DOI 10.1093/chromsci/bmw115
   Yu ST, 2019, J PHARMACEUT BIOMED, V166, P281, DOI 10.1016/j.jpba.2019.01.020
   Zhan X, 2020, J PROTEOME RES, V19, P3769, DOI 10.1021/acs.jproteome.0c00300
   Zhang JY, 2019, J ETHNOPHARMACOL, V229, P104, DOI 10.1016/j.jep.2018.10.004
   Zhang L, 2018, FOOD CHEM, V246, P202, DOI 10.1016/j.foodchem.2017.10.151
   Zhang LL, 2020, PHARMACOL THERAPEUT, V207, DOI 10.1016/j.pharmthera.2019.107452
   Zhang RZ, 2019, FRONT PHARMACOL, V10, DOI 10.3389/fphar.2019.00123
   Zhang X, 2017, J AGR FOOD CHEM, V65, P10959, DOI 10.1021/acs.jafc.7b04265
   Zhao C, 2020, ENERG FUEL, V34, P5938, DOI 10.1021/acs.energyfuels.0c00293
   Zhu L, 2017, BMC COMPLEM ALTERN M, V17, DOI 10.1186/s12906-017-1816-y
NR 46
TC 0
Z9 0
U1 26
U2 26
PU ELSEVIER IRELAND LTD
PI CLARE
PA ELSEVIER HOUSE, BROOKVALE PLAZA, EAST PARK SHANNON, CO, CLARE, 00000,
   IRELAND
SN 0378-8741
EI 1872-7573
J9 J ETHNOPHARMACOL
JI J. Ethnopharmacol.
PD JUN 28
PY 2021
VL 274
AR 114067
DI 10.1016/j.jep.2021.114067
PG 13
WC Plant Sciences; Chemistry, Medicinal; Integrative & Complementary
   Medicine; Pharmacology & Pharmacy
SC Plant Sciences; Pharmacology & Pharmacy; Integrative & Complementary
   Medicine
GA RY2CB
UT WOS:000647724100003
PM 33771642
DA 2021-07-01
ER

PT J
AU Liu, TT
   Li, T
   Chen, XH
   Zhang, KW
   Li, MH
   Yao, WL
   Zhang, CAH
   Wan, L
AF Liu, Tongtong
   Li, Ting
   Chen, Xuhui
   Zhang, Kaiwen
   Li, Meihong
   Yao, Wenlong
   Zhang, Chuanhan
   Wan, Li
TI A network-based analysis and experimental validation of traditional
   Chinese medicine Yuanhu Zhitong Formula in treating neuropathic pain
SO JOURNAL OF ETHNOPHARMACOLOGY
LA English
DT Article
DE Neuropathic pain; Network pharmacology; Yuanhu Zhitong formula; Spared
   nerve injury
ID TETRAHYDROPALMATINE; DATABASE
AB Ethnopharmacological relevance: The Yuanhu Zhitong Formula (YZF) consists of traditional Chinese herbs Corydalis Rhizoma (Corydalis yanhusuo (Y.H.Chou & Chun C.Hsu) W.T.Wang ex Z.Y.Su & C.Y.Wu; Chinese name, Yanhusuo) and Angelicae Dahuricae Radix (Angelica dahurica (Hoffm.) Benth. & Hook.f. ex Franch. & Sav.; Chinese name, Baizhi), which is usually administrated for painful conditions. It is well acknowledged that YZF has pharmacological effects on pain relief; nevertheless, limited data are available on its mechanism.
   Aim of the study: This study aimed to explore the potential mechanism underlying YZF on nociception of rats. Also, the comprehensive mechanism of YZF was preliminarily determined based on network pharmacology on neuropathic pain.
   Materials and methods: A spared nerve injury (SNI) model was established to reveal the effects of YZF administration on nociceptive behavior in rats. Von-Frey tests were used to evaluate the paw withdrawal mechanical thresholds in rats administrated with YZF or vehicle. The "drug-ingredients" and "disease-drug-target" networks were established with a network pharmacology approach. The analyses of Gene Ontology (GO) and Kyoto Encyclopedia of Genes and Genomes (KEGG) profiles were performed based on the common targets between the herbs and neuropathic pain. Hub genes, identified with CytoHubba, were validated by Western blotting analysis.
   Results: SNI rats developed significant nociceptive behavior as soon as 3 days after nerve injury, which was reversed by consecutive treatment with 300 mg/kg YZF for 7 days. Besides, 50 potential bioactive components in YZF with 1074 targets were identified. Then, 217 putative common genes related to YZF and neuropathic pain were identified for further study. After established a protein-protein interaction network, 12 subnetworks with CytoHubba and 10 predictive hub genes were obtained based on the maximal clique centrality model. Western blotting analysis indicated that SNI rats exhibited increased APP (Amyloid-beta precursor protein), SRC (Protooncogene tyrosine-protein kinase Src), and phosphorylation of JNK1 (Mitogen-activated protein kinase 8, JNK) and ERK1/2 (Mitogen-activated protein kinase 3/1). Obviously, continuous administration of YZF robustly reversed such changes.
   Conclusions: This study revealed that YZF modulates the nociceptive behavior in SNI rats. Moreover, the drug may be useful in the treatment of neuropathic pain through multi-components, multi-targets, and multipathways. Nevertheless, more attention should be paid to discriminating the potential ingredients in YZF contributing to its analgesic effects in the treatment of neuropathic pain.
C1 [Liu, Tongtong; Li, Ting; Zhang, Kaiwen; Li, Meihong; Yao, Wenlong; Zhang, Chuanhan; Wan, Li] Huazhong Univ Sci & Technol, Tongji Hosp, Tongji Med Coll, Dept Anesthesiol, Wuhan 430030, Hubei, Peoples R China.
   [Chen, Xuhui] Huazhong Univ Sci & Technol, Tongji Hosp, Tongji Med Coll, Dept Ophthalmol, Wuhan 430030, Hubei, Peoples R China.
RP Wan, L (corresponding author), Huazhong Univ Sci & Technol, Tongji Hosp, Tongji Med Coll, Dept Anesthesiol, Wuhan 430030, Hubei, Peoples R China.
EM wanli0604@163.com
FU Natural Science Foundation of Hubei ProvinceNatural Science Foundation
   of Hubei Province [2019CFB444]
FX This work was supported by the Natural Science Foundation of Hubei
   Province (grant nos. 2019CFB444).
CR Barneh F, 2016, BRIEF BIOINFORM, V17, P1070, DOI 10.1093/bib/bbv094
   Chang CK, 2001, NEUROSCI LETT, V307, P163, DOI 10.1016/S0304-3940(01)01962-0
   Chen XH, 2019, J PAIN, V20, P577, DOI 10.1016/j.jpain.2018.11.006
   Chen YT, 2013, PHYTOMEDICINE, V20, P1095, DOI 10.1016/j.phymed.2013.05.003
   Cheng RR, 2020, BIOMED PHARMACOTHER, V132, DOI 10.1016/j.biopha.2020.110951
   Chin CH, 2014, BMC SYST BIOL, V8, DOI 10.1186/1752-0509-8-S4-S11
   Chopra S, 2019, SCIENCE, V365, P248, DOI 10.1126/science.aau6499
   COHEN SP, 2014, BMJ-BRIT MED J, V348, DOI [10.1136/bmj.f7656, DOI 10.1136/BMJ.F7656]
   Committee C.P., 2010, PHARM PEOPL REP CHIN, P525
   Daina A, 2017, SCI REP-UK, V7, DOI 10.1038/srep42717
   Dannenberg AJ, 2003, CANCER CELL, V4, P431, DOI 10.1016/S1535-6108(03)00310-6
   Decosterd I, 2000, PAIN, V87, P149, DOI 10.1016/S0304-3959(00)00276-1
   Dong J, 2019, N-S ARCH PHARMACOL, V392, P1141, DOI 10.1007/s00210-019-01659-6
   Gfeller D, 2014, NUCLEIC ACIDS RES, V42, pW32, DOI 10.1093/nar/gku293
   Huang J.H., 2004, J CLIN PHARM THERAPE, V9, P1069
   Huo W., 2018, MOL PAIN, V14, P261
   Inceoglu B, 2015, P NATL ACAD SCI USA, V112, P9082, DOI 10.1073/pnas.1510137112
   Kaserer T, 2020, SCI REP-UK, V10, DOI 10.1038/s41598-020-70493-1
   Le J, 2019, J PHARMACEUT BIOMED, V176, DOI 10.1016/j.jpba.2019.112807
   Li GY, 2013, PHARM PAT ANAL, V2, P767, DOI [10.4155/PPA.13.58, 10.4155/ppa.13.58]
   Li K, 2018, PHYTOMEDICINE, V44, P212, DOI 10.1016/j.phymed.2018.03.002
   Li T, 2019, J NEUROINFLAMM, V16, DOI 10.1186/s12974-019-1524-2
   Mi B., 2020, BMC COMPLEMENT MED, V20, P321
   Oh YC, 2010, J MED FOOD, V13, P1125, DOI 10.1089/jmf.2009.1388
   R Core Team, 2016, R LANG ENV STAT COMP
   Rahmati M, 2020, DRUG DELIV TRANSL RE, DOI 10.1007/s13346-020-00860-y
   Rezaee R, 2019, J PHARMACOPUNCT, V22, P90, DOI 10.3831/KPI.2019.22.011
   Ru JL, 2014, J CHEMINFORMATICS, V6, DOI 10.1186/1758-2946-6-13
   Safran M, 2010, DATABASE-OXFORD, DOI 10.1093/database/baq020
   Satyanarayanan SK, 2019, BRAIN BEHAV IMMUN, V82, P230, DOI 10.1016/j.bbi.2019.08.190
   Shannon P, 2003, GENOME RES, V13, P2498, DOI 10.1101/gr.1239303
   Sidders B, 2018, J MOL BIOL, V430, P3005, DOI 10.1016/j.jmb.2018.07.016
   Song JN, 2018, BRAIN BEHAV IMMUN, V69, P180, DOI 10.1016/j.bbi.2017.11.011
   Szklarczyk D, 2017, NUCLEIC ACIDS RES, V45, pD362, DOI 10.1093/nar/gkw937
   Thompson SJ, 2018, PAIN, V159, P1856, DOI 10.1097/j.pain.0000000000001282
   Wang P, 2019, PHYTOMEDICINE, V53, P53, DOI 10.1016/j.phymed.2018.09.026
   Wang XY, 2018, J FOOD DRUG ANAL, V26, P823, DOI 10.1016/j.jfda.2017.11.010
   Wang YL, 2017, NUCLEIC ACIDS RES, V45, pD955, DOI 10.1093/nar/gkw1118
   Wang YX, 2020, NUCLEIC ACIDS RES, V48, pD1031, DOI 10.1093/nar/gkz981
   Xia W., 2017, NUCLC ACIDS RES, pW1
   Xu B, 2017, FRONT MOL NEUROSCI, V10, DOI 10.3389/fnmol.2017.00350
   Zhang HB, 2018, PHYTOMEDICINE, V44, P148, DOI 10.1016/j.phymed.2018.02.005
   Zhang XK, 2015, PHARMACOGN MAG, V11, P61, DOI 10.4103/0973-1296.149705
   Zhou L, 2018, NEUROPHARMACOLOGY, V135, P34, DOI 10.1016/j.neuropharm.2018.03.004
NR 44
TC 0
Z9 0
U1 12
U2 12
PU ELSEVIER IRELAND LTD
PI CLARE
PA ELSEVIER HOUSE, BROOKVALE PLAZA, EAST PARK SHANNON, CO, CLARE, 00000,
   IRELAND
SN 0378-8741
EI 1872-7573
J9 J ETHNOPHARMACOL
JI J. Ethnopharmacol.
PD JUN 28
PY 2021
VL 274
AR 114037
DI 10.1016/j.jep.2021.114037
PG 11
WC Plant Sciences; Chemistry, Medicinal; Integrative & Complementary
   Medicine; Pharmacology & Pharmacy
SC Plant Sciences; Pharmacology & Pharmacy; Integrative & Complementary
   Medicine
GA RY2NX
UT WOS:000647755200004
PM 33746000
DA 2021-07-01
ER

PT J
AU Qu, KS
   Luo, Y
   Yan, XN
   Kuai, L
   Ru, Y
   Luo, Y
   Song, JK
   Ji, WL
   Li, B
   Xing, M
AF Qu, Ke-Shen
   Luo, Ying
   Yan, Xiao-Ning
   Kuai, Le
   Ru, Yi
   Luo, Yue
   Song, Jian-Kun
   Ji, Wan-Li
   Li, Bin
   Xing, Meng
TI Qinzhuliangxue mixture alleviates psoriasis-like skin lesions via
   inhibiting the IL6/STAT3 axis
SO JOURNAL OF ETHNOPHARMACOLOGY
LA English
DT Article
DE Molecular docking technology; Network pharmacology; Psoriasis;
   Experimental verification; Qinzhuliangxue mixture; Chinese medicine
ID T-CELLS; EXPRESSION; PROLIFERATION; KERATINOCYTES; NARINGENIN;
   RECEPTORS; DISEASES; PATHWAY
AB Ethnopharmacological relevance: Psoriasis is a chronic inflammatory skin disease mediated by immunity. Our preclinical studies have proved that QZLX mixture can improve patients' clinical symptoms with psoriasis without noticeable adverse reactions. In a psoriasis-like mouse model induced by imiquimod, QZLX mixture has been shown to alleviate epidermal inflammation and inhibit the hyperproliferation of keratinocytes. However, its related molecular mechanism remains to be elucidated.
   Aim of the study: To assess the mechanism of QZLX mixture against psoriasis.
   Materials and methods: This study combines network pharmacology and experiments to study the mechanism of QZLX against psoriasis. First, construct the active compound-target network and PPI network. Secondly, determine possible drug targets through Molecular docking and KEGG. Thirdly, high-performance liquid chromatography (HPLC) was used for the quality control of QZLX. Finally, use a mouse model of psoriasis to further confirm the role of QZLX.
   Results: (1) Network pharmacology analysis shows that QZLX alleviates psoriasis's epidermal inflammation, and neovascularization may be achieved by inhibiting the IL6/STAT3 signaling pathway. (2) QZLX improves the pathological characteristics of IMQ-induced skin damage in psoriasis-like mice. (3) QZLX inhibits the IL6/STAT3 signaling pathway and reduces the expression of IL-17, IL-23, and TNF-alpha related to inflammation in peripheral blood, as well as the expression of S100A7 in the lesion area. QZLX is better than MTX in inhibiting neovascularization by down-regulating the expression of HIF-1 and CD31 in the lesion area. Finally, inhibition of Ki67 alleviates the excessive proliferation of keratinocytes.
   Conclusion: In sum, this study clarifies the mechanism of QZLX against psoriasis and provides evidence to support its clinical use.
C1 [Qu, Ke-Shen] Shaanxi Univ Chinese Med, Xian 712046, Peoples R China.
   [Luo, Ying; Kuai, Le; Ru, Yi; Luo, Yue; Song, Jian-Kun] Shanghai Univ Tradit Chinese Med, Yueyang Hosp Integrated Tradit Chinese & Western, Dept Dermatol, Shanghai 200437, Peoples R China.
   [Luo, Ying; Li, Bin] Shanghai Acad Tradit Chinese Med, Inst Dermatol, Shanghai 201203, Peoples R China.
   [Yan, Xiao-Ning; Xing, Meng] Shaanxi Hosp Tradit Chinese Med, Dept Dermatol, Xian 710003, Peoples R China.
   [Ji, Wan-Li] Shanghai Univ Med & Hlth Sci, Shanghai 201318, Peoples R China.
   [Li, Bin] Tongji Univ, Shanghai Dermatol Hosp, Shanghai 200443, Peoples R China.
RP Li, B (corresponding author), Shanghai Acad Tradit Chinese Med, Inst Dermatol, Shanghai 201203, Peoples R China.; Xing, M (corresponding author), Shaanxi Hosp Tradit Chinese Med, Dept Dermatol, Xian 710003, Peoples R China.
EM qukesben@qq.com; 243601550@qq.com; yanxiaon2005@126.com; mjbubu@qq.com;
   1356632788@qq.com; moon_ms.kuo@hotmail.com; 1607247615@qq.com;
   snjiwanli@shutcm.edu.cn; 18930568129@163.com; 3319435@163.com
OI Yan, Xiaoning/0000-0002-7257-1561; qu, keshen/0000-0002-0910-8611
FU National Key Research and Development Program of China [2018YFC1705303];
   NSFC of ChinaNational Natural Science Foundation of China (NSFC)
   [81973860, 81904214, 82004235]; Shaanxi Province Key Industry Innovation
   Chain [2019ZDLSF04-08]
FX This study was supported by the National Key Research and Development
   Program of China (No. 2018YFC1705303), the NSFC of China (Nos. 81973860,
   81904214, 82004235), Shaanxi Province Key Industry Innovation Chain (No.
   2019ZDLSF04-08).
CR Al Sawah S, 2017, J MED ECON, V20, P982, DOI 10.1080/13696998.2017.1345749
   AlQassimi S, 2020, INT J DERMATOL, V59, P566, DOI 10.1111/ijd.14864
   Barfod L, 2002, INT IMMUNOPHARMACOL, V2, P545, DOI 10.1016/S1567-5769(01)00202-8
   Chaudhry A, 2009, SCIENCE, V326, P986, DOI 10.1126/science.1172702
   Chen F.F., 2013, CHIN J ASTHMA ELECT, V7, P399
   Chen YC, 2000, BIOCHEM PHARMACOL, V59, P1445, DOI 10.1016/S0006-2952(00)00255-0
   Fan L, 2020, J IMMUNOL RES, V2020, DOI 10.1155/2020/3032425
   Fu XY, 2018, EUR J PHARMACOL, V841, P82, DOI 10.1016/j.ejphar.2018.10.022
   Gyldenlove M, 2015, J AM ACAD DERMATOL, V72, P599, DOI 10.1016/j.jaad.2015.01.004
   Hopkins AL, 2008, NAT CHEM BIOL, V4, P682, DOI 10.1038/nchembio.118
   Huang JH, 2017, EVID-BASED COMPL ALT, V2017, DOI 10.1155/2017/7525179
   Johansen C, 2009, BRIT J DERMATOL, V160, P319, DOI 10.1111/j.1365-2133.2008.08902.x
   Kim EK, 2015, ARCH TOXICOL, V89, P867, DOI 10.1007/s00204-015-1472-2
   Kim KC, 2012, BIOMOL THER, V20, P57, DOI 10.4062/biomolther.2012.20.1.057
   Lee JY, 2015, MOLECULES, V20, P6888, DOI 10.3390/molecules20046888
   Lee Y, 2012, NAT IMMUNOL, V13, P991, DOI 10.1038/ni.2416
   Liang JQ, 2017, BIOMED PHARMACOTHER, V92, P796, DOI 10.1016/j.biopha.2017.05.112
   Liu P, 2019, PHYTOMEDICINE, V64, DOI 10.1016/j.phymed.2019.152925
   Mao W.W., 2020, SHANGHAI MED, P15
   McGeachy MJ, 2007, NAT IMMUNOL, V8, P1390, DOI 10.1038/ni1539
   Mose M, 2013, EXP DERMATOL, V22, P476, DOI 10.1111/exd.12187
   Niu XL, 2018, J NUTR BIOCHEM, V58, P71, DOI 10.1016/j.jnutbio.2018.04.008
   Piepkorn M, 2003, ARCH DERMATOL RES, V295, P93, DOI 10.1007/s00403-003-0391-x
   Takeshita J, 2017, J AM ACAD DERMATOL, V76, P377, DOI 10.1016/j.jaad.2016.07.064
   van Baarsen LGM, 2014, ARTHRITIS RES THER, V16, DOI 10.1186/s13075-014-0426-z
   Wang J, 2016, CELL MOL BIOL, V62, P55, DOI 10.14715/cmb/2016.62.7.10
   Wang JP, 2018, FRONT IMMUNOL, V9, DOI 10.3389/fimmu.2018.02267
   Wang XL, 2017, EUR REV MED PHARMACO, V21, P4694
   Whitlock SM, 2018, J AM ACAD DERMATOL, V78, P383, DOI 10.1016/j.jaad.2017.06.043
   [向延卫 Xiang Yanwei], 2016, [南京中医药大学学报, Journal of Nanjing University of Traditional Chinese Medicine], V32, P326
   Yang Y., 2020, VACCINES, V8
   Yu GH, 2018, BMC COMPLEM ALTERN M, V18, DOI 10.1186/s12906-018-2356-9
   Yuan HD, 2017, MOLECULES, V22, DOI 10.3390/molecules22071135
   Zhang M, 2019, ARCH DERMATOL RES, V311, P83, DOI 10.1007/s00403-018-1879-8
   Zhang P, 2020, FRONT IMMUNOL, V11, DOI 10.3389/fimmu.2020.01455
   Zhang Y.X., 2016, CHIN PHARMACIST, V19, P1026
   Zhao N, 2014, CELL PHYSIOL BIOCHEM, V34, P1359, DOI 10.1159/000366343
   Zhu WJ, 2020, INT IMMUNOPHARMACOL, V86, DOI 10.1016/j.intimp.2020.106689
NR 38
TC 0
Z9 0
U1 15
U2 15
PU ELSEVIER IRELAND LTD
PI CLARE
PA ELSEVIER HOUSE, BROOKVALE PLAZA, EAST PARK SHANNON, CO, CLARE, 00000,
   IRELAND
SN 0378-8741
EI 1872-7573
J9 J ETHNOPHARMACOL
JI J. Ethnopharmacol.
PD JUN 28
PY 2021
VL 274
AR 114041
DI 10.1016/j.jep.2021.114041
PG 10
WC Plant Sciences; Chemistry, Medicinal; Integrative & Complementary
   Medicine; Pharmacology & Pharmacy
SC Plant Sciences; Pharmacology & Pharmacy; Integrative & Complementary
   Medicine
GA RY2NX
UT WOS:000647755200002
PM 33757812
DA 2021-07-01
ER

PT J
AU Zhou, WW
   Dai, YF
   Meng, J
   Wang, PQ
   Wu, Y
   Dai, L
   Zhang, M
   Yang, XJ
   Xu, SJ
   Sui, F
   Huo, HR
AF Zhou, Weiwei
   Dai, Yifei
   Meng, Jing
   Wang, Pengqian
   Wu, Yin
   Dai, Li
   Zhang, Miao
   Yang, Xiujuan
   Xu, Shujun
   Sui, Feng
   Huo, Hairu
TI Network pharmacology integrated with molecular docking reveals the
   common experiment-validated antipyretic mechanism of bitter-cold herbs
SO JOURNAL OF ETHNOPHARMACOLOGY
LA English
DT Article
DE Bitter-cold herbs; Network pharmacology; Molecular docking; Antipyretic
   mechanism; PTGS2
ID NONSTEROIDAL ANTIINFLAMMATORY DRUGS; COPTIS-CHINENSIS; FEVER; RHIZOMA;
   CYCLOOXYGENASE-2; INFLAMMATION; ALKALOIDS; SITES; HPLC
AB Ethnopharmacological relevance: Bitter-cold herbs have been used to clearing heat and expelling damp in clinical practice in China for thousands of years.
   Aim of the study: This study aimed to investigate the common molecular mechanism of bitter-cold herbs through network pharmacology analysis, molecular docking and experimental validation in vivo.
   Materials and methods: Network pharmacological analysis integrated with molecular docking was employed to identify the active compounds and core action targets of the bitter-cold herbs. Then, the yeast-induced pathological model was established, and the antipyretic effect of the herbs was evaluated by checking rectal temperatures of the mice hourly. Lastly, the protein expression of core targets was examined to reveal the antipyretic mechanism.
   Results: A total of 52 lead compounds from the four bitter-cold herbs, Phellodendri Chinensis Cortex (PCC), Sophorae Flavescentis Radix (SFR), Gentianae Radix Et Rhozima (GRER) and Coptidis Rhizoma (CR), and 248 compounds-related targets were screened out with PTGS2 ranking the first. The results from molecular docking showed that 22 compounds adopted the same orientation as aspirin and had an excellent stability in the active site pocket of PTGS2. Furthermore, these herbs exerted potential therapeutic effects through 38 related pathways. On the other hand, the outcome of animal experiments showed that they could significantly attenuate the yeast-induced mice fever with dose-dependent relationship. Further experimental results demonstrated that administration of yeast suspension raised protein expression of PTGS2 significantly, which was evidently inhibited in the high or low-dose groups of GRER as well as in the low-dose group of SFR (P < 0.01) though a higher expression of PTGS2 was shown in the low-dose group of CR compared with FM group (P < 0.01).
   Conclusions: The bitter-cold herbs can alleviate fever response and their antipyretic effect may mainly be attributed to regulating the expression of PTGS2 after the formation of ligand-receptor/PTGS2 complexes, and their active compounds might be nominated as antipyretic lead-ligand candidates.
C1 [Zhou, Weiwei; Dai, Yifei; Meng, Jing; Wang, Pengqian; Wu, Yin; Dai, Li; Zhang, Miao; Yang, Xiujuan; Xu, Shujun; Sui, Feng; Huo, Hairu] China Acad Chinese Med Sci, Inst Chinese Mat Med, Beijing 100700, Peoples R China.
RP Sui, F; Huo, HR (corresponding author), China Acad Chinese Med Sci, Inst Chinese Mat Med, Beijing 100700, Peoples R China.
EM fsui@icmm.ac.cn; hrhuo@icmm.ac.cn
FU National Natural Science Foundation of ChinaNational Natural Science
   Foundation of China (NSFC) [81873024, 81773923, 81473372, 81373986];
   Beijing Municipal Natural Science FoundationBeijing Natural Science
   Foundation [7202143]; Institute of Chinese Materia Medica, China Academy
   of Chinese MedicalSciences [KT18002ZX]
FX This work was supported by grants from the National Natural Science
   Foundation of China (No. 81873024; 81773923; 81473372; 81373986),
   Beijing Municipal Natural Science Foundation (No. 7202143) and Institute
   of Chinese Materia Medica, China Academy of Chinese MedicalSciences (No.
   KT18002ZX).
CR Aberham A, 2007, J PHARMACEUT BIOMED, V45, P437, DOI 10.1016/j.jpba.2007.07.001
   Blatteis CM, 2007, PROG BRAIN RES, V162, P3, DOI 10.1016/S0079-6123(06)62001-3
   Bleumink GS, 2003, DRUGS, V63, P525, DOI 10.2165/00003495-200363060-00001
   Blobaum AL, 2007, J MED CHEM, V50, P1425, DOI 10.1021/jm0613166
   Chen ZY, 2017, BMC COMPLEM ALTERN M, V17, DOI 10.1186/s12906-017-1945-3
   Choi YY, 2013, J ETHNOPHARMACOL, V149, P506, DOI 10.1016/j.jep.2013.07.008
   David B, 2015, PHYTOCHEM REV, V14, P299, DOI 10.1007/s11101-014-9367-z
   DINARELLO CA, 1984, NEW ENGL J MED, V311, P1413
   Ding PL, 2018, CHIN J NAT MEDICINES, V16, P951, DOI 10.1016/S1875-5364(18)30137-7
   Ding XY, 2015, J SEP SCI, V38, P374, DOI 10.1002/jssc.201400649
   Dong SJ, 2015, INFLAMMATION, V38, P1493, DOI 10.1007/s10753-015-0124-2
   Harirforoosh S, 2013, J PHARM PHARM SCI, V16, P821, DOI 10.18433/J3VW2F
   Jan S, 2016, J ETHNOPHARMACOL, V182, P90, DOI 10.1016/j.jep.2016.02.020
   Kim E, 2016, J ETHNOPHARMACOL, V189, P126, DOI 10.1016/j.jep.2016.05.046
   Kim JS, 2019, MOL MED REP, V19, P1911, DOI 10.3892/mmr.2018.9776
   Kingston DGI, 2011, J NAT PROD, V74, P496, DOI 10.1021/np100550t
   Legan M, 2010, BOSNIAN J BASIC MED, V10, P192
   Li S, 2013, CHIN J NAT MEDICINES, V11, P110, DOI [10.3724/SP.J.1009.2013.00110, 10.1016/S1875-5364(13)60037-0]
   Luheshi GN, 1998, ANN NY ACAD SCI, V856, P83, DOI 10.1111/j.1749-6632.1998.tb08316.x
   Luo Q., 2019, J EVIDENCE BASED COM, V6, P1
   Ma BL, 2013, EXPERT OPIN DRUG MET, V9, P51, DOI 10.1517/17425255.2012.722995
   Pasin JSM, 2010, INFLAMM RES, V59, P189, DOI 10.1007/s00011-009-0085-8
   [李玉洁 Li Yujie], 2014, [中医杂志, Journal of Traditional Chinese Medicine], V55, P1630
   Menter DG, 2010, CLIN CANCER RES, V16, P1384, DOI 10.1158/1078-0432.CCR-09-0788
   Mouihate A, 2002, AM J PHYSIOL-REG I, V283, pR800, DOI 10.1152/ajpregu.00258.2002
   O'Banion MK, 1999, CRIT REV NEUROBIOL, V13, P45, DOI 10.1615/CritRevNeurobiol.v13.i1.30
   Opsahl T, 2010, SOC NETWORKS, V32, P245, DOI 10.1016/j.socnet.2010.03.006
   Shen X, 2017, MEDIAT INFLAMM, V2017, DOI 10.1155/2017/3709874
   Sinha SK, 2021, J BIOMOL STRUCT DYN, V39, P3244, DOI 10.1080/07391102.2020.1762741
   Song LY, 2019, BMC COMPLEM ALTERN M, V19, DOI 10.1186/s12906-019-2560-2
   STITT JT, 1991, J PHYSIOL-LONDON, V432, P99, DOI 10.1113/jphysiol.1991.sp018378
   Vane JR, 2000, J PHYSIOL PHARMACOL, V51, P573
   Wang J, 2019, PHARM BIOL, V57, P193, DOI 10.1080/13880209.2019.1577466
   Wang N, 2015, J ETHNOPHARMACOL, V176, P35, DOI 10.1016/j.jep.2015.10.028
   Wang Y, 2016, J ETHNOPHARMACOL, V179, P234, DOI 10.1016/j.jep.2015.12.061
   Xu X, 2012, INT J MOL SCI, V13, P6964, DOI 10.3390/ijms13066964
   Yamada H, 2014, PLOS ONE, V9, DOI 10.1371/journal.pone.0113834
   Yamanishi Y, 2010, BIOINFORMATICS, V26, pi246, DOI 10.1093/bioinformatics/btq176
   Yang HX, 2014, BMC COMPLEM ALTERN M, V14, DOI 10.1186/1472-6882-14-430
   Yu H, 2012, PLOS ONE, V7, DOI 10.1371/journal.pone.0037608
   Zhang D.E., 2018, CHINA FOREIGN MED TR, V37, P196
   Zhao XN, 2018, BIOMED CHROMATOGR, V32, DOI 10.1002/bmc.4296
NR 42
TC 0
Z9 0
U1 29
U2 29
PU ELSEVIER IRELAND LTD
PI CLARE
PA ELSEVIER HOUSE, BROOKVALE PLAZA, EAST PARK SHANNON, CO, CLARE, 00000,
   IRELAND
SN 0378-8741
EI 1872-7573
J9 J ETHNOPHARMACOL
JI J. Ethnopharmacol.
PD JUN 28
PY 2021
VL 274
AR 114042
DI 10.1016/j.jep.2021.114042
PG 9
WC Plant Sciences; Chemistry, Medicinal; Integrative & Complementary
   Medicine; Pharmacology & Pharmacy
SC Plant Sciences; Pharmacology & Pharmacy; Integrative & Complementary
   Medicine
GA RY2NX
UT WOS:000647755200001
PM 33775806
DA 2021-07-01
ER

PT J
AU He, LL
   Jiang, H
   Lan, TH
   Qiu, Y
   Yang, KF
   Chen, KJ
   Yao, XS
   Yao, ZH
   Lu, WH
AF He, Liangliang
   Jiang, Han
   Lan, Taohua
   Qiu, Yuan
   Yang, Kefeng
   Chen, Keji
   Yao, Xinsheng
   Yao, Zhihong
   Lu, Weihui
TI Chemical profile and potential mechanisms of Huo-Tan-Chu-Shi decoction
   in the treatment of coronary heart disease by UHPLC-Q/TOF-MS in
   combination with network pharmacology analysis and experimental
   verification
SO JOURNAL OF CHROMATOGRAPHY B-ANALYTICAL TECHNOLOGIES IN THE BIOMEDICAL
   AND LIFE SCIENCES
LA English
DT Article
DE Huo-Tan-Chu-Shi decoction; Traditional Chinese medicine prescription;
   Coronary heart disease; Chemical profile; Network pharmacology
ID PERFORMANCE LIQUID-CHROMATOGRAPHY; XIEBAI-BAIJIU-TANG;
   MASS-SPECTROMETRY; CURCUMA-KWANGSIENSIS; CHEMOMETRIC ANALYSIS; STEROIDAL
   SAPONINS; TOF-MS; DIARYLHEPTANOIDS; RHIZOMES; IDENTIFICATION
AB Huo-Tan-Chu-Shi Decoction (HTCSD), a traditional Chinese medicine (TCM) prescription within Guangdong Provincial TCM Hospital (the largest TCM hospital in China), is used for effective clinical treatment of coronary heart disease (CHD) caused by phlegm-dampness syndrome with high incidence in the hot and humid climate of Lingnan region. However, its chemical components responsible for the therapeutic effects remain unclear, which restricts its application and further development. Hence, a detailed workflow, combing with UHPLC-Q/TOF-MS, network pharmacology analysis and experimental verification, was proposed and applied to characterize the chemical profile and potential mechanism of HTCSD against CHD. As a result, a total of 130 components from all six composed herbal medicines were characterized in a rapid and sensitive manner through UHPLC-Q/TOF-MS, of which 33 compounds were unambiguously confirmed with reference standards. Consequently, based on the integrated pharmacology network of "herbs-chemicals-targets-pathways-therapeutic effects", four chemicals (magnoflorine, menisperine, 13-hydroxyberberine, luteolin) with four CHD related targets (SRC, MAPK1, EGFR and AKT1) were considered as the key components and targets of HTCSD in the treatment of CHD. Furthermore, the effect of HTCSD was confirmed in animal experiments by enhancing the phosphorylation of MAPK, and the published literature and molecular binding results suggested that magnoflorine and luteolin tended to be the critical compounds involved in the process. Taken together, the characterization of chemical profile combined with network pharmacology analysis and experimental verification not only provided an efficient insight into the overall chemical profile of HTCSD but also revealed the potential pharmacological components and mechanisms of HTCSD against CHD, which laid a necessary chemical and biological basis for the discovery of in vivo bioactive components and the further revelation of functionary mechanism.
C1 [He, Liangliang; Jiang, Han; Qiu, Yuan; Yang, Kefeng; Yao, Xinsheng; Yao, Zhihong] Jinan Univ, Coll Pharm, Guangzhou 510632, Peoples R China.
   [Jiang, Han; Lan, Taohua; Chen, Keji; Lu, Weihui] Guangzhou Univ Chinese Med, Dept Cardiol, Affiliated Hosp 2, Guangzhou 510120, Peoples R China.
   [Jiang, Han; Qiu, Yuan] Sunshine Lake Pharma Co LTD, Key Lab, State Adm Tradit Chinese Med, Dongguan 523850, Guangdong, Peoples R China.
   [Lan, Taohua; Chen, Keji; Lu, Weihui] Guangzhou Univ Chinese Med, Clin Med Coll 2, Guangzhou 510405, Peoples R China.
   [Yao, Xinsheng; Yao, Zhihong] Jinan Univ, Int Cooperat Lab Tradit Chinese Med, Modernizat & Innovat Drug Dev Minist PR China, Guangzhou 510632, Peoples R China.
   [Yao, Zhihong] Guangzhou Key Laoratory Formula Pattern Tradit Ch, Guangzhou, Peoples R China.
RP Yao, ZH (corresponding author), Jinan Univ, Coll Pharm, Guangzhou 510632, Peoples R China.; Lan, TH; Lu, WH (corresponding author), Guangzhou Univ Chinese Med, Dept Cardiol, Affiliated Hosp 2, Guangzhou 510120, Peoples R China.
EM luckyblue1982@126.com; yaozhihong.jnu@163.com; weihui.lu@163.com
FU Key Project of Firstclass University Construction of Guangzhou
   University of Chinese Medicine [XK2019024]; National Natural Science
   Foundation of ChinaNational Natural Science Foundation of China (NSFC)
   [81773880, 81774219]; National Major Scientific and Program of
   Introducing Talents of Discipline to Universities [B13038]; Guangzhou
   Key Laoratory of FormulaPattern of Traditional Chinese Medicine
   [202102010014]
FX This work was financially supported by the Key Project of Firstclass
   University Construction of Guangzhou University of Chinese Medicine
   (XK2019024) . National Natural Science Foundation of China (81773880,
   81774219) . National Major Scientific and Program of Introducing Talents
   of Discipline to Universities (B13038) . Guangzhou Key Laoratory of
   FormulaPattern of Traditional Chinese Medicine (202102010014) .
CR Chen H.F., 2005, FURTHER RES ACTIVE C
   Chen HF, 2010, MOLECULES, V15, P4589, DOI 10.3390/molecules15074589
   Chen SD, 2015, FITOTERAPIA, V102, P67, DOI 10.1016/j.fitote.2015.02.004
   Chen S, 2016, SCI REP-UK, V6, DOI 10.1038/srep24245
   Cheung F, 2011, NATURE, V480, pS82, DOI 10.1038/480S82a
   Dai XM, 2018, FRONT PHARMACOL, V9, DOI 10.3389/fphar.2018.00236
   Dick SA, 2019, NAT IMMUNOL, V20, P29, DOI 10.1038/s41590-018-0272-2
   Feng XC, 2020, BIOMED CHROMATOGR, V34, DOI 10.1002/bmc.4919
   Fu YY, 2019, J PHARMACEUT BIOMED, V174, P595, DOI 10.1016/j.jpba.2019.06.030
   Ge AH, 2014, J PHARMACEUT BIOMED, V100, P79, DOI 10.1016/j.jpba.2014.07.025
   Hamosh A, 2005, NUCLEIC ACIDS RES, V33, pD514
   Haque MA, 2018, PLANTA MED, V84, P1255, DOI 10.1055/a-0637-9936
   He Xiang-jiu, 2003, Yaoxue Xuebao, V38, P433
   He Xiang-jiu, 2003, Zhongguo Zhongyao Zazhi, V28, P420
   [何祥久 He Xiangjiu], 2003, [沈阳药科大学学报, Journal of Shenyang Pharmaceutical University], V20, P107
   He XJ, 2002, CHEM PHARM BULL, V50, P653, DOI 10.1248/cpb.50.653
   He XJ, 2002, J ASIAN NAT PROD RES, V4, P189, DOI 10.1080/10286020290011404
   Hopkins AL, 2008, NAT CHEM BIOL, V4, P682, DOI 10.1038/nchembio.118
   [胡盛寿 Hu Shengshou], 2019, [中国循环杂志, Chinese Circulation Journal], V34, P209
   Jenkins S, 2013, LC GC N AM, P41
   Jiang HL, 2007, RAPID COMMUN MASS SP, V21, P509, DOI 10.1002/rcm.2858
   Jiang ZZ, 2016, J SEP SCI, V39, P2928, DOI 10.1002/jssc.201600246
   Kim J, 2012, J AGR FOOD CHEM, V60, P9746, DOI 10.1021/jf302833y
   Ledesma-Escobar CA, 2015, J MASS SPECTROM, V50, P1196, DOI 10.1002/jms.3637
   Lee JY, 2016, J CHROMATOGR A, V1471, P164, DOI 10.1016/j.chroma.2016.10.033
   Li J.L, 2019, CHINESE TRADITIONAL, V09, P2240
   Li Jun, 2011, Chinese Journal of Natural Medicines, V9, P329, DOI 10.3724/SP.J.1009.2011.00329
   Li J, 2011, BIOORG MED CHEM LETT, V21, P5363, DOI 10.1016/j.bmcl.2011.07.012
   Li J, 2010, J NAT PROD, V73, P1667, DOI 10.1021/np100392m
   Li PL, 2015, J CHROMATOGR SCI, V53, P886, DOI 10.1093/chromsci/bmu137
   Lin P, 2018, J CHROMATOGR B, V1085, P72, DOI 10.1016/j.jchromb.2018.04.001
   Liu LY, 2019, J ETHNOPHARMACOL, V228, P188, DOI 10.1016/j.jep.2018.08.003
   Liu QX, 2011, ANALYST, V136, P4357, DOI 10.1039/c1an15444c
   Liu QF, 2016, J PHARMACEUT BIOMED, V131, P20, DOI 10.1016/j.jpba.2016.07.036
   Liu YN, 2019, BIOMED CHROMATOGR, V33, DOI 10.1002/bmc.4446
   Lyu YN, 2015, INT IMMUNOPHARMACOL, V24, P169, DOI 10.1016/j.intimp.2014.11.013
   Matsumoto T, 2015, J NAT MED-TOKYO, V69, P142, DOI 10.1007/s11418-014-0870-8
   Montero L, 2016, ANAL CHIM ACTA, V913, P145, DOI 10.1016/j.aca.2016.01.040
   Murray CJL, 1997, LANCET, V349, P1269, DOI 10.1016/S0140-6736(96)07493-4
   Peng J.P., 1995, MED CHEM CHIN J, V5, P134
   Qin W.J., 1995, ZHONGCAOYAO, V26, P3
   Qin ZF, 2016, FOOD CHEM, V192, P499, DOI 10.1016/j.foodchem.2015.07.040
   Qin ZF, 2018, J SEP SCI, V41, P4253, DOI 10.1002/jssc.201800476
   Qiu F., 2003, NAT PROD RES DEV, V15, P9
   Safran M, 2010, DATABASE-OXFORD, DOI 10.1093/database/baq020
   Sun Xiao-ye, 2012, Yaoxue Xuebao, V47, P922
   Tian PP, 2017, PHARMACOGN MAG, V13, P175, DOI 10.4103/0973-1296.197635
   Wang DD, 2014, J PHARMACEUT BIOMED, V89, P130, DOI 10.1016/j.jpba.2013.10.042
   Wang YR, 2018, MOLECULES, V23, DOI 10.3390/molecules23071525
   Wang YM, 2019, J SEP SCI, V42, P3054, DOI 10.1002/jssc.201900407
   Wu J, 2017, REV BRAS FARMACOGN, V27, P716, DOI 10.1016/j.bjp.2017.10.005
   Wu X, 2013, PLOS ONE, V8, DOI 10.1371/journal.pone.0082957
   Xie ZY, 2019, J SEP SCI, V42, P3152, DOI 10.1002/jssc.201900172
   Zhang CM, 2019, NAT PROD RES, V33, P2271, DOI 10.1080/14786419.2018.1495641
   Zhao F, 2017, LIT RES PHLEGM SYNDR
   Zhu JF, 2017, J CHROMATOGR B, V1060, P262, DOI 10.1016/j.jchromb.2017.06.022
NR 56
TC 0
Z9 0
U1 10
U2 10
PU ELSEVIER
PI AMSTERDAM
PA RADARWEG 29, 1043 NX AMSTERDAM, NETHERLANDS
SN 1570-0232
EI 1873-376X
J9 J CHROMATOGR B
JI J. Chromatogr. B
PD JUN 15
PY 2021
VL 1175
AR 122729
DI 10.1016/j.jchromb.2021.122729
PG 16
WC Biochemical Research Methods; Chemistry, Analytical
SC Biochemistry & Molecular Biology; Chemistry
GA SJ2PL
UT WOS:000655371700010
PM 33992976
DA 2021-07-01
ER

PT J
AU Qu, KS
   Cha, HJ
   Ru, Y
   Que, HF
   Xing, M
AF Qu, Keshen
   Cha, HuiJung
   Ru, Yi
   Que, Huafa
   Xing, Meng
TI Buxuhuayu decoction accelerates angiogenesis by activating the
   PI3K-Akt-eNOS signalling pathway in a streptozotocin-induced diabetic
   ulcer rat model
SO JOURNAL OF ETHNOPHARMACOLOGY
LA English
DT Article
DE Network pharmacology; Molecular docking technology; Buxuhuayu decoction;
   Diabetic ulcers; PI3K; Akt; eNOS signalling pathway
AB Ethnopharmacological relevance: Buxuhuayu decoction (BXHYD) has been frequently used to treat patients with diabetic ulcers (DUs), without notable adverse reactions. However, the related molecular mechanism remains unelucidated.
   Aim of the study: This study assessed the potential mechanism of BXHYD against DUs by using network pharmacology and animal experiments.
   Materials and methods: First, high-performance liquid chromatography (HPLC) was used for quality control of BXHYD. Further, the hub compounds and targets were screened from the Active Compound-Targets (ACT) network and the protein and protein interaction (PPI) network. Enrichment analysis was performed using DAVID, and molecular docking technology was used to identify active compounds that may play a key role in pub targets. Finally, a DUs animal model was established and used to elucidate the effect of BXHYD on the PI3K/Akt/ eNOS signalling pathway.
   Results: (1) Calycosin-7-glucoside, amygdalin, and tanshinone iiA were detected in the freeze-dried powder of BXHYD. (2) Twelve hub compounds and eight hub targets were screened using the ACT and PPI networks. Through molecular docking, it was found that the four hub targets (TP53, IL6, VEGFA, and AKT1) binds luteolin and quercetin more tightly. (3) BXHYD is most likely to promote angiogenesis and wound healing by activating the PI3K/Akt/eNOS signalling pathway.
   Conclusions: This research revealed that BXHYD might activate the PI3K/Akt/eNOS signalling pathway to promote DUs healing. These findings support the clinical use of BXHYD and provide the foundation for its subsequent studies.
C1 [Qu, Keshen; Que, Huafa] Longhua Hosp Shanghai Univ Tradit Chinese Med, Dept Tradit Chinese Surg, Shanghai 200032, Peoples R China.
   [Qu, Keshen] Shanghai Univ Tradit Chinese Med, Shanghai 201203, Peoples R China.
   [Cha, HuiJung; Ru, Yi] Shanghai Univ Tradit Chinese Med, Yueyang Hosp Integrated Tradit Chinese & Western, Dept Dermatol, Shanghai 200437, Peoples R China.
   [Xing, Meng] Shaanxi Hosp Tradit Chinese Med, Dept Dermatol, Xian 710003, Peoples R China.
RP Que, HF (corresponding author), Longhua Hosp Shanghai Univ Tradit Chinese Med, Dept Tradit Chinese Surg, Shanghai 200032, Peoples R China.; Xing, M (corresponding author), Shaanxi Hosp Tradit Chinese Med, Dept Dermatol, Xian 710003, Peoples R China.
EM huafaque@126.com; 3319435@163.com
FU National Natural Science Foundation of ChinaNational Natural Science
   Foundation of China (NSFC) [81774317]
FX This work was supported by the National Natural Science Foundation of
   China (No. 81774317) .
CR Cao DS, 2020, EUR J MED CHEM, V199, DOI 10.1016/j.ejmech.2020.112421
   Cao H, 2018, FRONT PHARMACOL, V9, DOI 10.3389/fphar.2018.00187
   Chan CM, 2007, J ETHNOPHARMACOL, V109, P10, DOI 10.1016/j.jep.2006.06.003
   Chen M, 2010, J ALTERN COMPLEM MED, V16, P889, DOI 10.1089/acm.2009.0470
   Daina A, 2019, NUCLEIC ACIDS RES, V47, pW357, DOI 10.1093/nar/gkz382
   Dash BC, 2020, BIOTECHNOL BIOENG, V117, P3912, DOI 10.1002/bit.27530
   Dinh TL, 2006, DERMATOL THER, V19, P348, DOI 10.1111/j.1529-8019.2006.00093.x
   Doncheva NT, 2012, NAT PROTOC, V7, P670, DOI 10.1038/nprot.2012.004
   Edmonds ME, 2004, DIABETES-METAB RES, V20, pS9, DOI 10.1002/dmrr.458
   Edwards MJ, 2001, J CUTAN PATHOL, V28, P151, DOI 10.1034/j.1600-0560.2001.028003151.x
   Frykberg Robert G, 2006, J Foot Ankle Surg, V45, pS1
   Fu WB, 2009, CHIN J INTEGR MED, V15, P426, DOI 10.1007/s11655-009-0426-z
   Fulton D, 1999, NATURE, V399, P597, DOI 10.1038/21218
   Guest JF, 2018, INT WOUND J, V15, P43, DOI 10.1111/iwj.12816
   Guo X, 2020, INT IMMUNOPHARMACOL, V80, DOI 10.1016/j.intimp.2020.106201
   Hers I, 2011, CELL SIGNAL, V23, P1515, DOI 10.1016/j.cellsig.2011.05.004
   Kane S, 2002, J BIOL CHEM, V277, P22115, DOI 10.1074/jbc.C200198200
   Kazamel M, 2021, MUSCLE NERVE, V63, P285, DOI 10.1002/mus.27086
   Kocic H, 2020, OXID MED CELL LONGEV, V2020, DOI 10.1155/2020/5618127
   Kolluru GK, 2012, INT J VASC MED, V2012, DOI 10.1155/2012/918267
   Lau CH, 2008, PHYTOTHER RES, V22, P1384, DOI 10.1002/ptr.2513
   Lee JH, 2018, PHYTOMEDICINE, V48, P1, DOI 10.1016/j.phymed.2018.05.005
   Li CS, 2011, J TRADIT CHIN MED, V31, P107, DOI 10.1016/S0254-6272(11)60022-8
   Li JL, 2020, CHIN MED-UK, V15, DOI 10.1186/s13020-020-00392-0
   Li YH, 2018, NUCLEIC ACIDS RES, V46, pD1121, DOI 10.1093/nar/gkx1076
   Lin JT, 2014, EXPERT OPIN INV DRUG, V23, P1253, DOI 10.1517/13543784.2014.922951
   Liu LX, 2008, J CELL PHYSIOL, V217, P319, DOI 10.1002/jcp.21503
   Lopes CT, 2010, BIOINFORMATICS, V26, P2347, DOI 10.1093/bioinformatics/btq430
   Lu YH, 2020, FRONT PUBLIC HEALTH, V8, DOI 10.3389/fpubh.2020.534372
   Meng ZQ, 2019, EVID-BASED COMPL ALT, V2019, DOI 10.1155/2019/4637839
   Mohajeri-Tehrani MR, 2014, J REHABIL RES DEV, V51, P815, DOI 10.1682/JRRD.2013.08.0174
   Ouchi N, 2004, J BIOL CHEM, V279, P1304, DOI 10.1074/jbc.M310389200
   Pinero J, 2017, NUCLEIC ACIDS RES, V45, pD833, DOI 10.1093/nar/gkw943
   Qian ZY, 2020, ACS APPL MATER INTER, V12, P55659, DOI 10.1021/acsami.0c17142
   Que H.F., 2010, SH J TCM, V44, P14
   Que H.F., 2019, J INTEGR TRADI W MED, V14, P724
   Que H.F, 2011, ZHEJIANG JITCWM, V21, P2
   Ru JL, 2014, J CHEMINFORMATICS, V6, DOI 10.1186/1758-2946-6-13
   Schwentker A, 2003, SURG CLIN N AM, V83, P521, DOI 10.1016/S0039-6109(02)00207-4
   Shannon P, 2003, GENOME RES, V13, P2498, DOI 10.1101/gr.1239303
   Solati K, 2021, MINI-REV MED CHEM, V21, P500, DOI 10.2174/1389557520666201119122608
   Steeper R, 2005, J Wound Care, V14, P101
   Sunkari VG, 2015, WOUND REPAIR REGEN, V23, P98, DOI 10.1111/wrr.12253
   Thum T, 2007, DIABETES, V56, P666, DOI 10.2337/db06-0699
   Trott O, 2010, J COMPUT CHEM, V31, P455, DOI 10.1002/jcc.21334
   Tuan TL, 1998, MOL MED TODAY, V4, P19, DOI 10.1016/S1357-4310(97)80541-2
   Tzeng YS, 2013, BIOMED RES INT, V2013, DOI 10.1155/2013/837620
   Vaes B, 2020, STEM CELL RES THER, V11, DOI 10.1186/s13287-020-01912-3
   Wang DM, 2019, CHINESE MED J-PEKING, V132, P1293, DOI 10.1097/CM9.0000000000000235
   WEIDNER N, 1991, NEW ENGL J MED, V324, P1, DOI 10.1056/NEJM199101033240101
   Wigington G, 2004, ARCH DERMATOL, V140, P1248, DOI 10.1001/archderm.140.10.1248
   [解静 Xie Jing], 2019, [中草药, Chinese Traditional and Herbal Drugs], V50, P2257
   Xing Y, 2017, J MOL ENDOCRINOL, V58, P167, DOI 10.1530/JME-16-0239
   Yao JJ, 2016, BIOCHEM BIOPH RES CO, V474, P213, DOI 10.1016/j.bbrc.2016.04.107
   Youn JY, 2009, CIRC RES, V104, P50, DOI 10.1161/CIRCRESAHA.108.178467
   Yu GH, 2019, BIOMED PHARMACOTHER, V117, DOI 10.1016/j.biopha.2019.109094
   Zhou XZ, 2014, NAT COMMUN, V5, DOI 10.1038/ncomms5212
NR 57
TC 1
Z9 1
U1 12
U2 12
PU ELSEVIER IRELAND LTD
PI CLARE
PA ELSEVIER HOUSE, BROOKVALE PLAZA, EAST PARK SHANNON, CO, CLARE, 00000,
   IRELAND
SN 0378-8741
EI 1872-7573
J9 J ETHNOPHARMACOL
JI J. Ethnopharmacol.
PD JUN 12
PY 2021
VL 273
AR 113824
DI 10.1016/j.jep.2021.113824
PG 15
WC Plant Sciences; Chemistry, Medicinal; Integrative & Complementary
   Medicine; Pharmacology & Pharmacy
SC Plant Sciences; Pharmacology & Pharmacy; Integrative & Complementary
   Medicine
GA RI2UL
UT WOS:000636764400004
PM 33581257
OA Other Gold
DA 2021-07-01
ER

PT J
AU Wang, L
   Pu, XL
   Nie, X
   Wang, D
   Jiang, HJ
   Chen, Y
   Pang, L
   Wang, SJ
   Wang, X
   Xu, ZY
   Fu, CM
   Lin, DS
   Zhang, JM
AF Wang, Lin
   Pu, Xiulan
   Nie, Xin
   Wang, Di
   Jiang, Huajuan
   Chen, Yi
   Pang, Lan
   Wang, Shengju
   Wang, Xiao
   Xu, Zhiyi
   Fu, Chaomei
   Lin, Dasheng
   Zhang, Jinming
TI Integrated serum pharmacochemistry and network pharmacological analysis
   used to explore possible anti-rheumatoid arthritis mechanisms of the
   Shentong-Zhuyu decoction
SO JOURNAL OF ETHNOPHARMACOLOGY
LA English
DT Article
DE Shentong-Zhuyu decoction; Rheumatoid arthritis; Network pharmacology;
   Serum pharmacochemistry; PI3K; AKT
AB Ethnopharmacological relevance: Shentong-Zhuyu decoction (STZYD) has been recognized by the Chinese National Administration of Traditional Chinese Medicine (TCM) as a classic TCM formula. Use of STZYD has shown a satisfactory clinical therapeutic outcome for rheumatoid arthritis (RA); despite this, its bioactive chemical composition and relevant mechanism(s) of this action have not been clearly elucidated. Aim of the study: To explore the bioactive chemical composition of STZYD used for RA treatment and its possible mechanism(s) of action.
   Materials and methods: Serum pharmacochemistry mediated by the UPLC-Q-Exactive MS/MS method was employed to identify the absorbed phytochemical compounds in serum derived from STZYD, which were commonly considered as the potential bioactive compounds. And then, these components were used to construct a compound-target network for RA using a network pharmacology approach, to predict the possible biological targets of STZYD along with potential signaling pathways. Afterwards, we established a Complete Freund?s adjuvant (CFA)-induced RA rat model, and observed the anti-RA effect of STZYD by a series of indexes, including foot swelling, ankle diameter, arthritis score, morphological and radiographic analysis, serum inflammatory factors, and histopathological analysis of synovial tissues. Particularly, the predicted pathway by the combination of serum pharmacochemistry and network pharmacology was further validated using RT-qPCR, Western blot, and immunohistochemical analyses in animal experiment.
   Results: Totally, 38 compounds derived from STZYD have been identified by serum sample analysis. Based on it, 387 genes related to these identified compounds in STZYD and 3807 genes related to RA were collected by network pharmacology. Critically, KEGG analysis indicated that the PI3K/AKT signaling pathway was recommended as one of the main pathway related to anti-RA effect of STZYD. Experimentally, STZYD significantly alleviated CFA-induced arthritis without any visible side-effects. Compared to the RA model group without any treatment, the treatment of STZYD significantly reduced the expression of both mRNA and protein targets in the PI3K/AKT signaling pathway. Furthermore, this result was also corroborated by immunohistochemistry analysis. All these studies could effectively corroborate the predicted result as above, suggested that the feasibility of this integrated strategy.
   Conclusion: This study provided a useful strategy to identify bioactive compounds and the potential mechanisms for TCM formula by integrating serum pharmacochemistry and network pharmacology.
C1 [Wang, Lin; Pu, Xiulan; Nie, Xin; Wang, Di; Jiang, Huajuan; Chen, Yi; Pang, Lan; Wang, Shengju; Wang, Xiao; Fu, Chaomei; Zhang, Jinming] Chengdu Univ Tradit Chinese Med, Pharm Coll, State Key Lab Southwestern Chinese Med Resources, Chengdu 611137, Peoples R China.
   [Xu, Zhiyi; Lin, Dasheng] Chengdu Huasun Technol Grp Inc Ltd, Shuxin Ave 1168, Chengdu 611731, Sichuan, Peoples R China.
RP Lin, DS (corresponding author), Chengdu Huasun Technol Grp Inc Ltd, Shuxin Ave 1168, Chengdu 611731, Sichuan, Peoples R China.; Zhang, JM (corresponding author), Chengdu Univ Tradit Chinese Med, Pharm Coll, 1166 Liutai Ave, Chengdu 611137, Sichuan, Peoples R China.
EM wnilgna@163.com; 1733090177@qq.com; 993636526@qq.com;
   diwang1992@126.com; jianghuajuan@stu.cdutcm.edu.cn; 824067897@qq.com;
   1070570305@qq.com; 1606391366@qq.com; wangxiao12643@126.com;
   xubaggio@126.com; chaomeifu@126.com; hoistlds@vip.sina.com;
   zhangjinming1987@126.com
FU Sichuan Provincial Key Research and Development Program [2020YFS0567]
FX This work was supported by the Sichuan Provincial Key Research and
   Development Program (No. 2020YFS0567) .
CR Aletaha D, 2010, ANN RHEUM DIS, V69, P1580, DOI 10.1136/ard.2010.138461
   Camps M, 2005, NAT MED, V11, P936, DOI 10.1038/nm1284
   Charles Janice, 2013, Aust Fam Physician, V42, P765
   Chen LL, 2009, J PHARMACEUT BIOMED, V50, P127, DOI 10.1016/j.jpba.2009.03.039
   Feng FB, 2018, BIOMED PHARMACOTHER, V102, P1209, DOI 10.1016/j.biopha.2018.03.142
   Gao D, 2017, J PHARMACEUT BIOMED, V140, P301, DOI 10.1016/j.jpba.2017.03.033
   Guan WJ, 2020, EUR RESPIR J, V55, DOI 10.1183/13993003.00547-2020
   Guo R, 2018, PHYTOMEDICINE, V44, P117, DOI 10.1016/j.phymed.2018.01.019
   Guo X, 2020, INT IMMUNOPHARMACOL, V80, DOI 10.1016/j.intimp.2020.106201
   Jaiswal Y, 2014, J AGR FOOD CHEM, V62, P7302, DOI 10.1021/jf502494z
   Jiang HJ, 2020, J ETHNOPHARMACOL, V258, DOI 10.1016/j.jep.2020.112913
   Jiang W.H., 2018, J CLIN MED LIT, V5, P170
   Jing R, 2019, PHYTOMEDICINE, V58, DOI 10.1016/j.phymed.2019.152825
   Kong WJ, 2019, J PHARM PHARMACOL, V71, P1864, DOI 10.1111/jphp.13152
   Kumar LD, 2016, BIOMED PHARMACOTHER, V79, P52, DOI 10.1016/j.biopha.2016.02.001
   Lee HJ, 2015, PLOS ONE, V10, DOI 10.1371/journal.pone.0136122
   Li F, 2016, MOL MED REP, V13, P4191, DOI 10.3892/mmr.2016.5082
   Li QF, 2018, CHEMMEDCHEM, V13, P97, DOI 10.1002/cmdc.201700657
   Li WJ, 2020, PHYTOMEDICINE, V67, DOI 10.1016/j.phymed.2019.153156
   Li WX, 2014, J PHARMACEUT BIOMED, V99, P45, DOI 10.1016/j.jpba.2014.07.007
   Liu CF, 2020, J ETHNOPHARMACOL, V260, DOI 10.1016/j.jep.2020.113039
   Liu EH, 2009, BIOMED CHROMATOGR, V23, P828, DOI 10.1002/bmc.1193
   Liu H, 2015, SCI REP-UK, V5, DOI 10.1038/srep18080
   Lv HQ, 2020, BIOMED PHARMACOTHER, V126, DOI 10.1016/j.biopha.2020.109872
   McInnes IB, 2017, LANCET, V389, P2328, DOI 10.1016/S0140-6736(17)31472-1
   Mitra A, 2012, CYTOKINE, V60, P38, DOI 10.1016/j.cyto.2012.06.316
   Pan T, 2017, J ETHNOPHARMACOL, V205, P1, DOI 10.1016/j.jep.2017.04.020
   Pastorino JG, 1998, J BIOL CHEM, V273, P7770, DOI 10.1074/jbc.273.13.7770
   Qi WZ, 2019, CHEM-BIOL INTERACT, V306, P19, DOI 10.1016/j.cbi.2019.04.002
   Song B, 2019, INT IMMUNOPHARMACOL, V74, DOI 10.1016/j.intimp.2019.105685
   Su XY, 2019, MOLECULES, V24, DOI 10.3390/molecules24173188
   Wang F., 2019, BIOSCIENCE REP, V39
   [王佳 Wang Jia], 2017, [中国实验方剂学杂志, Chinese Journal of Experimental Traditional Medical Formulae], V23, P185
   Wang LF, 2019, J CELL BIOCHEM, V120, P15202, DOI 10.1002/jcb.28784
   Wang P, 2010, FITOTERAPIA, V81, P793, DOI 10.1016/j.fitote.2010.04.007
   Wang QR, 2019, INT IMMUNOPHARMACOL, V72, P292, DOI 10.1016/j.intimp.2019.04.027
   Wang WY, 2018, EUR J MED CHEM, V158, P502, DOI 10.1016/j.ejmech.2018.09.027
   Wei W., 2018, CLIN J CHIN MED, V10, P61
   Wu XD, 2017, MOL MED REP, V16, P7112, DOI 10.3892/mmr.2017.7459
   Xiang HJ, 2016, INT J MOL SCI, V17, DOI 10.3390/ijms17091409
   Xu HB, 2015, J ETHNOPHARMACOL, V171, P131, DOI 10.1016/j.jep.2015.05.040
   Yan M., 2019, MOLECULES, V24
   Yang L, 2020, BIOMED CHROMATOGR, V34, DOI 10.1002/bmc.4785
   Yi T, 2007, PLANTA MED, V73, P392, DOI 10.1055/s-2007-967139
   Yin QW, 2013, J SEP SCI, V36, P1238, DOI 10.1002/jssc.201201198
   Zhang Q, 2019, BIOMED PHARMACOTHER, V118, DOI 10.1016/j.biopha.2019.109367
   [张玉 Zhang Yu], 2017, [中草药, Chinese Traditional and Herbal Drugs], V48, P252
   Zhu SQ, 2017, MOLECULES, V22, DOI 10.3390/molecules22060918
   Zuo AH, 2011, J PHARMACEUT BIOMED, V56, P1046, DOI 10.1016/j.jpba.2011.08.010
NR 49
TC 0
Z9 0
U1 34
U2 34
PU ELSEVIER IRELAND LTD
PI CLARE
PA ELSEVIER HOUSE, BROOKVALE PLAZA, EAST PARK SHANNON, CO, CLARE, 00000,
   IRELAND
SN 0378-8741
EI 1872-7573
J9 J ETHNOPHARMACOL
JI J. Ethnopharmacol.
PD JUN 12
PY 2021
VL 273
AR 113988
DI 10.1016/j.jep.2021.113988
PG 15
WC Plant Sciences; Chemistry, Medicinal; Integrative & Complementary
   Medicine; Pharmacology & Pharmacy
SC Plant Sciences; Pharmacology & Pharmacy; Integrative & Complementary
   Medicine
GA RI2VU
UT WOS:000636767900006
PM 33667569
DA 2021-07-01
ER

PT J
AU Jia, SS
   Luo, H
   Liu, XK
   Fan, XT
   Huang, ZH
   Lu, S
   Shen, LL
   Guo, SY
   Liu, YY
   Wang, ZZ
   Cao, L
   Cao, ZY
   Zhang, XZ
   Zhou, W
   Zhang, JY
   Li, JL
   Wu, JR
   Xiao, W
AF Jia, Shanshan
   Luo, Hua
   Liu, Xinkui
   Fan, Xiaotian
   Huang, Zhihong
   Lu, Shan
   Shen, Liangliang
   Guo, Siyu
   Liu, Yingying
   Wang, Zhenzhong
   Cao, Liang
   Cao, Zeyu
   Zhang, Xinzhuang
   Zhou, Wei
   Zhang, Jingyuan
   Li, Jialin
   Wu, Jiarui
   Xiao, Wei
TI Dissecting the novel mechanism of reduning injection in treating
   Coronavirus Disease 2019 (COVID-19) based on network pharmacology and
   experimental verification
SO JOURNAL OF ETHNOPHARMACOLOGY
LA English
DT Article
DE Reduning injection; COVID-19; Network pharmacology; SARS-CoV-2;
   Molecular docking; Western blot
AB Ethnopharmacological relevance: Reduning injection (RDNI) is a patented Traditional Chinese medicine that contains three Chinese herbal medicines, respectively are the dry aboveground part of Artemisia annua L., the flower of Lonicera japonica Thunb., and the fruit Gardenia jasminoides J.Ellis. RDNI has been recommended for treating Coronavirus Disease 2019 (COVID-19) in the ?New Coronavirus Pneumonia Diagnosis and Treatment Plan". Aim of the study: To elucidate and verify the underlying mechanisms of RDNI for the treatment of COVID-19. Methods: This study firstly performed anti-SARS-CoV-2 experiments in Vero E6 cells. Then, network pharmacology combined with molecular docking was adopted to explore the potential mechanisms of RDNI in the treatment for COVID-19. After that, western blot and a cytokine chip were used to validate the predictive results. Results: We concluded that half toxic concentration of drug CC50 (dilution ratio) = 1:1280, CC50 = 2.031 mg crude drugs/mL (0.047 mg solid content/mL) and half effective concentration of drug (EC50) (diluted multiples) = 1:25140.3, EC50 = 103.420 ?g crude drugs/mL (2.405 ?g solid content/mL). We found that RDNI can mainly regulate targets like carbonic anhydrases (CAs), matrix metallopeptidases (MMPs) and pathways like PI3K/AKT, MAPK, Forkhead box O s and T cell receptor signaling pathways to reduce lung damage. We verified that RDNI could effectively inhibit the overexpression of MAPKs, PKC and p65 nuclear factor-?B. The injection could also affect cytokine levels, reduce inflammation and display antipyretic activity. Conclusion: RDNI can regulate ACE2, Mpro and PLP in COVID-19. The underlying mechanisms of RDNI in the treatment for COVID-19 may be related to the modulation of the cytokine levels and inflammation and its antipyretic activity by regulating the expression of MAPKs, PKC and p65 nuclear factor NF-?B.
C1 [Jia, Shanshan; Liu, Xinkui; Fan, Xiaotian; Huang, Zhihong; Lu, Shan; Shen, Liangliang; Guo, Siyu; Liu, Yingying; Zhou, Wei; Zhang, Jingyuan; Li, Jialin; Wu, Jiarui] Beijing Univ Chinese Med, Sch Chinese Mat Medial, Dept Clin Chinese Pharm, 11 North Three Ring East Rd, Beijing 100102, Peoples R China.
   [Luo, Hua] Univ Macau, Inst Chinese Med Sci, State Key Lab Qual Res Chinese Med, Macau 999078, Peoples R China.
   [Wang, Zhenzhong; Cao, Liang; Cao, Zeyu; Zhang, Xinzhuang; Xiao, Wei] State Key Lab New Tech Chinese Med Pharmaceut Pro, Lianyungang 222001, Jiangsu, Peoples R China.
   [Wang, Zhenzhong; Cao, Liang; Cao, Zeyu; Zhang, Xinzhuang; Xiao, Wei] Key Lab New Tech Res TCM Extract & Purificat, Lianyungang 222047, Jiangsu, Peoples R China.
RP Wu, JR (corresponding author), Beijing Univ Chinese Med, Sch Chinese Mat Medial, Dept Clin Chinese Pharm, 11 North Three Ring East Rd, Beijing 100102, Peoples R China.; Xiao, W (corresponding author), State Key Lab New Tech Chinese Med Pharmaceut Pro, Lianyungang 222001, Jiangsu, Peoples R China.
EM cristielove@163.com; yb87518@um.edu.mo; lxkchuige@163.com;
   fxt980226@163.com; hong125808@163.com; lushan6368@163.com;
   simon_shen1993@163.com; gsiyu1995@163.com; liuyingyinginn97@163.com;
   wzhzhnj@163.com; leancao@163.com; youngker918@hotmail.com;
   zxz7388@126.com; weizhou19940530@163.com; lindajyz@163.com;
   superlin2019@163.com; exogamy@163.com; xw_kanion@163.com
OI Liu, Yingying/0000-0002-6725-1475; Huang, Zhihong/0000-0002-3913-1177
FU Young Scientists Training Program of Beijing University of Chinese
   Medicine [BUCM-QNLJ 2019001]; National Natural Science Foundation of
   China of ChinaNational Natural Science Foundation of China (NSFC)
   [81673829]
FX This work was supported by the Young Scientists Training Program of
   Beijing University of Chinese Medicine [grant number BUCM-QNLJ 2019001];
   and the National Natural Science Foundation of China of China [grant
   number 81673829]. The funding body approved the design of the study,
   analysis, and interpretation of data, and publication of the manuscript.
CR Adamson R, 2017, ANN AM THORAC SOC, V14, P1086, DOI 10.1513/AnnalsATS.201701-016FR
   Artham S, 2019, PHARMACOL RES, V141, P249, DOI 10.1016/j.phrs.2019.01.006
   Barabutis N, 2019, CYTOKINE, V113, P427, DOI 10.1016/j.cyto.2018.10.020
   Barabutis N, 2016, AM J PHYSIOL-LUNG C, V311, pL832, DOI 10.1152/ajplung.00233.2016
   Bin W, 2019, BIOCHEM BIOPH RES CO, V511, P49, DOI 10.1016/j.bbrc.2019.01.041
   Burley Stephen K, 2017, Methods Mol Biol, V1607, P627, DOI 10.1007/978-1-4939-7000-1_26
   Cai XD, 2019, AM J TRANSL RES, V11, P1884
   Cao B, 2020, NEW ENGL J MED, V382, P1787, DOI 10.1056/NEJMoa2001282
   Cao YN, 2020, CELL DISCOV, V6, DOI 10.1038/s41421-020-0147-1
   [常秀娟 Chang Xiujuan], 2015, [中草药, Chinese Traditional and Herbal Drugs], V46, P236
   Channappanavar R, 2017, SEMIN IMMUNOPATHOL, V39, P529, DOI 10.1007/s00281-017-0629-x
   Chen Yu Wai, 2020, F1000Res, V9, P129, DOI [10.12688/f1000research.22457.2, 10.12688/f1000research.22457.1]
   Coperchini F, 2020, CYTOKINE GROWTH F R, V53, P25, DOI 10.1016/j.cytogfr.2020.05.003
   Craig VJ, 2015, AM J RESP CELL MOL, V53, P585, DOI 10.1165/rcmb.2015-0020TR
   Cui N, 2017, PROG MOL BIOL TRANSL, V147, P1, DOI 10.1016/bs.pmbts.2017.02.005
   Dai WH, 2020, SCIENCE, V368, P1331, DOI 10.1126/science.abb4489
   Das J, 2012, BMC SYST BIOL, V6, DOI 10.1186/1752-0509-6-92
   DeBerge MP, 2013, PLOS ONE, V8, DOI 10.1371/journal.pone.0079340
   Dempsey EC, 2007, PHARMACOL RES, V55, P545, DOI 10.1016/j.phrs.2007.04.010
   Deng XF, 2019, J VIROL, V93, DOI [10.1128/JVI.02140-18, 10.1128/jvi.02140-18]
   Dong SJ, 2020, J MED VIROL, V92, P1542, DOI 10.1002/jmv.25768
   Eijkelenboom A, 2013, NAT REV MOL CELL BIO, V14, P83, DOI 10.1038/nrm3507
   Ferner RE, 2020, BMJ-BRIT MED J, V369, DOI 10.1136/bmj.m1610
   Gao X, 2020, J ETHNOPHARMACOL, V250, DOI 10.1016/j.jep.2019.112429
   General Office of National Health Committee, 2020, DIAGN TREATM NOV COR
   Geng T, 2015, J ETHNOPHARMACOL, V174, P426, DOI 10.1016/j.jep.2015.08.035
   Gfeller D, 2014, NUCLEIC ACIDS RES, V42, pW32, DOI 10.1093/nar/gku293
   Golestani R, 2017, J NUCL MED, V58, P138, DOI 10.2967/jnumed.116.176198
   Grimes JM, 2020, J MOL CELL CARDIOL, V144, P63, DOI 10.1016/j.yjmcc.2020.05.007
   Huang CL, 2020, LANCET, V395, P497, DOI 10.1016/S0140-6736(20)30183-5
   Huang SQ, 2020, DRUG DES DEV THER, V14, P2725, DOI 10.2147/DDDT.S250991
   Hudalla H, 2019, AM J RESP CELL MOL, V61, P512, DOI 10.1165/rcmb.2018-0232OC
   Jiang KF, 2018, INT IMMUNOPHARMACOL, V64, P140, DOI 10.1016/j.intimp.2018.08.023
   Kanehisa M, 2020, PROTEIN SCI, V29, P28, DOI 10.1002/pro.3711
   Kim EK, 2010, BBA-MOL BASIS DIS, V1802, P396, DOI 10.1016/j.bbadis.2009.12.009
   Krupa A, 2009, AM J RESP CELL MOL, V41, P155, DOI 10.1165/rcmb.2008-0183OC
   Lan CC, 2017, PLOS ONE, V12, DOI 10.1371/journal.pone.0179822
   Li HB, 2015, PLOS ONE, V10, DOI 10.1371/journal.pone.0121031
   Li S, 2007, IET SYST BIOL, V1, P51, DOI 10.1049/iet-syb:20060032
   Lilja A, 2015, PLOS ONE, V10, DOI 10.1371/journal.pone.0114975
   Liu F, 2013, J SURG RES, V185, P300, DOI 10.1016/j.jss.2013.05.083
   Luo X, 2019, INT IMMUNOPHARMACOL, V76, DOI 10.1016/j.intimp.2019.105842
   Luo Y, 2019, AM J CHINESE MED, V47, P1223, DOI 10.1142/S0192415X19500629
   Mehta P, 2020, LANCET, V395, P1033, DOI 10.1016/S0140-6736(20)30628-0
   Meletiadis J, 2020, INFECT DIS THER, V9, P707, DOI 10.1007/s40121-020-00326-1
   Nickel J, 2014, NUCLEIC ACIDS RES, V42, pW26, DOI 10.1093/nar/gku477
   Pan H, 2020, REPURPOSED ANTIVIRAL, DOI [10.1101/2020.10.15.20209817%JmedRxiv., DOI 10.1101/2020.10.15.20209817%JMEDRXIV]
   Sanders JM, 2020, JAMA-J AM MED ASSOC, V323, P1824, DOI 10.1001/jama.2020.6019
   Shannon P, 2003, GENOME RES, V13, P2498, DOI 10.1101/gr.1239303
   Shi J, 2019, LAB INVEST, V99, P1795, DOI 10.1038/s41374-019-0286-x
   Sohrabi C, 2020, INT J SURG, V76, P71, DOI 10.1016/j.ijsu.2020.02.034
   Song Z, 2015, J TRAUMA ACUTE CARE, V78, P980, DOI 10.1097/TA.0000000000000602
   Summer R, 2019, ORPHANET J RARE DIS, V14, DOI 10.1186/s13023-019-1143-0
   Sun K, 2018, FRONT PHYSIOL, V9, DOI 10.3389/fphys.2018.01104
   Supuran CT, 2011, FRONT PHARMACOL, V2, DOI 10.3389/fphar.2011.00034
   Supuran CT, 2010, CURR PHARM DESIGN, V16, P3233
   Szklarczyk D, 2016, NUCLEIC ACIDS RES, V44, pD380, DOI 10.1093/nar/gkv1277
   Tao H, 2019, SHOCK, V51, P131, DOI 10.1097/SHK.0000000000001124
   Tian CL, 2019, BIOMED PHARMACOTHER, V109, P1024, DOI 10.1016/j.biopha.2018.10.197
   Tisoncik JR, 2012, MICROBIOL MOL BIOL R, V76, P16, DOI 10.1128/MMBR.05015-11
   Tukaj S, 2016, CELL STRESS CHAPERON, V21, P213, DOI 10.1007/s12192-016-0670-z
   Wan SX, 2020, J MED VIROL, V92, P797, DOI 10.1002/jmv.25783
   Wang F, 2016, J IMMUNOL RES, V2016, DOI 10.1155/2016/4895672
   Wang J., 2020, ACE2 EXPRESSION COLO, DOI [10.1101/2020.02.05.20020545, DOI 10.1101/2020.02.05.20020545]
   Wang XD, 2018, MOL MED REP, V17, P6777, DOI 10.3892/mmr.2018.8693
   Wehrmann F, 2016, J LEUKOCYTE BIOL, V99, P373, DOI 10.1189/jlb.4A0115-017RR
   Word Health Organization, 2020, COR DIS COVID 19 OUT
   Wrapp D, 2020, SCIENCE, V367, P1260, DOI [10.1126/science.abb2507, 10.1101/2020.02.11.944462]
   Wu J, 2020, Zhonghua Jie He He Hu Xi Za Zhi, V43, P321, DOI 10.3760/cma.j.cn112147-20200217-00106
   Wu YX, 2019, INT IMMUNOPHARMACOL, V77, DOI 10.1016/j.intimp.2019.105964
   Yang HX, 2014, BMC COMPLEM ALTERN M, V14, DOI 10.1186/1472-6882-14-430
   Yang Y, 2020, INT J BIOL SCI, V16, P1708, DOI 10.7150/ijbs.45538
   Yu GC, 2012, OMICS, V16, P284, DOI 10.1089/omi.2011.0118
   Zampronio Aleksander R, 2015, Temperature (Austin), V2, P506, DOI 10.1080/23328940.2015.1102802
   Zhang D, 2020, PHARMACOL RES, V157, DOI 10.1016/j.phrs.2020.104882
   Zhou P, 2020, NATURE, V579, P270, DOI 10.1038/s41586-020-2012-7
   Zumla A, 2020, LANCET, V395, pE35, DOI 10.1016/S0140-6736(20)30305-6
NR 77
TC 0
Z9 0
U1 22
U2 22
PU ELSEVIER IRELAND LTD
PI CLARE
PA ELSEVIER HOUSE, BROOKVALE PLAZA, EAST PARK SHANNON, CO, CLARE, 00000,
   IRELAND
SN 0378-8741
EI 1872-7573
J9 J ETHNOPHARMACOL
JI J. Ethnopharmacol.
PD JUN 12
PY 2021
VL 273
AR 113871
DI 10.1016/j.jep.2021.113871
PG 15
WC Plant Sciences; Chemistry, Medicinal; Integrative & Complementary
   Medicine; Pharmacology & Pharmacy
SC Plant Sciences; Pharmacology & Pharmacy; Integrative & Complementary
   Medicine
GA RI2UH
UT WOS:000636764000006
PM 33485971
OA Other Gold, Green Published
DA 2021-07-01
ER

PT J
AU Lu, HJ
   Xu, JH
   Xie, B
   Hu, YB
   Luo, HX
   Chen, Y
   Song, XZ
AF Lu, Haojie
   Xu, Jinhui
   Xie, Bo
   Hu, Yebei
   Luo, Haixin
   Chen, Yi
   Song, Xiuzu
TI The multi-target mechanism of Cyclosporin A in the treatment of vitiligo
   based on network pharmacology
SO DERMATOLOGIC THERAPY
LA English
DT Article; Early Access
DE Cyclosporin A; multi-target mechanism; network pharmacology; treatment;
   vitiligo
ID HEAT-SHOCK-PROTEIN-70; EXPRESSION
AB Network pharmacology is an emerging discipline that designs drugs based on systems biology theory and biological system network analysis. Here, we applied network pharmacology to analyze the multi-target mechanism of Cyclosporin A in the treatment of vitiligo First, we predicted the targets of Cyclosporin A. Second, we obtained the genes related to vitiligo from the database. Third, we constructed the PPI network of the mutual genes between Cyclosporin A and vitiligo and used gene ontology (GO) and Kyoto Encyclopedia of Genes and Genomes (KEGG) to analyze. Finally, we verified the prediction of potential targets through a docking study with Cyclosporin A. We found that there were 15 shared target genes between Cyclosporin A and vitiligo. We analyzed these 15 genes by Cytoscape and obtained a network diagram of 885 nodes. Through screening and molecular docking, PRKDC, CUL7, CUL1, HSPA8, HSPA4, and SIRT7 were the most likely multi-target mechanism of Cyclosporin A in the treatment of vitiligo. In our study, Cyclosporin A might not only affect the repair of DNA strands by targeting PRKDC, but also affected the innate and adaptive immune function of vitiligo patients by the targets of CUL1, CUL7, and HSP70. In addition, Cyclosporin A might promote the repigmentation of vitiligo by adjusting the expression of SIRT7.
C1 [Lu, Haojie; Xu, Jinhui; Hu, Yebei; Luo, Haixin; Chen, Yi] Zhejiang Chinese Med Univ, Hangzhou, Zhejiang, Peoples R China.
   [Xie, Bo; Song, Xiuzu] Third Peoples Hosp Hangzhou, Dept Dermatol, Hangzhou, Zhejiang, Peoples R China.
RP Song, XZ (corresponding author), Third Peoples Hosp Hangzhou, Dept Dermatol, Hangzhou, Zhejiang, Peoples R China.
EM songxiuzu@sina.com
OI Xie, Bo/0000-0001-9374-863X
FU Basic Public Welfare Research Project of Zhejiang Province
   [LGF18H110001]; National Natural Science Foundation of ChinaNational
   Natural Science Foundation of China (NSFC) [81872517]
FX Basic Public Welfare Research Project of Zhejiang Province, Grant/Award
   Number: LGF18H110001; National Natural Science Foundation of China,
   Grant/Award Number: 81872517
CR Abdou AG, 2013, ANN DIAGN PATHOL, V17, P245, DOI 10.1016/j.anndiagpath.2012.11.005
   Adachi T, 2015, INFLAMM BOWEL DIS, V21, P31, DOI 10.1097/MIB.0000000000000244
   Cadwell K, 2016, NAT REV IMMUNOL, V16, P661, DOI 10.1038/nri.2016.100
   Chavarria-Smith J, 2015, IMMUNOL REV, V265, P22, DOI 10.1111/imr.12283
   Chen EEM, 2017, CELL DEATH DIS, V8, DOI 10.1038/cddis.2017.429
   CSASZAR T, 1993, ACTA MED HUNG, V49, P187
   Esenboga S, 2018, CLIN IMMUNOL, V197, P1, DOI 10.1016/j.clim.2018.08.002
   Fan XJ, 2019, INT J MOL MED, V44, P157, DOI 10.3892/ijmm.2019.4173
   GUPTA AK, 1990, ARCH DERMATOL, V126, P339, DOI 10.1001/archderm.126.3.339
   Jacquemin C, 2017, BRIT J DERMATOL, V177, P1367, DOI 10.1111/bjd.15550
   Jang HM, 2014, BMC GENOMICS, V15, DOI 10.1186/1471-2164-15-707
   Kaiser A, 2020, LEUKEMIA, V34, P2206, DOI 10.1038/s41375-020-0803-3
   Kawaida R, 2005, GENES IMMUN, V6, P194, DOI 10.1038/sj.gene.6364177
   Kumada K, 2019, BIOCHEM BIOPH RES CO, V513, P947, DOI 10.1016/j.bbrc.2019.04.077
   Lee IY, 2019, MOL CELL, V73, P1138, DOI 10.1016/j.molcel.2019.01.022
   Mosenson JA, 2013, EXP DERMATOL, V22, P566, DOI 10.1111/exd.12183
   Mosenson JA, 2013, SCI TRANSL MED, V5, DOI 10.1126/scitranslmed.3005127
   Mutalik S, 2017, DERMATOL SURG, V43, P1339, DOI 10.1097/DSS.0000000000001190
   Nishimura EK, 2010, CELL STEM CELL, V6, P130, DOI 10.1016/j.stem.2009.12.010
   Taneja A, 2019, INDIAN J DERMATOL VE, V85, P528, DOI 10.4103/ijdvl.IJDVL_656_18
   Xie B, 2021, JOINT BONE SPINE, V88, DOI 10.1016/j.jbspin.2020.105099
   Xie B, 2020, LUPUS, V29, P1704, DOI 10.1177/0961203320952541
   Xu JY, 2020, J EXP CLIN CANC RES, V39, DOI 10.1186/s13046-020-01553-7
   Yaghoobi R, 2011, J DERMATOL, V38, P419, DOI 10.1111/j.1346-8138.2010.01139.x
   Yang LL, 2012, PLOS ONE, V7, DOI 10.1371/journal.pone.0037513
NR 25
TC 0
Z9 0
U1 5
U2 5
PU WILEY
PI HOBOKEN
PA 111 RIVER ST, HOBOKEN 07030-5774, NJ USA
SN 1396-0296
EI 1529-8019
J9 DERMATOL THER
JI Dermatol. Ther.
AR e15023
DI 10.1111/dth.15023
EA JUN 2021
PG 7
WC Dermatology
SC Dermatology
GA SP5DZ
UT WOS:000659691400001
PM 34089287
DA 2021-07-01
ER

PT J
AU Xu, ZJ
   Lin, SS
   Gong, JJ
   Feng, PS
   Cao, YF
   Li, QQ
   Jiang, YL
   You, Y
   Tong, YP
   Wang, P
AF Xu, Zijin
   Lin, Susu
   Gong, Junjie
   Feng, Peishi
   Cao, Yifeng
   Li, Qiaoqiao
   Jiang, Yuli
   You, Ya
   Tong, Yingpeng
   Wang, Ping
TI Exploring the Protective Effects and Mechanism of Crocetin From Saffron
   Against NAFLD by Network Pharmacology and Experimental Validation
SO FRONTIERS IN MEDICINE
LA English
DT Article
DE saffron; crocetin; NAFLD; network pharmacology; Nrf2; HO-1
ID FATTY LIVER-DISEASE; CROCUS-SATIVUS; SYSTEMS-PHARMACOLOGY; OXIDATIVE
   STRESS; NONALCOHOLIC STEATOHEPATITIS; PATHWAYS; CROCINS; NRF2;
   IDENTIFICATION; CONSTITUENTS
AB Background: Non-alcoholic fatty liver disease (NAFLD) is a burgeoning health problem but no drug has been approved for its treatment. Animal experiments and clinical trials have demonstrated the beneficial of saffron on NAFLD. However, the bioactive ingredients and therapeutic targets of saffron on NAFLD are unclear. Purpose: This study aimed to identify the bioactive ingredients of saffron responsible for its effects on NAFLD and explore its therapy targets through network pharmacology combined with experimental tests. Methods: Various network databases were searched to identify bioactive ingredients of saffron and identify NAFLD-related targets. Gene ontology (GO) and Kyoto Encyclopedia of Genes and Genomes (KEGG) enrichment were conducted to enrich functions and molecular pathways of common targets and the STRING database was used to establish a protein-protein interaction network (PPI). The effect of crocetin (CCT) on NAFLD was evaluated in a mouse model of NAFLD by measuring the biomarkers of lipid, liver and renal function, oxidative stress, and inflammation. Liver histopathology was performed to evaluate liver injury. Nuclear factor erythroid-related factor (Nrf2) and hemeoxygenase-1 (HO-1) were examined to elucidate underlying mechanism for the protective effect of saffron against NAFLD. Results: A total of nine bioactive ingredients of saffron, including CCT, with 206 common targets showed therapeutic effects on NAFLD. Oxidative stress and diabetes related signaling pathways were identified as the critical signaling pathways mediating the therapeutic effects of the active bioactive ingredients on NAFLD. Treatment with CCT significantly reduced the activities of aspartate aminotransferase (AST), alanine transaminase (ALT), and the levels of total cholesterol (TC), triglyceride (TG), malondialdehyde (MDA), blood urea nitrogen (BUN), creatinine (CR), and uric acid (UA). CCT significantly increased the activities of superoxide dismutase (SOD), and catalase (CAT). Histological analysis showed that CCT suppressed high-fat diet (HFD) induced fat accumulation, steatohepatitis, and renal dysfunctions. Results of ELISA assay showed that CCT decreased the expression of tumor necrosis factor-alpha (TNF-alpha), interleukin-6 (IL-6), interleukin-1 beta (IL-1 beta), and increased the expression of HO-1 and Nrf2. Conclusion: This study shows that CCT is a potential bioactive ingredient of saffron that treats NAFLD. Its mechanism of action involves suppressing of oxidative stress, mitigating inflammation, and upregulating Nrf2 and HO-1 expression.
C1 [Xu, Zijin; Lin, Susu; Gong, Junjie; Feng, Peishi; Cao, Yifeng; Li, Qiaoqiao; Jiang, Yuli; You, Ya; Wang, Ping] Zhejiang Univ Technol, Coll Pharmaceut Sci, Hangzhou, Peoples R China.
   [Tong, Yingpeng] Taizhou Univ, Sch Life Sci, Taizhou, Peoples R China.
RP Wang, P (corresponding author), Zhejiang Univ Technol, Coll Pharmaceut Sci, Hangzhou, Peoples R China.; Tong, YP (corresponding author), Taizhou Univ, Sch Life Sci, Taizhou, Peoples R China.
EM fish166@126.com; wangping45@aliyun.com
FU Special Project of International Technology Cooperation of One Belt and
   One Road [2017C04009]; key projects of international scientific and
   technological innovation cooperation between governments
   [2017YFE0130100]
FX This work was financially supported by the Special Project of
   International Technology Cooperation of One Belt and One Road (Grant No.
   2017C04009); the key projects of international scientific and
   technological innovation cooperation between governments (Grant No.
   2017YFE0130100).
CR An L, 2021, FRONT PHARMACOL, V11, DOI 10.3389/fphar.2020.618262
   Asai A, 2005, J AGR FOOD CHEM, V53, P7302, DOI 10.1021/jf0509355
   Ballestri S, 2017, ADV THER, V34, P1291, DOI 10.1007/s12325-017-0556-1
   Berlanga A, 2014, CLIN EXP GASTROENTER, V7, P221, DOI 10.2147/CEG.S62831
   Bononi M, 2015, FOOD CHEM, V176, P17, DOI 10.1016/j.foodchem.2014.12.047
   Boskabady MH, 2016, PHYTOTHER RES, V30, P1072, DOI 10.1002/ptr.5622
   Buzzetti E, 2016, METABOLISM, V65, P1038, DOI 10.1016/j.metabol.2015.12.012
   Cerda-Bernad D, 2020, CRIT REV FOOD SCI, DOI 10.1080/10408398.2020.1864279
   Chai JS, 2016, PLOS ONE, V11, DOI 10.1371/journal.pone.0163634
   Chen P, 2016, BIOMOL THER, V24, P156, DOI 10.4062/biomolther.2015.094
   Chen S, 2020, FRONT GENET, V11, DOI 10.3389/fgene.2020.00232
   Christodoulou E, 2019, J PHARM PHARMACOL, V71, P753, DOI 10.1111/jphp.13055
   Curtis MJ, 2015, BRIT J PHARMACOL, V172, P3461, DOI 10.1111/bph.12856
   Dajani AI, 2020, WORLD J CLIN CASES, V8, P5235, DOI 10.12998/wjcc.v8.i21.5235
   Dallio M, 2021, INT J MOL SCI, V22, DOI 10.3390/ijms22010436
   Dong BY, 2020, LIPIDS HEALTH DIS, V19, DOI 10.1186/s12944-020-01319-2
   Fan H, 2017, MED SCI MONITOR, V23, P5599, DOI 10.12659/MSM.907530
   Friedman SL, 2018, NAT MED, V24, P908, DOI 10.1038/s41591-018-0104-9
   Ghaffari S, 2019, BIOMED PHARMACOTHER, V109, P21, DOI 10.1016/j.biopha.2018.10.031
   Gong ZW, 2017, MOL CELL ENDOCRINOL, V455, P115, DOI 10.1016/j.mce.2016.12.022
   Hannan MA, 2020, FRONT MOL NEUROSCI, V13, DOI 10.3389/fnmol.2020.00116
   Hashemi M, 2019, FOOD CHEM TOXICOL, V130, P44, DOI 10.1016/j.fct.2019.05.017
   He YH, 2021, NAT PROD COMMUN, V16, DOI 10.1177/1934578X20987095
   Hotta K, 2018, HEPATOL RES, V48, pE320, DOI 10.1111/hepr.12992
   Javadi B, 2013, IRAN J BASIC MED SCI, V16, P1
   Jian TY, 2018, INT J MOL SCI, V19, DOI 10.3390/ijms19103005
   Jiang JY, 2020, TROP J PHARM RES, V19, P1441, DOI 10.4314/tjpr.v19i7.16
   Kabiri M, 2017, LWT-FOOD SCI TECHNOL, V84, P1, DOI 10.1016/j.lwt.2017.05.033
   Kleiner DE, 2005, HEPATOLOGY, V41, P1313, DOI 10.1002/hep.20701
   Konstantopoulos P, 2017, BIOMED REP, V6, P513, DOI 10.3892/br.2017.884
   Krolow R, 2014, CURR NEUROPHARMACOL, V12, P193, DOI 10.2174/1570159X11666131120223530
   Kumar H, 2014, NAT PROD REP, V31, P109, DOI 10.1039/c3np70065h
   Lai XX, 2020, FRONT PHARMACOL, V11, DOI 10.3389/fphar.2020.01194
   Lambrianidou A, 2021, MOLECULES, V26, DOI 10.3390/molecules26010086
   Lee MM, 2018, PHYTOMEDICINE, V41, P24, DOI 10.1016/j.phymed.2018.01.020
   Li JH, 2020, INT IMMUNOPHARMACOL, V88, DOI 10.1016/j.intimp.2020.106961
   Lian CY, 2020, CHEM-BIOL INTERACT, V330, DOI 10.1016/j.cbi.2020.109199
   Lin SS, 2021, J ETHNOPHARMACOL, V268, DOI 10.1016/j.jep.2020.113608
   Liu JL, 2018, SCI REP-UK, V8, DOI 10.1038/s41598-017-18764-2
   Liu JL, 2016, SCI REP-UK, V6, DOI 10.1038/srep19809
   Mantovani A, 2020, CURR PHARM DESIGN, V26, P1045, DOI 10.2174/1381612825666191026113119
   Mendez-Sanchez N, 2020, ANN TRANSL MED, V8, DOI 10.21037/atm.2020.02.184
   Milajerdi A, 2018, COMPLEMENT THER MED, V41, P196, DOI 10.1016/j.ctim.2018.09.023
   Mollazadeh H, 2015, IRAN J BASIC MED SCI, V18, P1153
   Morsy MA, 2016, TOXICOL IND HEALTH, V32, P59, DOI 10.1177/0748233713498445
   Musso G, 2015, TRENDS MOL MED, V21, P645, DOI 10.1016/j.molmed.2015.08.005
   Nikam A, 2016, J MED CHEM, V59, P756, DOI 10.1021/acs.jmedchem.5b01509
   Paolella G, 2014, WORLD J GASTROENTERO, V20, P15518, DOI 10.3748/wjg.v20.i42.15518
   Pappachan JM, 2017, J CLIN TRANSL HEPATO, V5, P384, DOI 10.14218/JCTH.2017.00013
   Pour FK, 2020, PHYTOTHER RES, V34, P3367, DOI 10.1002/ptr.6791
   Qu LL, 2016, PHYTOTHER RES, V30, P402, DOI 10.1002/ptr.5541
   Ru JL, 2014, J CHEMINFORMATICS, V6, DOI 10.1186/1758-2946-6-13
   Saeed A, 2018, NUTRIENTS, V10, DOI 10.3390/nu10010029
   Sanderson K, 2011, NAT MED, V17, P1531, DOI 10.1038/nm1211-1531a
   Shen BY, 2019, J CELL MOL MED, V23, P4063, DOI 10.1111/jcmm.14293
   Shen Z, 2015, PLOS ONE, V10, DOI 10.1371/journal.pone.0130614
   Singh S, 2010, FREE RADICAL RES, V44, P1267, DOI 10.3109/10715762.2010.507670
   Sreekanth GP, 2020, VIRUSES-BASEL, V12, DOI 10.3390/v12080825
   Tapper EB, 2017, NEW ENGL J MED, V377, P2296, DOI 10.1056/NEJMc1712445
   Targher G, 2017, NAT REV NEPHROL, V13, P297, DOI 10.1038/nrneph.2017.16
   Tong WX, 2016, HEPATOL RES, V46, P933, DOI 10.1111/hepr.12634
   Wang DJ, 2018, CHIN J INTEGR MED, V24, P265, DOI 10.1007/s11655-016-2450-0
   Xi L, 2007, PHYTOMEDICINE, V14, P633, DOI 10.1016/j.phymed.2006.11.028
   Xu Y, 2020, FRONT PHARMACOL, V11, DOI 10.3389/fphar.2020.00601
   Xue RC, 2013, NUCLEIC ACIDS RES, V41, pD1089, DOI 10.1093/nar/gks1100
   Younossi Z, 2018, NAT REV GASTRO HEPAT, V15, P11, DOI 10.1038/nrgastro.2017.109
   Younossi ZM, 2018, HEPATOLOGY, V68, P361, DOI 10.1002/hep.29724
   Zeinali M, 2019, IRAN J BASIC MED SCI, V22, P334, DOI 10.22038/ijbms.2019.34365.8158
   Zhu RZ, 2012, HEPATOL RES, V42, P741, DOI 10.1111/j.1872-034X.2012.00996.x
NR 69
TC 0
Z9 0
U1 0
U2 0
PU FRONTIERS MEDIA SA
PI LAUSANNE
PA AVENUE DU TRIBUNAL FEDERAL 34, LAUSANNE, CH-1015, SWITZERLAND
EI 2296-858X
J9 FRONT MED-LAUSANNE
JI Front. Med.
PD JUN 9
PY 2021
VL 8
AR 681391
DI 10.3389/fmed.2021.681391
PG 15
WC Medicine, General & Internal
SC General & Internal Medicine
GA SW1WF
UT WOS:000664310600001
PM 34179049
OA DOAJ Gold, Green Published
DA 2021-07-01
ER

PT J
AU Wang, J
   Ge, W
   Peng, X
   Yuan, LX
   He, SB
   Fu, XY
AF Wang, Juan
   Ge, Wen
   Peng, Xin
   Yuan, Lixia
   He, Shuaibing
   Fu, Xuyan
TI Investigating the active compounds and mechanism of HuaShi XuanFei
   formula for prevention and treatment of COVID-19 based on network
   pharmacology and molecular docking analysis
SO MOLECULAR DIVERSITY
LA English
DT Article; Early Access
DE COVID-19; HuaShi XuanFei formula; SARS-CoV-2; Molecular docking; Network
   pharmacology
ID NF-KAPPA-B; CORONAVIRUS INFECTION; CHINESE MEDICINE; VIRUS; FLAVONOIDS;
   RECOGNITION; SOFTWARE; GENES
AB Traditional Chinese medicine (TCM) has exerted positive effects in controlling the COVID-19 pandemic. HuaShi XuanFei Formula (HSXFF) was developed to treat patients with mild and general COVID-19 in Zhejiang Province, China. The present study seeks to explore its potentially active compounds and pharmacological mechanisms against COVID-19 based on network pharmacology, molecular docking, and molecular dynamics (MD) simulation. All components of HSXFF were harvested from the pharmacology database of the TCMSP system. COVID-19-related targets were retrieved from using OMIM and GeneCards databases. The herb-compound-targets network was constructed by Cytoscape. The target protein-protein interaction (PPI) network, Gene Ontology (GO), and Kyoto Encyclopedia of Genes and Genomes (KEGG) were performed to discover the potential key target genes and mechanism. The main active compounds of HSXFF were docked with 3C-like (3CL) protease hydrolase and angiotensin-converting enzyme 2 (ACE2). The MD simulation confirmed the binding stability of docking results. The herbs-targets network mainly contained 52 compounds and 70 corresponding targets, including key targets such as RELA, TNF, TP53, IL6, MAPK1, CXCL8, IL-1 beta, and MAPK14. The GO and KEGG indicated that HSXFF may be mainly acting on the IL-17 signaling pathway, TNF signaling pathway, NF-kappa B signaling pathway, etc. The molecular docking results indicated that isovitexin and procyanidin B1 showed the highest affinity with 3CL and ACE2, respectively, which were confirmed by MD simulation. These findings suggested HSXFF exerted therapeutic effects involving "multi-compounds and multi-targets." It might be working through directly inhibiting the virus, improving immune function, and reducing the inflammatory in response to anti-COVID-19. In summary, the present study would provide a valuable direction for further research of HSXFF.
C1 [Wang, Juan; Ge, Wen; Yuan, Lixia] Zhejiang Pharmaceut Coll, Ningbo 315100, Zhejiang, Peoples R China.
   [Peng, Xin] Zhejiang Univ, Ningbo Res Inst, Ningbo 315100, Zhejiang, Peoples R China.
   [He, Shuaibing; Fu, Xuyan] Huzhou Univ, Huzhou Cent Hosp, Key Lab Vector Biol & Pathogen Control Zhejiang P, Sch Med, Huzhou, Peoples R China.
RP Peng, X (corresponding author), Zhejiang Univ, Ningbo Res Inst, Ningbo 315100, Zhejiang, Peoples R China.
EM pengx@nit.zju.edu.cn
FU Ningbo City Science and Technology Innovation 2025 Major Research
   Project [2019B10008]; Ningbo Natural Science Foundation Project
   [2019A610370, 2017A610263]; Zhejiang Province Public Welfare Technology
   Project [LGN18B020001, LGF20H280009]; Natural Science Foundation of
   Zhejiang ProvinceNatural Science Foundation of Zhejiang Province
   [LQ19C020003]; Ningbo Public Welfare Science and Technology Project
   [2019C50064]; scientific research projects of Zhejiang Pharmaceutical
   College [2019010, XY2020003]; Science and Technology Program of Fuzhou
   [2018-N-9]
FX Ningbo City Science and Technology Innovation 2025 Major Research
   Project (2019B10008), Ningbo Natural Science Foundation Project
   (2019A610370, 2017A610263), Zhejiang Province Public Welfare Technology
   Project (LGN18B020001, LGF20H280009), Natural Science Foundation of
   Zhejiang Province (LQ19C020003), Ningbo Public Welfare Science and
   Technology Project (2019C50064), the scientific research projects of
   Zhejiang Pharmaceutical College (2019010, XY2020003), the Science and
   Technology Program of Fuzhou (2018-N-9).
CR Abd-Alla HI, 2012, ARCH PHARM RES, V35, P1347, DOI 10.1007/s12272-012-0804-5
   Amberger JS, 2015, NUCLEIC ACIDS RES, V43, pD789, DOI 10.1093/nar/gku1205
   Barbarino JM, 2018, WIRES SYST BIOL MED, V10, DOI 10.1002/wsbm.1417
   Barreca D, 2020, PLANTS-BASEL, V9, DOI 10.3390/plants9030288
   Bateman A, 2021, NUCLEIC ACIDS RES, V49, pD480, DOI 10.1093/nar/gkaa1100
   Batlle D, 2020, CLIN SCI, V134, P543, DOI 10.1042/CS20200163
   Bode JG, 2012, CELL SIGNAL, V24, P1185, DOI 10.1016/j.cellsig.2012.01.018
   Chen L, 2017, PLOS ONE, V12, DOI 10.1371/journal.pone.0184129
   Chen LL., 2020, ACAD J SHANGHAI U TR, DOI [10.16306/j.1008-861x.2020.03.001, DOI 10.16306/J.1008-861X.2020.03.001]
   Chen X, 2002, NUCLEIC ACIDS RES, V30, P412, DOI 10.1093/nar/30.1.412
   Chen X, 2020, INT J MED SCI, V17, P2511, DOI 10.7150/ijms.46378
   Chiow KH, 2016, ASIAN PAC J TROP MED, V9, P1, DOI 10.1016/j.apjtm.2015.12.002
   Chu Y, 2020, BMC MICROBIOL, V20, DOI 10.1186/s12866-020-01916-2
   Dai JP, 2012, J BIOMOL SCREEN, V17, P605, DOI 10.1177/1087057111435236
   Ding FJ, 2019, EVID-BASED COMPL ALT, V2019, DOI 10.1155/2019/9414926
   Epidemiology Working Group for NCIP Epidemic Response Chinese Center for Disease Control and Prevention, 2020, Zhonghua Liu Xing Bing Xue Za Zhi, V41, P145, DOI 10.3760/cma.j.issn.0254-6450.2020.02.003
   Evers DL, 2005, ANTIVIR RES, V68, P124, DOI 10.1016/j.antiviral.2005.08.002
   Grimes JM, 2020, J MOL CELL CARDIOL, V144, P63, DOI 10.1016/j.yjmcc.2020.05.007
   Heil F, 2004, SCIENCE, V303, P1526, DOI 10.1126/science.1093620
   Jain AS, 2021, SAUDI J BIOL SCI, V28, P1040, DOI 10.1016/j.sjbs.2020.11.049
   Ji T, 2021, J ETHNOPHARMACOL, V264, DOI 10.1016/j.jep.2020.113247
   Jin H, 2020, BRAIN RES BULL, V164, P136, DOI 10.1016/j.brainresbull.2020.08.019
   Kalliolias GD, 2016, NAT REV RHEUMATOL, V12, P49, DOI 10.1038/nrrheum.2015.169
   Kawai T, 2010, NAT IMMUNOL, V11, P373, DOI 10.1038/ni.1863
   Kiyohara H, 2012, J NAT MED-TOKYO, V66, P55, DOI 10.1007/s11418-011-0550-x
   Li QX, 2020, MICROORGANISMS, V8, DOI 10.3390/microorganisms8081250
   Li Y, 2017, INT IMMUNOPHARMACOL, V49, P38, DOI 10.1016/j.intimp.2017.05.017
   Li YX., 2020, INT J MED SCI, V17, P2511, DOI [10.1186/s13643-020-01432-4, DOI 10.1186/S13643-020-01432-4]
   Lipsitch M, 2020, NEW ENGL J MED, V382, P1194, DOI 10.1056/NEJMp2002125
   Liu X, 2020, J GENET GENOMICS, V47, P119, DOI 10.1016/j.jgg.2020.02.001
   Lo CW, 2020, FRONT PHARMACOL, V11, DOI 10.3389/fphar.2020.584973
   Lu HZ, 2020, BIOSCI TRENDS, V14, P69, DOI 10.5582/bst.2020.01020
   Lv HM, 2016, INT J BIOL SCI, V12, P72, DOI 10.7150/ijbs.13188
   Morris GM, 2009, J COMPUT CHEM, V30, P2785, DOI 10.1002/jcc.21256
   Ngo KA, 2020, CELL REP, V30, P2758, DOI 10.1016/j.celrep.2020.01.108
   Ning K, 2017, BIOMED RES INT, V2017, DOI 10.1155/2017/7573904
   Nkengasong J, 2020, NAT MED, V26, P310, DOI 10.1038/s41591-020-0771-1
   Rebhan M, 1997, TRENDS GENET, V13, P163, DOI 10.1016/S0168-9525(97)01103-7
   Rodriguez Y, 2020, J AUTOIMMUN, V114, DOI 10.1016/j.jaut.2020.102506
   Roe DR, 2013, J CHEM THEORY COMPUT, V9, P3084, DOI 10.1021/ct400341p
   Ru JL, 2014, J CHEMINFORMATICS, V6, DOI 10.1186/1758-2946-6-13
   Ryzhakov G, 2011, J IMMUNOL, V187, P5357, DOI 10.4049/jimmunol.1100917
   Saikia S, 2019, CURR DRUG TARGETS, V20, P501, DOI 10.2174/1389450119666181022153016
   Shannon P, 2003, GENOME RES, V13, P2498, DOI 10.1101/gr.1239303
   Shen M, 2020, FRONT GENET, V11, DOI 10.3389/fgene.2020.575012
   Sun N, 2019, ANTIVIR THER, V24, P27, DOI 10.3851/IMP3268
   Szklarczyk D, 2019, NUCLEIC ACIDS RES, V47, pD607, DOI 10.1093/nar/gky1131
   Tao QY, 2020, DRUG DEV IND PHARM, V46, P1345, DOI 10.1080/03639045.2020.1788070
   Tay MZ, 2020, NAT REV IMMUNOL, V20, P363, DOI 10.1038/s41577-020-0311-8
   van der Lugt T, 2020, NUTRIENTS, V12, DOI 10.3390/nu12020441
   Wang SF, 2014, BIOCHEM BIOPH RES CO, V451, P208, DOI 10.1016/j.bbrc.2014.07.090
   Wishart DS, 2018, NUCLEIC ACIDS RES, V46, pD1074, DOI 10.1093/nar/gkx1037
   World Health Organization, NOV COR COVID 19 SIT
   Wu WJ, 2016, VIRUSES-BASEL, V8, DOI 10.3390/v8010006
   Xie CH, 2012, J NUTR BIOCHEM, V23, P1184, DOI 10.1016/j.jnutbio.2011.06.013
   Xu XL, 2020, P NATL ACAD SCI USA, V117, P10970, DOI 10.1073/pnas.2005615117
   Xu XT, 2020, SCI CHINA LIFE SCI, V63, P457, DOI 10.1007/s11427-020-1637-5
   Xu Z, 2020, LANCET RESP MED, V8, P420, DOI 10.1016/S2213-2600(20)30076-X
   Yasui M, 2015, PHARMACOLOGY, V96, P201, DOI 10.1159/000438993
   Zhang GB., 2013, EVID BASED COMPLEMEN, V2013, P1, DOI [10.1016/S1875-5364(21)60001-8, DOI 10.1016/S1875-5364(21)60001-8, DOI 10.1016/J.MATCHAR.2013.04.007]
   Zhang LL, 2020, SCIENCE, V368, P409, DOI 10.1126/science.abb3405
   Zhang RZ, 2019, FRONT PHARMACOL, V10, DOI 10.3389/fphar.2019.00123
   Zhang XX, 2018, INFLAMM RES, V67, P179, DOI 10.1007/s00011-017-1109-4
   Zhuang ZJ, 2020, EUR J INTEGR MED, V37, DOI 10.1016/j.eujim.2020.101139
NR 64
TC 0
Z9 0
U1 0
U2 0
PU SPRINGER
PI DORDRECHT
PA VAN GODEWIJCKSTRAAT 30, 3311 GZ DORDRECHT, NETHERLANDS
SN 1381-1991
EI 1573-501X
J9 MOL DIVERS
JI Mol. Divers.
DI 10.1007/s11030-021-10244-0
EA JUN 2021
PG 16
WC Biochemistry & Molecular Biology; Chemistry, Applied; Chemistry,
   Medicinal; Chemistry, Multidisciplinary
SC Biochemistry & Molecular Biology; Chemistry; Pharmacology & Pharmacy
GA SO5TG
UT WOS:000659033900001
PM 34105049
OA Bronze, Green Published
DA 2021-07-01
ER

PT J
AU Ling, Y
   Xu, H
   Ren, NN
   Cheng, CM
   Zeng, P
   Lu, DM
   Yao, XM
   Ma, WK
AF Ling, Yi
   Xu, Hui
   Ren, Nina
   Cheng, Changming
   Zeng, Ping
   Lu, Daomin
   Yao, Xueming
   Ma, Wukai
TI Prediction and Verification of the Major Ingredients and Molecular
   Targets of Tripterygii Radix Against Rheumatoid Arthritis
SO FRONTIERS IN PHARMACOLOGY
LA English
DT Article
DE tripterygii radix; kaempferol; rheumatoid arthritis; TNF signaling
   pathway; molecular targets
ID WILFORDII HOOK F; NETWORK PHARMACOLOGY; AXIS; IL-6
AB Tripterygii Radix exhibits good clinical efficacy and safety in rheumatoid arthritis (RA) patients, but its effective components and mechanism of action are still unclear. The purpose of this study was to explore and verify the major ingredients and molecular targets of Tripterygii Radix in RA using drug-compounds-biotargets-diseases network and protein-protein interaction (PPI) network analyses. The processes and pathways were derived from Gene Ontology (GO) and Kyoto Encyclopedia of Genes and Genomes (KEGG) pathway enrichment analyses. The most important compounds and biotargets were determined based on the degree values. RA fibroblast-like synoviocytes (RA-FLS) were separated from RA patients and identified by hematoxylin and eosin (HE) staining and immunohistochemistry. The purity of RA-FLS was acquired by flow cytometry marked with CD90 or VCAM-1. RA-FLS were subjected to control, dimethyl sulfoxide (control), kaempferol, or lenalidomide treatment. Cell migration was evaluated by the transwell assay. The relative expression of biotarget proteins and cytokines was analyzed by western blotting and flow cytometry. In total, 144 chemical components were identified from Tripterygii Radix; kaempferol was the most active ingredient among 33 other components. Fourteen proteins were found to be affected in RA from 285 common biotargets. The tumor necrosis factor (TNF) signaling pathway was predicted to be one of the most latent treatment pathways. Migration of RA-FLS was inhibited and the expression of protein kinase B (AKT1), JUN, caspase 3 (CASP3), TNF receptor 1 and 2 (TNFR1 and TNFR2), interleukin-6 (IL-6), and TNF-alpha was significantly affected by kaempferol. Thus, this study confirmed kaempferol as the effective component of Tripterygii Radix against RA-FLS and TNF signaling pathway and its involvement in the regulation of AKT1, JUN, CASP3, TNFR1, TNFR2, IL-6, and TNF-alpha expression.
C1 [Ling, Yi; Ren, Nina] Guizhou Univ Tradit Chinese Med, Grad Sch, Guiyang, Peoples R China.
   [Xu, Hui; Cheng, Changming; Zeng, Ping; Lu, Daomin; Yao, Xueming; Ma, Wukai] Guizhou Univ Tradit Chinese Med, Affiliated Hosp 2, Dept Rheumatol Immunol, Guiyang, Peoples R China.
RP Yao, XM; Ma, WK (corresponding author), Guizhou Univ Tradit Chinese Med, Affiliated Hosp 2, Dept Rheumatol Immunol, Guiyang, Peoples R China.
EM yxming19@foxmail.com; walker55@163.com
FU National Natural Science Foundation of ChinaNational Natural Science
   Foundation of China (NSFC) [81630103, 81603388]
FX This work was supported by the National Natural Science Foundation of
   China (81630103 and 81603388).
CR Aletaha D, 2010, ANN RHEUM DIS, V69, P1580, DOI 10.1136/ard.2010.138461
   Athanasios A, 2017, CURR DRUG METAB, V18, P5, DOI [10.2174/1389200217666161102150602, 10.2174/138920021801170119204832]
   Bao J, 2011, RHEUMATOL INT, V31, P1123, DOI 10.1007/s00296-011-1841-y
   Borghi A, 2016, BIOCHEM PHARMACOL, V116, P1, DOI 10.1016/j.bcp.2016.03.009
   Clapp C, 2016, CELL MOL LIFE SCI, V73, P2929, DOI 10.1007/s00018-016-2187-0
   Daina A, 2019, NUCLEIC ACIDS RES, V47, pW357, DOI 10.1093/nar/gkz382
   Davis AP, 2019, NUCLEIC ACIDS RES, V47, pD948, DOI 10.1093/nar/gky868
   Duggal S, 2018, SCI REP-UK, V8, DOI 10.1038/s41598-018-19689-0
   Falconer J, 2018, ARTHRITIS RHEUMATOL, V70, P984, DOI 10.1002/art.40504
   Fransen J, 2009, RHEUM DIS CLIN N AM, V35, P745, DOI 10.1016/j.rdc.2009.10.001
   Hannemann N, 2017, J IMMUNOL, V198, P3605, DOI 10.4049/jimmunol.1601330
   Holbrook Jonathan, 2019, F1000Res, V8, DOI 10.12688/f1000research.17023.1
   Hua YL, 2019, CHIN J NAT MEDICINES, V17, P275, DOI 10.1016/S1875-5364(19)30031-7
   Huang JH, 2017, MOL MED REP, V16, P4583, DOI 10.3892/mmr.2017.7149
   Jarosz-Griffiths HH, 2019, INT IMMUNOL, V31, P639, DOI 10.1093/intimm/dxz024
   Kiraz Y, 2016, TUMOR BIOL, V37, P8471, DOI 10.1007/s13277-016-5035-9
   Lee CJ, 2018, CELL DEATH DIS, V9, DOI 10.1038/s41419-018-0433-0
   Liang YL, 2019, DRUG DEV IND PHARM, V45, P1547, DOI 10.1080/03639045.2019.1635150
   Liu L, 2018, BMC COMPLEM ALTERN M, V18, DOI 10.1186/s12906-018-2305-7
   Liu R, 2019, PHARM BIOL, V57, P161, DOI 10.1080/13880209.2019.1577461
   Liu XB, 2015, J ETHNOPHARMACOL, V169, P287, DOI 10.1016/j.jep.2015.04.009
   Lv QW, 2015, ANN RHEUM DIS, V74, P1078, DOI 10.1136/annrheumdis-2013-204807
   Ma JD, 2019, ARTHRITIS RES THER, V21, DOI 10.1186/s13075-019-1935-6
   McInnes IB, 2017, LANCET, V389, P2328, DOI 10.1016/S0140-6736(17)31472-1
   Narazaki M, 2017, EXPERT REV CLIN IMMU, V13, P535, DOI 10.1080/1744666X.2017.1295850
   Noack M, 2017, SEMIN IMMUNOPATHOL, V39, P365, DOI 10.1007/s00281-017-0619-z
   Rappaport N, 2017, BIOMED ENG ONLINE, V16, DOI 10.1186/s12938-017-0359-2
   Stanford SM, 2016, ANN RHEUM DIS, V75, P295, DOI 10.1136/annrheumdis-2014-205790
   Tanaka T, 2016, ADV EXP MED BIOL, V941, P79, DOI 10.1007/978-94-024-0921-5_4
   Wan YX, 2019, BMC COMPLEM ALTERN M, V19, DOI 10.1186/s12906-019-2580-y
   Wang J, 2019, PHYTOTHER RES, V33, P1726, DOI 10.1002/ptr.6364
   Weyand CM, 2017, NAT REV RHEUMATOL, V13, P1, DOI 10.1038/nrrheum.2017.49
   Zhang D, 2020, BMC COMPLEMENT MED, V20, DOI 10.1186/s12906-020-03004-4
   Zhang DM, 2019, EXP THER MED, V18, P1235, DOI 10.3892/etm.2019.7686
   Zhang W, 2017, J NATL MED ASSOC, V109, P142, DOI 10.1016/j.jnma.2017.02.007
   Zhu JJ, 2019, CANCER IMMUNOL IMMUN, V68, P835, DOI 10.1007/s00262-018-2269-y
NR 36
TC 0
Z9 0
U1 0
U2 0
PU FRONTIERS MEDIA SA
PI LAUSANNE
PA AVENUE DU TRIBUNAL FEDERAL 34, LAUSANNE, CH-1015, SWITZERLAND
SN 1663-9812
J9 FRONT PHARMACOL
JI Front. Pharmacol.
PD JUN 8
PY 2021
VL 12
AR 639382
DI 10.3389/fphar.2021.639382
PG 11
WC Pharmacology & Pharmacy
SC Pharmacology & Pharmacy
GA SV8JY
UT WOS:000664065200001
PM 34168557
OA DOAJ Gold, Green Published
DA 2021-07-01
ER

PT J
AU Wang, L
   Wang, ZY
   Yang, ZH
   Yang, K
   Yang, HT
AF Wang, Lin
   Wang, Zheyi
   Yang, Zhihua
   Yang, Kang
   Yang, Hongtao
TI Study of the Active Components and Molecular Mechanism of Tripterygium
   wilfordii in the Treatment of Diabetic Nephropathy
SO FRONTIERS IN MOLECULAR BIOSCIENCES
LA English
DT Article
DE Tripterygium wilfordii; diabetic nephropathy; active ingredients;
   molecular mechanism of action; network pharmacology
ID ENDOTHELIAL GROWTH-FACTOR; TUMOR-NECROSIS-FACTOR; HIGH GLUCOSE;
   INSULIN-RESISTANCE; TNF-ALPHA; MESANGIAL CELLS; GENE-EXPRESSION;
   KIDNEY-DISEASE; IN-VIVO; HOOK F
AB We aimed to explore the active ingredients and molecular mechanism of Tripterygium wilfordii (TW) in the treatment of diabetic nephropathy (DN) through network pharmacology and molecular biology. First, the active ingredients and potential targets of TW were obtained through the Traditional Chinese Medicine Systems Pharmacology Database and Analysis Platform (TCMSP) and related literature materials, and Cytoscape 3.7.2 software was used to construct the active ingredient-target network diagram of TW. Second, the target set of DN was obtained through the disease database, and the potential targets of TW in the treatment of DN were screened through a Venn diagram. A protein interaction network diagram (PPI) was constructed with the help of the String platform and Cytoscape 3.7.2. Third, the ClueGO plug-in tool was used to enrich the GO biological process and the KEGG metabolic pathway. Finally, molecular docking experiments and cell pathway analyses were performed. As a result, a total of 52 active ingredients of TW were screened, and 141 predicted targets and 49 target genes related to DN were identified. The biological process of GO is mediated mainly through the regulation of oxygen metabolism, endothelial cell proliferation, acute inflammation, apoptotic signal transduction pathway, fibroblast proliferation, positive regulation of cyclase activity, adipocyte differentiation and other biological processes. KEGG enrichment analysis showed that the main pathways involved were AGE-RAGE, vascular endothelial growth factor, HIF-1, IL-17, relaxin signalling pathway, TNF, Fc epsilon RI, insulin resistance and other signaling pathways. It can be concluded that TW may treat DN by reducing inflammation, reducing antioxidative stress, regulating immunity, improving vascular disease, reducing insulin resistance, delaying renal fibrosis, repairing podocytes, and reducing cell apoptosis, among others, with multicomponent, multitarget and multisystem characteristics.
C1 [Wang, Lin; Yang, Zhihua; Yang, Kang; Yang, Hongtao] Tianjin Univ Tradit Chinese Med, Affiliated Hosp 1, Grad Sch, Tianjin, Peoples R China.
   [Wang, Zheyi] Beijing Univ Chinese Med, Dongzhimen Hosp, Beijing, Peoples R China.
RP Wang, L; Yang, HT (corresponding author), Tianjin Univ Tradit Chinese Med, Affiliated Hosp 1, Grad Sch, Tianjin, Peoples R China.
EM TianJinWangLin@126.com; tjtcmht@126.com
FU National Natural Science Foundation of ChinaNational Natural Science
   Foundation of China (NSFC) [81873263]
FX This work is supported by the National Natural Science Foundation of
   China (NO 81873263).
CR Ahmed AK, 2007, KIDNEY INT, V71, P755, DOI 10.1038/sj.ki.5002108
   Ashburner M, 2000, NAT GENET, V25, P25, DOI 10.1038/75556
   Baelde HJ, 2004, AM J KIDNEY DIS, V43, P636, DOI 10.1053/j.ajkd.2003.12.028
   Bardou P, 2014, BMC BIOINFORMATICS, V15, DOI 10.1186/1471-2105-15-293
   Barrera-Chimal J, 2020, DIABETES OBES METAB, V22, P16, DOI 10.1111/dom.13969
   Begitt A, 2014, NAT IMMUNOL, V15, P168, DOI 10.1038/ni.2794
   Benchoula K, 2021, BIOCHEM PHARMACOL, V188, DOI 10.1016/j.bcp.2021.114531
   BENSON D, 1990, GENOMICS, V6, P389, DOI 10.1016/0888-7543(90)90583-G
   BERTANI T, 1989, AM J PATHOL, V134, P419
   Bienias B, 2018, MEDICINE, V97, DOI 10.1097/MD.0000000000009964
   Bindea G, 2009, BIOINFORMATICS, V25, P1091, DOI 10.1093/bioinformatics/btp101
   Bowman T, 2000, ONCOGENE, V19, P2474, DOI 10.1038/sj.onc.1203527
   Boyle JJ, 2003, ARTERIOSCL THROM VAS, V23, P1553, DOI 10.1161/01.ATV.0000086961.44581.B7
   Brown AC, 2017, FOOD CHEM TOXICOL, V107, P502, DOI 10.1016/j.fct.2016.07.024
   Bupp MRG, 2015, CELL IMMUNOL, V294, P102, DOI 10.1016/j.cellimm.2015.02.002
   Burley Stephen K, 2017, Methods Mol Biol, V1607, P627, DOI 10.1007/978-1-4939-7000-1_26
   Bus P, 2017, DIABETOLOGIA, V60, P1813, DOI 10.1007/s00125-017-4322-3
   Chen BJ, 2001, LEUKEMIA LYMPHOMA, V42, P253, DOI 10.3109/10428190109064582
   Chen SR, 2018, FRONT PHARMACOL, V9, DOI 10.3389/fphar.2018.00104
   Chen X, 2002, NUCLEIC ACIDS RES, V30, P412, DOI 10.1093/nar/30.1.412
   Chen ZH, 2010, KIDNEY INT, V77, P974, DOI 10.1038/ki.2010.41
   Chu CB, 2014, J SURG RES, V186, P398, DOI 10.1016/j.jss.2013.07.048
   Cui SY, 2017, ENDOCRINOLOGY, V158, P1671, DOI 10.1210/en.2016-1781
   De Vriese A, 2001, J AM SOC NEPHROL, V12, P993, DOI 10.1681/ASN.V125993
   DeLano W.L., 2002, CCP4 NEWSLETTER PROT, V40, P82
   Demir DB, 2016, CURR OPIN NEPHROL HY, V25, P348, DOI 10.1097/MNH.0000000000000234
   Dong XG, 2017, J HUAZHONG U SCI-MED, V37, P25, DOI 10.1007/s11596-017-1689-9
   Eddy AA, 2000, PEDIATR NEPHROL, V15, P290, DOI 10.1007/s004670000461
   Eddy AA, 1996, J AM SOC NEPHROL, V7, P2495
   Elad N, 2013, J CELL SCI, V126, P4099, DOI 10.1242/jcs.120295
   Elsherbiny Nehal M., 2013, Inflammation & Allergy Drug Targets, V12, P153
   Fatima LA, 2017, SCI REP-UK, V7, DOI 10.1038/s41598-017-16686-7
   Fischer-Posovszky P, 2012, MOL CELL ENDOCRINOL, V358, P135, DOI 10.1016/j.mce.2012.03.018
   FLOWER RJ, 1974, BIOCHEM PHARMACOL, V23, P1439, DOI 10.1016/0006-2952(74)90381-5
   Flyvbjerg A, 2002, DIABETES, V51, P3090, DOI 10.2337/diabetes.51.10.3090
   Fox CS, 2005, DIABETES CARE, V28, P2436, DOI 10.2337/diacare.28.10.2436
   Fukuda R, 2002, J BIOL CHEM, V277, P38205, DOI 10.1074/jbc.M203781200
   Galkina E, 2006, J AM SOC NEPHROL, V17, P368, DOI 10.1681/ASN.2005080859
   Gao Q, 2010, NEPHROL DIAL TRANSPL, V25, P3539, DOI 10.1093/ndt/gfq245
   Garcia-Garcia PM, 2014, WORLD J DIABETES, V5, P431, DOI 10.4239/wjd.v5.i4.431
   Ge YC, 2013, J TRANSL MED, V11, DOI 10.1186/1479-5876-11-134
   Guccione M, 2002, AM J PHYSIOL-RENAL, V282, pF164, DOI 10.1152/ajprenal.0318.2000
   Haddad JJ, 2001, FEBS LETT, V505, P269, DOI 10.1016/S0014-5793(01)02833-2
   Hamdy N., 2018, KASR AI AINY MED J, V24, P59, DOI [10.4103/kamj.kamj_18_18, DOI 10.4103/KAMJ.KAMJ_18_18]
   Han F, 2018, J CELL PHYSIOL, V233, P2225, DOI 10.1002/jcp.26092
   Han F, 2017, INT J BIOL SCI, V13, P1266, DOI 10.7150/ijbs.20485
   Hanefeld M, 2016, HORM METAB RES, V48, P529, DOI 10.1055/s-0042-106295
   Heljic Mediha, 2011, Front Biosci (Schol Ed), V3, P98, DOI 10.2741/s135
   Hewitson P, 2009, J CHROMATOGR A, V1216, P4187, DOI 10.1016/j.chroma.2008.12.005
   Higgins DF, 2007, J CLIN INVEST, V117, P3810, DOI 10.1172/JCI30487
   Higgins DF, 2003, KIDNEY INT, V64, P2079, DOI 10.1046/j.1523-1755.2003.00306.x
   Hirt-Minkowski P, 2014, TRANSPL IMMUNOL, V30, P1, DOI 10.1016/j.trim.2013.11.004
   Hong Y, 2016, OPEN MED-WARSAW, V11, P611, DOI 10.1515/med-2016-0099
   Horn MP, 2001, FASEB J, V15, P2268, DOI 10.1096/fj.00-0890hyp
   Huang FJ, 2019, EBIOMEDICINE, V48, P491, DOI 10.1016/j.ebiom.2019.09.002
   Huang JH, 2017, MOL MED REP, V16, P4583, DOI 10.3892/mmr.2017.7149
   Huang WJ, 2020, BIOMED PHARMACOTHER, V121, DOI 10.1016/j.biopha.2019.109599
   Huang XJ, 2018, INT J BIOL SCI, V14, P1483, DOI 10.7150/ijbs.27173
   Hyder SM, 1998, CANCER RES, V58, P392
   Infusino GA, 2012, MICROVASC RES, V83, P89, DOI 10.1016/j.mvr.2011.09.011
   Kang DH, 2001, J AM SOC NEPHROL, V12, P1448, DOI 10.1681/ASN.V1271448
   Kato M, 2006, J AM SOC NEPHROL, V17, P3325, DOI 10.1681/ASN.2006070754
   Kato M, 2019, NAT REV NEPHROL, V15, P327, DOI 10.1038/s41581-019-0135-6
   Kietzmann T, 1999, BLOOD, V94, P4177, DOI 10.1182/blood.V94.12.4177.424k14_4177_4185
   Kim JE, 2013, PLOS ONE, V8, DOI 10.1371/journal.pone.0062068
   Kroker AJ, 2015, PPAR RES, V2015, DOI 10.1155/2015/816856
   Laskowski RA, 2011, J CHEM INF MODEL, V51, P2778, DOI 10.1021/ci200227u
   LASTER SM, 1988, J IMMUNOL, V141, P2629
   Lavoz C, 2020, J CLIN MED, V9, DOI 10.3390/jcm9020302
   Lee JY, 2015, J ETHNOPHARMACOL, V172, P254, DOI 10.1016/j.jep.2015.06.028
   Lee YS, 2010, BIOCHEM PHARMACOL, V79, P1674, DOI 10.1016/j.bcp.2010.01.034
   LEUNG DW, 1989, SCIENCE, V246, P1306, DOI 10.1126/science.2479986
   [李静 Li Jing], 2018, [中草药, Chinese Traditional and Herbal Drugs], V49, P179
   Li SY, 2014, KIDNEY INT, V86, P358, DOI 10.1038/ki.2014.67
   Li XY, 2017, MOL THER-NUCL ACIDS, V9, P48, DOI 10.1016/j.omtn.2017.08.011
   Li YJ, 2019, J CLIN INVEST, V129, P1129, DOI 10.1172/JCI121987
   Li ZH, 2017, PHYTOTHER RES, V31, P1090, DOI 10.1002/ptr.5831
   Liang XH, 2020, AM J TRANSL RES, V12, P800
   Lin M, 2012, J AM SOC NEPHROL, V23, P86, DOI 10.1681/ASN.2010111210
   Liu HF, 2016, INT J BIOCHEM CELL B, V70, P149, DOI 10.1016/j.biocel.2015.11.016
   Liu LM, 2019, J MOL CELL BIOL, V11, P371, DOI 10.1093/jmcb/mjy042
   Liu MN, 2017, J CELL MOL MED, V21, P1248, DOI 10.1111/jcmm.13060
   Liu WH, 2009, MOL CELL BIOCHEM, V325, P99, DOI 10.1007/s11010-008-0024-y
   Liu XF, 2015, RSC ADV, V5, P34572, DOI 10.1039/c4ra17009a
   [刘志红 LIU Zhi-Hong], 2009, [肾脏病与透析肾移植杂志, Chinese Journal of Nephrology, Dialysis & Transplantation], V18, P303
   Luo D, 2019, FRONT MED-PRC, V13, P556, DOI 10.1007/s11684-018-0649-5
   Ma J, 2007, PHYTOCHEMISTRY, V68, P1172, DOI 10.1016/j.phytochem.2007.02.021
   Ma RX, 2013, EXP THER MED, V6, P649, DOI 10.3892/etm.2013.1226
   Malik S, 2015, EXP TOXICOL PATHOL, V67, P427, DOI 10.1016/j.etp.2015.04.008
   McCarthy ET, 1998, J AM SOC NEPHROL, V9, P433
   Medina Alejandro Marín, 2018, Braz. J. Nephrol., V40, P273, DOI [10.1590/2175-8239-JBN-3824, 10.1590/2175-8239-jbn-3824]
   Meng XM, 2014, NAT REV NEPHROL, V10, P493, DOI 10.1038/nrneph.2014.114
   Montero RM, 2016, INT UROL NEPHROL, V48, P99, DOI 10.1007/s11255-015-1121-y
   MORHAM SG, 1995, CELL, V83, P473, DOI 10.1016/0092-8674(95)90125-6
   Navarro JF, 2006, CYTOKINE GROWTH F R, V17, P441, DOI 10.1016/j.cytogfr.2006.09.011
   Nielsen AE, 2017, FUTURE MED CHEM, V9, P1345, DOI 10.4155/fmc-2017-0101
   Oliveros J. C., 2007, VENNY INTERACTIVE TO
   Pan P, 2013, ACTA NEUROPATHOL COM, V1, DOI 10.1186/2051-5960-1-39
   Pan SY, 2013, J FORMOS MED ASSOC, V112, P587, DOI 10.1016/j.jfma.2013.02.003
   Pinero J, 2017, NUCLEIC ACIDS RES, V45, pD833, DOI 10.1093/nar/gkw943
   Rakitianskaia I A, 2013, Adv Gerontol, V26, P658
   Ramana CV, 2000, ONCOGENE, V19, P2619, DOI 10.1038/sj.onc.1203525
   Rao NQ, 2019, STEM CELLS INT, V2019, DOI 10.1155/2019/2751475
   Richard DE, 2000, J BIOL CHEM, V275, P26765
   Rogacka D, 2014, INT J BIOCHEM CELL B, V51, P120, DOI 10.1016/j.biocel.2014.04.008
   Ru JL, 2014, J CHEMINFORMATICS, V6, DOI 10.1186/1758-2946-6-13
   Sanajou D, 2018, EUR J PHARMACOL, V833, P158, DOI 10.1016/j.ejphar.2018.06.001
   Sanchez AP, 2009, EXPERT REV MOL MED, V11, DOI 10.1017/S1462399409001057
   Sanz PM, 2006, FRONT BIOSCI-LANDMRK, V11, P2876, DOI 10.2741/2016
   Shao F, 2006, J PHARMACEUT BIOMED, V41, P341, DOI 10.1016/j.jpba.2005.11.026
   Sharma A, 2018, FRONT PHYSIOL, V9, DOI 10.3389/fphys.2018.00114
   Sharma D, 2019, BIOMED PHARMACOTHER, V109, P1610, DOI 10.1016/j.biopha.2018.10.195
   Sharma K, 1996, DIABETES, V45, P522, DOI 10.2337/diabetes.45.4.522
   Singh LP, 2001, DIABETES, V50, P2355, DOI 10.2337/diabetes.50.10.2355
   Song CD, 2019, BMC COMPLEM ALTERN M, V19, DOI 10.1186/s12906-019-2616-3
   Stark GR, 2012, IMMUNITY, V36, P503, DOI 10.1016/j.immuni.2012.03.013
   Sun L, 2015, KIDNEY INT, V88, P662, DOI 10.1038/ki.2015.250
   Sung SH, 2006, J AM SOC NEPHROL, V17, P3093, DOI 10.1681/ASN.2006010064
   Sutariya B, 2016, IMMUNOPHARM IMMUNOT, V38, P39, DOI 10.3109/08923973.2015.1127382
   Svensson M, 2006, DIABETES-METAB RES, V22, P401, DOI 10.1002/dmrr.648
   Tahara A, 2018, EUR J PHARMACOL, V830, P68, DOI 10.1016/j.ejphar.2018.04.024
   Takahashi T, 1998, KIDNEY INT, V53, P826, DOI 10.1046/j.1523-1755.1998.00822.x
   Takiyama Y, 2014, BIOMED RES INT, V2014, DOI 10.1155/2014/837421
   Tang W, 2012, ACTA PHARMACOL SIN, V33, P1112, DOI 10.1038/aps.2012.108
   Toth-Manikowski S, 2015, J DIABETES RES, V2015, DOI 10.1155/2015/697010
   Trott O, 2010, J COMPUT CHEM, V31, P455, DOI 10.1002/jcc.21334
   TUCKER BJ, 1992, KIDNEY INT, V42, P1160, DOI 10.1038/ki.1992.400
   Tufro A, 2012, SEMIN NEPHROL, V32, P385, DOI 10.1016/j.semnephrol.2012.06.010
   Turpaev KT, 2006, MOL BIOL+, V40, P851, DOI 10.1134/S0026893306060033
   VANE JR, 1971, NATURE-NEW BIOL, V231, P232, DOI 10.1038/newbio231232a0
   Visavadiya NP, 2011, NEPHRON EXP NEPHROL, V117, pE62, DOI [10.1159/000320593, 10.1159/000320594]
   Wada J, 2016, NAT REV NEPHROL, V12, P13, DOI 10.1038/nrneph.2015.175
   Wang D, 2018, PHYTOTHER RES, V32, P436, DOI 10.1002/ptr.5987
   Wang SX, 2018, NAT COMMUN, V9, DOI 10.1038/s41467-018-03628-8
   Wang XW, 2019, BIOMED PHARMACOTHER, V118, DOI 10.1016/j.biopha.2019.109232
   Wishart DS, 2008, NUCLEIC ACIDS RES, V36, pD901, DOI 10.1093/nar/gkm958
   Wu W, 2017, INT J MOL MED, V40, P721, DOI 10.3892/ijmm.2017.3068
   Xiao-Wen C., 2016, PROTECTIVE ROLE MECH
   Xie XC, 2015, BIOL PHARM BULL, V38, P1464, DOI 10.1248/bpb.b15-00127
   Ya-Fei W., 2019, PPARG NEGATIVELY MOD
   Yan R, 2019, J CELL BIOCHEM, V120, P6998, DOI 10.1002/jcb.27937
   Yang HJ, 2006, CANCER RES, V66, P4758, DOI 10.1158/0008-5472.CAN-05-4529
   Yao H, 2019, EVID-BASED COMPL ALT, V2019, DOI 10.1155/2019/5124026
   Yiu WH, 2018, NEPHROL DIAL TRANSPL, V33, P1323, DOI 10.1093/ndt/gfx336
   Yuan ZX, 2015, EUR J PHARM BIOPHARM, V94, P363, DOI 10.1016/j.ejpb.2015.06.012
   Zeng Z, 2010, HUM GENET, V127, P373, DOI 10.1007/s00439-009-0783-x
   Zhan XJ, 2018, MOL IMMUNOL, V104, P61, DOI 10.1016/j.molimm.2018.10.021
   Zhang BY, 2016, J ETHNOPHARMACOL, V185, P243, DOI 10.1016/j.jep.2016.03.027
   Zhang B, 2019, MOLECULES, V24, DOI 10.3390/molecules24020247
   Zhang C, 2016, FRONT PHARMACOL, V7, DOI 10.3389/fphar.2016.00402
   Zhang C, 2014, INT J NANOMED, V9, P1049, DOI 10.2147/IJN.S55144
   Zhang M, 2019, PHYTOTHER RES, V33, P1191, DOI 10.1002/ptr.6314
   Zhang W, 2017, AM J PHYSIOL-RENAL, V313, pF906, DOI 10.1152/ajprenal.00178.2017
   Zhang YL, 2013, J NUTR BIOCHEM, V24, P638, DOI 10.1016/j.jnutbio.2012.03.008
   Zheng CX, 2008, KIDNEY INT, V74, P596, DOI 10.1038/ki.2008.203
   Zhou YX, 2009, CHINESE MED J-PEKING, V122, P1666, DOI 10.3760/cma.j.issn.0366-6999.2009.14.012
   Zhu BC, 2018, BIOMED PHARMACOTHER, V105, P159, DOI 10.1016/j.biopha.2018.04.054
   Ziaei S, 2016, AVICENNA J PHYTOMEDI, V6, P149
NR 158
TC 0
Z9 0
U1 0
U2 0
PU FRONTIERS MEDIA SA
PI LAUSANNE
PA AVENUE DU TRIBUNAL FEDERAL 34, LAUSANNE, CH-1015, SWITZERLAND
EI 2296-889X
J9 FRONT MOL BIOSCI
JI Front. Mol. Biosci.
PD JUN 7
PY 2021
VL 8
AR 664416
DI 10.3389/fmolb.2021.664416
PG 21
WC Biochemistry & Molecular Biology
SC Biochemistry & Molecular Biology
GA SV3VF
UT WOS:000663749300001
PM 34164430
OA DOAJ Gold, Green Published
DA 2021-07-01
ER

PT J
AU Wang, JS
   Wang, JM
   Deng, S
   Gong, XF
   Bao, BH
   Meng, FC
   Feng, JL
   Kuang, H
   Li, HS
   Cui, HS
   Wang, B
AF Wang, Jisheng
   Wang, Jiamei
   Deng, Sheng
   Gong, Xuefeng
   Bao, Binghao
   Meng, Fanchao
   Feng, Junlong
   Kuang, Hao
   Li, Haisong
   Cui, Hongsheng
   Wang, Bin
TI Exploration of the effect of pulmonary fibrosis on erectile function in
   rats: A study based on bioinformatics and experimental research
SO ANDROLOGIA
LA English
DT Article; Early Access
DE erectile dysfunction; network pharmacology; pulmonary fibrosis; rat
   experiment; serum hormones
ID DYSFUNCTION; HYPOXIA
AB First, the bioinformatics database was used to predict the potential targets and signaling pathways of pulmonary fibrosis (PF) leading to erectile dysfunction (ED), and bleomycin sulfate was used to create a PF rat model. Then, enzyme-linked immunosorbent assay (ELISA), Western blotting, Real-time fluorescent quantitative reverse transcription polymerase chain reaction (RT-qPCR) were used to detect the expression of sex hormones and related proteins and mRNA, and Hematoxylin and eosin (H&E) staining was used to compare the pathological changes of penile tissue. The results showed that, compared with group A, cyclic guanosine phosphate (cGMP) content in group B decreased, protein kinase CGMP-dependent 1(PKG1) and nitric oxide synthase 3 (eNOS) protein and mRNA expression were down-regulated, and phosphodiesterase 5A (PDE5A) protein and mRNA expression was up-regulated (p < .05); the penile tissue of rats in group B had pathological damage. And there was no change in sex hormone-related indicators in the two groups (p > .05). Therefore, PF inhibits erectile function by inhibiting the cGMP-PKG pathway and reducing the expression of eNOS and PKG1 protein and mRNA. And by up-regulating the expression of PDE5A to impair erectile function.
C1 [Wang, Jisheng; Deng, Sheng; Bao, Binghao; Meng, Fanchao; Feng, Junlong; Kuang, Hao] Beijing Univ Chinese Med, Clin Med Coll 1, Beijing, Peoples R China.
   [Wang, Jisheng; Deng, Sheng; Bao, Binghao; Meng, Fanchao; Feng, Junlong; Kuang, Hao; Li, Haisong; Wang, Bin] Beijing Univ Chinese Med, Dongzhimen Hosp, Androl Dept, Beijing 100700, Peoples R China.
   [Wang, Jiamei; Gong, Xuefeng; Cui, Hongsheng] Beijing Univ Chinese Med, Dept Resp Med, Affiliated Hosp 3, Beijing 100029, Peoples R China.
RP Li, HS; Wang, B (corresponding author), Beijing Univ Chinese Med, Dongzhimen Hosp, Androl Dept, Beijing 100700, Peoples R China.; Cui, HS (corresponding author), Beijing Univ Chinese Med, Dept Resp Med, Affiliated Hosp 3, Beijing 100029, Peoples R China.
EM lihs369@sina.com; Hshcui@sina.com; dayiwangbin@sina.com
FU National Natural Science Foundation of ChinaNational Natural Science
   Foundation of China (NSFC) [81774320, 81273756]
FX This study was supported by the National Natural Science Foundation of
   China (81774320 and 81273756).
CR Adegunsoye A, 2015, MEDIAT INFLAMM, V2015, DOI 10.1155/2015/510105
   Corbin JD, 2002, UROLOGY, V60, P4, DOI 10.1016/S0090-4295(02)01686-2
   Husnu T, 2015, AFR HEALTH SCI, V15, P171, DOI 10.4314/ahs.v15i1.23
   Itoga A, 2020, BMJ OPEN DIAB RES CA, V8, DOI 10.1136/bmjdrc-2019-001111
   Kirsch M, 2008, FASEB J, V22, P30, DOI 10.1096/fj.06-7526com
   Lin CS, 2005, J SEX MED, V2, P478, DOI 10.1111/j.1743-6109.2005.00080.x
   Meyer KC, 2017, EXPERT REV RESP MED, V11, P343, DOI 10.1080/17476348.2017.1312346
   Mills TM, 2001, INT J IMPOT RES, V13, pS29, DOI 10.1038/sj.ijir.3900774
   Moore BB, 2008, AM J PHYSIOL-LUNG C, V294, pL152, DOI 10.1152/ajplung.00313.2007
   Park J, 2018, UROLOGY, V113, DOI 10.1016/j.urology.2017.11.040
   Perez M, 2017, PLOS ONE, V12, DOI 10.1371/journal.pone.0180957
   Tao WY, 2013, J ETHNOPHARMACOL, V145, P1, DOI 10.1016/j.jep.2012.09.051
   Thompson IM, 2005, JAMA-J AM MED ASSOC, V294, P2996, DOI 10.1001/jama.294.23.2996
   Wang JS, 2020, MED SCI MONITOR, V26, DOI 10.12659/MSM.927491
   Wang SJ, 2003, DEV DYNAM, V228, P630, DOI 10.1002/dvdy.10412
   Wang WY, 2017, SEX MED-UK, V5, pE19, DOI 10.1016/j.esxm.2016.10.001
   Weng TT, 2014, AM J RESP CRIT CARE, V190, P1402, DOI 10.1164/rccm.201404-0744OC
   Yu DP, 2015, GENET MOL RES, V14, P10482, DOI 10.4238/2015.September.8.9
   Zhou Y, 2011, J IMMUNOL, V186, P1097, DOI 10.4049/jimmunol.1002907
NR 19
TC 0
Z9 0
U1 1
U2 1
PU WILEY
PI HOBOKEN
PA 111 RIVER ST, HOBOKEN 07030-5774, NJ USA
SN 0303-4569
EI 1439-0272
J9 ANDROLOGIA
JI Andrologia
AR e14085
DI 10.1111/and.14085
EA JUN 2021
PG 10
WC Andrology
SC Endocrinology & Metabolism
GA SN0XS
UT WOS:000658021900001
PM 34091926
DA 2021-07-01
ER

PT J
AU Yang, LJ
   Gao, SH
   Su, ZZ
   Qin, XM
   Li, ZY
AF Yang, LinJiao
   Gao, Shuhong
   Su, Zhenzhi
   Qin, Xuemei
   Li, Zhenyu
TI Identification of the constituents and the cancer-related targets of the
   fruit of Solanum nigrum based on molecular docking and network
   pharmacology
SO JOURNAL OF PHARMACEUTICAL AND BIOMEDICAL ANALYSIS
LA English
DT Article
DE Solanum nigrum; Fruit; UHPLC-Q Orbitrap HRMS; 1HNMR; Network
   pharmacology; Molecular docking
ID SOLAMARGINE; GROWTH; SERUM
AB The fruit of Solanum nigrum (FSN) exhibited a variety of biological activities. However, the chemical composition of the fruit, as well as the steroidal alkaloids responsible for the bioactivity and the mechanism of action need to be further studied. The ultrahigh performance liquid chromatography coupled with hybrid quadrupole-orbitrap mass spectrometry (UHPLC-Q Orbitrap HRMS) and nuclear magnetic resonance (NMR) were applied to investigate the chemical composition of FSN, which led to the identification of 170 compounds, including 12 amino acids, 4 caffeoylquinic acids, 2 flavonols, 114 steroid alkaloids, 5 steroid saponins and 33 other structure compounds. The network pharmacology showed that the anticancer effect of 14 steroid alkaloids was probably acting through 99 biological targets. Among them, 11 alkaloids and 11 targets probably played the important role based on the results of molecular docking. This study enriched our knowledge about the chemical composition of FSN, as well as the anticancer mechanism of steroidal alkaloids in FSN.
   (c) 2021 Elsevier B.V. All rights reserved.
C1 [Yang, LinJiao; Qin, Xuemei; Li, Zhenyu] Shanxi Univ, Modern Res Ctr Tradit Chinese Med, Wucheng Rd 92, Taiyuan 030006, Shanxi, Peoples R China.
   [Gao, Shuhong; Su, Zhenzhi] Shanxi Pharmaceut Vocat Coll, Taiyuan 030031, Peoples R China.
   [Yang, LinJiao; Qin, Xuemei; Li, Zhenyu] Shanxi Univ, Minist Educ, Key Lab Chem Biol & Mol Engn, Wucheng Rd 92, Taiyuan 030006, Peoples R China.
RP Li, ZY (corresponding author), Shanxi Univ, Modern Res Ctr Tradit Chinese Med, Wucheng Rd 92, Taiyuan 030006, Shanxi, Peoples R China.
EM lizhenyu@sxu.edu.cn
FU Key Laboratory of Effective Substances Research and Utilization in TCM
   of Shanxi Province [201605D111004]; Science and technology innovation
   team of Shanxi Province [201605D131045-18]
FX This study was financially supported by Key Laboratory of Effective
   Substances Research and Utilization in TCM of Shanxi Province
   (201605D111004), and Science and technology innovation team of Shanxi
   Province (201605D131045-18). We also thank Scientific Instrument Center
   of Shanxi University for the NMR analysis.
CR Ahmed KEM, 2018, TOXICOL IN VITRO, V52, P332, DOI 10.1016/j.tiv.2018.07.002
   Al Sinani SS, 2016, CANCER CELL INT, V16, DOI 10.1186/s12935-016-0287-4
   Best B, 2018, MOL CELL BIOCHEM, V446, P199, DOI 10.1007/s11010-018-3286-z
   Chester K., 2017, FRONT PHARMACOL, V8, P1, DOI DOI 10.3389/FPHAR.2017.00434
   Ding X, 2013, FOOD CHEM, V141, P1181, DOI 10.1016/j.foodchem.2013.03.062
   He P, 2014, ANAL METHODS-UK, V6, P2736, DOI 10.1039/c3ay42119h
   Hillenmeyer S, 2016, BIOINFORMATICS, V32, P3815, DOI 10.1093/bioinformatics/btw530
   Hong M., 2017, MOLECULES, V22, P1
   Hsin KY, 2013, PLOS ONE, V8, DOI 10.1371/journal.pone.0083922
   Hu K, 1999, PLANTA MED, V65, P35, DOI 10.1055/s-1999-13958
   Huai JX, 2019, J ETHNOPHARMACOL, V241, DOI 10.1016/j.jep.2019.111900
   Lee Y, 2018, EUR J OBSTET GYN R B, V221, P151, DOI 10.1016/j.ejogrb.2017.12.047
   Lelario F, 2019, TOXINS, V11, DOI 10.3390/toxins11040230
   Li ZY, 2015, J PHARMACEUT BIOMED, V103, P44, DOI 10.1016/j.jpba.2014.10.028
   Lin TC, 2011, J AGR FOOD CHEM, V59, P1667, DOI 10.1021/jf103698b
   MAO Z, 2019, EVID-BASED COMPL ALT, P1
   Meng XY, 2011, CURR COMPUT-AID DRUG, V7, P146
   Pham MQ, 2019, FUND CLIN PHARMACOL, V33, P385, DOI 10.1111/fcp.12447
   Monmai C, 2018, J MICROBIOL BIOTECHN, V28, P1635, DOI 10.4014/jmb.1802.03044
   Ortuno-Sahagun D, 2014, J MOL NEUROSCI, V52, P366, DOI 10.1007/s12031-013-0157-7
   Sawada Y, 2009, PLANT CELL PHYSIOL, V50, P37, DOI 10.1093/pcp/pcn183
   Shi FQ, 2019, J SEP SCI, V42, P2471, DOI 10.1002/jssc.201801165
   Suh SS, 2018, INT J MED SCI, V15, P929, DOI 10.7150/ijms.26410
   Tang Q, 2017, CELL PHYSIOL BIOCHEM, V43, P2310, DOI 10.1159/000484383
   Wang X, 2018, 2018 11TH INTERNATIONAL SYMPOSIUM ON CHINESE SPOKEN LANGUAGE PROCESSING (ISCSLP), P76, DOI 10.1109/ISCSLP.2018.8706689
   Wang X, 2017, AM J TRANSL RES, V9, P3977
   Willems JL, 2016, ANAL CHIM ACTA, V933, P164, DOI 10.1016/j.aca.2016.05.041
   Xiang LM, 2019, FITOTERAPIA, V137, DOI 10.1016/j.fitote.2019.104268
   Xiang S.T., 2016, SCI REP, V6, P3
   Xiong Y.Y., 2019, J CELL BIOCHEM, P1
   Yang XP, 2019, ERGONOMICS, V62, P767, DOI 10.1080/00140139.2019.1587006
   Yu GH, 2017, INT J CHRONIC OBSTR, V12, P85, DOI 10.2147/COPD.S121079
   Yu ST, 2019, J CHROMATOGR A, V1599, P125, DOI 10.1016/j.chroma.2019.04.008
   Yu ST, 2019, J PHARMACEUT BIOMED, V166, P281, DOI 10.1016/j.jpba.2019.01.020
   Yuan B, 2020, FOOD CHEM, V312, DOI 10.1016/j.foodchem.2019.126030
   Zhong YB, 2018, TOXINS, V10, DOI 10.3390/toxins10120487
   Zhou XL, 2006, J NAT PROD, V69, P1158, DOI 10.1021/np060091z
   Zhou Y, 2014, TUMOR BIOL, V35, P8169, DOI 10.1007/s13277-014-2047-1
NR 38
TC 0
Z9 0
U1 10
U2 10
PU ELSEVIER
PI AMSTERDAM
PA RADARWEG 29, 1043 NX AMSTERDAM, NETHERLANDS
SN 0731-7085
EI 1873-264X
J9 J PHARMACEUT BIOMED
JI J. Pharm. Biomed. Anal.
PD JUN 5
PY 2021
VL 200
AR 114067
DI 10.1016/j.jpba.2021.114067
PG 10
WC Chemistry, Analytical; Pharmacology & Pharmacy
SC Chemistry; Pharmacology & Pharmacy
GA SA9WT
UT WOS:000649654900002
PM 33892394
DA 2021-07-01
ER

PT J
AU Lv, F
   Du, Q
   Li, L
   Xi, X
   Liu, QL
   Li, WJ
   Liu, SQ
AF Lv, Feng
   Du, Qian
   Li, Lin
   Xi, Xin
   Liu, Qinglong
   Li, Wenjun
   Liu, Songqing
TI Eriodictyol inhibits glioblastoma migration and invasion by reversing
   EMT via downregulation of the P38 MAPK/GSK-3 beta/ZEB1 pathway
SO EUROPEAN JOURNAL OF PHARMACOLOGY
LA English
DT Article
DE Eriodictyol; Glioblastoma; EMT; Migration; Invasion; Network
   pharmacology
ID EPITHELIAL-MESENCHYMAL TRANSITION; OXIDATIVE STRESS; GLIOMA INVASION;
   CELL-MIGRATION; ACTIVATION; PROGRESSION; SURVIVAL; BIOLOGY; KINASE
AB Eriodictyol (ERD) is a natural flavonoid that exists in many vegetables and fruits, especially citrus fruits. It has been proven to have many pharmacological effects, such as antioxidative, anti-inflammatory and neuroprotective effects. Our previous study showed that eriodictyol could inhibit the proliferation and induce the apoptosis of glioblastoma cells by downregulating the PI3K/Akt/NF-?B pathway and restraining its migration and invasion. However, the mechanism by which eriodictyol prevents glioblastoma metastasis is still unknown. Epithelial?mesenchymal transition (EMT) is a key process for many cancer metastases; it also confers locomotivity to tumor cells, including glioblastoma. In this study, we found that eriodictyol can suppress the migration and invasion of glioblastoma A172 and U87 MG cell lines by suppressing the EMT markers ? N-cadherin and Ecadherin through Wound healing and Transwell assays, Western blot, RT-qPCR, immunofluorescence and immunohistochemistry. Further research revealed that the mechanism could be connected with downregulation of the P38 MAPK/GSK-313/ZEB1 signaling pathway. These findings can provide a new idea for the treatment of glioblastoma.
C1 [Lv, Feng; Du, Qian; Li, Lin; Xi, Xin; Liu, Qinglong; Li, Wenjun; Liu, Songqing] Chongqing Med Univ, Gener Hosp, Affiliated Hosp 3, Dept Pharm, Chongqing 401120, Peoples R China.
RP Li, WJ; Liu, SQ (corresponding author), Chongqing Med Univ, Gener Hosp, Affiliated Hosp 3, Dept Pharm, Chongqing 401120, Peoples R China.
EM liwenjun0928@outlook.com; liusq@hospital.cqmu.edu.cn
FU Natural Science Foundation of Chongqing, ChinaNatural Science Foundation
   of Chongqing [cstc2020jcyj-msxmX0371]
FX This research was sponsored by the Natural Science Foundation of
   Chongqing, China. (No. cstc2020jcyj-msxmX0371).
CR Chen C, 2019, MOLECULES, V24, DOI 10.3390/molecules24203725
   Chen DL, 2019, J CANCER, V10, P4499, DOI 10.7150/jca.31487
   Chikano Y, 2015, MOL CANCER THER, V14, P564, DOI 10.1158/1535-7163.MCT-14-0479
   Choi D, 2020, BIOCHEM BIOPH RES CO, V528, P154, DOI 10.1016/j.bbrc.2020.05.087
   Davis FG, 1998, J NEUROSURG, V88, P1, DOI 10.3171/jns.1998.88.1.0001
   Demuth T, 2007, MOL CANCER THER, V6, P1212, DOI 10.1158/1535-7163.MCT-06-0711
   Ferluga S, 2014, GROWTH FACTORS, V32, P190, DOI 10.3109/08977194.2014.985787
   Guo GC, 2013, PLOS ONE, V8, DOI 10.1371/journal.pone.0072079
   Hameed A, 2018, EUR J PHARMACOL, V820, P245, DOI 10.1016/j.ejphar.2017.12.015
   Hoelzinger DB, 2007, J NATL CANCER I, V99, P1583, DOI 10.1093/jnci/djm187
   Hou Lewis C, 2006, Neurosurg Focus, V20, pE5
   Jing X, 2015, NEUROCHEM RES, V40, P1463, DOI 10.1007/s11064-015-1616-z
   Johnson J, 2009, INVEST OPHTH VIS SCI, V50, P2398, DOI 10.1167/iovs.08-2088
   Kwon H, 2019, ELE PSYCHOL CULT, P20
   Lee JK, 2011, ARCH PHARM RES, V34, P671, DOI 10.1007/s12272-011-0418-3
   Li CZ, 2016, EUR J PHARMACOL, V772, P124, DOI 10.1016/j.ejphar.2015.12.042
   Li H, 2019, THERANOSTICS, V9, P1909, DOI 10.7150/thno.30578
   Li WJ, 2020, FRONT PHARMACOL, V11, DOI 10.3389/fphar.2020.00114
   Ling GQ, 2016, INT J ONCOL, V49, P2387, DOI 10.3892/ijo.2016.3724
   Mariyappan P, 2017, TOXICOL RES-UK, V6, P678, DOI 10.1039/c7tx00074j
   McLendon RE, 2003, CANCER-AM CANCER SOC, V98, P1745, DOI 10.1002/cncr.11666
   Muller S, 2020, NAT CHEM, V12, P929, DOI 10.1038/s41557-020-0513-5
   Paramanantham A, 2020, MOLECULES, V25, DOI 10.3390/molecules25102396
   Paw I, 2015, CANCER LETT, V362, P1, DOI 10.1016/j.canlet.2015.03.015
   Phillips HS, 2006, CANCER CELL, V9, P157, DOI 10.1016/j.ccr.2006.02.019
   Song H, 2006, NEUROSCI RES, V56, P29, DOI 10.1016/j.neures.2006.04.019
   Tso CL, 2006, MOL CANCER RES, V4, P607, DOI 10.1158/1541-7786.MCR-06-0005
   Venkatesh HS, 2019, NATURE, V573, P539, DOI 10.1038/s41586-019-1563-y
   Wang ZW, 2015, MOL MED REP, V11, P3682, DOI 10.3892/mmr.2015.3167
   Wen SY, 2019, PHYTOMEDICINE, V57, P352, DOI 10.1016/j.phymed.2018.12.033
   Westphal M, 2011, NAT REV NEUROSCI, V12, P495, DOI 10.1038/nrn3060
   Yang W, 2019, CELL DEATH DIS, V10, DOI 10.1038/s41419-019-1449-9
   Zhong WL, 2020, THERANOSTICS, V10, P8790, DOI 10.7150/thno.44456
   Zhu GF, 2015, EXP THER MED, V10, P2259, DOI 10.3892/etm.2015.2827
   Zhu J, 2019, AM J TRANSL RES, V11, P3862
   Zohrabian VM, 2009, ANTICANCER RES, V29, P119
NR 36
TC 0
Z9 0
U1 3
U2 3
PU ELSEVIER
PI AMSTERDAM
PA RADARWEG 29, 1043 NX AMSTERDAM, NETHERLANDS
SN 0014-2999
EI 1879-0712
J9 EUR J PHARMACOL
JI Eur. J. Pharmacol.
PD JUN 5
PY 2021
VL 900
AR 174069
DI 10.1016/j.ejphar.2021.174069
PG 9
WC Pharmacology & Pharmacy
SC Pharmacology & Pharmacy
GA RY2CE
UT WOS:000647724400003
PM 33811837
DA 2021-07-01
ER

PT J
AU Zheng, YC
   Li, XK
   Yan, RY
   Deng, S
   Li, MY
   Zhang, J
   Ma, L
   Yu, HJ
AF Zheng, Yanchao
   Li, Xiankuan
   Yan, Renyi
   Deng, Sha
   Li, Mengyuan
   Zhang, Jian
   Ma, Lin
   Yu, Hongjian
TI Evaluation of Biological Mechanisms of Eucommiae Folium in Hypertensive
   Kidney Injury by Integration of Untargeted Metabolomics and Network
   Pharmacology
SO JOURNAL OF PROTEOME RESEARCH
LA English
DT Article
DE Eucommiae folium; hypertensive kidney injury; metabolomics; network
   pharmacology
ID NITRIC-OXIDE; ENDOTHELIUM; FAILURE; GENE; PAIR; ENOS
AB Hypertensive kidney injury (Hki) is one of the most common complications of hypertension. Early prevention and treatment of renal injury in patients with hypertension is great significance. The study, which used an integrated ultraperformance liquid chromatography-tandem mass spectrometry (UPLC-MS) analysis, network pharmacology approach, and plasma metabolomics, aimed to discover the active ingredients and therapeutic mechanisms of Eucommiae folium (Ef) in treating Hki. The chemical components of Ef were analyzed by UPLC-quadrupole time-of-flight mass spectrometry (UPLC-QTOF/MS), and the "compound-target-disease" network was constructed by screening the closely related drug targets from the drug-target database, then the signaling pathways related to Hki were analyzed. Finally, the enzyme-linked immunosorbent assay (ELISA) and real-time quantitative reverse-transcription polymerase chain reaction were used to test and verify the key targets in the common pathways of metabolomics and network pharmacology. The results indicated that Eucommiae folium might play an excellent role in treating Hki, likely through regulating the vascular endothelial growth factor signaling pathway, hypoxia inducible factor 1 (HIF-1) signaling pathway, and glycerophospholipid metabolism pathway, which were validated by increasing levels of nitric oxide, endothelial nitric oxide synthase and reducing levels of endothelin 1, angiotensin II, renin, cyclic guanosine monophosphate, blood urea nitrogen, and serum creatinine, as well as the reduced gene expression of Ache, Ddah2, Egfr, Lcat, Pla2g2a, Stat3 and Vegfa. The study systematically explored the protective mechanisms of Ef against Hki and also provided the practical treatment strategies of Hki from the Chinese herb.
C1 [Zheng, Yanchao; Yan, Renyi; Yu, Hongjian] Tianjin Ubasio Biotechnol Grp Co Ltd, Tianjin 300457, Peoples R China.
   [Zheng, Yanchao; Li, Xiankuan; Deng, Sha; Li, Mengyuan; Zhang, Jian; Ma, Lin] Tianjin Univ Tradit Chinese Med, Sch Chinese Mat Med, Tianjin 301617, Peoples R China.
RP Yu, HJ (corresponding author), Tianjin Ubasio Biotechnol Grp Co Ltd, Tianjin 300457, Peoples R China.
EM 401645141@qq.com
OI Yu, Hongjian/0000-0002-3871-3722
CR Anthony S, 2005, VASC MED, V10, pS3, DOI 10.1191/1358863x05vm595oa
   Chen CC, 2017, SCI REP-UK, V7, DOI 10.1038/s41598-017-18175-3
   Chow FY, 2005, J AM SOC NEPHROL, V16, P1711, DOI 10.1681/ASN.2004070612
   Ciborowski M, 2012, J PROTEOME RES, V11, P6231, DOI 10.1021/pr3008946
   Commission Chinese Pharmacopoeia., 2015, PHARMACOPOEIA PEOPLE, V1, P166
   Courant F, 2014, PROTEOMICS, V14, P2369, DOI 10.1002/pmic.201400255
   Devarajan P, 2010, ADV CHRONIC KIDNEY D, V17, P469, DOI 10.1053/j.ackd.2010.09.002
   Gao Y., 2006, CHIN J HEPATOBILIARY, V12, P127
   Hosoo S, 2015, MOLECULES, V20, P21971, DOI 10.3390/molecules201219826
   HUANG PL, 1995, NATURE, V377, P239, DOI 10.1038/377239a0
   Kell DB, 2014, DRUG DISCOV TODAY, V19, P171, DOI 10.1016/j.drudis.2013.07.014
   Keshavan P, 2005, J IMMUNOL, V174, P3709, DOI 10.4049/jimmunol.174.6.3709
   Laboratories G. Province Institute for Drug Control and Guizhou Province Chinese Medicine Research, 1978, CHIN MED HERBS RES, V8, P59
   LERMAN A, 1992, CIRCULATION, V85, P1894, DOI 10.1161/01.CIR.85.5.1894
   LERMAN A, 1992, CIRCULATION, V86, P12
   Li S, 2014, EVID-BASED COMPL ALT, V2014, DOI 10.1155/2014/138460
   Li XK, 2020, BIOORG CHEM, V96, DOI 10.1016/j.bioorg.2019.103553
   Liu XH, 2018, NITRIC OXIDE-BIOL CH, V78, P113, DOI 10.1016/j.niox.2018.06.004
   Melik Z, 2017, CLIN HEMORHEOL MICRO, V65, P205, DOI 10.3233/CH-16159
   Mozaffarian D, 2016, CIRCULATION, V133, pE38, DOI 10.1161/CIR.0000000000000350
   Naz S, 2014, J CHROMATOGR A, V1353, P99, DOI 10.1016/j.chroma.2014.04.071
   Park S, 2015, MOL CELLS, V38, P587, DOI 10.14348/molcells.2015.0126
   PERRONE RD, 1992, CLIN CHEM, V38, P1933
   Savard S, 2012, NEPHROL DIAL TRANSPL, V27, P2182, DOI 10.1093/ndt/gfr641
   Skibba M, 2016, EUR J PHARMACOL, V789, P421, DOI 10.1016/j.ejphar.2016.08.009
   Takayama T, 2015, ANAL CHIM ACTA, V898, P73, DOI 10.1016/j.aca.2015.10.010
   Wald R, 2009, CLIN J AM SOC NEPHRO, V4, P567, DOI 10.2215/CJN.05331008
   Wieczor AM, 2018, INT ANGIOL, V37, P431, DOI 10.23736/S0392-9590.18.04017-8
   Xia N, 2017, ANN NY ACAD SCI, V1403, P132, DOI 10.1111/nyas.13397
   Yue SJ, 2017, SCI REP-UK, V7, DOI 10.1038/srep40318
   Zhao YZ, 2015, J PHARMACOL SCI, V129, P83, DOI 10.1016/j.jphs.2015.09.002
   Zhong X. R., 2009, J INTEGRATED TRADIT, V10, P642
NR 32
TC 0
Z9 0
U1 0
U2 0
PU AMER CHEMICAL SOC
PI WASHINGTON
PA 1155 16TH ST, NW, WASHINGTON, DC 20036 USA
SN 1535-3893
EI 1535-3907
J9 J PROTEOME RES
JI J. Proteome Res.
PD JUN 4
PY 2021
VL 20
IS 6
BP 3102
EP 3113
DI 10.1021/acs.jproteome.0c00973
PG 12
WC Biochemical Research Methods
SC Biochemistry & Molecular Biology
GA SR6BI
UT WOS:000661127000009
PM 34018394
DA 2021-07-01
ER

PT J
AU Jiao, YY
   Xu, J
   Chen, H
   Guo, QY
   Deng, XF
   Zhang, T
   Zhang, JB
   Shi, CJ
   Wang, P
AF Jiao, Yuanyuan
   Xu, Jia
   Chen, Hong
   Guo, Qiuyan
   Deng, Xiaofang
   Zhang, Tong
   Zhang, Jingbo
   Shi, Chenjing
   Wang, Ping
TI Identification of the Main Active Components and Mechanism of Wang Bi
   Tablet in Treating Rheumatoid Arthritis Based on Integrative
   Pharmacology
SO FRONTIERS IN PHARMACOLOGY
LA English
DT Article
DE TCMIP; integrative pharmacology strategy; UPLC-QTOF-MS; MS; rheumatoid
   arthritis; Wang Bi Tablet
ID TREATMENT STRATEGIES; AORTITIS; INSIGHTS; FAMILY; DRUGS; RULE
AB Wang Bi tablet (WBT) is used to treat rheumatoid arthritis (RA) in China. We employed integrative pharmacology, including rapid analysis of chemical composition, pharmacological experiment, and network pharmacology analysis, to elucidate the active components and mechanism underlying the effect of WBT against RA. The chemical fingerprint of WBT was revealed by UPLC-QTOF-MS/MS, and the chemical composition was identified. The anti-inflammatory effect of WBT was evaluated in TNF-alpha-stimulated RAW264.7 cells by ELISA and transcriptome sequencing. Network pharmacology analysis, functional enrichment analysis, and network visualization were performed. A total of 293 chemical constituents were preliminarily identified or tentatively characterized in WBT extract, and they effectively inhibited inflammatory response in TNF-alpha-stimulated RAW264.7 cells. Forty-eight key active constituents were identified based on high-frequency binding to hub targets and their corresponding targets number. Next, 135 corresponding hub genes, which may be the putative targets of WBT in treating RA, were selected. Functionally, the putative targets were significantly associated with the inflammatory immune response regulation module, energy metabolism regulation module, and cell function regulation module, corresponding to the traditional efficacy of WBT. In summary, this study revealed, for the first time using integrative pharmacology, that WBT may attenuate RA through the inflammation-immune regulation system.
C1 [Jiao, Yuanyuan; Chen, Hong; Guo, Qiuyan; Deng, Xiaofang; Zhang, Tong; Zhang, Jingbo; Shi, Chenjing; Wang, Ping] China Acad Chinese Med Sci, Inst Chinese Mat Med, Beijing, Peoples R China.
   [Jiao, Yuanyuan] Tianjin Univ Tradit Chinese Med, Coll Tradit Chinese Med, Tianjin, Peoples R China.
   [Xu, Jia] Guizhou Med Univ, Affiliated Hosp, Guiyang, Peoples R China.
   [Chen, Hong] Shenyang Pharmaceut Univ, Coll Tradit Chinese Med, Shenyang, Peoples R China.
RP Wang, P (corresponding author), China Acad Chinese Med Sci, Inst Chinese Mat Med, Beijing, Peoples R China.
EM hudielanwp@sina.com
FU National Key Research and Development Program of China [2017YFC1702303];
   National Natural Science Foundation of ChinaNational Natural Science
   Foundation of China (NSFC) [81830111]
FX This work was supported by grants from the National Key Research and
   Development Program of China (2017YFC1702104), National Natural Science
   Foundation of China (81774201), National Key Research and Development
   Program of China (2017YFC1702303), and the National Natural Science
   Foundation of China (81830111). The funding agencies had no role in the
   study design, the collection, analysis, or interpretation of data, the
   writing of the report, or the decision to submit the article for
   publication.
CR Aletaha D, 2018, JAMA-J AM MED ASSOC, V320, P1360, DOI 10.1001/jama.2018.13103
   Askling Johan, 2007, Curr Rheumatol Rep, V9, P421, DOI 10.1007/s11926-007-0067-1
   Au K, 2011, ANN RHEUM DIS, V70, P785, DOI 10.1136/ard.2010.128637
   Bickerton GR, 2012, NAT CHEM, V4, P90, DOI [10.1038/NCHEM.1243, 10.1038/nchem.1243]
   Burmester GR, 2017, LANCET, V389, P2338, DOI 10.1016/S0140-6736(17)31491-5
   Chatzidionisyou A, 2016, CURR OPIN RHEUMATOL, V28, P76, DOI 10.1097/BOR.0000000000000238
   Cheng B, 2017, J CHROMATOGR B, V1061, P282, DOI 10.1016/j.jchromb.2017.07.043
   Deng ZL, 2008, FRONT BIOSCI-LANDMRK, V13, P2001, DOI 10.2741/2819
   Doak BC, 2016, J MED CHEM, V59, P2312, DOI 10.1021/acs.jmedchem.5b01286
   Doak BC, 2014, CHEM BIOL, V21, P1115, DOI 10.1016/j.chembiol.2014.08.013
   England BR, 2018, BMJ-BRIT MED J, V361, DOI 10.1136/bmj.k1036
   ENGLISH BK, 1993, J EXP MED, V178, P1017, DOI 10.1084/jem.178.3.1017
   Ernst M, 2002, J EXP MED, V196, P589, DOI 10.1084/jem.20020873
   Fan F, 2019, CHINAS NATUROPATHY, V027, P64, DOI [10.19621/j.cnki.11-3555/r.2019.0138, DOI 10.19621/J.CNKI.11-3555/R.2019.0138]
   Feng XS, 2020, FRONT PHARMACOL, V11, DOI 10.3389/fphar.2020.01261
   Goekoop-Ruiterman YPM, 2005, ARTHRITIS RHEUM-US, V52, P3381, DOI 10.1002/art.23364
   Guan YY, 2018, INT J MOL MED, V42, P1666, DOI 10.3892/ijmm.2018.3723
   Hada Y, 2020, CLIN SCI, V134, P2771, DOI 10.1042/CS20201036
   Jiao S.D., 2009, J ZHEJIANG CHIN MED, V33, P681, DOI [10.16466/j.issn1005-5509.2009.05.015, DOI 10.16466/J.ISSN1005-5509.2009.05.015]
   Jin S, 2018, OSTEOPOROSIS INT, V29, P1263, DOI 10.1007/s00198-018-4473-1
   Kang Xin-zhong, 2011, Zhongguo Zhong Xi Yi Jie He Za Zhi, V31, P1205
   Koseki T, 2002, CELL SIGNAL, V14, P31, DOI 10.1016/S0898-6568(01)00221-2
   Li S.H, 2013, LIAONING J TCM, V40, P297, DOI [10.13192/j.ljtcm.2013.02.111.lishh.079, DOI 10.13192/J.LJTCM.2013.02.111.LISHH.079]
   Liu DongMei, 2012, Practical Pharmacy and Clinical Remedies, V15, P380
   LYONS KM, 1995, MECH DEVELOP, V50, P71, DOI 10.1016/0925-4773(94)00326-I
   Ma CY, 2020, FRONT PHARMACOL, V11, DOI 10.3389/fphar.2020.00519
   Mao X, 2019, PHYTOMEDICINE, V54, P159, DOI 10.1016/j.phymed.2018.09.018
   Matcham F, 2014, SEMIN ARTHRITIS RHEU, V44, P123, DOI 10.1016/j.semarthrit.2014.05.001
   Matsuki T, 2005, CIRCULATION, V112, P1323, DOI 10.1161/CIRCULATIONAHA.105.564658
   McInnes IB, 2017, LANCET, V389, P2328, DOI 10.1016/S0140-6736(17)31472-1
   Myasoedova E, 2020, ANN RHEUM DIS, V79, P440, DOI 10.1136/annrheumdis-2019-216694
   Myasoedova E, 2010, ARTHRITIS RHEUM-US, V62, P1576, DOI 10.1002/art.27425
   [彭代平 Peng Daiping], 2013, [中国中医基础医学杂志, Chinese Journal of Basic Medicine in Traditional Chinese Medicine], V19, P1136
   Safiri S, 2019, ANN RHEUM DIS, V78, P1463, DOI 10.1136/annrheumdis-2019-215920
   Saraux A, 2006, J RHEUMATOL, V33, P1258
   Shen WX, 2019, J ETHNOPHARMACOL, V238, DOI 10.1016/j.jep.2019.111861
   Smolen JS, 2016, LANCET, V388, P2023, DOI 10.1016/S0140-6736(16)30173-8
   Sun ZY, 2019, HEREDITAS, V156, DOI 10.1186/s41065-019-0091-y
   Wang HJ, 2019, BIOMED CHROMATOGR, V33, DOI 10.1002/bmc.4628
   Wang JM, 2020, J TRADIT CHIN MED, V40, P401, DOI 10.19852/j.cnki.jtcm.2020.03.006
   Wang Ping, 2018, Zhongguo Zhong Yao Za Zhi, V43, P1297, DOI 10.19540/j.cnki.cjcmm.2018.0052
   Wang W.P., 2010, SHANGHAI J TRADIT CH, V44, P43, DOI [10.16305/j.1007-1334.2010.05.014, DOI 10.16305/J.1007-1334.2010.05.014]
   Wilson MS, 2011, GASTROENTEROLOGY, V140, P254, DOI 10.1053/j.gastro.2010.09.047
   Wu J.W., 2011, LIAONING J TCM, V38, P2392, DOI [10.13192/j.ljtcm.2011.12.90.wujw.032, DOI 10.13192/J.LJTCM.2011.12.90.WUJW.032]
   Xu HY, 2019, NUCLEIC ACIDS RES, V47, pD976, DOI 10.1093/nar/gky987
   Xu Hai-Yu, 2017, Zhongguo Zhong Yao Za Zhi, V42, P3633, DOI 10.19540/j.cnki.cjcmm.2017.0141
   Xu Hai-Yu, 2014, Zhongguo Zhong Yao Za Zhi, V39, P357
   Yang B, 2016, J PHARM ANAL, V6, P335, DOI 10.1016/j.jpha.2016.03.005
   Yang M., 2009, MOD TRADIT CHIN MED, V29, P21
   Yu Xue-E, 2016, Zhongguo Zhong Yao Za Zhi, V41, P4587, DOI 10.4268/cjcmm20162417
   Zhang X.M, 2016, CHIN MED MOD DISTANC, V14, P90, DOI [10.3969/j.issn.1672-2779.2016.01.047, DOI 10.3969/J.ISSN.1672-2779.2016.01.047]
NR 51
TC 0
Z9 0
U1 0
U2 0
PU FRONTIERS MEDIA SA
PI LAUSANNE
PA AVENUE DU TRIBUNAL FEDERAL 34, LAUSANNE, CH-1015, SWITZERLAND
SN 1663-9812
J9 FRONT PHARMACOL
JI Front. Pharmacol.
PD JUN 4
PY 2021
VL 12
AR 669551
DI 10.3389/fphar.2021.669551
PG 13
WC Pharmacology & Pharmacy
SC Pharmacology & Pharmacy
GA SU2ZM
UT WOS:000663010400001
PM 34149422
OA DOAJ Gold, Green Published
DA 2021-07-01
ER

PT J
AU Wang, Y
   Li, JL
   Li, N
AF Wang, Ying
   Li, Junlong
   Li, Ning
TI Phytochemistry and Pharmacological Activity of Plants of Genus
   Curculigo: An Updated Review Since 2013
SO MOLECULES
LA English
DT Review
DE genus Curculigo; phytochemistry; pharmacological activities; herbal
   medicine
ID ORCHIOIDES-GAERTN; IN-VITRO; NETWORK PHARMACOLOGY; PHENOLIC GLYCOSIDES;
   MEDICINAL-PLANTS; OXIDATIVE STRESS; TOTAL GLUCOSIDES; RHIZOMES;
   OSTEOPOROSIS; BEHAVIOR
AB The genus Curculigo, as a folk herbal medicine, has been used for many years in China, treating impotence, limb limpness, and arthritis of the lumbar and knee joints. The last systematic review of the genus Curculigo was written in 2013, scientifically categorizing the phytochemistry and biological activities. Hitherto, the original compounds and their pharmacological activities were presented as the development of this genus, but there is not an updated review. To conclude the progression of the genus Curculigo, we collected the new literature published from 2013 to 2021 in PubMed, Web of Science, Google Scholar databases, and the Chinese National Knowledge Infrastructure. The novel chlorophenolic glucosides, curculigine, phenolic glycosides, orcinosides and polysaccharides were isolated from Curculigo. The new analyzing methods were established to control the quality of Curculigo as a herbal medicine. In addition, the pharmacological effects of Curculigo focused on anti-diabetes, antibacterial, anti-inflammatory, osteoporosis, antioxidation, etc. The antitumor and neuroprotective activities were newly explored in recent years. The application of herbal medicine was gradually developed in scientific methods. The medicinal value of the genus Curculigo needs to further investigate its pharmacological mechanisms. This new review offers more insights into the exploitation of the pharmacological value of the genus Curculigo.
C1 [Wang, Ying; Li, Junlong; Li, Ning] Anhui Med Univ, Inflammat & Immune Mediated Dis Lab Anhui Prov, Sch Pharm, Hefei 230032, Peoples R China.
RP Li, N (corresponding author), Anhui Med Univ, Inflammat & Immune Mediated Dis Lab Anhui Prov, Sch Pharm, Hefei 230032, Peoples R China.
EM m18326039565@163.com; lijunlong3317@gmail.com; 1993500019@ahmu.edu.cn
FU National Natural Science Foundation of ChinaNational Natural Science
   Foundation of China (NSFC) [31670353]; key research and development
   projects in Anhui Province [202004a07020035]
FX This study was supported by the National Natural Science Foundation of
   China (31670353) and key research and development projects in Anhui
   Province (202004a07020035).
CR Adefegha Stephen A, 2018, J Complement Integr Med, V15, DOI 10.1515/jcim-2016-0159
   Ahmad Shabbir, 2020, Animal Model Exp Med, V3, P169, DOI 10.1002/ame2.12119
   Bagchi D, 2017, FASEB J, V31
   Cao DP, 2008, MATURITAS, V59, P373, DOI 10.1016/j.maturitas.2008.03.010
   Cao DaPeng, 2009, Academic Journal of Second Military Medical University, V30, P194
   Cao S, 2016, BANGL J PHARMACOL, V11, pS72, DOI 10.3329/bjp.v11iS1.26948
   Chauhan NS, 2007, FITOTERAPIA, V78, P530, DOI 10.1016/j.fitote.2007.06.005
   Chen Q S, 1989, Zhongguo Zhong Yao Za Zhi, V14, P618
   Chen TX, 2018, EUR J PHARMACOL, V834, P281, DOI 10.1016/j.ejphar.2018.07.030
   Chen X.Q., 1966, ACTA PHYTOTAXON SIN, V11, P131
   Chen XL, 2017, FITOTERAPIA, V122, P144, DOI 10.1016/j.fitote.2017.09.009
   Chen Z.Q., 2012, J GUILIN NORM COLL, V26, P163
   CHIFUNDERA K, 1991, TETRAHEDRON, V47, P4369, DOI 10.1016/S0040-4020(01)87106-4
   Chinese Academy of Sciences Editorial Board of Flora of China, 2000, FLORA CHINA, V24, P264
   Deng X.-L., 2020, J ASIAN NAT PROD RES, V22, P1, DOI [10.1080/10286020.2020.1779708, DOI 10.1080/10286020.2020.1779708]
   Ding HM, 2016, INT IMMUNOPHARMACOL, V30, P43, DOI 10.1016/j.intimp.2015.11.026
   Editorial Board of China Herbal, 2005, CHINA HERBAL CHINESE, VVolume 34, P104
   Editorial Board of China Herbal, 1999, CHINA HERBAL CHINESE, VVolume 22, P215
   Farzinebrahimi R, 2016, EVID-BASED COMPL ALT, V2016, DOI 10.1155/2016/6429652
   Ge JF, 2014, EUR NEUROPSYCHOPHARM, V24, P172, DOI 10.1016/j.euroneuro.2013.05.007
   Gulati V, 2015, BMC COMPLEM ALTERN M, V15, DOI 10.1186/s12906-015-0524-8
   HALLIWELL B, 1994, LANCET, V344, P721, DOI 10.1016/S0140-6736(94)92211-X
   Han JW, 2020, DRUG DES DEV THER, V14, P5235, DOI 10.2147/DDDT.S282112
   Hejazi II, 2018, FOOD CHEM TOXICOL, V115, P244, DOI 10.1016/j.fct.2018.03.013
   Ishak NA, 2013, EVID-BASED COMPL ALT, V2013, DOI 10.1155/2013/601838
   Jiao W, 2013, FITOTERAPIA, V84, P1, DOI 10.1016/j.fitote.2012.10.016
   Kabir Mohammad Shah Hafez, 2016, Journal of Coastal Life Medicine, V4, P231, DOI 10.12980/jclm.4.2016j5-175
   Kang TH, 2013, AM J CHINESE MED, V41, P425, DOI 10.1142/S0192415X13500316
   Kang Z, 2014, NEUROSCIENCE, V267, P232, DOI 10.1016/j.neuroscience.2014.02.050
   Karigidi K. O., 2019, Journal of Herbs, Spices & Medicinal Plants, V25, P377, DOI 10.1080/10496475.2019.1635549
   Karigidi KO, 2020, J TRADIT COMPL MED, V10, P555, DOI 10.1016/j.jtcme.2019.06.005
   Karigidi KO, 2020, J DIABETES METAB DIS, V19, P1173, DOI 10.1007/s40200-020-00618-w
   Karigidi Kayode Olayele, 2020, J Complement Integr Med, DOI 10.1515/jcim-2019-0217
   Kayalvizhi T, 2016, J ENVIRON ENG, V142, DOI 10.1061/(ASCE)EE.1943-7870.0001098
   Khare C.P., 2007, INDIAN MED PLANTS, P22
   Lakshmi V, 2003, J ETHNOPHARMACOL, V89, P181, DOI 10.1016/S0378-8741(03)00160-0
   Li HN, 2020, TROP J PHARM RES, V19, P1693, DOI 10.4314/tjpr.v19i8.18
   [李隆云 LI Longyun], 2008, [中国中药杂志, China Journal of Chinese Materia Medica], V33, P117
   Li N, 2005, TETRAHEDRON LETT, V46, P6445, DOI 10.1016/j.tetlet.2005.07.105
   Li N, 2005, J ASIAN NAT PROD RES, V7, P189, DOI 10.1080/1028602032000169578
   Li N, 2012, CARBOHYD RES, V351, P64, DOI 10.1016/j.carres.2012.01.014
   [李若淳 Li Ruochun], 2019, [中国临床药理学杂志, The Chinese Journal of Clinical Pharmacology], V35, P654
   Li S, 2019, J ORG CHEM, V84, P5195, DOI 10.1021/acs.joc.9b00170
   Liu MM, 2014, STEM CELLS DEV, V23, P146, DOI 10.1089/scd.2013.0261
   Marasini BP, 2015, BIOMED RES INT, V2015, DOI 10.1155/2015/265425
   Mehta J., 2014, INT J PHARM BIOMEDIC, V1, P12
   Miao MS, 2017, SAUDI J BIOL SCI, V24, P1894, DOI 10.1016/j.sjbs.2017.11.033
   Miao MS, 2017, PAK J PHARM SCI, V30, P975
   Murali VP, 2016, IMMUNOPHARM IMMUNOT, V38, P264, DOI 10.1080/08923973.2016.1188401
   Murali VP, 2015, INTEGR CANCER THER, V14, P172, DOI 10.1177/1534735414564424
   Nahak P, 2018, PHARM RES-DORDR, V35, DOI 10.1007/s11095-018-2469-3
   Navya K, 2017, J APPL BIOMED, V15, P299, DOI 10.1016/j.jab.2017.03.003
   Nie Y, 2013, J ETHNOPHARMACOL, V147, P547, DOI 10.1016/j.jep.2013.03.066
   Niu C, 2020, CHEM NAT COMPD+, V56, P957, DOI 10.1007/s10600-020-03200-1
   Nwokonkwo D.C., 2014, INT J CHEM, V6, P19, DOI [10.5539/ijc.v6n4p19, DOI 10.5539/IJC.V6N4P19]
   Ogunlana OO, 2018, INT J PHARMACOL, V14, P329, DOI 10.3923/ijp.2018.329.341
   Paresh M.V., 2015, ORG LETT, V17, P1717
   Pradeep G., 2020, PLANT CELL BIOTECHNO, V21, P243
   Pratap G.K., 2020, ANAL CHEM LETT, V10, P442, DOI [10.1080/22297928.2020.1837669, DOI 10.1080/22297928.2020.1837669]
   Pratap G.K., 2019, EJMP, V30, P1
   Ramchandani Dipica, 2014, Toxicol Int, V21, P232, DOI 10.4103/0971-6580.155323
   Rodan GA, 2000, SCIENCE, V289, P1508, DOI 10.1126/science.289.5484.1508
   Selvaraj T, 2017, INT J PHARM SCI RES, V8, P3030, DOI 10.13040/IJPSR.0975-8232.8(7).3030-38
   Shen QP, 2013, J PHARM PHARMACOL, V65, P1005, DOI 10.1111/jphp.12054
   Singla K, 2020, J AYURVEDA INTEGR ME, V11, P399, DOI 10.1016/j.jaim.2020.05.006
   Swaroop A., 2018, FASEB J, V32, DOI [10.1096/fasebj.2018.32.1_supplement.656.26, DOI 10.1096/FASEBJ.2018.32.1_SUPPLEMENT.656.26]
   Tacchini M, 2015, NAT PROD RES, V29, P2071, DOI 10.1080/14786419.2014.1003299
   Tan SR, 2019, MOL MED REP, V19, P2057, DOI 10.3892/mmr.2019.9854
   Tian Z, 2012, FOOD CHEM TOXICOL, V50, P4010, DOI 10.1016/j.fct.2012.08.006
   Venkatachalam P, 2017, J CLUST SCI, V28, P607, DOI 10.1007/s10876-016-1141-5
   Venkatesh P, 2009, J ETHNOPHARMACOL, V126, P434, DOI 10.1016/j.jep.2009.09.019
   Wang J, 2016, TROP J PHARM RES, V15, P2165, DOI 10.4314/tjpr.v15i10.15
   Wang KJ, 2008, ARCH PHARM RES, V31, P1313, DOI 10.1007/s12272-001-2111-4
   Wang KJ, 2007, ARCH PHARM RES, V30, P8, DOI 10.1007/BF02977771
   Wang NN, 2017, MED SCI MONITOR, V23, P5113, DOI 10.12659/MSM.904264
   Wang XY, 2018, CURR PROTEIN PEPT SC, V19, P380, DOI 10.2174/1389203718666170106104211
   Wang XQ, 2019, CARBOHYD POLYM, V203, P292, DOI 10.1016/j.carbpol.2018.09.059
   Wang XQ, 2017, CARBOHYD POLYM, V174, P48, DOI 10.1016/j.carbpol.2017.06.051
   Wang ZH, 2018, PHYTOCHEM LETT, V26, P9, DOI 10.1016/j.phytol.2018.05.005
   Wang ZH, 2014, PHYTOCHEM LETT, V9, P153, DOI 10.1016/j.phytol.2014.06.001
   Wang ZH, 2013, FITOTERAPIA, V86, P64, DOI 10.1016/j.fitote.2013.01.008
   World Checklist of Hypoxidaceae, FACILITATED ROYAL BO
   Xia LF, 2016, TROP J PHARM RES, V15, P1731, DOI 10.4314/tjpr.v15i8.19
   Xu J. P., 1992, Acta Pharmaceutica Sinica, V27, P353
   XU JP, 1987, CHINESE TRADITIONAL, V18, P194
   Yang H., 2011, CENT S PHARM, V9, P916
   Yang SJ, 2019, ACTA PHARMACOL SIN, V40, P1269, DOI 10.1038/s41401-019-0238-4
   Yun TY, 2021, FRONT MICROBIOL, V11, DOI 10.3389/fmicb.2020.610698
   Zabidi NA, 2021, J ENZYM INHIB MED CH, V36, P109, DOI 10.1080/14756366.2020.1844680
   Zabidi NA, 2019, J CHEM-NY, V2019, DOI 10.1155/2019/8047191
   Zhang Jian, 2019, Journal of Yunnan University - Natural Sciences Edition, V41, P367, DOI 10.7540/j.ynu.20180502
   Zhang QL, 2019, OXID MED CELL LONGEV, V2019, DOI 10.1155/2019/9281481
   Zhang Y, 2017, BRAIN RES BULL, V135, P77, DOI 10.1016/j.brainresbull.2017.09.015
   Zhao G, 2014, BIOMED CHROMATOGR, V28, P341, DOI 10.1002/bmc.3025
   Zhao L, 2015, PLOS ONE, V10, DOI 10.1371/journal.pone.0133289
   Zhao YB, 2020, INT J MOL MED, V45, P1514, DOI 10.3892/ijmm.2020.4513
   Zhu FB, 2015, INT J CLIN EXP MED, V8, P12337
   Zhu HB, 2015, TOXICOL APPL PHARM, V288, P313, DOI 10.1016/j.taap.2015.08.003
NR 98
TC 0
Z9 0
U1 0
U2 0
PU MDPI
PI BASEL
PA ST ALBAN-ANLAGE 66, CH-4052 BASEL, SWITZERLAND
EI 1420-3049
J9 MOLECULES
JI Molecules
PD JUN
PY 2021
VL 26
IS 11
AR 3396
DI 10.3390/molecules26113396
PG 20
WC Biochemistry & Molecular Biology; Chemistry, Multidisciplinary
SC Biochemistry & Molecular Biology; Chemistry
GA SQ5FS
UT WOS:000660382300001
OA DOAJ Gold, Green Published
DA 2021-07-01
ER

PT J
AU Casas, AI
   Hassan, A
   Baumbach, J
   Kleinschnitz, C
   Schmidt, H
AF Casas, A. I.
   Hassan, A.
   Baumbach, J.
   Kleinschnitz, C.
   Schmidt, H.
TI Network pharmacology-based therapy for ischemic stroke: A new concept of
   medicine
SO EUROPEAN JOURNAL OF CLINICAL INVESTIGATION
LA English
DT Meeting Abstract
C1 [Casas, A. I.; Hassan, A.; Schmidt, H.] Maastricht Univ, Pharmacol & Personalised Med, Maastricht, Netherlands.
   [Baumbach, J.] Weihenstephan Tech Univ Munich, TUM Sch Life Sci, Chair Expt Bioinformat, Munich, Germany.
   [Kleinschnitz, C.] Univ Klinikum Essen, Klin Neurol, Essen, Germany.
NR 0
TC 0
Z9 0
U1 0
U2 0
PU WILEY
PI HOBOKEN
PA 111 RIVER ST, HOBOKEN 07030-5774, NJ USA
SN 0014-2972
EI 1365-2362
J9 EUR J CLIN INVEST
JI Eur. J. Clin. Invest.
PD JUN
PY 2021
VL 51
SU 1
SI SI
MA 55ASM-0179
BP 122
EP 122
PG 1
WC Medicine, General & Internal; Medicine, Research & Experimental
SC General & Internal Medicine; Research & Experimental Medicine
GA SO8WE
UT WOS:000659254400204
DA 2021-07-01
ER

PT J
AU Jiang, LR
   Qin, Y
   Nong, JL
   An, H
AF Jiang, Li-Rong
   Qin, Yue
   Nong, Jia-Lin
   An, Hui
TI Network pharmacology analysis of pharmacological mechanisms underlying
   the anti-type 2 diabetes mellitus effect of guava leaf
SO ARABIAN JOURNAL OF CHEMISTRY
LA English
DT Article
DE Guava leaf; Network pharmacology; Type 2 diabetes mellitus; Flavonoid;
   Triterpenoid; Meroterpenoid
ID INSULIN SECRETORY CAPACITY; PSIDIUM-GUAJAVA; WEB SERVER;
   GLUCOSE-METABOLISM; TNF-ALPHA; RESISTANCE; RECEPTOR; IDENTIFICATION;
   POLYMORPHISMS; ASSOCIATION
AB The current study aimed to explore the anti-type 2 diabetes mellitus (T2DM) mechanism of guava leaf based on network pharmacology. The compounds contained in guava leaf was summarized from the literature, and a series of databases was used to identify the active components and corresponding potential targets. The intersection between diabetes-associated genes searched in the GeneCard database and the predicted targets of guava leaf active components was defined as target genes, which were then used to construct a & ldquo;compound-active components-target genes & rdquo; pharmacological network. The biological functions and pathway enrichment analyses of target genes were performed in KOBAS 3.0. The differential expression analysis of GSE76894 was performed to obtain the differential expressed genes (DEGs) in T2DM patients by comparing non diabetic controls. Finally, the intersection between DEGs and target genes were named key genes, and the representative pathways in which these genes were involved were drawn through KEGG Mapper. We found that the active components of guava leaf may regulate the PI3K-AKT signaling pathway, T2DM regulation process, and insulin resistance pathway, which was evidenced by KEGG pathway analysis of key genes. These results implied that guava leaf has a potential antiT2DM property and its mode of action may be exerted via regulating insulin secretion and reducing blood sugar level.
   (c) 2021 The Author(s). Published by Elsevier B.V. on behalf of King Saud University. This is an open access article under the CC BY-NC-ND license (http://creativecommons.org/licenses/by-nc-nd/4.0/).
C1 [Jiang, Li-Rong; Qin, Yue; Nong, Jia-Lin; An, Hui] Hechi Univ, Coll Chem & Bioengn, 42 Longjiang Rd, Hechi 546300, Guangxi Zhuang, Peoples R China.
   [Jiang, Li-Rong; Qin, Yue; An, Hui] Guangxi Key Lab Microbiol & Plant Resources Dev, Hechi 546300, Peoples R China.
RP Qin, Y; An, H (corresponding author), Hechi Univ, Coll Chem & Bioengn, 42 Longjiang Rd, Hechi 546300, Guangxi Zhuang, Peoples R China.
EM qinyuehechi@outlook.com; anhuihcu@outlook.com
FU Basic Competence Improvement Project for Middle and Young Teachers in
   Guangxi Universities [KY2016LX281]; Hechi University High-level Talent
   Research Startup Project [XJ2018GKQ014]; Guangxi Natural Science
   Foundation ProgramNational Natural Science Foundation of Guangxi
   Province [2020GXNSFAA297218]
FX This study was supported by the Basic Competence Improvement Project for
   Middle and Young Teachers in Guangxi Universities [grant number
   KY2016LX281], the Hechi University High-level Talent Research Startup
   Project [grant number XJ2018GKQ014] and the Guangxi Natural Science
   Foundation Program [grant number 2020GXNSFAA297218].
CR Angel B, 2018, NUTR DIABETES, V8, DOI 10.1038/s41387-018-0038-9
   Arnold SE, 2018, NAT REV NEUROL, V14, P168, DOI 10.1038/nrneurol.2017.185
   Bairoch A, 2009, NUCLEIC ACIDS RES, V37, pD169, DOI 10.1093/nar/gkn664
   Barrett T, 2009, NUCLEIC ACIDS RES, V37, pD885, DOI 10.1093/nar/gkn764
   Beg M, 2017, ELIFE, V6, DOI 10.7554/eLife.26896
   Borst SE, 2004, ENDOCRINE, V23, P177, DOI 10.1385/ENDO:23:2-3:177
   Castellano-Castillo D, 2019, J CLIN MED, V8, DOI 10.3390/jcm8010087
   Chan SMH, 2013, J PHARM PHARM SCI, V16, P207, DOI 10.18433/J3T60G
   Chapman K, 2013, PHYSIOL REV, V93, P1139, DOI 10.1152/physrev.00020.2012
   Dai B, 2016, J ETHNOPHARMACOL, V192, P382, DOI 10.1016/j.jep.2016.07.024
   de Souza TD, 2018, PHYTOCHEMISTRY, V153, P129, DOI 10.1016/j.phytochem.2018.06.006
   Deguchi Y, 2010, NUTR METAB, V7, DOI 10.1186/1743-7075-7-9
   Diaz-De-Cerio E, 2017, INT J MOL SCI, V18, DOI 10.3390/ijms18040897
   El-Moselhy MA, 2011, FOOD CHEM TOXICOL, V49, P1129, DOI 10.1016/j.fct.2011.02.004
   Franceschini A, 2013, NUCLEIC ACIDS RES, V41, pD808, DOI 10.1093/nar/gks1094
   Franzago M, 2019, EPIGENETICS-US, V14, P215, DOI 10.1080/15592294.2019.1582277
   Gao JR, 2019, J DIABETES RES, V2019, DOI 10.1155/2019/4650906
   Guo XY, 2013, BMC COMPLEM ALTERN M, V13, DOI 10.1186/1472-6882-13-52
   Hopkins AL, 2008, NAT CHEM BIOL, V4, P682, DOI 10.1038/nchembio.118
   Hopkins AL, 2007, NAT BIOTECHNOL, V25, P1110, DOI 10.1038/nbt1007-1110
   Jiang LR, 2020, ARAB J CHEM, V13, P7773, DOI 10.1016/j.arabjc.2020.09.010
   Kanehisa M, 2020, PROTEIN SCI, V29, P28, DOI 10.1002/pro.3711
   Kay AM, 2016, J DIABETES RES, V2016, DOI 10.1155/2016/6809703
   Khanra R, 2017, BIOMED PHARMACOTHER, V94, P726, DOI 10.1016/j.biopha.2017.07.112
   Kim S, 2016, NUCLEIC ACIDS RES, V44, pD1202, DOI 10.1093/nar/gkv951
   Kohl M, 2011, METHODS MOL BIOL, V696, P291, DOI 10.1007/978-1-60761-987-1_18
   Landgraf R, 2000, DRUG AGING, V17, P411, DOI 10.2165/00002512-200017050-00007
   Li HY, 2014, EVID-BASED COMPL ALT, V2014, DOI 10.1155/2014/495840
   Liu XF, 2010, NUCLEIC ACIDS RES, V38, pW609, DOI 10.1093/nar/gkq300
   Luo TT, 2020, CHIN J INTEGR MED, V26, P72, DOI 10.1007/s11655-019-3064-0
   Masuzaki H, 2001, SCIENCE, V294, P2166, DOI 10.1126/science.1066285
   Naseer S., 2018, CLIN PHYTOSCI, V4
   Nazaruk J, 2015, PHYTOCHEM REV, V14, P675, DOI 10.1007/s11101-014-9369-x
   Ogunkolade BW, 2002, DIABETES, V51, P2294, DOI 10.2337/diabetes.51.7.2294
   Okpashi VE, 2014, BIOCHEM RES INT, V2014, DOI 10.1155/2014/203051
   Oliveros J. C., 2007, VENNY INTERACTIVE TO
   Patel D. K., 2012, Asian Pacific Journal of Tropical Biomedicine, V2, P411, DOI 10.1016/S2221-1691(12)60067-7
   Gutierrez RMP, 2008, J ETHNOPHARMACOL, V117, P1, DOI 10.1016/j.jep.2008.01.025
   Petersmann A, 2019, EXP CLIN ENDOCR DIAB, V127, pS1, DOI 10.1055/a-1018-9078
   Ramasamy R, 2011, ANN NY ACAD SCI, V1243, P88, DOI 10.1111/j.1749-6632.2011.06320.x
   Rathmann W, 2004, DIABETES CARE, V27, P2568, DOI 10.2337/diacare.27.10.2568
   Reimand J, 2016, NUCLEIC ACIDS RES, V44, pW83, DOI 10.1093/nar/gkw199
   Rohrborn D, 2015, FRONT IMMUNOL, V6, P1, DOI 10.3389/fimmu.2015.00386
   Ru JL, 2014, J CHEMINFORMATICS, V6, DOI 10.1186/1758-2946-6-13
   Safran M, 2010, DATABASE-OXFORD, DOI 10.1093/database/baq020
   Schultze SM, 2012, EXPERT REV MOL MED, V14, DOI 10.1017/S1462399411002109
   Shabbir H, 2020, ANIMALS-BASEL, V10, DOI 10.3390/ani10091714
   Shen SC, 2008, PHYTOTHER RES, V22, P1458, DOI 10.1002/ptr.2476
   Stossi F, 2019, PLOS ONE, V14, DOI 10.1371/journal.pone.0224405
   Wang K, 2017, EUR J MED CHEM, V127, P1035, DOI 10.1016/j.ejmech.2016.11.015
   Wang X, 2018, CLIN EXP MED, V18, P473, DOI 10.1007/s10238-018-0519-0
   Winska K, 2019, MOLECULES, V24, DOI 10.3390/molecules24224075
   Xia Z, 2017, CLIN INTERV AGING, V12, P1673, DOI 10.2147/CIA.S145700
   Xie C, 2011, NUCLEIC ACIDS RES, V39, pW316, DOI 10.1093/nar/gkr483
   Xu H, 2018, MEDICINE, V97, DOI 10.1097/MD.0000000000010686
   Yang JYO, 2009, AM J PHYSIOL-HEART C, V296, pH1850, DOI 10.1152/ajpheart.01199.2008
   Yang XL, 2007, ORG LETT, V9, P5135, DOI 10.1021/ol702537q
   Zeitz U, 2003, FASEB J, V17, P509, DOI 10.1096/fj.02-0424fje
   Zhou ZC, 2020, EVID-BASED COMPL ALT, V2020, DOI 10.1155/2020/1646905
NR 59
TC 0
Z9 0
U1 0
U2 0
PU ELSEVIER
PI AMSTERDAM
PA RADARWEG 29, 1043 NX AMSTERDAM, NETHERLANDS
SN 1878-5352
EI 1878-5379
J9 ARAB J CHEM
JI Arab. J. Chem.
PD JUN
PY 2021
VL 14
IS 6
AR 103143
DI 10.1016/j.arabjc.2021.103143
PG 16
WC Chemistry, Multidisciplinary
SC Chemistry
GA SM6DS
UT WOS:000657694200010
OA DOAJ Gold
DA 2021-07-01
ER

PT J
AU Li, TN
   Zeng, HR
   Zeng, YJ
   Zhang, XR
   Ren, YY
   Gao, YX
   Huang, QW
   Tan, J
AF Li, Tingna
   Zeng, Hairong
   Zeng, Yijia
   Zhang, Xiaorui
   Ren, Yuanyuan
   Gao, Yongxiang
   Huang, Qinwan
   Tan, Jin
TI Characterization of the bioactive compounds with efficacy against gout
   in Guizhi Shaoyao Zhimu Decoction by UHPLC-Q-Orbitrap HRMS combined with
   network pharmacological analysis
SO ARABIAN JOURNAL OF CHEMISTRY
LA English
DT Article
DE Guizhi Shaoyao Zhimu Decoction; Gouty arthritis; UHPLC-Q-Orbitrap HRMS;
   Network pharmacology; Chemical components analysis
ID RHEUMATOID-ARTHRITIS; ELLAGIC ACID; KAPPA-B; STRATEGY; IDENTIFICATION;
   INFLAMMATION; MODULATION; ACTIVATION; EXPRESSION; EXTRACT
AB The current study aimed to explore the mechanism of Guizhi Shaoyao Zhimu Decoction in the treatment of gouty arthritis based on the combination of Vanquish Ultra High Performance Liquid Chromatography Q Exactive IV Pole-electrostatic field orbital trap high resolution mass spectrometer (UHPLC-Q-Orbitrap HRMS) and network pharmacology. Firstly, UHPLC-Q-Orbitrap HRMS was established and applied to separation and identification of the chemical com-ponents of GSZD. Then, using network pharmacology analysis to obtain the potential active com-ponents and candidate targets underlying the effect of GSZD on gouty arthritis (GA). Through targeted and untargeted analysis, a total of 79 components, including 3 chromones, 26 flavonoids, 10 alkaloids, 10 phenolic acids, 7 nucleosides and nucleobases, and 23 other components, were char-acterized from GSZD. 11 compounds were considered to potentially key active compounds against GA which may be via interacting with multiple inflammatory factors and multiple inflammatory pathways.
   (c) 2021 The Author(s). Published by Elsevier B.V. on behalf of King Saud University. This is an open access article under the CC BY-NC-ND license (http://creativecommons.org/licenses/by-nc-nd/4.0/).
C1 [Li, Tingna; Zeng, Hairong; Zeng, Yijia; Zhang, Xiaorui; Ren, Yuanyuan; Gao, Yongxiang; Huang, Qinwan] Chengdu Univ Tradit Chinese Med, Chengdu, Sichuan, Peoples R China.
   [Tan, Jin] Good Doctor Pharmaceut Grp Co Ltd, Chengdu, Sichuan, Peoples R China.
RP Gao, YX; Huang, QW (corresponding author), Chengdu Univ Tradit Chinese Med, Chengdu, Sichuan, Peoples R China.
EM 406084191@qq.com; huangqinwan@cdutcm.edu.cn
FU National Science and Technology Major Project for 'Significant New Drugs
   Creation'; project of 'Research and Development of New Drugs of
   Classical Famous Prescription GuizhiShaoyaoZhimu Decoction Based on
   Consistency Evaluation' [2018ZX09721004009]
FX The study was funded by the National Science and Technology Major
   Project for 'Significant New Drugs Creation'. It comed from the project
   of 'Research and Development of New Drugs of Classical Famous
   Prescription GuizhiShaoyaoZhimu Decoction Based on Consistency
   Evaluation' (No.: 2018ZX09721004009) .
CR Bodofsky S, 2020, SEMIN ARTHRITIS RHEU, V50, P1089, DOI 10.1016/j.semarthrit.2020.06.015
   Chen LX, 2018, NAT PROD RES, V32, P898, DOI 10.1080/14786419.2017.1366482
   Chen XL, 2020, LIFE SCI, V258, DOI 10.1016/j.lfs.2020.118139
   Dalbeth N, 2016, LANCET, V388, P2039, DOI 10.1016/S0140-6736(16)00346-9
   Doherty M, 2018, LANCET, V392, P1403, DOI 10.1016/S0140-6736(18)32158-5
   Duan X, 2019, J PHOTOCH PHOTOBIO B, V190, P76, DOI 10.1016/j.jphotobiol.2018.11.018
   Fang S., 2016, RES MECH GUISHAOZHIM
   Fikry EM, 2019, BIOMED PHARMACOTHER, V110, P878, DOI 10.1016/j.biopha.2018.12.041
   GERSHON SL, 1974, J LAB CLIN MED, V84, P179
   Hopkins AL, 2008, NAT CHEM BIOL, V4, P682, DOI 10.1038/nchembio.118
   Hu K, 2021, PHYTOMEDICINE, V85, DOI 10.1016/j.phymed.2020.153242
   Indramohan M, 2018, J MOL BIOL, V430, P153, DOI 10.1016/j.jmb.2017.10.004
   Jhang JJ, 2015, J AGR FOOD CHEM, V63, P7343, DOI 10.1021/acs.jafc.5b02605
   Kole L, 2011, EUR J PHARMACOL, V653, P8, DOI 10.1016/j.ejphar.2010.11.026
   Kong XY, 2013, J ETHNOPHARMACOL, V148, P842, DOI 10.1016/j.jep.2013.05.023
   Li X.-D., 2015, CHARACTERIZATION CHE
   Li Z., 2017, J NEW MED, V48, P380, DOI [10.3969/j.issn.0253-9802.2017.06.004, DOI 10.3969/J.ISSN.0253-9802.2017.06.004]
   Lin YQ, 2020, FRONT IMMUNOL, V11, DOI 10.3389/fimmu.2020.580593
   Lin Z, 2020, BIOMED PHARMACOTHER, V125, DOI 10.1016/j.biopha.2020.109845
   Liu Min, 2019, Nan Fang Yi Ke Da Xue Xue Bao, V39, P134, DOI 10.12122/j.issn.1673-4254.2019.09.02
   Liu Y., 2018, CHINESE J TRAD MED S, V25, P355
   Mansouri MT, 2013, EUR J PHARMACOL, V707, P46, DOI 10.1016/j.ejphar.2013.03.031
   Matsuo M, 2001, ACTA MED OKAYAMA, V55, P333
   Meng Q., 2021, BIOMED PHARMACOTHER, V138, DOI [10.1016/j.biopha.2021.111413111413, DOI 10.1016/J.BIOPHA.2021.111413111413]
   Meng X.-y., 2006, 2006 WORLD CHIN MASS, P2
   Mo J, 2013, J ETHNOPHARMACOL, V148, P901, DOI 10.1016/j.jep.2013.05.040
   Ouyang H, 2017, J CHROMATOGR A, V1502, P38, DOI 10.1016/j.chroma.2017.04.051
   Owona BA, 2020, INT IMMUNOPHARMACOL, V84, DOI 10.1016/j.intimp.2020.106498
   Piwowar A, 2020, INT J MOL SCI, V21, DOI 10.3390/ijms21072510
   Pouliot M, 1998, BLOOD, V91, P1769, DOI 10.1182/blood.V91.5.1769.1769_1769_1776
   Qaseem A, 2017, ANN INTERN MED, V166, P58, DOI 10.7326/M16-0570
   Ruiz-Miyazawa KW, 2018, J FUNCT FOODS, V48, P106, DOI 10.1016/j.jff.2018.06.025
   SCALABRINO R, 1964, Reumatismo, V16, P333
   [邵怡 Shao Yi], 2018, [中国实验方剂学杂志, Chinese Journal of Experimental Traditional Medical Formulae], V24, P54
   Shi A.W., 2010, GUIDE CHINA MED, V08, P237, DOI [10.3969/j.issn.1671-8194.2010.34.166, DOI 10.3969/J.ISSN.1671-8194.2010.34.166]
   Shi A.-W., 2012, HUNAN J TRAD CHINESE, V28, P84
   Singh G, 2019, RHEUMATOLOGY, V58, P2177, DOI 10.1093/rheumatology/kez196
   So A, 2018, RHEUMATOLOGY, V57, pi12, DOI 10.1093/rheumatology/kex449
   Syed F, 2005, BIOCHEM BIOPH RES CO, V328, P688, DOI 10.1016/j.bbrc.2004.11.097
   Tian J., 2020, Pharmacol Res, V161, DOI 10.1016/j.phrs.2020.105127105127
   Tong PJ, 2013, J ETHNOPHARMACOL, V146, P562, DOI 10.1016/j.jep.2013.01.025
   Wu S.-J., 2014, SHANXI ACAD TRAD CHI
   Xiao B., 2011, GUIDING J TRAD CHINE, V17, P16
   Xinhai L., 2019, CHINESE J TRAD MED T, V27, P24
   Yang H.-M., CHINA J CHINESE MAT, V45, P861
   Yang P, 2016, INT IMMUNOPHARMACOL, V40, P16, DOI 10.1016/j.intimp.2016.08.005
   Yang W., INT J TRAD CHINESE M, V42, P670, DOI [10.3760/cma.j.cn115398-20190817-00121, DOI 10.3760/CMA.J.CN115398-20190817-00121]
   Yi Q., 2019, GUIZHI SHAOYAO ZHIMU
   Zeng Z, 2020, PHYTOMEDICINE, V76, DOI 10.1016/j.phymed.2020.153267
   Zhai KF, 2019, J AGR FOOD CHEM, V67, P2856, DOI 10.1021/acs.jafc.9b00185
   Zhang Q, 2020, PHARM BIOL, V58, P1023, DOI 10.1080/13880209.2020.1823426
   Zhang Q, 2019, BIOMED PHARMACOTHER, V118, DOI 10.1016/j.biopha.2019.109367
   Zhang RZ, 2019, FRONT PHARMACOL, V10, DOI 10.3389/fphar.2019.00123
   Zheng YJ, 2013, CELL MOL IMMUNOL, V10, P330, DOI 10.1038/cmi.2013.3
   Zhou Y, 2004, CHINESE J ANAL CHEM, V32, P174
NR 55
TC 0
Z9 0
U1 0
U2 0
PU ELSEVIER
PI AMSTERDAM
PA RADARWEG 29, 1043 NX AMSTERDAM, NETHERLANDS
SN 1878-5352
EI 1878-5379
J9 ARAB J CHEM
JI Arab. J. Chem.
PD JUN
PY 2021
VL 14
IS 6
AR 103185
DI 10.1016/j.arabjc.2021.103185
PG 19
WC Chemistry, Multidisciplinary
SC Chemistry
GA SM6EI
UT WOS:000657695800019
OA DOAJ Gold
DA 2021-07-01
ER

PT J
AU Cai, XJ
   Zhang, HY
   Li, TJ
AF Cai, Xinjia
   Zhang, Heyu
   Li, Tiejun
TI Multi-target pharmacological mechanisms of Salvia miltiorrhiza against
   oral submucous fibrosis: A network pharmacology approach
SO ARCHIVES OF ORAL BIOLOGY
LA English
DT Article
DE Salvia miltiorrhiza; Oral submucous fibrosis; Network pharmacology;
   Traditional Chinese medicine
ID ARECA NUT; HIF-1-ALPHA; MUTATION; DANSHEN; TERT
AB Objectives: The herb Salvia miltiorrhiza is used to treat oral submucous fibrosis (OSF); however, the mechanism underlying its efficacy has not been elucidated. As such, a network pharmacology-based approach was applied to investigate the potential mechanisms of Salvia miltiorrhiza against OSF.
   Materials and methods: Potential targets of Salvia miltiorrhiza were collected by Traditional Chinese Medicine Systems Pharmacology Database and Analysis Platform, Bioinformatics Analysis Tool for Molecular Mechanism of Traditional Chinese Medicine, and Swiss Target Prediction. Potential targets of OSF were collected from DisGeNET, GeneCards, and National Center for Biotechnology Information Gene database. Salvia miltiorrhiza against OSF targets protein-protein interaction and enrichment analyses network were constructed by Cytoscape and Metascape.
   Results: Twelve active ingredients from Salvia miltiorrhiza and 57 potential OSF-related targets were identified. The constructed network predicted seven potential key targets of Salvia miltiorrhiza for the treatment of OSF. Functional enrichment analysis showed that biological processes such as cellular response to drugs and pathways such as bladder cancer were mainly regulated by the Salvia miltiorrhiza active ingredient targets. Furthermore, the protein-protein interaction network demonstrated that the molecular complex detection components were mainly related to the ErbB signaling pathway, cancer pathways and IL-17 signaling.
   Conclusions: A network approach was employed to document how Salvia miltiorrhiza active ingredients change various pathways against OSF. Salvia miltiorrhiza active ingredient targets against OSF involved CYP19A1, EGFR, PTPN11, ACHE, TERT, MAPK8 and PGR and were enriched in several signaling pathways.
C1 [Cai, Xinjia; Li, Tiejun] Peking Univ Sch & Hosp Stomatol, Dept Oral Pathol,Minist Hlth,NMPA Key Lab Dent Ma, Natl Ctr Stomatol,Natl Clin Res Ctr Oral Dis,Natl, Beijing Key Lab Digital Stomatol,Res Ctr Engn & T, Beijing 100081, Peoples R China.
   [Cai, Xinjia; Zhang, Heyu; Li, Tiejun] Chinese Acad Med Sci 2019RU034, Res Unit Precis Pathol Diag Tumors Oral & Maxillo, Beijing 100081, Peoples R China.
   [Zhang, Heyu] Peking Univ Sch & Hosp Stomatol, Cent Lab, 22 Zhongguancun South Ave, Beijing 100081, Peoples R China.
RP Zhang, HY (corresponding author), Peking Univ Sch & Hosp Stomatol, Cent Lab, 22 Zhongguancun South Ave, Beijing 100081, Peoples R China.; Li, TJ (corresponding author), Peking Univ Sch & Hosp Stomatol, Dept Oral Pathol, 22 Zhongguancun South Ave, Beijing 100081, Peoples R China.
EM zhangheyu1983@sina.cn; litiejun22@vip.sina.com
FU National Nature Science Foundation of ChinaNational Natural Science
   Foundation of China (NSFC) [81671006, 81300894]; CAMS Innovation Fund
   for Medical Sciences [2019-I2M-5-038]
FX This work was supported by research grants from the National Nature
   Science Foundation of China (81671006, 81300894) and CAMS Innovation
   Fund for Medical Sciences (2019-I2M-5-038).
CR Alcorn JF, 2009, AM J RESP CELL MOL, V40, P422, DOI 10.1165/rcmb.2008-0174OC
   Arakeri G, 2017, J ORAL PATHOL MED, V46, P406, DOI 10.1111/jop.12581
   Bader GD, 2003, BMC BIOINFORMATICS, V4, DOI 10.1186/1471-2105-4-2
   Barton HA, 2006, CRIT REV TOXICOL, V36, P9, DOI 10.1080/10408440500534362
   Borie R, 2016, EUR RESPIR J, V48, P1721, DOI 10.1183/13993003.02115-2015
   Brennan PA, 2017, J ORAL PATHOL MED, V46, P405, DOI 10.1111/jop.12580
   Cai XJ, 2019, J ORAL PATHOL MED, V48, P321, DOI 10.1111/jop.12836
   Chen XP, 2014, MED RES REV, V34, P768, DOI 10.1002/med.21304
   Cheng RH, 2020, INT J MOL SCI, V21, DOI 10.3390/ijms21218104
   Dai JP, 2015, MOLECULES, V20, P6794, DOI 10.3390/molecules20046794
   Daina A, 2019, NUCLEIC ACIDS RES, V47, pW357, DOI 10.1093/nar/gkz382
   Gupta P C, 1998, Oral Dis, V4, P200
   HOCHBERG Y, 1990, STAT MED, V9, P811, DOI 10.1002/sim.4780090710
   Hopkins AL, 2008, NAT CHEM BIOL, V4, P682, DOI 10.1038/nchembio.118
   Illeperuma RP, 2015, INT J CANCER, V137, P2545, DOI 10.1002/ijc.29636
   Jyothi Meka Naga, 2015, J Dent Res Dent Clin Dent Prospects, V9, P166, DOI 10.15171/joddd.2015.031
   Kodama Y, 2009, GASTROENTEROLOGY, V137, P1467, DOI 10.1053/j.gastro.2009.06.045
   Kondaiah P, 2019, PERIODONTOL 2000, V80, P213, DOI 10.1111/prd.12266
   Kujan O, 2020, ORAL DIS, DOI 10.1111/odi.13727
   Lei L, 2016, CLIN EXP RHEUMATOL, V34, pS14
   Li S, 2014, EVID-BASED COMPL ALT, V2014, DOI 10.1155/2014/138460
   Li S, 2013, CHIN J NAT MEDICINES, V11, P110, DOI [10.3724/SP.J.1009.2013.00110, 10.1016/S1875-5364(13)60037-0]
   Li S, 2010, BMC BIOINFORMATICS, V11, DOI 10.1186/1471-2105-11-S11-S6
   Li TB, 2017, NAT METHODS, V14, P61, DOI 10.1038/nmeth.4083
   Liu ZY, 2016, SCI REP-UK, V6, DOI 10.1038/srep21146
   Ma FY, 2007, J AM SOC NEPHROL, V18, P472, DOI 10.1681/ASN.2006060604
   MAHER R, 1994, J ORAL PATHOL MED, V23, P65, DOI 10.1111/j.1600-0714.1994.tb00258.x
   Mello FW, 2018, J ORAL PATHOL MED, V47, P633, DOI 10.1111/jop.12726
   Otasek D, 2019, GENOME BIOL, V20, DOI 10.1186/s13059-019-1758-4
   Pang HQ, 2016, MOLECULES, V21, DOI 10.3390/molecules21010051
   Park MJ, 2018, FRONT IMMUNOL, V9, DOI 10.3389/fimmu.2018.01611
   Pinero J, 2015, DATABASE-OXFORD, DOI 10.1093/database/bav028
   Pitiyage G. N., 2012, OFFICIAL PUBLICATION, V41, P454
   Pitiyage GN, 2011, J PATHOL, V223, P604, DOI 10.1002/path.2839
   Raju KL, 2020, PATHOL ONCOL RES, V26, P1573, DOI 10.1007/s12253-019-00700-6
   Ray JG, 2019, PERIODONTOL 2000, V80, P200, DOI 10.1111/prd.12277
   Ru JL, 2014, J CHEMINFORMATICS, V6, DOI 10.1186/1758-2946-6-13
   Safran M., 2010, GENECARDS VERSION 3
   Sarode GS, 2021, ORAL ONCOL, V115, DOI 10.1016/j.oraloncology.2020.105099
   Schramm C, 2012, AM J PHYSIOL-HEART C, V302, pH231, DOI 10.1152/ajpheart.00665.2011
   Shannon P, 2003, GENOME RES, V13, P2498, DOI 10.1101/gr.1239303
   Shih Y. H., 2019, THERAPY LONDON ENGLA, V20
   Stark C, 2006, NUCLEIC ACIDS RES, V34, pD535, DOI 10.1093/nar/gkj109
   Tilakaratne WM, 2008, J ORAL PATHOL MED, V37, P372, DOI 10.1111/j.1600-0714.2007.00625.x
   Tilakaratne WM, 2011, EXPERT REV MOL DIAGN, V11, P145, DOI [10.1586/erm.11.2, 10.1586/ERM.11.2]
   van der Vis JJ, 2020, CHEST, V158, P612, DOI 10.1016/j.chest.2020.03.069
   Wang LP, 2020, J ORAL PATHOL MED, V49, P156, DOI 10.1111/jop.12965
   Wree A, 2018, HEPATOLOGY, V67, P736, DOI 10.1002/hep.29523
   Xie H, 2019, MEDICINE, V98, DOI 10.1097/MD.0000000000016339
   Zhang X., 2012, BIOLOGY-BASEL, V26, P2338
   Zheng L, 2018, ONCOL RES, V26, P483, DOI 10.3727/096504017X14941825760362
   Zhou LM, 2005, J CLIN PHARMACOL, V45, P1345, DOI 10.1177/0091270005282630
   Zhou YY, 2019, NAT COMMUN, V10, DOI 10.1038/s41467-019-09234-6
NR 53
TC 0
Z9 0
U1 7
U2 7
PU PERGAMON-ELSEVIER SCIENCE LTD
PI OXFORD
PA THE BOULEVARD, LANGFORD LANE, KIDLINGTON, OXFORD OX5 1GB, ENGLAND
SN 0003-9969
EI 1879-1506
J9 ARCH ORAL BIOL
JI Arch. Oral Biol.
PD JUN
PY 2021
VL 126
DI 10.1016/j.archoralbio.2021.105131
PG 7
WC Dentistry, Oral Surgery & Medicine
SC Dentistry, Oral Surgery & Medicine
GA SH6HU
UT WOS:000654236900013
PM 33894647
DA 2021-07-01
ER

PT J
AU Zhang, YZ
   Zeng, RX
   Zhou, YS
   Zhang, MZ
AF Zhang Yu-zhuo
   Zeng Rui-xiang
   Zhou Yuan-shen
   Zhang Min-zhou
TI Kuanxiong Aerosol () in Treatment of Angina Pectoris: A Literature
   Review and Network Pharmacology
SO CHINESE JOURNAL OF INTEGRATIVE MEDICINE
LA English
DT Review
DE Kuanxiong Aerosol; angina pectoris; pharmacology; clinical application;
   network pharmacology
ID ALPINIA-OFFICINARUM HANCE; C-REACTIVE PROTEIN; NITRIC-OXIDE; ENDOTHELIAL
   DYSFUNCTION; CARDIOVASCULAR-DISEASE; PLATELET-ADHESION; ASARI RADIX;
   BORNEOL; CURCUMIN; DATABASE
AB Angina pectoris (AP) is the most common symptom of cardiovascular diseases, which seriously affects the quality of life in cardiovascular patients. Kuanxiong (KX) Aerosol ((sic)), a compound preparation that consists of 5 traditional Chinese medicines: Herba Asari , Rhizoma Alpiniae Officinarum, Lignum Santali Albi, Fructus Piperis Longi, and Borneolum, has been used in the treatment of AP for many years, exhibiting a significant curative effect and less side-effect. For the convenience and comprehensive understanding of KX Aerosol, this review systematically summarizes evidence on KX Aerosol in the treatment of AP including the pharmacological effects of its composition, clinical research, animal experiments, and network pharmacology prediction. Meanwhile, we highlight the research limitation of KX Aerosol at present. This review may guide the clinical application of KX Aerosol and further provide a reference for the research of AP.
C1 [Zhang Yu-zhuo; Zeng Rui-xiang; Zhang Min-zhou] Guangzhou Univ Chinese Med, Clin Coll 2, Guangzhou 510120, Peoples R China.
   [Zhang Yu-zhuo; Zeng Rui-xiang; Zhou Yuan-shen; Zhang Min-zhou] Guangzhou Univ Chinese Med, Dept Crit Care Med, Affiliated Hosp 2, Guangzhou 510120, Peoples R China.
   [Zeng Rui-xiang; Zhou Yuan-shen; Zhang Min-zhou] Guangdong Prov Hosp Chinese Med, Div Chest Pain Ctr, Guangzhou 510120, Peoples R China.
RP Zhang, MZ (corresponding author), Guangzhou Univ Chinese Med, Clin Coll 2, Guangzhou 510120, Peoples R China.; Zhang, MZ (corresponding author), Guangzhou Univ Chinese Med, Dept Crit Care Med, Affiliated Hosp 2, Guangzhou 510120, Peoples R China.; Zhang, MZ (corresponding author), Guangdong Prov Hosp Chinese Med, Div Chest Pain Ctr, Guangzhou 510120, Peoples R China.
EM minzhouzhang@aliyun.com
CR Aloud AA, 2018, PHARM BIOL, V56, P302, DOI 10.1080/13880209.2018.1474931
   Barroso M, 2016, BBA-MOL BASIS DIS, V1862, P82, DOI 10.1016/j.bbadis.2015.10.019
   Beltrame JF, 2005, EUR HEART J, V26, P946, DOI 10.1093/eurheartj/ehi242
   Benziger CP, 2016, GLOB HEART, V11, P393, DOI 10.1016/j.gheart.2016.10.024
   Bergman MR, 2007, AM J PHYSIOL-HEART C, V292, pH1847, DOI 10.1152/ajpheart.00434.2006
   Cai S, 1996, Zhongguo Zhong Yao Za Zhi, V21, P712
   Campbell MS, 2018, CRIT REV FOOD SCI, V58, P2790, DOI 10.1080/10408398.2017.1341865
   Cardiovascular Research Group of Xiyuan Hospital, 1973, J TRADIT CHIN MED CH, V10, P14
   Chakraborty M, 2017, INDIAN J PHARMACOL, V49, P65, DOI 10.4103/0253-7613.201015
   Chen C, 2009, FORSCH KOMPLEMENTMED, V16, P162, DOI 10.1159/000213895
   Chen KJ., 1982, J NIMA, V4, P108
   Chen ZX, 2019, OXID MED CELL LONGEV, V2019, DOI 10.1155/2019/2936737
   Daina A, 2019, NUCLEIC ACIDS RES, V47, pW357, DOI 10.1093/nar/gkz382
   Davenport AP, 2016, PHARMACOL REV, V68, P357, DOI 10.1124/pr.115.011833
   Deng H., 2017, CLIN RES PRACT CHIN, V2, P124
   Esse R, 2019, INT J MOL SCI, V20, DOI 10.3390/ijms20040867
   Ferrari R, 2018, NAT REV CARDIOL, V15, P120, DOI 10.1038/nrcardio.2017.131
   Ganjali S, 2017, PHARMACOL RES, V119, P208, DOI 10.1016/j.phrs.2017.02.008
   GUO SK, 1983, PLANTA MED, V47, P116
   Hang W, 2018, ONCOGENE, V37, P3384, DOI 10.1038/s41388-017-0110-2
   He HJ, 2011, ARCH PHARM RES, V34, P1161, DOI 10.1007/s12272-011-0714-y
   Hofmann F, 2020, BIOL CHEM, V401, P447, DOI 10.1515/hsz-2019-0386
   Honmore VS, 2019, J ETHNOPHARMACOL, V229, P233, DOI 10.1016/j.jep.2018.10.019
   Honmore VS, 2016, INT IMMUNOPHARMACOL, V33, P8, DOI 10.1016/j.intimp.2016.01.024
   Hopkins AL, 2008, NAT CHEM BIOL, V4, P682, DOI 10.1038/nchembio.118
   Houde M, 2016, ADV PHARMACOL, V77, P143, DOI 10.1016/bs.apha.2016.05.002
   Huang DW, 2009, NAT PROTOC, V4, P44, DOI 10.1038/nprot.2008.211
   Ignarro LJ, 2002, J PHYSIOL PHARMACOL, V53, P503
   Jiang P, 2014, BIOMED CHROMATOGR, V28, P419, DOI 10.1002/bmc.3037
   Kim SJ, 2003, J ETHNOPHARMACOL, V88, P5, DOI 10.1016/S0378-8741(03)00181-8
   Kim S, 2019, NUCLEIC ACIDS RES, V47, pD1102, DOI 10.1093/nar/gky1033
   Koller A, 2018, CURR PHARM DESIGN, V24, P2911, DOI 10.2174/1381612824666180625125450
   Kosuru R, 2016, EUR J PHARMACOL, V789, P229, DOI 10.1016/j.ejphar.2016.07.046
   Krishna MS, 2015, J FOOD SCI TECH MYS, V52, P3561, DOI 10.1007/s13197-014-1387-6
   Lancet D., 2016, CURR PROTOC BIOINFOR, V54, p1.30.1, DOI [10.1002/cpbi.5, DOI 10.1002/cpbi.5]
   Lee BK, 2015, CIRCULATION, V131, P1054, DOI 10.1161/CIRCULATIONAHA.114.012636
   Lee JA, 2012, IMMUNOPHARM IMMUNOT, V34, P15, DOI 10.3109/08923973.2011.572261
   Li C, 2013, J PHARMACEUT BIOMED, V85, P231, DOI 10.1016/j.jpba.2013.07.034
   Li Li-Zhi, 2014, Zhongguo Zhong Xi Yi Jie He Za Zhi, V34, P396
   Li YH, 2008, AM J CHINESE MED, V36, P719, DOI 10.1142/S0192415X08006181
   Liang LN, 2018, CHIN J INTEGR MED, V24, P442, DOI 10.1007/s11655-016-2584-0
   Lin LY, 2016, J FOOD SCI, V81, pH1565, DOI 10.1111/1750-3841.13326
   Lin LY, 2015, FOOD FUNCT, V6, P1600, DOI [10.1039/C4FO00901K, 10.1039/c4fo00901k]
   Liu JG., 1995, CHIN J MICROCIRC CHI, V5, P43
   Liu LH, 2012, CELL PHYSIOL BIOCHEM, V30, P1413, DOI 10.1159/000343329
   Liu R, 2011, NEUROSCIENCE, V176, P408, DOI 10.1016/j.neuroscience.2010.11.029
   Liuni A, 2011, J AM COLL CARDIOL, V57, P93, DOI 10.1016/j.jacc.2010.07.037
   Luscher TF, 2018, EUR HEART J, V39, P2119, DOI 10.1093/eurheartj/ehy335
   Lundberg JO, 2015, NAT REV DRUG DISCOV, V14, P623, DOI 10.1038/nrd4623
   Lv M, 2015, MOL MED REP, V11, P724, DOI 10.3892/mmr.2014.2719
   Ma QF, 2017, CLIN MED RES PRACT, V2, P19
   Martinez BK, 2018, ANN PHARMACOTHER, V52, P801, DOI 10.1177/1060028018765939
   Mensah GA, 2007, HEALTH AFFAIR, V26, P38, DOI 10.1377/hlthaff.26.1.38
   Misra BB, 2012, LETT APPL MICROBIOL, V55, P476, DOI 10.1111/lam.12005
   Namdari M, 2017, ARTIF CELL NANOMED B, V45, P731, DOI 10.1080/21691401.2016.1261033
   Park TJ, 2003, BIOCHEM PHARMACOL, V65, P83, DOI 10.1016/S0006-2952(02)01444-2
   Pinero J, 2017, NUCLEIC ACIDS RES, V45, pD833, DOI 10.1093/nar/gkw943
   Qin MingFang, 2010, Genomics and Applied Biology, V29, P962
   RADOMSKI MW, 1987, LANCET, V2, P1057, DOI 10.1016/S0140-6736(87)91481-4
   RADOMSKI MW, 1987, BIOCHEM BIOPH RES CO, V148, P1482, DOI 10.1016/S0006-291X(87)80299-1
   Ridker PM, 2018, LANCET, V391, P319, DOI 10.1016/S0140-6736(17)32814-3
   Ru JL, 2014, J CHEMINFORMATICS, V6, DOI 10.1186/1758-2946-6-13
   Saeidinia A, 2018, PHARMACOL RES, V131, P112, DOI 10.1016/j.phrs.2018.03.009
   Silva-Filho JC, 2012, BASIC CLIN PHARMACOL, V110, P171, DOI 10.1111/j.1742-7843.2011.00784.x
   Son DJ, 2012, BIOCHEM BIOPH RES CO, V427, P349, DOI 10.1016/j.bbrc.2012.09.061
   Song DF, 2019, CHIN J MED, V37, P2519
   Stepanova T V, 2019, Klin Lab Diagn, V64, P34, DOI [10.18821/0869-2084-2019-64-1-34-41, 10.18821/0869-2084-2018-63-34-41]
   Tang Yan-hong, 2009, Zhonghua Xinxueguanbing Zazhi, V37, P262, DOI 10.3760/cma.j.issn.0253-3758.2009.03.015
   von Mering C, 2003, NUCLEIC ACIDS RES, V31, P258, DOI 10.1093/nar/gkg034
   Waltenberger J, 2017, EUR HEART J, V38, P2556, DOI 10.1093/eurheartj/ehx421
   Wang BJ, 2015, J EMERG TRADIT CHIN, V24, P2175
   Wang SH., 2020, CHIN J INTEGR MED CA, V18, P193
   Wang YX, 2020, NUCLEIC ACIDS RES, V48, pD1031, DOI 10.1093/nar/gkz981
   Wei Peng-Lu, 2019, Zhongguo Zhong Yao Za Zhi, V44, P1041, DOI 10.19540/j.cnki.cjcmm.2019.0020
   Wishart DS, 2018, NUCLEIC ACIDS RES, V46, pD1074, DOI 10.1093/nar/gkx1037
   [吴碧寒 Wu Bihan], 2019, [中国中西医结合杂志, Chinese Journal of Integrated Traditional and Western Medicine], V39, P1483
   [徐丹苹 Xu Danping], 2020, [中国中西医结合杂志, Chinese Journal of Integrated Traditional and Western Medicine], V40, P287
   Yang QN, 2018, CHIN J INTEGR MED, V24, P336, DOI 10.1007/s11655-018-2833-5
   Yano S, 2006, EUR J PHARMACOL, V553, P99, DOI 10.1016/j.ejphar.2006.09.020
   Yi T, 2017, DRUG DELIV, V24, P422, DOI 10.1080/10717544.2016.1259372
   Younis NS, 2020, PHARMACOLOGY, V105, P522, DOI 10.1159/000504372
   Yousuf O, 2013, J AM COLL CARDIOL, V62, P397, DOI 10.1016/j.jacc.2013.05.016
   Yuan HJ, 2015, PLOS ONE, V10, DOI 10.1371/journal.pone.0143964
   Yuyun MF, 2018, MICROVASC RES, V119, P7, DOI 10.1016/j.mvr.2018.03.012
   Zhang GP., 2018, CHIN J INTEGR MED CA, V16, P3561
   Zhang WX, 2019, J AOAC INT, V102, P726, DOI 10.5740/jaoacint.18-0307
   Zhao YZ, 2015, J PHARMACOL SCI, V129, P83, DOI 10.1016/j.jphs.2015.09.002
   Zou L, 2017, MOLECULES, V22, DOI 10.3390/molecules22091446
NR 88
TC 0
Z9 0
U1 5
U2 5
PU SPRINGER
PI NEW YORK
PA ONE NEW YORK PLAZA, SUITE 4600, NEW YORK, NY, UNITED STATES
SN 1672-0415
EI 1993-0402
J9 CHIN J INTEGR MED
JI Chin. J. Integr. Med.
PD JUN
PY 2021
VL 27
IS 6
BP 470
EP 480
DI 10.1007/s11655-021-2867-y
PG 11
WC Integrative & Complementary Medicine
SC Integrative & Complementary Medicine
GA SJ9SU
UT WOS:000655866200011
PM 34047948
DA 2021-07-01
ER

PT J
AU Liu, JQ
   Hariram, NS
   Xu, GL
   Wang, YS
   Kai, GY
AF Liu Junqiu
   Hariram, Nile Shivraj
   Xu Guoliang
   Wang Yuesheng
   Kai Guoyin
TI Systematic exploration of Astragalus membranaceus and Panax ginseng as
   immune regulators: Insights from the comparative biological and
   computational analysis
SO PHYTOMEDICINE
LA English
DT Article
DE Astragalus membranaceus; Panax ginseng; Immune regulation; Computational
   pharmacology; Mechanisms
ID CENTRAL-NERVOUS-SYSTEM; LIQUID-CHROMATOGRAPHY; CHINESE HERBS; NETWORK
   PHARMACOLOGY; WATER EXTRACT; CELLS; PERFORMANCE; PLASMA; METABOLISM;
   POLYSACCHARIDES
AB Background: Immune system plays a decisive role for defending various pathogenic microorganisms. Astragalus membranaceus (AM) and Panax ginseng (PG) are two tonic herbs used in traditional Chinese medicine (TCM) as immune booster and help to control diseases with their healthy synergistic effect on immune system.
   Purpose: This study was aimed to investigate the promote effect and molecular mechanisms of AM and PG on immune system as booster and to control the target diseases using animal and computational systematic study.
   Methods: Computational models including absorption, distribution, metabolism, and elimination (ADME) with weighted ensemble similarity (WES) algorithm-based models and ClueGo network analysis were used to find the potential bioactive compounds targets and pathways, which were responsible for immune regulation. Viscera index analysis, proliferation activity of splenic lymphocytes and cytotoxic activity of NK cells assays were performed to validate the effect of AM and PG on immune system of long-term administrated mice. Metabonomic study of mice plasma was conducted to investigate effect of AM and PG on the endogenous metabolic perturbations, together with correlation analysis.
   Results: AM and PG simultaneously showed the ability to strengthen the immune system function including enhancement of spleen and thymus index, proliferation of splenic lymphocytes and cytotoxic activity of NK cells. Besides, the different molecular mechanisms of AM and PG on immune regulation were also investigated by analyzing the potential bioactive compounds, enzymes actions and pathways. Quercetin, formononetin and kaempferol were the main immune-related compounds in AM, while ginsenoside Ra1, ginsenoside Rh1 and kaempferol in PG. About 10 target proteins were found close to immune regulation, including acetylcholinesterase (ACHE, common target in AM and PG), sphingosine kinase 1(SPHK1), cytidine deaminase (CDA), and Choline O-acetyltransferase (CHAT). Glycerophospholipid metabolism was regulated in both AM and PG groups. Pyrimidine metabolism and sphingolipid metabolism were considered as the special pathway in AM groups. Energy metabolism and glycerolipid metabolism were the special pathways in PG groups.
   Conclusion: A novel comprehensive molecular mechanism analysis method was established and applied to clarify the scientific connotation of AM and PG as immune regulation, with similar herbal tonic effect provided in clinical practice of TCM, which can provide a new line of research for drug development (immune booster) using AM and PG.
C1 [Liu Junqiu; Hariram, Nile Shivraj; Kai Guoyin] Zhejiang Chinese Med Univ, Coll Pharm, Lab Med Plant Biotechnol, Hangzhou 310053, Zhejiang, Peoples R China.
   [Xu Guoliang] Univ Jiangxi TCM, Res Ctr Differentiat & Dev Basic Theory TCM, Nanchang, Jiangxi, Peoples R China.
   [Wang Yuesheng] China Acad Chinese Med Sci, Inst Chinese Mat Med, Beijing, Peoples R China.
RP Kai, GY (corresponding author), Zhejiang Chinese Med Univ, Coll Pharm, Lab Med Plant Biotechnol, Hangzhou 310053, Zhejiang, Peoples R China.; Wang, YS (corresponding author), China Acad Chinese Med Sci, Inst Chinese Mat Med, Beijing, Peoples R China.
EM yswang@icmm.ac.cn; guoyinkai1@126.com
RI Nile, Shivraj/I-7106-2013
OI Nile, Shivraj/0000-0003-3141-5754
FU National Natural Science FundNational Natural Science Foundation of
   China (NSFC) [81522049, 31571735, 31270007]; Shanghai Science and
   Technology Committee ProjectShanghai Science & Technology Committee
   [17JC1404300, 15430502700]; New Century Talent Project [NECT-13-0902];
   "Dawn" Program of Shanghai Education Commission [16SG38]
FX This work was supported by the National Natural Science Fund (81522049,
   31571735, 31270007), Shanghai Science and Technology Committee Project
   (17JC1404300, 15430502700), New Century Talent Project (NECT-13-0902)
   and the "Dawn" Program of Shanghai Education Commission (16SG38).
CR Abboud FM, 2012, HYPERTENSION, V59, P755, DOI 10.1161/HYPERTENSIONAHA.111.186833
   Alappat L, 2010, INT IMMUNOPHARMACOL, V10, P1390, DOI 10.1016/j.intimp.2010.08.003
   ALIEV A M, 1962, Azerbaidzhanskii Meditsinskii Zhurnal, V11, P70
   Antwi AO, 2017, INT IMMUNOPHARMACOL, V53, P105, DOI 10.1016/j.intimp.2017.10.018
   Arase T, 2009, J IMMUNOL, V182, P7074, DOI 10.4049/jimmunol.0900001
   Azuaje FJ, 2011, SCI REP-UK, V1, DOI 10.1038/srep00052
   Beltran D, 2014, FRONT IMMUNOL, V5, DOI 10.3389/fimmu.2014.00192
   BERENBAUM MC, 1981, ADV CANCER RES, V35, P269, DOI 10.1016/S0065-230X(08)60912-4
   Bindea G, 2009, BIOINFORMATICS, V25, P1091, DOI 10.1093/bioinformatics/btp101
   Borts M S, 2011, Adv Gerontol, V24, P701
   Castelo-Branco C, 2014, GYNECOL ENDOCRINOL, V30, P16, DOI 10.3109/09513590.2013.852531
   Chao YH, 2017, J ETHNOPHARMACOL, V207, P184, DOI 10.1016/j.jep.2017.06.018
   Chen F, 2019, INT J BIOL MACROMOL, V125, P906, DOI 10.1016/j.ijbiomac.2018.12.134
   Chen JC, 2017, EVID-BASED COMPL ALT, V2017, DOI 10.1155/2017/9461415
   Cho WCS, 2007, CANCER LETT, V252, P43, DOI 10.1016/j.canlet.2006.12.001
   Doseth B, 2011, J BIOL CHEM, V286, P16669, DOI 10.1074/jbc.M111.230052
   Elabd H, 2016, FISH PHYSIOL BIOCHEM, V42, P955, DOI 10.1007/s10695-015-0188-9
   Fang YQ, 2017, UNDERSEA HYPERBAR M, V44, P109
   Geng C, 2013, CHROMATOGRAPHIA, V76, P509, DOI 10.1007/s10337-013-2406-x
   Graler MH, 2002, BBA-MOL CELL BIOL L, V1582, P168, DOI 10.1016/S1388-1981(02)00152-X
   Guan HB, 2007, J IMMUNOL, V179, P590, DOI 10.4049/jimmunol.179.1.590
   Hannun YA, 2008, NAT REV MOL CELL BIO, V9, P139, DOI 10.1038/nrm2329
   Hao DC, 2014, DRUG DEVELOP RES, V75, P299, DOI 10.1002/ddr.21214
   Hermansson M, 2011, PROG LIPID RES, V50, P240, DOI 10.1016/j.plipres.2011.02.004
   Huang SX, 2011, P NATL ACAD SCI USA, V108, P19335, DOI 10.1073/pnas.1112969108
   Jeong JJ, 2013, BIOL PHARM BULL, V36, P1088, DOI 10.1248/bpb.b13-00013
   Jiang YM, 2015, J ETHNOPHARMACOL, V159, P102, DOI 10.1016/j.jep.2014.10.062
   Jones KA, 2013, MOL CELL NEUROSCI, V53, P52, DOI 10.1016/j.mcn.2012.10.002
   Kawashima K, 2004, FRONT BIOSCI-LANDMRK, V9, P2063, DOI 10.2741/1390
   Kurts C, 2013, NAT REV IMMUNOL, V13, P738, DOI 10.1038/nri3523
   Lai PKK, 2014, PHYTOTHER RES, V28, P395, DOI 10.1002/ptr.5002
   Lei Yan, 2012, Zhongguo Zhong Xi Yi Jie He Za Zhi, V32, P1374
   Li BH, 2012, INT J MOL SCI, V13, P13501, DOI 10.3390/ijms131013501
   Li CY, 2017, SCI REP-UK, V7, DOI 10.1038/s41598-017-03249-z
   Li F, 2017, J GINSENG RES, V41, P487, DOI 10.1016/j.jgr.2016.08.008
   Li JF, 2016, PHARM BIOL, V54, P3217, DOI 10.1080/13880209.2016.1216133
   Li MX, 2011, J ETHNOPHARMACOL, V133, P412, DOI 10.1016/j.jep.2010.10.012
   Li YH, 2016, J CHROMATOGR SCI, V54, P1605, DOI 10.1093/chromsci/bmw110
   Li Y, 2016, NUTRIENTS, V8, DOI 10.3390/nu8030167
   Lin H, 2016, J ETHNOPHARMACOL, V184, P10, DOI 10.1016/j.jep.2016.02.031
   Lin MK, 2011, IMMUNOBIOLOGY, V216, P1103, DOI 10.1016/j.imbio.2011.05.002
   Lindon JC, 2006, PHARM RES, V23, P1075, DOI 10.1007/s11095-006-0025-z
   Liu J., 2017, MOLECULES, V22
   Liu XL, 2011, FISH SHELLFISH IMMUN, V30, P495, DOI 10.1016/j.fsi.2010.11.018
   Liu Y, 2018, J CHROMATOGR B, V1085, P110, DOI 10.1016/j.jchromb.2018.03.044
   Lobina C, 2014, FUTURE ONCOL, V10, P1203, DOI 10.2217/fon.13.276
   Ma ST, 2013, COMPLEMENT THER MED, V21, P35, DOI 10.1016/j.ctim.2012.12.001
   MA TC, 1993, ARZNEIMITTEL-FORSCH, V43-2, P1049
   Mansoori MN, 2016, MENOPAUSE, V23, P565, DOI 10.1097/GME.0000000000000646
   Marcenaro E, 2006, TRANSPL IMMUNOL, V17, P16, DOI 10.1016/j.trim.2006.09.019
   MARIJNEN YMT, 1989, ADV EXP MED BIOL, V253, P433
   Maul RW, 2014, EUR J IMMUNOL, V44, P1913, DOI 10.1002/eji.201444813
   McCulloch M, 2006, J CLIN ONCOL, V24, P419, DOI 10.1200/JCO.2005.03.6392
   Mebius RE, 2005, NAT REV IMMUNOL, V5, P606, DOI 10.1038/nri1669
   MILLER JF, 1961, LANCET, V2, P748
   Mo WY, 2016, ENVIRON POLLUT, V219, P475, DOI 10.1016/j.envpol.2016.05.055
   Molano A, 2012, PLOS ONE, V7, DOI 10.1371/journal.pone.0047650
   Nayar S, 2015, ONCOIMMUNOLOGY, V4, DOI 10.1080/2162402X.2014.1002720
   Nemeth K, 2003, EUR J NUTR, V42, P29, DOI 10.1007/s00394-003-0397-3
   Nishioka H, 1998, FEBS LETT, V441, P63, DOI 10.1016/S0014-5793(98)01526-9
   Park CH, 2015, EVID-BASED COMPL ALT, V2015, DOI 10.1155/2015/316527
   Park MW, 2008, BIOL PHARM BULL, V31, P748, DOI 10.1248/bpb.31.748
   Polya G, 2003, BIOCH TARGETS PLANT
   Popovich DG, 2004, CAN J PHYSIOL PHARM, V82, P183, DOI [10.1139/y04-001, 10.1139/Y04-001]
   Prentki M, 2008, ENDOCR REV, V29, P647, DOI 10.1210/er.2008-0007
   Qu TL, 2016, IMMUNOPHARM IMMUNOT, V38, P113, DOI 10.3109/08923973.2015.1128950
   RABIN BS, 1988, CLIN LAB MED, V8, P253, DOI 10.1016/S0272-2712(18)30682-6
   Rix U, 2009, NAT CHEM BIOL, V5, P616, DOI 10.1038/nchembio.216
   Ru JL, 2014, J CHEMINFORMATICS, V6, DOI 10.1186/1758-2946-6-13
   Shao BM, 2004, BIOCHEM BIOPH RES CO, V320, P1103, DOI 10.1016/j.bbrc.2004.06.065
   Shi J, 2015, J ETHNOPHARMACOL, V169, P183, DOI 10.1016/j.jep.2015.04.019
   Shi SH, 2014, PLOS ONE, V9, DOI 10.1371/journal.pone.0089123
   Shin HY, 2006, INDIAN J MED RES, V124, P199
   Sierra Vazquez B, 1998, Rev Cubana Med Trop, V50 Suppl, P249
   Silverman Gregg J, 2009, Discov Med, V8, P151
   Sire J, 2008, RETROVIROLOGY, V5, DOI 10.1186/1742-4690-5-45
   Smoot ME, 2011, BIOINFORMATICS, V27, P431, DOI 10.1093/bioinformatics/btq675
   SOCHOR M, 1979, ARCH BIOCHEM BIOPHYS, V198, P632, DOI 10.1016/0003-9861(79)90541-1
   Spicer AP, 1998, J BIOL CHEM, V273, P25117, DOI 10.1074/jbc.273.39.25117
   Tian JD, 2004, J IMMUNOL, V173, P5298, DOI 10.4049/jimmunol.173.8.5298
   van der Graaf PH, 2011, PHARM RES-DORDR, V28, P1460, DOI 10.1007/s11095-011-0467-9
   Wan CP, 2013, ACTA PHARMACOL SIN, V34, P522, DOI 10.1038/aps.2012.208
   WANG Y, 1992, MOL BIOTHER, V4, P143
   WEBB HE, 1966, BMJ-BRIT MED J, V2, P1179, DOI 10.1136/bmj.2.5523.1179
   Wei J., 2012, PLOS ONE, V7
   Wei XJ, 2012, INT IMMUNOL, V24, P465, DOI 10.1093/intimm/dxs043
   Willett P, 1998, J CHEM INF COMP SCI, V38, P983, DOI 10.1021/ci9800211
   Wishart DS, 2018, NUCLEIC ACIDS RES, V46, pD1074, DOI 10.1093/nar/gkx1037
   Wu L.R., 2014, ADV MAT RES, V997, P288
   Wu W., 2018, PHYTOCHEM ANAL
   Xiong X, 2019, INT J BIOL MACROMOL, V126, P842, DOI 10.1016/j.ijbiomac.2018.12.266
   Xu X, 2012, INT J MOL SCI, V13, P6964, DOI 10.3390/ijms13066964
   Yang F, 2016, CARBOHYD POLYM, V145, P48, DOI 10.1016/j.carbpol.2016.03.024
   Yang YF, 2017, ACS CHEM BIOL, V12, P1363, DOI 10.1021/acschembio.6b00762
   Yeh TS, 2014, MOLECULES, V19, P2793, DOI 10.3390/molecules19032793
   Ying-Yuan G.U., 2017, YUNNAN J TRADITION C
   Yu H, 2012, PLOS ONE, V7, DOI 10.1371/journal.pone.0037608
   Zeisel SH, 2000, NUTRITION, V16, P669, DOI 10.1016/S0899-9007(00)00349-X
   Zhang QY, 2016, J PHARMACEUT BIOMED, V120, P175, DOI 10.1016/j.jpba.2015.12.031
   Zhao FL, 2015, J ETHNOPHARMACOL, V168, P1, DOI 10.1016/j.jep.2015.03.035
   ZHAO KS, 1990, IMMUNOPHARMACOLOGY, V20, P225, DOI 10.1016/0162-3109(90)90038-G
   Zhao PL, 2010, BONE, V47, pS386, DOI 10.1016/j.bone.2010.09.145
   Zheng CL, 2015, SCI REP-UK, V5, DOI 10.1038/srep11970
   Zhou X, 2016, FRONT PHARMACOL, V7, DOI 10.3389/fphar.2016.00201
   Zimmermann GR, 2007, DRUG DISCOV TODAY, V12, P34, DOI 10.1016/j.drudis.2006.11.008
   Zitti B, 2017, SCI REP-UK, V7, DOI 10.1038/s41598-017-10403-0
NR 106
TC 6
Z9 6
U1 11
U2 30
PU ELSEVIER GMBH
PI MUNICH
PA HACKERBRUCKE 6, 80335 MUNICH, GERMANY
SN 0944-7113
EI 1618-095X
J9 PHYTOMEDICINE
JI Phytomedicine
PD JUN
PY 2021
VL 86
AR 153077
DI 10.1016/j.phymed.2019.153077
PG 17
WC Plant Sciences; Chemistry, Medicinal; Integrative & Complementary
   Medicine; Pharmacology & Pharmacy
SC Plant Sciences; Pharmacology & Pharmacy; Integrative & Complementary
   Medicine
GA SE4DZ
UT WOS:000652024800003
PM 31477352
DA 2021-07-01
ER

PT J
AU Tong, HJ
   Yu, MT
   Fei, CH
   Ji, D
   Dong, JJ
   Su, LL
   Gu, W
   Mao, CQ
   Li, L
   Bian, ZH
   Lu, TL
   Hao, M
   Zeng, BL
AF Tong, Huangjin
   Yu, Mengting
   Fei, Chenghao
   Ji, De
   Dong, Jiajia
   Su, Lianlin
   Gu, Wei
   Mao, Chunqin
   Li, Lin
   Bian, Zhenhua
   Lu, Tulin
   Hao, Min
   Zeng, Bailin
TI Bioactive constituents and the molecular mechanism of Curcumae Rhizoma
   in the treatment of primary dysmenorrhea based on network pharmacology
   and molecular docking
SO PHYTOMEDICINE
LA English
DT Article
DE Rhizoma Curcumae (CR); Primary dysmenorrhea; Network pharmacology;
   Molecular docking; Active components; Platelet aggregation
ID PLATELET-AGGREGATION; ACTIVATION; SESQUITERPENOIDS; INHIBITION;
   ZEDOARIA; GINSENG; BLOOD
AB Background: Curcumae Rhizoma (CR) has a clinical efficacy in activating blood circulation to dissipate blood stasis and has been used for the clinical treatment of qi stagnation and blood stasis (QSBS) primary dysmenorrhea for many years. However, its molecular mechanism is unknown.
   Objective: The present study aimed to demonstrate the multicomponent, multitarget and multipathway regulatory molecular mechanisms of CR in the treatment of QSBS primary dysmenorrhea.
   Methods: Observations of pathological changes in uterine tissues and biochemical assays were used to confirm that a rat model was successfully established and that CR was effective in the treatment of QSBS primary dysmenorrhea. The main active components of CR in rat plasma were identified and screened by ultraperformance liquid chromatography-quadrupole/time-of-flight mass spectrometry (UPLC-Q/TOF-MS). The component-target-disease network and protein-protein interaction (PPI) network of CR were constructed by a network pharmacology approach. Then, we performed Gene Ontology (GO) functional enrichment analysis and Kyoto Encyclopedia of Genes and Genomes (KEGG) pathway enrichment analysis. Molecular docking was adopted to verify the interactions between the core components and targets of CR to confirm the accuracy of the network pharmacology prediction results. Furthermore, we evaluated the bioactive constituents of CR and molecular mechanism of by which CR promote blood circulation and remove blood stasis via platelet tests in vivo and in vitro and Western blot analysis.
   Results: The results of HE staining and biochemical assays of PGF2 alpha, TXB2 and Ca2+ showed that CR was effective in the treatment of QSBS primary dysmenorrhea. A total of 36 active components were identified in CR, and 329 common targets were obtained and used to construct the networks. Of these, 14 core components and 10 core targets of CR in the treatment of primary dysmenorrhea were identified. The GO and KEGG enrichment analyses revealed that the common targets were involved in multiple signaling pathways, including the calcium, cAMP, MAPK, and PI3K-Akt signaling pathways, as well as platelet activation, which is closely related to platelet aggregation. The molecular docking results showed that the 14 core components and 10 core targets could bind spontaneously. Two core targets (MAPK1 and CCR5) and 7 core components (Isoprocurcumenol, Curcumadione, Epiprocurcumenol, (+)-Curdione, Neocurdione, Procurcumenol, and 13-Hydroxygermacrone) were closely related to CR in the treatment of primary dysmenorrhea. Furthermore, the in vivo platelet test showed that CR clearly inhibited platelet aggregation. Five core components ((+)-Curdione, Neocurdione, Isoprocurcumenol, Curcumadione and Procurcumenol) obviously inhibited platelet aggregation in vitro. In addition, based on the relationships among the signaling pathways, we confirmed that CR can effectively inhibit the expression of MAPK and PI3K-Akt signaling pathway-related proteins and decrease the protein expression levels of ERK, JNK, MAPK, PI3K, AKT and CCR5, thereby inhibiting platelet aggregation.
   Conclusion: This study demonstrated the bioactive constituents and mechanisms of CR in promoting blood circulation and removing blood stasis and its multicomponent, multitarget and multipathway treatment characteristics in primary dysmenorrhea. The results provide theoretical evidence for the development and utilization of CR.
C1 [Tong, Huangjin; Zeng, Bailin] Nanjing Univ Chinese Med, Affiliated Hosp Integrated Tradit Chinese & Weste, Dept Pharm, Nanjing 210028, Peoples R China.
   [Tong, Huangjin; Zeng, Bailin] Jiangsu Prov Acad Tradit Chinese Med, Nanjing 210028, Peoples R China.
   [Tong, Huangjin; Yu, Mengting; Fei, Chenghao; Ji, De; Dong, Jiajia; Su, Lianlin; Gu, Wei; Mao, Chunqin; Li, Lin; Bian, Zhenhua; Lu, Tulin] Nanjing Univ Chinese Med, Coll Pharm, Nanjing 210023, Peoples R China.
   [Yu, Mengting] Jiangxi Univ Tradit Chinese Med, Nanchang 330006, Jiangxi, Peoples R China.
   [Hao, Min] Zhejiang Chinese Med Univ, Coll Pharm, Hangzhou 311402, Peoples R China.
   [Bian, Zhenhua] Nanjing Univ Chinese Med, Wuxi TCM Hosp, Wuxi 214071, Jiangsu, Peoples R China.
RP Zeng, BL (corresponding author), Nanjing Univ Chinese Med, Affiliated Hosp Integrated Tradit Chinese & Weste, Dept Pharm, Nanjing 210028, Peoples R China.; Zeng, BL (corresponding author), Jiangsu Prov Acad Tradit Chinese Med, Nanjing 210028, Peoples R China.; Lu, TL (corresponding author), Nanjing Univ Chinese Med, Coll Pharm, Nanjing 210023, Peoples R China.; Hao, M (corresponding author), Zhejiang Chinese Med Univ, Coll Pharm, Hangzhou 311402, Peoples R China.
EM ltl209@163.com; hao_min0509@163.com; bailinzeng@126.com
FU National Key R&D Program of China [2018YFC1707000]; National Natural
   Science Foundation of ChinaNational Natural Science Foundation of China
   (NSFC) [81673598, 81973483]; Postgraduate Research & Practice Innovation
   Program of Jiangsu Province [KYCX20_1505]
[truncated: 3,538,822 more chars]
