# Supplementary material for: Bibliometric Analysis of Network Pharmacology in Traditional Chinese Medicine
Source: Evid Based Complement Alternat Med. 2022 Jun 15;2022:1583773. doi: 10.1155/2022/1583773 (PMC9217600; doi:10.1155/2022/1583773)
Supplement: Supplementary Materials — The supplementary materials were the basic information of 1905 articles downloaded from the Web of Science database in this study, including keywords, references, and the authors countries and institutions. [file 1583773.f1.zip › 1583773.f1/download_1001-1500.txt]

FN Clarivate Analytics Web of Science
VR 1.0
PT J
AU Zhai, SJ
   Huang, Q
   Liao, XW
   Yin, SH
AF Zhai, Sijia
   Huang, Qiao
   Liao, Xingwei
   Yin, Shihua
TI Study on the Drug Targets and Molecular Mechanisms of Rhizoma Curcumaein
   the Treatment of Nasopharyngeal Carcinoma Based on Network Pharmacology
SO EVIDENCE-BASED COMPLEMENTARY AND ALTERNATIVE MEDICINE
LA English
DT Article
ID METASTASIS; CELLS; OVEREXPRESSION; TRANSCRIPTION; APOPTOSIS; VIRUS;
   GENES
AB Aim. To analyse the target ofRhizoma Curcumaein nasopharyngeal carcinoma by using network pharmacological techniques and to explore the associated molecular mechanism. Methods. The targets of nasopharyngeal carcinoma were retrieved from the GeneCards database. At the same time, the drug therapeutic targets ofRhizoma Curcumaewere obtained from the TCMSP and SymMap databases. The data were imported into the STRING database and Cytoscape 3.7.1 to construct a network of "Chinese medicine component-target-disease" interactions; then, the intersection was screened as the coreRhizoma Curcumaeantinasopharyngeal cancer targets. Through GO target function and KEGG pathway enrichment analyses of the core targets, we predicted the biological processes and key signalling pathways involved in theRhizoma Curcumaetreatment of nasopharyngeal carcinoma. Results. Twenty-five core targets of Rhizoma Curcumaein nasopharyngeal carcinoma were mined: TP53, BCL2 ICAM1 RXRA, TLR3 and TLR9, TNF, PTGS2, IL-6, CTSD, MMP2, MMP9, MMP14, TIMP2, ABCC1, ABCB1, ABCG2, and so on. The results of visual analysis showed that theRhizoma Curcumaetreatment of nasopharyngeal carcinoma mainly involves leukocyte adhesion to vascular endothelial cells, positive regulation of NF-kappa B import into the nucleus, regulation of the reactive oxygen species biosynthetic and metabolic process, regulation of the chemokine biosynthetic and metabolic process, various cancer-related signalling pathways, and a variety of cytokine signal transduction pathways, such as the NF-kappa B, TLR, IL-17, and TNF signalling pathways. Conclusion. The core targets predicted by our research can be used as molecular markers for the treatment and prediction of nasopharyngeal carcinoma. The mechanism ofRhizoma Curcumaetreatment in NPC may be related to immune regulatory pathways, the inhibition of cancer cell proliferation, metastasis, and angiogenesis, as well as the regulation of tumour microenvironment. Combined with the prediction of its associated mechanism of action, the core targets can provide targeted reference value for subsequent drug development related to Curcuma.
C1 [Zhai, Sijia; Huang, Qiao; Liao, Xingwei; Yin, Shihua] Guangxi Med Univ, Dept Otolaryngol & Head & Neck Surg, Affiliated Hosp 2, Nanning 530000, Guangxi Zhuang, Peoples R China.
RP Yin, SH (corresponding author), Guangxi Med Univ, Dept Otolaryngol & Head & Neck Surg, Affiliated Hosp 2, Nanning 530000, Guangxi Zhuang, Peoples R China.
EM zhaisijia94128@outlook.com; qiao1138284930@163.com;
   liaoxingwei08@126.com; shihuayin@126.com
FU General Program of Natural Science Foundation of Guangxi Province of
   China [2016GXNSFAA380150, 2015GXNSFAA414004]
FX The authors greatly appreciate the financial support from the General
   Program of Natural Science Foundation of Guangxi Province of China (no.
   2015GXNSFAA414004) and General Program of Natural Science Foundation of
   Guangxi Province of China (no. 2016GXNSFAA380150).
CR Cai Yong-min, 2015, Zhongguo Zhong Yao Za Zhi, V40, P560
   Chao HC, 2019, CARCINOGENESIS, V40, P1341, DOI 10.1093/carcin/bgz039
   Cheung AKL, 2011, P NATL ACAD SCI USA, V108, P8390, DOI 10.1073/pnas.1101747108
   Chew SC, 2011, CANCER CHEMOTH PHARM, V67, P1471, DOI 10.1007/s00280-011-1625-9
   Chung GTY, 2013, J PATHOL, V231, P311, DOI 10.1002/path.4239
   DU Sha-sha, 2008, Nan Fang Yi Ke Da Xue Xue Bao, V28, P449
   Fang WY, 2005, ACTA BIOCH BIOPH SIN, V37, P541, DOI 10.1111/j.1745-7270.2005.00074.x
   Fendri A, 2010, TUMOR BIOL, V31, P391, DOI 10.1007/s13277-010-0047-3
   Feng XF, 2017, ONCOTARGET, V8, P63605, DOI 10.18632/oncotarget.18868
   Feng XS, 2019, FRONT PHARMACOL, V10, DOI 10.3389/fphar.2019.00253
   Guan GF, 2015, MOL MED REP, V12, P4352, DOI 10.3892/mmr.2015.3935
   Hamidi H, 2018, NAT REV CANCER, V18, P532, DOI 10.1038/s41568-018-0038-z
   Huang Chunyue, 2013, Nan Fang Yi Ke Da Xue Xue Bao, V33, P1565
   Ke LR, 2016, CLIN IMMUNOL, V164, P45, DOI 10.1016/j.clim.2016.01.004
   Lee AWM, 2011, RADIOTHER ONCOL, V98, P15, DOI 10.1016/j.radonc.2010.09.023
   Lee L, 2020, BBA-MOL CELL RES, V1867, DOI 10.1016/j.bbamcr.2019.118625
   Leu WJ, 2020, PROSTATE, V80, P305, DOI 10.1002/pros.23944
   Li XM, 2018, PHYTOTHER RES, V32, P2214, DOI 10.1002/ptr.6158
   Li YQ, 2018, CLIN CANCER RES, V24, P6495, DOI 10.1158/1078-0432.CCR-18-0532
   Li YM, 2014, INT J CLIN EXP PATHO, V7, P3478
   Li Z, 2015, ONCOTARGET, V6, P24291, DOI 10.18632/oncotarget.4552
   Liao D, 2016, MINERVA MED, V107, P54
   Ma Jiayi, 2012, Nan Fang Yi Ke Da Xue Xue Bao, V32, P1553
   Ning L, 2016, INTEGR CANCER THER, V15, P216, DOI 10.1177/1534735416642865
   Ou CL, 2015, ONCOL REP, V33, P2779, DOI 10.3892/or.2015.3913
   Peng XS, 2016, PLOS ONE, V11, DOI 10.1371/journal.pone.0165131
   Phoon YP, 2016, INT J CANCER, V138, P160, DOI 10.1002/ijc.29702
   Smith Pamela A, 2011, Genes Cancer, V2, P1023, DOI 10.1177/1947601912440878
   Tan GJ, 2016, BMC CANCER, V16, DOI 10.1186/s12885-016-2283-4
   Wang DP, 2020, J CELL PHYSIOL, V235, P2403, DOI 10.1002/jcp.29145
   Wang J, 2018, J PROTEOMICS, V182, P1, DOI 10.1016/j.jprot.2018.04.025
   Wang J, 2015, INT J MOL SCI, V16, P19851, DOI 10.3390/ijms160819851
   Wells A, 2011, FRONT BIOSCI-LANDMRK, V16, P815, DOI 10.2741/3722
   Weng JJ, 2020, CANCER MED-US, V9, P541, DOI 10.1002/cam4.2715
   Xu L, 2018, CANCER LETT, V431, P230, DOI 10.1016/j.canlet.2017.10.016
   Xu T, 2015, J CLIN VIROL, V64, P64, DOI 10.1016/j.jcv.2014.11.024
   Yan DZ, 2018, MOL MED REP, V17, P7513, DOI 10.3892/mmr.2018.8817
   Yan TH, 2015, ARCH MED RES, V46, P186, DOI 10.1016/j.arcmed.2015.03.006
   Yang J, 2016, ONCOTARGET, V7, P15632, DOI 10.18632/oncotarget.6695
   Yao Li, 2010, Lin Chung Er Bi Yan Hou Tou Jing Wai Ke Za Zhi, V24, P831
   Yu YH, 2019, TECHNOL CANCER RES T, V18, DOI 10.1177/1533033819874807
   Zhang Song, 2019, Med Sci (Basel), V8, DOI 10.3390/medsci8010001
   Zhao M, 2016, INT J ONCOL, V48, P756, DOI 10.3892/ijo.2015.3297
   Zheng PC, 2014, CANCER SCI, V105, P630, DOI 10.1111/cas.12416
   Zou ZN, 2019, ONCOL LETT, V18, P916, DOI 10.3892/ol.2019.10382
NR 45
TC 0
Z9 0
U1 0
U2 2
PU HINDAWI LTD
PI LONDON
PA ADAM HOUSE, 3RD FLR, 1 FITZROY SQ, LONDON, W1T 5HF, ENGLAND
SN 1741-427X
EI 1741-4288
J9 EVID-BASED COMPL ALT
JI Evid.-based Complement Altern. Med.
PD MAR 28
PY 2020
VL 2020
DI 10.1155/2020/2606402
PG 8
WC Integrative & Complementary Medicine
SC Integrative & Complementary Medicine
GA ME3VI
UT WOS:000544586200001
PM 32595725
OA DOAJ Gold, Green Published
DA 2021-07-01
ER

PT J
AU Yang, YN
   Ding, ZH
   Wang, Y
   Zhong, RX
   Feng, YL
   Xia, TY
   Xie, YY
   Yang, BY
   Sun, XB
   Shu, ZP
AF Yang, Yanni
   Ding, Zihe
   Wang, Yi
   Zhong, Renxing
   Feng, Yanlin
   Xia, Tianyi
   Xie, Yuanyuan
   Yang, Bingyou
   Sun, Xiaobo
   Shu, Zunpeng
TI Systems pharmacology reveals the mechanism of activity of Physalis
   alkekengi L. var. franchetii against lipopolysaccharide-induced acute
   lung injury
SO JOURNAL OF CELLULAR AND MOLECULAR MEDICINE
LA English
DT Article
DE acute lung injury; inflammation; oxidative stress; Physalis alkekengi L;
   var; franchetii; systems pharmacology
ID NF-KAPPA-B; JIE-DU DECOCTION; OXIDATIVE STRESS; MAST. MAKINO; PROTECTS;
   CELLS; MICE; ACTIVATION; KAEMPFEROL; EXPRESSION
AB Acute lung injury (ALI) is an important cause of mortality of patients with sepsis, shock, trauma, pneumonia, multiple transfusions and pancreatitis. Physalis alkekengi L. var. franchetii (Mast.) Makino (PAF) has been extensively used in Chinese folk medicine because of a good therapeutic effect in respiratory diseases. Here, an integrated approach combining network pharmacology, proton nuclear magnetic resonance-based metabolomics, histopathological analysis and biochemical assays was used to elucidate the mechanism of PAF against ALI induced by lipopolysaccharide (LPS) in a mouse model. We found that the compounds present in PAF interact with 32 targets to effectively improve the damage in the lung undergoing ALI. We predicted the putative signalling pathway involved by using the network pharmacology and then used the orthogonal signal correction partial least-squares discriminant analysis to analyse the disturbances in the serum metabolome in mouse. We also used ELISA, RT-qPCR, Western blotting, immunohistochemistry and TUNEL assay to confirm the potential signalling pathways involved. We found that PAF reduced the release of cytokines, such as TNF-alpha, and the accumulation of oxidation products; decreased the levels of NF-kappa B, p-p38, ERK, JNK, p53, caspase-3 and COX-2; and enhanced the translocation of Nrf2 from the cytoplasm to the nucleus. Collectively, PAF significantly reduced oxidative stress injury and inflammation, at the same time correcting the energy metabolism imbalance caused by ALI, increasing the amount of antioxidant-related metabolites and reducing the apoptosis of lung cells. These observations suggest that PAF may be an effective candidate preparation alleviating ALI.
C1 [Yang, Yanni; Ding, Zihe; Wang, Yi; Zhong, Renxing; Xia, Tianyi; Shu, Zunpeng] Guangdong Pharmaceut Univ, Guangdong Standardized Proc Engn Technol Res Ctr, Guangzhou, Peoples R China.
   [Yang, Yanni; Ding, Zihe; Zhong, Renxing; Feng, Yanlin; Xia, Tianyi; Xie, Yuanyuan; Shu, Zunpeng] Guangdong Pharmaceut Univ, Dept Tradit Chinese Med, Guangzhou, Peoples R China.
   [Yang, Bingyou] Heilongjiang Univ Chinese Med, Coll Pharm, Harbin, Peoples R China.
   [Sun, Xiaobo; Shu, Zunpeng] Chinese Acad Med Sci, Peking Union Med Coll, Inst Med Plant Dev, Beijing, Peoples R China.
RP Shu, ZP (corresponding author), Guangdong Pharmaceut Univ, Guangzhou Higher Educ Mega Ctr 280, Guangzhou 510006, Guangdong, Peoples R China.
EM shuzunpeng2010@163.com
FU Foundation of China Postdoctoral Science [2017M610816]; National Natural
   Science Foundation of ChinaNational Natural Science Foundation of China
   (NSFC) [81603366]; Foundation of Postdoctoral Science of Chinese Academy
   of Medical Sciences & Peking Union Medical College [2016]
FX Foundation of China Postdoctoral Science, Grant/Award Number:
   2017M610816; National Natural Science Foundation of China, Grant/Award
   Number: 81603366; Foundation of Postdoctoral Science of Chinese Academy
   of Medical Sciences & Peking Union Medical College, Grant/Award Number:
   2016
CR Bhatia M, 2004, J PATHOL, V202, P145, DOI 10.1002/path.1491
   Chen W, 2015, MEDICINE, V94, DOI 10.1097/MD.0000000000001849
   Chen XJ, 2012, INT IMMUNOPHARMACOL, V14, P209, DOI 10.1016/j.intimp.2012.07.007
   Chen XX, 2017, INFLAMMATION, V40, P1983, DOI 10.1007/s10753-017-0639-9
   Chen XX, 2011, SHOCK, V35, P198, DOI 10.1097/SHK.0b013e3181f226f3
   Cheng L, 2015, SCI REP-UK, V5, DOI 10.1038/srep12333
   Chu X, 2010, INT IMMUNOPHARMACOL, V10, P600, DOI 10.1016/j.intimp.2010.02.010
   Crespo I, 2008, BRIT J NUTR, V100, P968, DOI 10.1017/S0007114508966083
   Cui YM, 2018, BIOMED PHARMACOTHER, V108, P1081, DOI 10.1016/j.biopha.2018.09.095
   de Almagro MC, 2015, SEMIN CELL DEV BIOL, V39, P56, DOI 10.1016/j.semcdb.2015.02.002
   Deng GM, 2017, BIOMED PHARMACOTHER, V96, P148, DOI 10.1016/j.biopha.2017.09.094
   Ding ZH, 2020, BIOMED PHARMACOTHER, V122, DOI 10.1016/j.biopha.2019.109706
   Fouad AA, 2016, PHARMACOLOGY, V97, P224, DOI 10.1159/000444262
   Fu XW, 2019, FRONT PHARMACOL, V10, DOI 10.3389/fphar.2019.00337
   Gao XQ, 2016, PULM PHARMACOL THER, V39, P85, DOI 10.1016/j.pupt.2016.06.010
   Ge Q, 2018, EUR J PHARMACOL, V833, P50, DOI 10.1016/j.ejphar.2018.05.021
   Ge Y, 2009, CARBOHYD POLYM, V77, P188, DOI 10.1016/j.carbpol.2008.12.020
   Guo PP, 2014, MOL BIOSYST, V10, P2426, DOI 10.1039/c4mb00251b
   Haitsma Jack J, 2004, Curr Opin Crit Care, V10, P18, DOI 10.1097/00075198-200402000-00004
   Hassan W, 2014, OXID MED CELL LONGEV, V2014, DOI 10.1155/2014/313602
   Hsieh YH, 2018, NUTRIENTS, V10, DOI 10.3390/nu10091208
   Huang Y, 2019, J CELL PHYSIOL, V234, P6023, DOI 10.1002/jcp.27187
   Imai Y, 2008, CELL, V133, P235, DOI 10.1016/j.cell.2008.02.043
   Ioanna A, 2010, NMR BIOMED, V22, P585
   Irahara T, 2018, J SURG RES, V227, P44, DOI 10.1016/j.jss.2018.01.021
   Jiang CY, 2013, PLOS ONE, V8, DOI 10.1371/journal.pone.0066786
   Jiang KF, 2017, ONCOTARGET, V8, P71038, DOI 10.18632/oncotarget.20298
   Kashihara N, 2010, CURR MED CHEM, V17, P4256, DOI 10.2174/092986710793348581
   Kaspar JW, 2009, FREE RADICAL BIO MED, V47, P1304, DOI 10.1016/j.freeradbiomed.2009.07.035
   Kim SY, 2019, INT J MOL MED, V43, P682, DOI 10.3892/ijmm.2018.3993
   Li AL, 2018, J ETHNOPHARMACOL, V210, P260, DOI 10.1016/j.jep.2017.08.022
   Li KP, 2018, FREE RADICAL BIO MED, V124, P163, DOI 10.1016/j.freeradbiomed.2018.06.009
   Li P, 2017, FEBS OPEN BIO, V7, P221, DOI 10.1002/2211-5463.12178
   Li P, 2016, RSC ADV, V6, P47474, DOI 10.1039/c6ra04717c
   Li X, 2014, PHYTOCHEM LETT, V10, P95, DOI 10.1016/j.phytol.2014.08.004
   Liao ST, 2016, RSC ADV, V6, P89855, DOI 10.1039/c6ra17380b
   Liu JL, 2018, FRONT PHARMACOL, V9, DOI 10.3389/fphar.2018.01473
   Lu YC, 2008, CYTOKINE, V42, P145, DOI 10.1016/j.cyto.2008.01.006
   Luo M, 2017, MOL IMMUNOL, V90, P1, DOI 10.1016/j.molimm.2017.06.035
   Mao X, 2019, PHYTOMEDICINE, V54, P159, DOI 10.1016/j.phymed.2018.09.018
   Matthay MA, 2012, J CLIN INVEST, V122, P2731, DOI 10.1172/JCI60331
   Matthay MA, 2011, AM J RESP CRIT CARE, V184, P561, DOI 10.1164/rccm.201012-2090OC
   Matute-Bello G, 2011, AM J RESP CELL MOL, V44, P725, DOI 10.1165/rcmb.2009-0210ST
   Munoz-Fontela C, 2016, NAT REV IMMUNOL, V16, P741, DOI 10.1038/nri.2016.99
   Nair MP, 2006, CLIN VACCINE IMMUNOL, V13, P319, DOI 10.1128/CVI.13.3.319-328.2006
   Olsvik PA, 2005, COMP BIOCHEM PHYS C, V141, P314, DOI 10.1016/j.cbpc.2005.07.009
   Ping ZC, 2017, ACTA BIOMATER, V62, P362, DOI 10.1016/j.actbio.2017.08.046
   Qing R, 2018, INT IMMUNOPHARMACOL, V60, P18, DOI 10.1016/j.intimp.2018.04.032
   Rojo de la Vega Montserrat, 2016, Curr Pharmacol Rep, V2, P91
   Ru JL, 2014, J CHEMINFORMATICS, V6, DOI 10.1186/1758-2946-6-13
   Shu Z., 2016, EVIDENCE BASED COMPL, V2016, P1
   Tang F, 2018, J PHARM SCI, V136, P1
   Tian JS, 2019, J PHARMACEUT BIOMED, V169, P99, DOI 10.1016/j.jpba.2019.02.041
   Tojo K, 2018, FASEB J, V32, P2258, DOI 10.1096/fj.201700888R
   Tong HB, 2011, J FOOD BIOCHEM, V35, P524, DOI 10.1111/j.1745-4514.2010.00400.x
   Uzuner N, 2002, ACTA MED OKAYAMA, V56, P295
   Wang AQ, 2018, BIOMED PHARMACOTHER, V101, P334, DOI 10.1016/j.biopha.2018.02.094
   Wang B, 2011, PULM PHARMACOL THER, V24, P434, DOI 10.1016/j.pupt.2011.04.001
   Wang Y, 2018, J ETHNOPHARMACOL, V211, P197, DOI 10.1016/j.jep.2017.09.004
   Wu HC, 2016, INT IMMUNOPHARMACOL, V35, P315, DOI 10.1016/j.intimp.2016.04.013
   Wu XQ, 2014, PLOS ONE, V9, DOI 10.1371/journal.pone.0112891
   Xiong ZL, 2018, RSC ADV, V8, P10023, DOI 10.1039/c7ra13123b
   Xu LQ, 2017, EVID-BASED COMPL ALT, V2017, DOI 10.1155/2017/1791789
   Yan J, 2018, FREE RADICAL BIO MED, V121, P78, DOI 10.1016/j.freeradbiomed.2018.04.557
   Zhang RZ, 2019, FRONT PHARMACOL, V10, DOI 10.3389/fphar.2019.00123
   Zhang WN, 2018, J PHARMACEUT BIOMED, V158, P128, DOI 10.1016/j.jpba.2018.05.045
   Zhang ZJ, 2012, J AGR FOOD CHEM, V60, P8171, DOI 10.1021/jf301511m
   Zhao SY, 2018, PHYTOMEDICINE, V50, P61, DOI 10.1016/j.phymed.2018.09.184
   Zhou Y, 2017, SHOCK, V47, P638, DOI 10.1097/SHK.0000000000000767
NR 69
TC 4
Z9 4
U1 1
U2 7
PU WILEY
PI HOBOKEN
PA 111 RIVER ST, HOBOKEN 07030-5774, NJ USA
SN 1582-1838
EI 1582-4934
J9 J CELL MOL MED
JI J. Cell. Mol. Med.
PD MAY
PY 2020
VL 24
IS 9
BP 5039
EP 5056
DI 10.1111/jcmm.15126
EA MAR 2020
PG 18
WC Cell Biology; Medicine, Research & Experimental
SC Cell Biology; Research & Experimental Medicine
GA LK3ZD
UT WOS:000521806200001
PM 32220053
OA DOAJ Gold, Green Published
DA 2021-07-01
ER

PT J
AU Zhang, J
   Huang, QF
   Zhao, R
   Ma, ZY
AF Zhang, Jing
   Huang, Qifeng
   Zhao, Rui
   Ma, Zhiyuan
TI A network pharmacology study on the Tripteryguim wilfordii Hook for
   treatment of Crohn's disease
SO BMC COMPLEMENTARY MEDICINE AND THERAPIES
LA English
DT Article
DE Tripterygium wilfordii hook; Crohn's disease; Network pharmacology;
   Anti-inflammatory agents
ID TRIPTOLIDE
AB Background: To explore the mechanism of action of Tripterygium wilfordii Hook (TWH) in the treatment of Crohn's disease (CD) by network pharmacology.
   Methods: Traditional Chinese Medicine Systems Pharmacology database and analysis platform (TCMSP) was used to obtain the active constituents and targets of TWH. "Crohn's disease" was used as a search term to search for related targets of CD from GeneCards database and OMIM database, thereby obtaining the targets of TWH against CD. The Cytoscape 3.7.1 software was used to construct a Chinese medicine compound-target network and STRING database to construct a protein-protein interaction network (PPI). The DAVID 6.8 online tool was used to perform gene ontology (GO) and kyoto encyclopedia of genes and genome (KEGG) pathway enrichment analysis of overlapping targets.
   Results: The database results showed that there were 30 active ingredients (14 key active ingredients) in TWH and 36 targets were screened out for CD treatment. Network analysis indicated that main targets of main active components of TWH were target genes such as VEGFA, MAPK8 and CASP3, which are involved in the regulation of cancer pathway, TNF signal pathway, hepatitis B pathway, apoptosis pathway, NF-kappa B signal pathway and so forth.
   Conclusions: TWH can play a multi-target and multi-channel synergistic treatment of CD by anti-angiogenesis, antiapoptosis, anti-inflammation and immune regulation.
C1 [Zhang, Jing; Huang, Qifeng; Zhao, Rui] Zhejiang Univ, Sir Run Run Shaw Hosp, Sch Med, Dept Pharm, 3 East Qingchun Rd, Hangzhou 310016, Peoples R China.
   [Ma, Zhiyuan] Zhejiang Univ, Affiliated Hangzhou Peoples Hosp 1, Dept Clin Pharmacol,Sch Med, Key Lab Clin Canc Pharmacol & Toxicol Res Zhejian, Hangzhou 310016, Turkey.
RP Ma, ZY (corresponding author), Zhejiang Univ, Affiliated Hangzhou Peoples Hosp 1, Dept Clin Pharmacol,Sch Med, Key Lab Clin Canc Pharmacol & Toxicol Res Zhejian, Hangzhou 310016, Turkey.
EM zhiyuan_ma@zju.edu.cn
FU Zhejiang Provincial Natural Science Foundation of ChinaNatural Science
   Foundation of Zhejiang Province [LYY18H310004]
FX This study was funded by Zhejiang Provincial Natural Science Foundation
   of China (No. LYY18H310004).
CR Adegbola SO, 2018, INT J MOL SCI, V19, DOI 10.3390/ijms19082244
   Avdagic Nesina, 2013, Med Glas (Zenica), V10, P211
   Broom OJ, 2009, CLIN EXP IMMUNOL, V158, P272, DOI 10.1111/j.1365-2249.2009.04033.x
   Chin CH, 2014, BMC SYST BIOL, V8, DOI 10.1186/1752-0509-8-S4-S11
   Danese S, 2007, CURR OPIN GASTROEN, V23, P384, DOI 10.1097/MOG.0b013e32810c8de3
   DENNIS G, 2003, GENOME BIOL, V4
   Di Sabatino A, 2004, ALIMENT PHARM THER, V19, P1019, DOI 10.1111/j.1365-2036.2004.01927.x
   Eder P, 2015, CYTOKINE, V76, P288, DOI 10.1016/j.cyto.2015.09.018
   Gajendran M, 2018, DM-DIS MON, V64, P20, DOI 10.1016/j.disamonth.2017.07.001
   Gao CF, 2019, CHIN MED-UK, V14, DOI 10.1186/s13020-019-0245-x
   Guo TT, 2019, PEERJ, V7, DOI 10.7717/peerj.7313
   Hopkins AL, 2008, NAT CHEM BIOL, V4, P682, DOI 10.1038/nchembio.118
   Hu W, 2019, EVID-BASED COMPL ALT, V2019, DOI 10.1155/2019/5276865
   Liu L, 2019, PHYTOMEDICINE, V59, DOI 10.1016/j.phymed.2019.152914
   Pei Jihua, 2018, Zhonghua Yi Xue Yi Chuan Xue Za Zhi, V35, P582, DOI 10.3760/cma.j.issn.1003-9406.2018.04.027
   Ru JL, 2014, J CHEMINFORMATICS, V6, DOI 10.1186/1758-2946-6-13
   Sun J, 2015, AM J MED SCI, V350, P345, DOI 10.1097/MAJ.0000000000000591
   Torres J, 2017, LANCET, V389, P1741, DOI 10.1016/S0140-6736(16)31711-1
   von Mering C, 2005, NUCLEIC ACIDS RES, V33, pD433, DOI 10.1093/nar/gki005
   Wang DD, 2018, STEM CELL REP, V10, P933, DOI 10.1016/j.stemcr.2018.01.029
   Wang J, 2018, EVID-BASED COMPL ALT, V2018, DOI 10.1155/2018/1567463
   Wei XW, 2008, CLIN IMMUNOL, V129, P211, DOI 10.1016/j.clim.2008.07.018
   Wei XW, 2008, INT IMMUNOPHARMACOL, V8, P1808, DOI 10.1016/j.intimp.2008.08.019
   Wu H, 2017, PATHOL RES PRACT, V213, P666, DOI 10.1016/j.prp.2016.12.004
   Xi C, 2017, BIOMED PHARMACOTHER, V90, P531, DOI 10.1016/j.biopha.2017.04.003
   Yu C, 2011, FITOTERAPIA, V82, P709, DOI 10.1016/j.fitote.2011.02.011
   Zhu WM, 2015, DIGEST LIVER DIS, V47, P14, DOI 10.1016/j.dld.2014.09.008
NR 27
TC 0
Z9 0
U1 0
U2 4
PU BMC
PI LONDON
PA CAMPUS, 4 CRINAN ST, LONDON N1 9XW, ENGLAND
EI 2662-7671
J9 BMC COMPLEMENT MED
JI BMC Complement. Med. Ther.
PD MAR 23
PY 2020
VL 20
IS 1
AR 95
DI 10.1186/s12906-020-02885-9
PG 8
WC Integrative & Complementary Medicine
SC Integrative & Complementary Medicine
GA MM2KZ
UT WOS:000549987200001
PM 32293395
OA DOAJ Gold, Green Published
DA 2021-07-01
ER

PT J
AU Ge, Q
   Chen, L
   Yuan, Y
   Liu, LL
   Feng, F
   Lv, P
   Ma, SS
   Chen, KP
   Yao, Q
AF Ge, Qi
   Chen, Liang
   Yuan, Yi
   Liu, Lanlan
   Feng, Fan
   Lv, Peng
   Ma, Shangshang
   Chen, Keping
   Yao, Qin
TI Network Pharmacology-Based Dissection of the Anti-diabetic Mechanism of
   Lobelia chinensis
SO FRONTIERS IN PHARMACOLOGY
LA English
DT Article
DE Lobelia chinensis; active ingredients; network pharmacology;
   anti-diabetic; anti-inflammatory
ID TYPE-2 DIABETES-MELLITUS; PROTEIN PHOSPHATASE 2A; CHEMICAL-CONSTITUENTS;
   SIGNALING PATHWAY; INSULIN-RESISTANCE; INDUCED APOPTOSIS; DPP-4
   INHIBITOR; TNF; EXPRESSION; KINASE-3
AB Diabetes mellitus (DM) is a chronic inflammatory disease, and the rapidly increasing DM is becoming a major problem of global public health. Traditional Chinese medicine (TCM) has a long history of treating diabetes. It has been developed and utilized because of its good efficacy and no toxic side effects. Lobelia chinensis is a traditional whole grass herbal. With the continuous deepening of pharmacological research on TCM, the active ingredients of L. chinensis are continuously revealed, which contained the alkaloids, flavonoids, flavonoid glycosides and amino acids that have the good effects of anti-inflammatory, anti-viral and anti-diabetic. In order to further explore the targets of active ingredients and its anti-diabetic mechanism, a feasible network pharmacology analysis model based on chemical, pharmacokinetic and pharmacological data was developed by network construction method to clarify the anti-diabetic mechanism of L. chinensis. The present study conducted by gas chromatography-mass spectrometer (GC/MS), which identified 208 metabolites of L. chinensis, of which 23 ingredients may have effective pharmacological effects after absorption, distribution, metabolism, and excretion (ADME) screening. Network pharmacological analysis on the active ingredients revealed that 5-hydroxymethylfurfural in L. chinensis affects the insulin resistance signaling pathway by acting on GSK3B, TNF, and MAPK1, acacetin affects the diabetic pathway by acting on INSR, DPP4, and GSK3B, that regulate type 2 diabetes, non-insulin-dependent DM, and inflammatory diseases. These results successfully indicated the potential anti-diabetic mechanism of the active ingredients of L. chinensis.
C1 [Ge, Qi; Yao, Qin] Jiangsu Univ, Sch Environm & Safety Engn, Zhenjiang, Jiangsu, Peoples R China.
   [Ge, Qi; Chen, Liang; Yuan, Yi; Liu, Lanlan; Lv, Peng; Ma, Shangshang; Chen, Keping; Yao, Qin] Jiangsu Univ, Inst Life Sci, Zhenjiang, Jiangsu, Peoples R China.
   [Yuan, Yi; Ma, Shangshang] Jiangsu Univ, Sch Food & Biol Engn, Zhenjiang, Jiangsu, Peoples R China.
   [Feng, Fan] Suzhou Univ, Sch Biol & Food Engn, Suzhou, Peoples R China.
RP Yao, Q (corresponding author), Jiangsu Univ, Sch Environm & Safety Engn, Zhenjiang, Jiangsu, Peoples R China.; Chen, KP; Yao, Q (corresponding author), Jiangsu Univ, Inst Life Sci, Zhenjiang, Jiangsu, Peoples R China.
EM kpchen@ujs.edu.cn; yaoqin@ujs.edu.cn
FU National Natural Science Foundation of ChinaNational Natural Science
   Foundation of China (NSFC) [31861143051, 31872425, 31802140, 81672913];
   Maternal and Child Health Research Project of Jiangsu Province [F201604]
FX This work was supported by the National Natural Science Foundation of
   China (No. 31861143051, 31872425, 31802140, and 81672913) and the
   Maternal and Child Health Research Project of Jiangsu Province
   (F201604).
CR Antonetti DA, 2012, NEW ENGL J MED, V366, P1227, DOI 10.1056/NEJMra1005073
   Barnett A, 2006, INT J CLIN PRACT, V60, P1454, DOI 10.1111/j.1742-1241.2006.01178.x
   Besic V, 2015, PLOS ONE, V10, DOI 10.1371/journal.pone.0119270
   Boezio B, 2017, MOL INFORM, V36, DOI 10.1002/minf.201700048
   Bradley JR, 2008, J PATHOL, V214, P149, DOI 10.1002/path.2287
   Cai SY, 2016, PHARM BIOL, V54, P2685, DOI 10.1080/13880209.2016.1178779
   Chen MW, 2014, CHIN J NAT MEDICINES, V12, P103, DOI 10.1016/S1875-5364(14)60016-9
   Chen X, 2018, TOXICOL LETT, V284, P96, DOI 10.1016/j.toxlet.2017.12.003
   Dai B, 2016, J ETHNOPHARMACOL, V192, P382, DOI 10.1016/j.jep.2016.07.024
   Fang JS, 2017, J ETHNOPHARMACOL, V196, P281, DOI 10.1016/j.jep.2016.11.034
   Forst T, 2014, EXPERT OPIN PHARMACO, V15, P1299, DOI 10.1517/14656566.2014.920009
   Ge Q, 2017, J DIABETES RES, V2017, DOI 10.1155/2017/5837804
   Ge Q, 2018, FRONT PHYSIOL, V9, DOI 10.3389/fphys.2018.01051
   Ge Q, 2018, EUR J PHARMACOL, V833, P50, DOI 10.1016/j.ejphar.2018.05.021
   Henriksen EJ, 2006, CURR DRUG TARGETS, V7, P1435, DOI 10.2174/1389450110607011435
   Hong M, 2017, MOLECULES, V22, DOI 10.3390/molecules22040632
   Hong M, 2017, INT J MOL SCI, V18, DOI 10.3390/ijms18030620
   Ji MD, 2016, PLOS ONE, V11, DOI 10.1371/journal.pone.0161867
   Karasik A, 2008, CURR MED RES OPIN, V24, P489, DOI 10.1185/030079908X261069 
   Kuo PC, 2011, ARCH PHARM RES, V34, P715, DOI 10.1007/s12272-011-0503-7
   Li J., 2009, 3 INT C BIOINF BIOM, DOI [10.1109/ICBBE.2009.5162537, DOI 10.1109/ICBBE.2009.5162537]
   Li ZN, 2020, ORAL ONCOL, V103, DOI 10.1016/j.oraloncology.2020.104591
   MacAulay K, 2008, EXPERT OPIN THER TAR, V12, P1265, DOI [10.1517/14728222.12.10.1265, 10.1517/14728222.12.10.1265 ]
   MacDonald PE, 2002, DIABETES, V51, pS434, DOI 10.2337/diabetes.51.2007.S434
   Macdougall CE, 2019, DIABETES, V68, P1473, DOI 10.2337/db18-1243
   Malakar P, 2016, SCI REP-UK, V6, DOI 10.1038/srep31222
   Mavrogonatou E, 2018, BIOGERONTOLOGY, V19, P237, DOI 10.1007/s10522-018-9753-9
   Moon JS, 2015, J CLIN INVEST, V125, P665, DOI 10.1172/JCI78253
   Perrotti D, 2013, LANCET ONCOL, V14, pE229, DOI 10.1016/S1470-2045(12)70558-2
   Pujol A, 2010, TRENDS PHARMACOL SCI, V31, P115, DOI 10.1016/j.tips.2009.11.006
   Ru JL, 2014, J CHEMINFORMATICS, V6, DOI 10.1186/1758-2946-6-13
   Sakaguchi M, 2006, BIOCHEM BIOPH RES CO, V340, P296, DOI 10.1016/j.bbrc.2005.12.012
   Shibano M, 2001, CHEM PHARM BULL, V49, P1362, DOI 10.1248/cpb.49.1362
   Sun HY, 2017, CYTOKINE, V90, P135, DOI 10.1016/j.cyto.2016.11.002
   Taniguchi CM, 2006, NAT REV MOL CELL BIO, V7, P85, DOI 10.1038/nrm1837
   Tian JX, 2019, DIABETES OBES METAB, V21, P1801, DOI 10.1111/dom.13760
   Tsaioun K, 2016, ALTEX-ALTERN ANIM EX, V33, P343, DOI 10.14573/altex.1610101
   VanAntwerp DJ, 1996, SCIENCE, V274, P787, DOI 10.1126/science.274.5288.787
   Wang CY, 1996, SCIENCE, V274, P784, DOI 10.1126/science.274.5288.784
   Wang J, 2003, J BIOL CHEM, V278, P21751, DOI 10.1074/jbc.M212662200
   [王笑 Wang Xiao], 2013, [生命科学, Chinese Bulletin of Life Sciences], V25, P133
   Yang M, 2018, EVID-BASED COMPL ALT, V2018, DOI 10.1155/2018/4050714
   Yang S, 2014, FITOTERAPIA, V93, P168, DOI 10.1016/j.fitote.2014.01.007
   Yue SJ, 2017, FRONT PHARMACOL, V8, DOI 10.3389/fphar.2017.00694
   Yue SJ, 2017, SCI REP-UK, V7, DOI 10.1038/srep40318
   Zhang SX, 2006, J MOL ENDOCRINOL, V37, P1, DOI 10.1677/jme.1.02008
   Zhang YQ, 2016, CHIN HERB MED, V8, P107, DOI 10.1016/S1674-6384(16)60018-7
   Zielinski M.R., 2012, THERAPY SLEEP MED, P607
NR 48
TC 8
Z9 8
U1 2
U2 7
PU FRONTIERS MEDIA SA
PI LAUSANNE
PA AVENUE DU TRIBUNAL FEDERAL 34, LAUSANNE, CH-1015, SWITZERLAND
SN 1663-9812
J9 FRONT PHARMACOL
JI Front. Pharmacol.
PD MAR 20
PY 2020
VL 11
AR 347
DI 10.3389/fphar.2020.00347
PG 12
WC Pharmacology & Pharmacy
SC Pharmacology & Pharmacy
GA KZ7TP
UT WOS:000523462400001
PM 32265717
OA DOAJ Gold, Green Published
DA 2021-07-01
ER

PT J
AU Lu, L
   Zhan, S
   Liu, XH
   Zhao, X
   Lin, XK
   Xu, HL
AF Lu, Li
   Zhan, Sheng
   Liu, Xiaohui
   Zhao, Xin
   Lin, Xiukun
   Xu, Huanli
TI Antitumor Effects and the Compatibility Mechanisms of Herb Pair
   Scleromitrion diffusum (Willd.) R. J. Wang-Sculellaria barbata D. Don
SO FRONTIERS IN PHARMACOLOGY
LA English
DT Article
DE Scleromitrion diffusum (Willd; ) R; J; Wang (HD); Scutellaria barbata D;
   Don (SB); network pharmacology; antitumor; apoptosis
ID TRADITIONAL CHINESE MEDICINE; COLORECTAL-CANCER GROWTH;
   SCUTELLARIA-BARBATA; APOPTOSIS; PROLIFERATION; SUPPRESSION; EXTRACT;
   CELLS
AB Herb pair Scleromitrion diffusum (Willd.) R. J. Wang (HD) and Scutellaria barbata D. Don (SB) has been most frequently used for cancer treatment in traditional Chinese medicine. This study aimed to explore the in vitro and in vivo antitumor effects of HD-SB extract and to elucidate the underlying compatibility mechanisms. HD, SB, and HD-SB extracts were prepared, and the components were detected by ultraperformance liquid chromatography coupled with quadrupole time-of-flight mass spectrometry method. The in vitro antitumor effects of various concentrations of these extract were detected on several tumor cell lines using MTS assay. The in vivo antitumor effects were evaluated in Panc28 cells-bearing nude mice model. The compatibility mechanisms of herb pair HD-SB were evaluated based on the systems pharmacology strategy and then validated by cellular experiments. HD-SB extract was demonstrated to inhibit the proliferation of the cancer cell lines dose dependently by MTS assay. In vivo antitumor effects of HD-SB were much more potent than either of the two single herbs in Panc28 xenograft mice model. A total 29 active ingredients involved in antitumor effects were selected from HD and SB, and the "herb-composition-target-disease" network was constructed. Then, 58 cancer-related targets and 66 KEGG pathways were identified, and PTGS2-, HSP90-, EGFR-, MMP2-, PPAR gamma-, and GSTP-mediated pathways were predicted to be the antitumor mechanisms of HD-SB. The cellular experiments showed that HD-SB significantly induced cancer cell apoptosis, decreased p-EGFR, HSP90 and bcl-2 expressions, and increased PPAR gamma, bax, cleaved caspase 3, cleaved PARP, p-AKT, and p-PI3K expressions compared with HD or SB treatment. Our study showed that HD-SB inhibited tumor growth both in vitro and in vivo, which might be related with apoptosis induction via the EGFR/PPAR gamma/PI3K/AKT pathway.
C1 [Lu, Li; Zhan, Sheng; Liu, Xiaohui; Lin, Xiukun; Xu, Huanli] Capital Med Univ, Dept Pharmacol, Sch Basic Med Sci, Beijing, Peoples R China.
   [Zhao, Xin] Southern Univ Sci & Technol, Affiliated Hosp 2, Shenzhen, Peoples R China.
RP Xu, HL (corresponding author), Capital Med Univ, Dept Pharmacol, Sch Basic Med Sci, Beijing, Peoples R China.
EM 13301261635@163.com
FU Natural Science Foundation of ChinaNational Natural Science Foundation
   of China (NSFC) [81774191]; Beijing Natural Science FoundationBeijing
   Natural Science Foundation [7172031, 7172029]; Project of High-level
   Teachers in Beijing Municipal Universities in the Period of 13th 5-year
   Plan [CIT, TCD201804086]
FX This work was supported by the Natural Science Foundation of China
   (#81774191), the Beijing Natural Science Foundation (#7172031 and
   7172029). This work was also supported by Project of High-level Teachers
   in Beijing Municipal Universities in the Period of 13th 5-year Plan
   (#CIT&TCD201804086).
CR Chinese Pharmacopoeia Commission, 2015, PHARMACOPOEIA PEOPLE, V1, P118
   Di S, 2018, EVID-BASED COMPL ALT, V2018, DOI 10.1155/2018/7043402
   Gong BJ, 2018, EVID-BASED COMPL ALT, V2018, DOI 10.1155/2018/4365739
   Hyun S, 2015, J MICROBIOL BIOTECHN, V25, P334, DOI 10.4014/jmb.1411.11073
   Jackson NM, 2017, EXP CELL RES, V356, P93, DOI 10.1016/j.yexcr.2017.04.016
   Li QY, 2018, MOL MED REP, V17, P358, DOI 10.3892/mmr.2017.7903
   Lin JM, 2015, ONCOL LETT, V9, P1962, DOI 10.3892/ol.2015.2956
   Lin JM, 2014, INTEGR CANCER THER, V13, P240, DOI 10.1177/1534735413508811
   Lin JM, 2013, INT J ONCOL, V42, P651, DOI 10.3892/ijo.2012.1753
   Liu JL, 2018, FRONT PHARMACOL, V9, DOI 10.3389/fphar.2018.01473
   Mansure JJ, 2013, PLOS ONE, V8, DOI 10.1371/journal.pone.0055997
   Ni J, 2017, EXP CELL RES, V361, P246, DOI 10.1016/j.yexcr.2017.10.024
   PAN L, 2016, EVID-BASED COMPL ALT, V2016
   Shi JJ, 2016, EUR J PHARMACOL, V791, P316, DOI 10.1016/j.ejphar.2016.09.010
   Sun GD, 2016, ONCOL LETT, V11, P3875, DOI 10.3892/ol.2016.4431
   Tao GY, 2016, J ETHNOPHARMACOL, V182, P170, DOI 10.1016/j.jep.2016.02.012
   Wang L, 2019, ARTIF CELL NANOMED B, V47, P1617, DOI 10.1080/21691401.2019.1594862
   Wang SP, 2012, J ETHNOPHARMACOL, V143, P412, DOI 10.1016/j.jep.2012.07.033
   Wang YP, 2008, J SEP SCI, V31, P1669, DOI 10.1002/jssc.200700609
   Wei LH, 2017, CHIN J INTEGR MED, V23, P858, DOI 10.1007/s11655-017-2775-3
   Xu Y, 2016, CARCINOGENESIS, V37, P215, DOI 10.1093/carcin/bgv252
   Yang W, 2019, J AOAC INT, V102, P75, DOI 10.5740/jaoacint.17-0469
   Yeh YC, 2014, EVID-BASED COMPL ALT, V2014, DOI 10.1155/2014/202378
   Yu GH, 2018, BMC COMPLEM ALTERN M, V18, DOI 10.1186/s12906-018-2356-9
   Zhang L, 2017, J ETHNOPHARMACOL, V206, P184, DOI 10.1016/j.jep.2017.05.032
   Zhao MQ, 2019, FRONT PHARMACOL, V9, DOI 10.3389/fphar.2018.01448
   Zhou YY, 2019, CHIN MED-UK, V14, DOI 10.1186/s13020-019-0224-2
NR 27
TC 0
Z9 0
U1 2
U2 3
PU FRONTIERS MEDIA SA
PI LAUSANNE
PA AVENUE DU TRIBUNAL FEDERAL 34, LAUSANNE, CH-1015, SWITZERLAND
SN 1663-9812
J9 FRONT PHARMACOL
JI Front. Pharmacol.
PD MAR 20
PY 2020
VL 11
AR 292
DI 10.3389/fphar.2020.00292
PG 12
WC Pharmacology & Pharmacy
SC Pharmacology & Pharmacy
GA KZ7SU
UT WOS:000523460200001
PM 32265701
OA DOAJ Gold, Green Published
DA 2021-07-01
ER

PT J
AU Xie, XJ
   Ma, XY
   Zeng, SY
   Tang, WS
   Xiao, LC
   Zhu, CG
   Yu, R
AF Xie, Xuejiao
   Ma, Xingyu
   Zeng, Siyu
   Tang, Wansi
   Xiao, Liucheng
   Zhu, Chenggong
   Yu, Rong
TI Mechanisms of Berberine for the Treatment of Atherosclerosis Based on
   Network Pharmacology
SO EVIDENCE-BASED COMPLEMENTARY AND ALTERNATIVE MEDICINE
LA English
DT Article
ID INFLAMMATORY CYTOKINES; PLAQUE STABILITY; ATHEROGENESIS; DYSFUNCTION;
   STATINS
AB Atherosclerosis is a common metabolic disease characterized by lipid metabolic disorder. The processes of atherosclerosis include endothelial dysfunction, new endothelial layer formation, lipid sediment, foam cell formation, plaque formation, and plaque burst. Owing to the adverse effects of first-line medications, it is urgent to discover new medications to deal with atherosclerosis. Berberine is one of the most promising natural products derived from traditional Chinese medicine. However, the panoramic mechanism of berberine against atherosclerosis has not been discovered clearly. In this study, we used network pharmacology to investigate the interaction between berberine and atherosclerosis. We identified potential targets related to berberine and atherosclerosis from several databases. A total of 31 and 331 putative targets for berberine and atherosclerosis were identified, respectively. Then, we constructed berberine and atherosclerosis targets with PPI data. Berberine targets network with PPI data had 3204 nodes and 79437 edges. Atherosclerosis targets network with PPI data had 5451 nodes and 130891 edges. Furthermore, we merged the two PPI networks and obtained the core PPI network from the merged PPI network. The core PPI network had 132 nodes and 3339 edges. At last, we performed functional enrichment analyses including GO and KEGG pathway analysis in David database. GO analysis indicated that the biological processes were correlated with G1/S transition of mitotic cells cycle. KEGG pathway analysis found that the pathways directly associated with berberine against atherosclerosis were cell cycle, ubiquitin mediated proteolysis, MAPK signaling pathway, and PI3K-Akt signaling pathway. After combining the results in context with the available treatments for atherosclerosis, we considered that berberine inhibited inflammation and cell proliferation in the treatment of atherosclerosis. Our study provided a valid theoretical foundation for future research.
C1 [Xie, Xuejiao; Ma, Xingyu; Zeng, Siyu; Tang, Wansi; Xiao, Liucheng; Zhu, Chenggong] Hunan Univ Chinese Med, Coll Chinese Med, Dept Zhongjing Theory, Changsha 410208, Peoples R China.
   [Yu, Rong] Hunan Univ Chinese Med, Coll Chinese Med, Changsha 410208, Peoples R China.
RP Xie, XJ (corresponding author), Hunan Univ Chinese Med, Coll Chinese Med, Dept Zhongjing Theory, Changsha 410208, Peoples R China.; Yu, R (corresponding author), Hunan Univ Chinese Med, Coll Chinese Med, Changsha 410208, Peoples R China.
EM 99511298@qq.com; 1208466238@qq.com
OI Xie, Xuejiao/0000-0001-7420-9681; yu, rong/0000-0002-7950-218X
FU National Natural Science Foundation of ChinaNational Natural Science
   Foundation of China (NSFC) [81603600]
FX This research was supported by the National Natural Science Foundation
   of China (Grant no.81603600).
CR Antonopoulos AS, 2012, CURR PHARM DESIGN, V18, P1519
   Avgerinos NA, 2019, ANN BIOMED ENG, V47, P1764, DOI 10.1007/s10439-019-02268-3
   Bellosta Stefano, 2004, Semin Vasc Med, V4, P347, DOI 10.1055/s-2004-869591
   Bentzon JF, 2014, CIRC RES, V114, P1852, DOI 10.1161/CIRCRESAHA.114.302721
   Boezio B, 2017, MOL INFORM, V36, DOI 10.1002/minf.201700048
   Bruikman CS, 2017, CAN J CARDIOL, V33, P350, DOI 10.1016/j.cjca.2016.09.010
   Businaro R, 2012, ANN NY ACAD SCI, V1262, P134, DOI 10.1111/j.1749-6632.2012.06600.x
   Cicero AFG, 2016, ADV EXP MED BIOL, V928, P27, DOI 10.1007/978-3-319-41334-1_2
   Cyrus T, 2002, CIRCULATION, V106, P1282, DOI 10.1161/01.CIR.0000027816.54430.96
   Eisenreich A, 2011, CARDIOVASC THER, V29, P29, DOI 10.1111/j.1755-5922.2010.00206.x
   Feng M, 2017, INT IMMUNOPHARMACOL, V43, P195, DOI 10.1016/j.intimp.2016.12.001
   Gistera A, 2017, NAT REV NEPHROL, V13, DOI 10.1038/nrneph.2017.51
   Hiwasa Takaki, 2016, J Circ Biomark, V5, P8, DOI 10.5772/63218
   Hoshino A, 2008, CIRC J, V72, P404, DOI 10.1253/circj.72.404
   Jin H, 2017, ONCOL REP, V37, P729, DOI 10.3892/or.2016.5327
   Jin Y, 2016, EXPERT OPIN THER PAT, V26, P229, DOI 10.1517/13543776.2016.1118060
   Li HJ, 2016, J DIABETES INVEST, V7, P824, DOI 10.1111/jdi.12516
   Li RY, 2016, PHYTOMEDICINE, V23, P1012, DOI 10.1016/j.phymed.2016.06.010
   Libby P, 2016, CIRC RES, V118, P531, DOI 10.1161/CIRCRESAHA.116.308334
   Lin YS, 2019, J CELL BIOCHEM, V120, P13531, DOI 10.1002/jcb.28628
   Ma XL, 2018, FRONT PHARMACOL, V9, DOI 10.3389/fphar.2018.00782
   Maranhao RC, 2015, CURR PHARM DESIGN, V21, P1196, DOI 10.2174/1381612820666141013150714
   Natarajan P, 2017, CIRCULATION, V135, P2091, DOI 10.1161/CIRCULATIONAHA.116.024436
   Ning K, 2017, BIOMED RES INT, V2017, DOI 10.1155/2017/7573904
   Okuyama H, 2015, EXPERT REV CLIN PHAR, V8, P189, DOI 10.1586/17512433.2015.1011125
   Reustle A, 2018, INT J MOL SCI, V19, DOI 10.3390/ijms19123761
   Singh Raja B, 2002, Exp Clin Cardiol, V7, P40
   Sprague AH, 2009, BIOCHEM PHARMACOL, V78, P539, DOI 10.1016/j.bcp.2009.04.029
   Farina MS, 2015, MEDWAVE, V15, DOI 10.5867/medwave.2015.10.6324
   Sukhovershin Roman A, 2016, Methodist Debakey Cardiovasc J, V12, P141
   Taleb S, 2016, ARCH CARDIOVASC DIS, V109, P708, DOI 10.1016/j.acvd.2016.04.002
   Tousoulis D, 2016, EUR HEART J, V37, P1723, DOI 10.1093/eurheartj/ehv759
   Uroz M, 2018, NAT CELL BIOL, V20, DOI 10.1038/s41556-018-0107-2
   Wan Q, 2018, INT J MOL MED, V41, P1939, DOI 10.3892/ijmm.2018.3440
   Wang FL, 2015, AM J CARDIOVASC DIS, V5, P83
   Wu MY, 2017, INT J MOL SCI, V18, DOI 10.3390/ijms18102034
   Zhang Q, 2017, OXID MED CELL LONGEV, V2017, DOI 10.1155/2017/9848594
NR 37
TC 3
Z9 3
U1 1
U2 4
PU HINDAWI LTD
PI LONDON
PA ADAM HOUSE, 3RD FLR, 1 FITZROY SQ, LONDON, W1T 5HF, ENGLAND
SN 1741-427X
EI 1741-4288
J9 EVID-BASED COMPL ALT
JI Evid.-based Complement Altern. Med.
PD MAR 19
PY 2020
VL 2020
AR 3568756
DI 10.1155/2020/3568756
PG 11
WC Integrative & Complementary Medicine
SC Integrative & Complementary Medicine
GA KZ0JX
UT WOS:000522959600008
PM 32256641
OA DOAJ Gold, Green Published
DA 2021-07-01
ER

PT J
AU Yuan, NJ
   Gong, L
   Tang, KR
   He, LL
   Hao, WZ
   Li, XJ
   Ma, QY
   Chen, JX
AF Yuan, Naijun
   Gong, Lian
   Tang, Kairui
   He, Liangliang
   Hao, Wenzhi
   Li, Xiaojuan
   Ma, Qingyu
   Chen, Jiaxu
TI An Integrated Pharmacology-Based Analysis for Antidepressant Mechanism
   of Chinese Herbal Formula Xiao-Yao-San
SO FRONTIERS IN PHARMACOLOGY
LA English
DT Article
DE network pharmacology; Xiao-Yao-San; depression; Chinese herb formula;
   integration analysis methods
ID DEPRESSION; XIAOYAOSAN; IDENTIFICATION; HYPOTHESIS; PREDICTION;
   BEHAVIORS; TARGETS; UPDATE; BRAIN
AB Clinical studies and basic science experiments have widely demonstrated the antidepressant and anxiolytic effects of the herbal formula Xiao-Yao-San (XYS). However, the system mechanism of these effects has not been fully characterized. The present study conducted a comprehensive network pharmacological analysis of XYS and sorted all pharmacologically active components (149) through the TCMSP webserver. Then, all potential molecular targets (449) were predicted, of which there were 99 genes clearly related to depression. To further investigate the mechanism of antidepressant effects of XYS, a compound-depression targets (C-DTs) network was constructed, and Gene Ontology (GO) functional and KEGG pathway enrichment analyses were performed for the 99 targets. Enrichment results revealed that XYS could regulate multiple aspects of depression through these targets, related to metabolism, neuroendocrine function, and neuroimmunity. Prediction and analysis of protein-protein interactions resulted in selection of three hub genes (AKT1, TP53, and VEGFA). In addition, a total of seven ingredients from XYS could act on these hub genes and they were identified through ultra-high-performance liquid chromatography-quadrupole time-of-flight mass spectrometry (UPLC-Q/TOF-MS), including paeoniflorin, quercetin, luteolin, acacetin, aloe-emodin, Glyasperin C, kaempferol. Hereafter, we investigated the effects of paeoniflorin and its predicted target, the results suggest that it can reverse the neurotoxicity produced by CORT and could be a neuroprotective effect by promoting the phosphorylation of Akt. Overall, our research revealed the complicated antidepressant mechanism of XYS, and also provided a rational strategy for revealing the complex composition and function of Chinese herbal formula.
C1 [Yuan, Naijun; Gong, Lian; Tang, Kairui; He, Liangliang; Hao, Wenzhi; Li, Xiaojuan; Ma, Qingyu; Chen, Jiaxu] Jinan Univ, Formula Pattern Res Ctr, Sch Tradit Chinese Med, Guangzhou, Peoples R China.
   [He, Liangliang] Jinan Univ, Coll Pharm, Guangzhou, Peoples R China.
RP Chen, JX (corresponding author), Jinan Univ, Formula Pattern Res Ctr, Sch Tradit Chinese Med, Guangzhou, Peoples R China.
EM chenjiaxu@hotmail.com
OI Yuan, Naijun/0000-0002-0096-9570; hao, wenzhi/0000-0002-4157-7565
FU National Natural Science Foundation of ChinaNational Natural Science
   Foundation of China (NSFC) [81630104, 81803998, 81973748]
FX This work was financially supported by the National Natural Science
   Foundation of China (Nos. 81630104, 81803998, 81973748).
CR Akinrinde AS, 2019, NEUROTOXICOLOGY, V74, P252, DOI 10.1016/j.neuro.2019.07.005
   Barros CS, 2009, DEVELOPMENT, V136, P2717, DOI 10.1242/dev.038679
   Berger SI, 2009, BIOINFORMATICS, V25, P2466, DOI 10.1093/bioinformatics/btp465
   Boutet E, 2016, METHODS MOL BIOL, V1374, P23, DOI 10.1007/978-1-4939-3167-5_2
   Bschor T, 2014, DTSCH ARZTEBL INT, V111, P771, DOI 10.3238/arztebl.2014.0766
   Chen Z., 2017, CLIN J CHIN MED, V10, P28
   Chin CH, 2014, BMC SYST BIOL, V8, DOI 10.1186/1752-0509-8-S4-S11
   Commission N. P., 2015, PHARMACOPOEIA PEOPLE
   Cong C, 2019, J ETHNOPHARMACOL, V237, P1, DOI 10.1016/j.jep.2019.03.030
   Cryan JF, 2012, NAT REV NEUROSCI, V13, P701, DOI 10.1038/nrn3346
   Dai YT, 2010, J ETHNOPHARMACOL, V128, P482, DOI 10.1016/j.jep.2010.01.016
   Fang Z, 2003, BIOINFORMATICS, V19, P416, DOI 10.1093/bioinformatics/btg012
   Forli S, 2016, NAT PROTOC, V11, P905, DOI 10.1038/nprot.2016.051
   Fotakis G, 2006, TOXICOL LETT, V160, P171, DOI 10.1016/j.toxlet.2005.07.001
   Gao Yao, 2015, Yaoxue Xuebao, V50, P1589
   Gu XY, 2016, MOL MED REP, V13, P2247, DOI 10.3892/mmr.2016.4805
   Hamosh A, 2005, NUCLEIC ACIDS RES, V33, pD514
   He LL, 2018, J AGR FOOD CHEM, V66, P9010, DOI 10.1021/acs.jafc.8b03600
   Heinrich M, 2020, J ETHNOPHARMACOL, V246, DOI 10.1016/j.jep.2019.112230
   Iwamoto K, 2004, MOL PSYCHIATR, V9, P406, DOI 10.1038/sj.mp.4001437
   Jiang YM, 2016, EVID-BASED COMPL ALT, V2016, DOI 10.1155/2016/1238426
   Jiao HY, 2019, NEUROPSYCH DIS TREAT, V15, P21, DOI 10.2147/NDT.S185295
   Khan A, 2018, FRONT PHARMACOL, V9, DOI 10.3389/fphar.2018.01383
   Kim SK, 2019, J ETHNOPHARMACOL, V244, DOI 10.1016/j.jep.2019.112129
   Kloft C, 2016, EUR J PHARM SCI, V94, P1, DOI 10.1016/j.ejps.2016.07.014
   Kuhn M, 2012, NUCLEIC ACIDS RES, V40, pD876, DOI 10.1093/nar/gkr1011
   Kuo DC, 2015, EMERG MED CLIN N AM, V33, P765, DOI 10.1016/j.emc.2015.07.005
   LI N, 2015, EVID-BASED COMPL ALT, V2015
   Li XJ, 2017, SCI REP-UK, V7, DOI 10.1038/s41598-017-00496-y
   Liu WN, 2018, J AFFECT DISORDERS, V227, P126, DOI 10.1016/j.jad.2017.10.019
   Ludka FK, 2016, J PSYCHIATR RES, V82, P50, DOI 10.1016/j.jpsychires.2016.07.004
   Mao QQ, 2012, PHYTOTHER RES, V26, P969, DOI 10.1002/ptr.3673
   Mehta V, 2017, PHYSIOL BEHAV, V171, P69, DOI 10.1016/j.physbeh.2017.01.006
   Meng ZZ, 2013, EVID-BASED COMPL ALT, V2013, DOI 10.1155/2013/297154
   Musashe DT, 2016, CELL REP, V16, P1838, DOI 10.1016/j.celrep.2016.07.022
   Myint AM, 2003, MED HYPOTHESES, V61, P519, DOI 10.1016/S0306-9877(03)00207-X
   Pei B, 2016, BIOCHEM BIOPH RES CO, V478, P199, DOI 10.1016/j.bbrc.2016.07.068
   Pinero J, 2015, DATABASE-OXFORD, DOI 10.1093/database/bav028
   Ru JL, 2014, J CHEMINFORMATICS, V6, DOI 10.1186/1758-2946-6-13
   Sasaki K, 2013, BEHAV BRAIN RES, V238, P86, DOI 10.1016/j.bbr.2012.10.010
   Schwalm ND, 2016, MBIO, V7, DOI 10.1128/mBio.01342-16
   Sharma A, 2016, CURR NEUROPHARMACOL, V14, P749, DOI 10.2174/1570159X14666160106155331
   Solem S, 2017, CLIN PSYCHOL PSYCHOT, V24, P94, DOI 10.1002/cpp.1983
   Szklarczyk D, 2017, NUCLEIC ACIDS RES, V45, pD362, DOI 10.1093/nar/gkw937
   Tao WY, 2013, J ETHNOPHARMACOL, V145, P1, DOI 10.1016/j.jep.2012.09.051
   Wainwright SR, 2013, NEURAL PLAST, V2013, DOI 10.1155/2013/805497
   Wang X, 2017, NUCLEIC ACIDS RES, V45, pW356, DOI 10.1093/nar/gkx374
   Wishart DS, 2018, NUCLEIC ACIDS RES, V46, pD1074, DOI 10.1093/nar/gkx1037
   Xu X, 2012, INT J MOL SCI, V13, P6964, DOI 10.3390/ijms13066964
   Yan ZY, 2018, MOLECULES, V23, DOI 10.3390/molecules23051073
   Youdim KA, 2003, J NEUROCHEM, V85, P180, DOI 10.1046/j.1471-4159.2003.01652.x
   Yu GC, 2012, OMICS, V16, P284, DOI 10.1089/omi.2011.0118
   Yue SJ, 2017, FRONT PHARMACOL, V8, DOI 10.3389/fphar.2017.00694
   Zhang YQ, 2012, EVID-BASED COMPL ALT, V2012, DOI 10.1155/2012/931636
   Zhong XM, 2019, FRONT PSYCHIATRY, V9, DOI 10.3389/fpsyt.2018.00772
   Zhou W, 2019, FRONT PHARMACOL, V10, DOI 10.3389/fphar.2019.01165
   Zhou YZ, 2012, J ETHNOPHARMACOL, V141, P187, DOI 10.1016/j.jep.2012.02.018
   Zhu F, 2010, NUCLEIC ACIDS RES, V38, pD787, DOI 10.1093/nar/gkp1014
NR 58
TC 9
Z9 9
U1 3
U2 25
PU FRONTIERS MEDIA SA
PI LAUSANNE
PA AVENUE DU TRIBUNAL FEDERAL 34, LAUSANNE, CH-1015, SWITZERLAND
SN 1663-9812
J9 FRONT PHARMACOL
JI Front. Pharmacol.
PD MAR 18
PY 2020
VL 11
AR 284
DI 10.3389/fphar.2020.00284
PG 16
WC Pharmacology & Pharmacy
SC Pharmacology & Pharmacy
GA LC8UJ
UT WOS:000525607500001
PM 32256358
OA DOAJ Gold, Green Published
DA 2021-07-01
ER

PT J
AU Nie, H
   Deng, YJ
   Zheng, CY
   Pan, MX
   Xie, JQ
   Zhang, YP
   Yang, QH
AF Nie, Huan
   Deng, Yuanjun
   Zheng, Chuiyang
   Pan, Maoxing
   Xie, Jiqian
   Zhang, Yupei
   Yang, Qinhe
TI A network pharmacology-based approach to explore the effects of Chaihu
   Shugan powder on a non-alcoholic fatty liver rat model through nuclear
   receptors
SO JOURNAL OF CELLULAR AND MOLECULAR MEDICINE
LA English
DT Article
DE Chaihu Shugan powder; network pharmacology; non-alcoholic fatty liver
   disease; nuclear receptors; traditional Chinese medicine
ID METABOLIC SYNDROME; X RECEPTOR; DISEASE; STEATOHEPATITIS; MANAGEMENT;
   PATHWAY; OBESITY; ALPHA; PPARS; NAFLD
AB The pathogenesis of non-alcoholic fatty liver disease (NAFLD) is still not fully understood, and currently, no effective pharmacotherapy is available. Nuclear receptors (NRs) are important biological participants in NAFLD that exhibit great therapeutic potential. Chaihu Shugan powder (CSP) is a traditional Chinese medicine (TCM) formula that has a wide therapeutic spectrum including NAFLD, but the effective components and functional mechanisms of CSP are unclear. We adopted a network pharmacology approach using multiple databases for Gene Ontology (GO) enrichment analysis and the molecular complex detection (MCODE) method for a protein-protein interaction (PPI) analysis, and we used molecular docking method to screen the NR targets and determine the corresponding CSP components. The screening results were validated through a NAFLD rat model that was used to explain the possible relationship between CSP and NAFLD. Finally, we screened PPAR gamma, FXR, PPAR alpha, RAR alpha and PPAR delta as target genes and quercetin, kaempferol, naringenin, isorhamnetin and nobiletin as target compounds. The five components were detected through high-performance liquid chromatography-mass spectrometry (HPLC-MS), the results of which aligned with the docking experiments of PPAR gamma, PPAR alpha and PPAR delta. After CSP intervention, the NAFLD rat model showed ameliorated effects in terms of bodyweight, hepatic histopathology, and serum and liver lipids, and the mRNA levels of PPAR gamma, FXR, PPAR alpha and RAR alpha were significantly changed. The results from this study indicate that CSP exhibits healing effects in an NAFLD model and that the network pharmacology approach to screening NR targets and determining the corresponding CSP components is a practical strategy for explaining the mechanism by which CSP ameliorates NAFLD.
C1 [Nie, Huan; Deng, Yuanjun; Zheng, Chuiyang; Pan, Maoxing; Xie, Jiqian; Zhang, Yupei; Yang, Qinhe] Jinan Univ, Sch Tradit Chinese Med, 601 Huangpu Ave West, Guangzhou 510632, Guangdong, Peoples R China.
RP Zhang, YP; Yang, QH (corresponding author), Jinan Univ, Sch Tradit Chinese Med, 601 Huangpu Ave West, Guangzhou 510632, Guangdong, Peoples R China.
EM zyp6115@163.com; tyangqh@jnu.edu.cn
FU National Natural Science Foundation of ChinaNational Natural Science
   Foundation of China (NSFC) [81774165, 81873206]; Project of
   Administration of Traditional Chinese Medicine of Guangdong Province of
   China [20191085]; Natural Science Foundation of Guangdong
   ProvinceNational Natural Science Foundation of Guangdong Province
   [2019A1515010865]
FX National Natural Science Foundation of China, Grant/Award Number:
   81774165 and 81873206; Project of Administration of Traditional Chinese
   Medicine of Guangdong Province of China, Grant/Award Number: 20191085;
   Natural Science Foundation of Guangdong Province, Grant/Award Number:
   2019A1515010865
CR Akiyama TE, 2004, J BIOL CHEM, V279, P20874, DOI 10.1074/jbc.M312802200
   Bedossa P, 2017, LIVER INT, V37, P85, DOI 10.1111/liv.13301
   Boyraz M, 2014, OBES RES CLIN PRACT, V8, pE356, DOI 10.1016/j.orcp.2013.08.003
   Cave MC, 2016, BBA-GENE REGUL MECH, V1859, P1083, DOI 10.1016/j.bbagrm.2016.03.002
   Chao HW, 2019, INT J MOL SCI, V20, DOI 10.3390/ijms20020298
   Diehl AM, 2017, NEW ENGL J MED, V377, P2063, DOI 10.1056/NEJMra1503519
   Dietrich P, 2014, BEST PRACT RES CL GA, V28, P637, DOI 10.1016/j.bpg.2014.07.008
   Farrell GC, 2007, J GASTROEN HEPATOL, V22, P775, DOI 10.1111/j.1440-1746.2007.05002.x
   Helsen C, 2014, MOL CELL ENDOCRINOL, V382, P97, DOI 10.1016/j.mce.2013.09.009
   Hopkins AL, 2007, NAT BIOTECHNOL, V25, P1110, DOI 10.1038/nbt1007-1110
   Jiang WN, 2018, CHIN J INTEGR MED, V24, P125, DOI 10.1007/s11655-016-2252-4
   Kersten S, 2017, BIOCHIMIE, V136, P75, DOI 10.1016/j.biochi.2016.12.019
   Kim SC, 2014, HEPATOLOGY, V59, P1750, DOI 10.1002/hep.26699
   Kim YJ, 2017, MOL NUTR FOOD RES, V61, DOI 10.1002/mnfr.201600889
   Lee B, 2015, J MED FOOD, V18, P1363, DOI 10.1089/jmf.2015.3457
   Lee Yoon Kwang, 2018, Liver Res, V2, P209, DOI 10.1016/j.livres.2018.12.001
   Li L, 2016, OBES REV, V17, P510, DOI 10.1111/obr.12407
   Li L, 2019, BIOMED PHARMACOTHER, V115, DOI 10.1016/j.biopha.2019.108893
   Li S, 2013, CHIN J NAT MEDICINES, V11, P110, DOI [10.3724/SP.J.1009.2013.00110, 10.1016/S1875-5364(13)60037-0]
   Liss KHH, 2017, BIOCHIMIE, V136, P65, DOI 10.1016/j.biochi.2016.11.009
   Lonardo A, 2016, HEPATOLOGY, V64, P1388, DOI 10.1002/hep.28584
   Lopez-Velazquez JA, 2012, J LIPIDS, V2012, DOI 10.1155/2012/139875
   Hoang MH, 2015, J NUTR BIOCHEM, V26, P868, DOI 10.1016/j.jnutbio.2015.03.005
   Montagner A, 2016, GUT, V65, P1202, DOI 10.1136/gutjnl-2015-310798
   Nagasawa T, 2006, EUR J PHARMACOL, V536, P182, DOI 10.1016/j.ejphar.2006.02.028
   Pisonero-Vaquero S, 2015, MOL NUTR FOOD RES, V59, P879, DOI 10.1002/mnfr.201400913
   Rinella ME, 2016, NAT REV GASTRO HEPAT, V13, P196, DOI 10.1038/nrgastro.2016.3
   Rinella ME, 2015, JAMA-J AM MED ASSOC, V313, P2263, DOI 10.1001/jama.2015.5370
   Rui LY, 2014, COMPR PHYSIOL, V4, P177, DOI 10.1002/cphy.c130024
   Sanyal AJ, 2019, NAT REV GASTRO HEPAT, V16, P377, DOI 10.1038/s41575-019-0144-8
   Tailleux A, 2012, BBA-MOL CELL BIOL L, V1821, P809, DOI 10.1016/j.bbalip.2011.10.016
   Vidyashankar S, 2013, TOXICOL IN VITRO, V27, P945, DOI 10.1016/j.tiv.2013.01.014
   Vuppalanchi R, 2009, HEPATOLOGY, V49, P306, DOI 10.1002/hep.22603
   Xu JY, 2014, WORLD J GASTROENTERO, V20, P13493, DOI 10.3748/wjg.v20.i37.13493
   Yang N, 2013, EVID-BASED COMPL ALT, V2013, DOI 10.1155/2013/791724
   Yang P, 2016, EXP THER MED, V11, P124, DOI 10.3892/etm.2015.2867
   Yang QH, 2014, AFR J TRADIT COMPLEM, V11, P213, DOI 10.4314/ajtcam.v11i1.34
   Yinji L, 2018, EVID-BASED COMPL ALT, V2018
   Yuan HD, 2017, MOLECULES, V22, DOI 10.3390/molecules22071135
   Zhang QQ, 2015, J CLIN TRANSL HEPATO, V3, P78, DOI 10.14218/JCTH.2014.00037
   Zhang RZ, 2019, FRONT PHARMACOL, V10, DOI 10.3389/fphar.2019.00123
   Zhang Y, 2016, SCI REP-UK, V6, DOI 10.1038/srep19288
   Zhu Y, 2016, ACTA PHARM SIN B, V6, P409, DOI 10.1016/j.apsb.2016.07.008
   Zobeiri M, 2018, CURR PHARM BIOTECHNO, V19, P196, DOI 10.2174/1389201019666180514170122
NR 44
TC 5
Z9 5
U1 5
U2 21
PU WILEY
PI HOBOKEN
PA 111 RIVER ST, HOBOKEN 07030-5774, NJ USA
SN 1582-1838
EI 1582-4934
J9 J CELL MOL MED
JI J. Cell. Mol. Med.
PD MAY
PY 2020
VL 24
IS 9
BP 5168
EP 5184
DI 10.1111/jcmm.15166
EA MAR 2020
PG 17
WC Cell Biology; Medicine, Research & Experimental
SC Cell Biology; Research & Experimental Medicine
GA LK3ZD
UT WOS:000520299500001
PM 32189432
OA DOAJ Gold, Green Published
DA 2021-07-01
ER

PT J
AU Liu, TH
   Chen, WH
   Chen, XD
   Liang, QE
   Tao, WC
   Lin, Z
   Xiao, Y
   Chen, LG
AF Liu, Tian-hao
   Chen, Wei-hao
   Chen, Xu-dong
   Liang, Qiu-er
   Tao, Wen-cong
   Lin, Zhen
   Xiao, Ya
   Chen, Li-guo
TI Network Pharmacology Identifies the Mechanisms of Action of TaohongSiwu
   Decoction Against Essential Hypertension
SO MEDICAL SCIENCE MONITOR
LA English
DT Article
DE Computer Communication Networks; Hypertension; Phenylephrine
ID ARTERIAL-HYPERTENSION; SIGNALING PATHWAY; QUERCETIN; EXTRACT;
   DYSLIPIDEMIA; PREDICTION; FORMULAS; PROTECTS; TARGETS; INJURY
AB Background: TaohongSiwu decoction (THSWT), a traditional herbal formula, has been used to treat cardiovascular and cere-brovascular diseases such as essential hypertension (EH) in China. However, the pharmacological mechanism is not clear. To investigate the mechanisms of THSWT in the treatment of EH, we performed compounds, targets prediction and network analysis using a network pharmacology method.
   Material/Methods: We selected chemical constituents and targets of THSWT according to TCMSP and UniProtKB databases and collected therapeutic targets on EH from Online Mendelian Inheritance in Man (OMIM), Drugbank and DisGeNET databases. The protein-protein interaction (PPI) was analyzed by using String database. Then network was constructed by using Cytoscape_v3.7.1, and the Kyoto Encyclopedia of Genes and Genomes (KEGG) pathway enrichment was performed by using Database for Annotation, Visualization and Integrated Discovery (DAVID) software.
   Results: The results of our network pharmacology research showed that the THSWT, composed of 6 Chinese herbs, con- tained 15 compounds, and 23 genes regulated the main signaling pathways related to EH. Moreover, the PPI network based on targets of THSWT on EH revealed the interaction relationship between targets. These core compounds were 6 of the 15 disease-related compounds in the network, kaempferol, quercetin, luteolin, Myricanone, beta-sitosterol, baicalein, and the core genes contained ADRB2, CALM1, HMOX1, JUN, PPARG, and VEGFA, which were regulated by more than 3 compounds and significantly associated with Calcium signaling pathway, cGMP-PKG signaling pathway, cAMP signaling pathway, PI3K-Akt signaling pathway, Rapl signaling pathway, and Ras signaling pathway.
   Conclusions: This network pharmacological study can reveal potential mechanisms of multi-target and multi-component THSWT in the treatment of EH, provide a scientific basis for studying the mechanism.
C1 [Liu, Tian-hao; Chen, Wei-hao; Chen, Xu-dong; Liang, Qiu-er; Tao, Wen-cong; Lin, Zhen; Xiao, Ya; Chen, Li-guo] Jinan Univ, Chinese Med Coll, Guangzhou, Guangdong, Peoples R China.
RP Xiao, Y; Chen, LG (corresponding author), Jinan Univ, Chinese Med Coll, Guangzhou, Guangdong, Peoples R China.
EM 404271426@qq.com; tchenly@jnu.edu.cn
OI liu, tianhao/0000-0002-3997-756X
FU National Natural Sciences Foundation of ChinaNational Natural Science
   Foundation of China (NSFC) [81673848]; Science and Technical Plan of
   Guangzhou, Guangdong, China [201707010100, 201804010213]; Natural
   Sciences Foundation of Guangdong ProvinceNational Natural Science
   Foundation of Guangdong Province [2017A030313658]; Administration of
   Traditional Medicine of Guangdong Province [20181068]; Fundamental
   Research Funds for the Central UniversitiesFundamental Research Funds
   for the Central Universities [21616315]
FX The study was supported by the National Natural Sciences Foundation of
   China (81673848), the Science and Technical Plan of Guangzhou,
   Guangdong, China (201707010100, 201804010213), the Natural Sciences
   Foundation of Guangdong Province (2017A030313658), the Administration of
   Traditional Medicine of Guangdong Province (20181068) and the
   Fundamental Research Funds for the Central Universities (21616315)
CR Aalbers J, 2010, Cardiovasc J Afr, V21, P120
   Aoyama M, 2016, CIRC-HEART FAIL, V9, DOI 10.1161/CIRCHEARTFAILURE.115.002081
   Berridge MJ, 2016, PHYSIOL REV, V96, P1261, DOI 10.1152/physrev.00006.2016
   Best B, 2018, MOL CELL BIOCHEM, V446, P199, DOI 10.1007/s11010-018-3286-z
   Breuza L, 2016, DATABASE-OXFORD, DOI 10.1093/database/bav120
   Chen G, 2018, INT J MOL MED, V42, P3073, DOI 10.3892/ijmm.2018.3915
   Di S, 2018, EVID-BASED COMPL ALT, V2018, DOI 10.1155/2018/7043402
   Gu W, 2017, CLIN EXP HYPERTENS, V39, P139, DOI 10.1080/10641963.2016.1210625
   Han J, 2016, MOL MED REP, V13, P3787, DOI 10.3892/mmr.2016.5025
   Hartley T, 2018, AM J MED GENET C, V178, P458, DOI 10.1002/ajmg.c.31662
   Huang T, 2018, FRONT PHARMACOL, V9, DOI 10.3389/fphar.2018.00270
   Huang ZQ, 2018, MOLECULES, V23, DOI 10.3390/molecules23051188
   Karimian M, 2018, CELL MOL BIOL, V64, P98, DOI 10.14715/cmb/2018.64.4.16
   Kim G, 2018, PHYTOMEDICINE, V56, P165
   Kuang LH, 2017, BIOL PHARM BULL, V40, P1537, DOI 10.1248/bpb.b17-00392
   Lee-Barber J, 2019, GENET MED, V21, P493, DOI 10.1038/s41436-018-0076-7
   Li L, 2015, J NAT MED-TOKYO, V69, P76, DOI 10.1007/s11418-014-0865-5
   Liang XJ, 2014, MOL BIOSYST, V10, P1014, DOI 10.1039/c3mb70507b
   Liu RH, 2015, SCIENCE, V347, pS40
   Loizou S, 2010, MOL NUTR FOOD RES, V54, P551, DOI 10.1002/mnfr.200900012
   Lyu M, 2018, FRONT PHARMACOL, V9, DOI 10.3389/fphar.2018.01440
   Mancia G, 2013, J HYPERTENS, V31, P1281, DOI 10.1097/01.hjh.0000431740.32696.cc
   Mancusi C, 2018, EUR J PREV CARDIOL, V25, P235, DOI 10.1177/2047487317747498
   Monmai C, 2018, J MICROBIOL BIOTECHN, V28, P1635, DOI 10.4014/jmb.1802.03044
   Nedvedova I, 2019, FRONT ENDOCRINOL, V9, DOI 10.3389/fendo.2018.00809
   Paul A, 2013, J ACUPUNCT MERIDIAN, V6, P188, DOI 10.1016/j.jams.2013.05.003
   Paul A, 2013, J INTEGR MED-JIM, V11, P405, DOI 10.3736/jintegrmed2013057
   Persoon S, 2018, HEART VESSELS, V33, P948, DOI 10.1007/s00380-018-1149-x
   Pinero J, 2017, NUCLEIC ACIDS RES, V45, pD833, DOI 10.1093/nar/gkw943
   Pinero J, 2015, DATABASE-OXFORD, DOI 10.1093/database/bav028
   Qin Y, 2017, J PROTEOME RES, V16, P2811, DOI 10.1021/acs.jproteome.7b00122
   Ravnskjaer K, 2016, HANDB EXP PHARMACOL, V233, P29, DOI 10.1007/164_2015_32
   Ru JL, 2014, J CHEMINFORMATICS, V6, DOI 10.1186/1758-2946-6-13
   Shi RZ, 2018, PULM PHARMACOL THER, V48, P124, DOI 10.1016/j.pupt.2017.11.003
   Sikder K, 2014, INDIAN J EXP BIOL, V52, P60
   Southan C, 2016, NUCLEIC ACIDS RES, V44, pD1054, DOI 10.1093/nar/gkv1037
   Suh SS, 2018, INT J MED SCI, V15, P929, DOI 10.7150/ijms.26410
   Sun HJ, 2016, NEUROPHARMACOLOGY, V103, P247, DOI 10.1016/j.neuropharm.2015.12.023
   Tao WY, 2013, J ETHNOPHARMACOL, V145, P1, DOI 10.1016/j.jep.2012.09.051
   Van Den Driessche G, 2018, J CHEMINFORMATICS, V10, DOI 10.1186/s13321-018-0257-z
   Wang N, 2017, SCI REP-UK, V7, DOI 10.1038/s41598-017-15030-3
   Wang YY, 2017, ONCOTARGET, V8, P93957, DOI 10.18632/oncotarget.21398
   Wang ZW, 2018, CIRCULATION, V137, P2344, DOI 10.1161/CIRCULATIONAHA.117.032380
   Wishart DS, 2016, CURR PROTOC BIOINFOR, V54, P14
   Xiao Y, 2019, PHYTOMEDICINE, V53, P154, DOI 10.1016/j.phymed.2018.09.028
   Xu X, 2012, INT J MOL SCI, V13, P6964, DOI 10.3390/ijms13066964
   Yamashita Fumiyoshi, 2004, Drug Metab Pharmacokinet, V19, P327
   You JJ, 2018, NAT COMMUN, V9, DOI 10.1038/s41467-018-04232-6
   Yuenyong W, 2018, BMC PLANT BIOL, V18, DOI 10.1186/s12870-018-1538-4
   Zhang XS, 2018, J CHROMATOGR B, V1074, P51, DOI 10.1016/j.jchromb.2017.12.035
   Zhang X, 2017, BIOMED PHARMACOTHER, V91, P1042, DOI 10.1016/j.biopha.2017.05.033
   Zhang Y, 2017, MAT SCI ENG C-MATER, V79, P23, DOI 10.1016/j.msec.2017.05.025
   Zhao MQ, 2019, FRONT PHARMACOL, V9, DOI 10.3389/fphar.2018.01448
   Zhong YY, 2018, EVID-BASED COMPL ALT, V2018, DOI 10.1155/2018/8916938
NR 54
TC 5
Z9 5
U1 8
U2 17
PU INT SCIENTIFIC INFORMATION, INC
PI MELVILLE
PA 150 BROADHOLLOW RD, STE 114, MELVILLE, NY 11747 USA
SN 1643-3750
J9 MED SCI MONITOR
JI Med. Sci. Monitor
PD MAR 18
PY 2020
VL 26
AR e920682
DI 10.12659/MSM.920682
PG 10
WC Medicine, Research & Experimental
SC Research & Experimental Medicine
GA KU9CI
UT WOS:000520018900001
PM 32187175
OA Green Published
DA 2021-07-01
ER

PT J
AU Zhao, X
   Hao, J
   Chen, SA
AF Zhao, Xu
   Hao, Jian
   Chen, Sinuan
TI Network Pharmacology-Based Strategy for Predicting Therapy Targets of
   Traditional Chinese Medicine Xihuang Pill on Liver Cancer
SO EVIDENCE-BASED COMPLEMENTARY AND ALTERNATIVE MEDICINE
LA English
DT Article
ID ENDOTHELIAL GROWTH-FACTOR; HEPARAN-SULFATE PROTEOGLYCANS; FACTOR
   RECEPTOR; HEPATOCELLULAR-CARCINOMA; EXPRESSION; ESTROGEN; REGENERATION;
   DATABASE; EGFR; VEGF
AB Objective. To investigate the potential therapy targets and pharmacological mechanism of traditional Chinese medicine (TCM) Xihuang pill in liver cancer based on network pharmacology. Methods. Drug ingredients-target network was constructed based on the target sets of Xihuang pill and liver cancer. The overlapping genes between Xihuang pill targets and liver cancer-related molecular targets were investigated using comparative analysis. Moreover, the PPI network and module was constructed based on overlapping genes and hub nodes, respectively, followed by the pathway enrichment analysis. Results. A drug ingredients-target network was established with 1184 nodes and 11035 interactions. Moreover, a total of 106 overlapping genes were revealed between drug targets and liver cancer molecular targets. Furthermore, a PPI network and 4 modules were further investigated based on overlapping genes, respectively. These hub nodes such as VEGFA and EGFR were mainly enriched in GO functions including positive regulation of MAP kinase activity, activation of protein kinase activity, regulation of MAP kinase activity, and pathways like proteoglycans in cancer, bladder cancer, and estrogen signaling. Conclusion. VEGFA and EGFR might be potential therapy targets of Xihuang pill in liver cancer. Furthermore, the effect of Xihuang pill on liver cancer might be realized by targeting VEGFA and EGFR in pathways like proteoglycans in cancer and estrogen signaling.
C1 [Zhao, Xu; Chen, Sinuan] Shenzhen Longgang Cent Hosp, Dept Tradit Chinese Med, Shenzhen 518116, Guangdong, Peoples R China.
   [Hao, Jian] NanKai Univ, Cent Hosp 4, Clin Canc Therapy Ctr, Tianjin 300140, Peoples R China.
RP Zhao, X (corresponding author), Shenzhen Longgang Cent Hosp, Dept Tradit Chinese Med, Shenzhen 518116, Guangdong, Peoples R China.
EM zhaoxutougao@163.com
FU Longgang District Special Funds for Economic and Technological
   Development of Shenzhen City [LGKCYLWS2019000876]
FX This work was supported by Longgang District Special Funds for Economic
   and Technological Development of Shenzhen City (LGKCYLWS2019000876).
CR Ashburner M, 2000, NAT GENET, V25, P25, DOI 10.1038/75556
   Bader GD, 2003, BMC BIOINFORMATICS, V4, DOI 10.1186/1471-2105-4-2
   Baghy K, 2016, WORLD J GASTROENTERO, V22, P379, DOI 10.3748/wjg.v22.i1.379
   Baker EJ, 2012, NUCLEIC ACIDS RES, V40, pD1067, DOI 10.1093/nar/gkr968
   Beckouche N, 2015, SCI SIGNAL, V8, DOI 10.1126/scisignal.aaa0963
   Bhushan B, 2017, TOXICOL SCI, V155, P363, DOI 10.1093/toxsci/kfw213
   Chen LD, 2018, J ETHNOPHARMACOL, V219, P359, DOI 10.1016/j.jep.2017.12.011
   Cheng Z. Q., 2010, CHINA J TRADITIONAL, V1
   Chin CH, 2014, BMC SYST BIOL, V8, DOI 10.1186/1752-0509-8-S4-S11
   Ding XS, 2018, ONCOL LETT, V16, P2382, DOI 10.3892/ol.2018.8936
   Fuckar D, 2006, INT J SURG PATHOL, V14, P49, DOI 10.1177/106689690601400109
   Gfeller D, 2013, BIOINFORMATICS, V29, P3073, DOI 10.1093/bioinformatics/btt540
   Gui-zhi L., 2016, CHINESE J INTEGRATED, V2
   Guo JW, 2012, J TRADIT CHIN MED, V32, P87, DOI 10.1016/S0254-6272(12)60038-7
   Guo QJ, 2015, EVID-BASED COMPL ALT, V2015, DOI 10.1155/2015/854307
   He HZ, 2012, J PHARMACEUT BIOMED, V62, P196, DOI 10.1016/j.jpba.2011.12.025
   Huang DW, 2009, NAT PROTOC, V4, P44, DOI 10.1038/nprot.2008.211
   Iozzo RV, 2011, J CELL MOL MED, V15, P1013, DOI 10.1111/j.1582-4934.2010.01236.x
   Kanehisa M, 2000, NUCLEIC ACIDS RES, V28, P27, DOI 10.1093/nar/28.1.27
   Kim JH, 2016, EXP MOL MED, V48, DOI 10.1038/emm.2015.115
   Kim S, 2016, NUCLEIC ACIDS RES, V44, pD1202, DOI 10.1093/nar/gkv951
   Komatsu H, 2017, INT J GYNECOL CANCER, V27, P1325, DOI 10.1097/IGC.0000000000001027
   Koprivica V, 2005, SCIENCE, V310, P106, DOI 10.1126/science.1115462
   Le Jan S, 2012, ARTERIOSCL THROM VAS, V32, P1255, DOI 10.1161/ATVBAHA.111.240622
   Lee AY, 2018, J ETHNOPHARMACOL, V221, P151, DOI 10.1016/j.jep.2018.04.027
   Liao YH, 2012, BMC COMPLEM ALTERN M, V12, DOI 10.1186/1472-6882-12-146
   Lin WF, 2017, J INTEGR MED-JIM, V15, P282, DOI 10.1016/S2095-4964(17)60345-5
   Liu C., 2002, DIS INT HBPD INT, V1, P207
   Naghavi M, 2015, LANCET, V385, P117, DOI 10.1016/S0140-6736(14)61682-2
   Omata M, 2017, HEPATOL INT, V11, P317, DOI 10.1007/s12072-017-9799-9
   Pan GF, 2013, J TRADIT CHIN MED, V33, P770, DOI 10.1016/S0254-6272(14)60011-X
   Qi ZX, 2009, J TRADIT CHIN MED, V29, P137, DOI 10.1016/S0254-6272(09)60050-9
   Reig M, 2017, SEMIN LIVER DIS, V37, P109, DOI 10.1055/s-0037-1601349
   Roskoski R, 2017, PHARMACOL RES, V120, P116, DOI 10.1016/j.phrs.2017.03.010
   Ru JL, 2014, J CHEMINFORMATICS, V6, DOI 10.1186/1758-2946-6-13
   Sung TI, 2012, SCI TOTAL ENVIRON, V424, P74, DOI 10.1016/j.scitotenv.2012.02.079
   Szklarczyk D, 2017, NUCLEIC ACIDS RES, V45, pD362, DOI 10.1093/nar/gkw937
   Taniguchi E, 2001, J HISTOCHEM CYTOCHEM, V49, P121, DOI 10.1177/002215540104900112
   Tanjak P, 2018, INT J ONCOL, V53, P177, DOI 10.3892/ijo.2018.4375
   Tejeda-Maldonado J, 2015, WORLD J HEPATOL, V7, P362, DOI 10.4254/wjh.v7.i3.362
   Villa E, 2008, WOMENS HEALTH, V4, P41, DOI 10.2217/17455057.4.1.41
   Wang H., 2015, MATH PRACTICE THEORY, V5, P199
   Wang Y, 2009, J CELL BIOCHEM, V107, P96, DOI 10.1002/jcb.22105
   Wee P, 2017, CANCERS, V9, DOI 10.3390/cancers9050052
   Weiner OH, 1996, CELL TISSUE RES, V285, P11, DOI 10.1007/s004410050615
   Xu X, 2012, INT J MOL SCI, V13, P6964, DOI 10.3390/ijms13066964
   Xue RC, 2013, NUCLEIC ACIDS RES, V41, pD1089, DOI 10.1093/nar/gks1100
   Yu Tang ML., 2014, BIOSYSTEMS, V11, P005, DOI DOI 10.1016/J.BIOSYSTEMS
   Zhang J, 2017, ONCOTARGET, V8, P24797, DOI 10.18632/oncotarget.15044
   Zhang RZ, 2017, SCI REP-UK, V7, DOI 10.1038/s41598-017-03039-7
   [郑新元 ZHENG Xinyuan], 2011, [药物分析杂志, Chinese Journal of Pharmaceutical Analysis], V31, P1410
   Zhu YG, 2017, NAT MICROBIOL, V2, DOI 10.1038/nmicrobiol.2016.270
   Zhuang M, 2017, J BUON, V22, P714
NR 53
TC 0
Z9 0
U1 0
U2 5
PU HINDAWI LTD
PI LONDON
PA ADAM HOUSE, 3RD FLR, 1 FITZROY SQ, LONDON, W1T 5HF, ENGLAND
SN 1741-427X
EI 1741-4288
J9 EVID-BASED COMPL ALT
JI Evid.-based Complement Altern. Med.
PD MAR 16
PY 2020
VL 2020
AR 6076572
DI 10.1155/2020/6076572
PG 12
WC Integrative & Complementary Medicine
SC Integrative & Complementary Medicine
GA KZ0KA
UT WOS:000522959900003
PM 32256653
OA DOAJ Gold, Green Published
DA 2021-07-01
ER

PT J
AU Zhang, DY
   Zhang, Y
   Gao, Y
   Chai, XY
   Pi, RB
   Chan, G
   Hu, YJ
AF Zhang, Daiyan
   Zhang, Yun
   Gao, Yan
   Chai, Xingyun
   Pi, Rongbiao
   Chan, Ging
   Hu, Yuanjia
TI Translating traditional herbal formulas into modern drugs: a
   network-based analysis of Xiaoyao decoction
SO CHINESE MEDICINE
LA English
DT Article
DE Network pharmacology; Traditional Chinese medicine; Xiaoyao decoction
ID SIGNALING PATHWAY; CHINESE MEDICINE; PHARMACOLOGY; BIOAVAILABILITY;
   STRESS; INVOLVEMENT; PI3K/AKT; BIOLOGY; GENES; CELLS
AB Background Traditional Chinese medicine (TCM) encompasses numerous herbal formulas which play critical therapeutic roles through "multi-components, multi-targets and multi-pathways" mechanisms. Exploring the interaction among these mechanisms can certainly help to depict the core therapeutic function of herbal formulas. Xiaoyao decoction (XYD) is one of the most well-known traditional Chinese medicine formulas which has been widely applied to treat various diseases. In this study, taking XYD as an example, we proposed a network pharmacology-based method to identify the main therapeutic targets of this herbal concoctions. Methods Chemical data of XYD were retrieved from the Traditional Chinese Medicine Systems Pharmacology Database (TCMSP), Traditional Chinese Medicines Integrated Database (TCMID) and Compound Reference Database (CRD) and screened oral bioavailability attributes from SwissADME using Veber's filter. Targets of sample chemicals were identified using the online tool similarity ensemble approach (SEA), and pathways were enriched using STRING database. On the basis of targets-pathways interactions from the enrichment, a "targets-pathways-targets" (TPT) network was constructed. In the TPT network, the importance of each target was calculated by the declining value of network efficiency, which represents the influential strength of a specific set-off target on the whole network. Network-based predictive results were statistically validated with existing experimental evidence. Results The TPT network was comprised of 279 nodes and 6549 edges. The declining value of network efficiency of the sample targets was significantly correlated with their involvement frequency in existing studies of XYD using Spearman's test (p < 0.001). The top 10% of candidate targets, such as AKT1, PIK3R1, NFKB1 and RELA, etc., were chosen as XYD's main therapeutic targets, which further show pharmacological functions synergistically through 11 main pathways. These pathways are responsible for endocrine, nutritional or metabolic diseases, neoplasms and diseases of the nervous system, etc. Conclusions The network pharmacology-based approach in the present study shows promising potential for identifying the main therapeutic targets from TCM formulas. This study provides valuable information for TCM researchers and clinicians for better understanding the main therapeutic targets and therapeutic roles of herbal decoctions in clinical settings.
C1 [Zhang, Daiyan; Zhang, Yun; Gao, Yan; Chan, Ging; Hu, Yuanjia] Univ Macau, Inst Chinese Med Sci, State Key Lab Qual Res Chinese Med, Macau, Peoples R China.
   [Chai, Xingyun] Beijing Univ Chinese Med, Sch Chinese Mat Med, Modern Res Ctr Tradit Chinese Med, Beijing 100029, Peoples R China.
   [Pi, Rongbiao] Sun Yat Sen Univ, Sch Pharmaceut Sci, Guangzhou 510006, Peoples R China.
RP Chan, G; Hu, YJ (corresponding author), Univ Macau, Inst Chinese Med Sci, State Key Lab Qual Res Chinese Med, Macau, Peoples R China.
EM GChan@um.edu.mo; YuanjiaHu@um.edu.mo
OI yuanjia, Hu/0000-0001-5244-8577
FU Science and Technology Development Fund of Macao Special Administrative
   Region [013-2015-A1]; University of Macau [MYRG2016-00144-ICMS-QRCM];
   Guangdong-Macao Traditional Chinese Medicine Technology Industrial Park
   [D-Pro-0274-2017]
FX We appreciate the financial support received from the Science and
   Technology Development Fund of Macao Special Administrative Region
   (Projects 013-2015-A1), the University of Macau for Projects
   (MYRG2016-00144-ICMS-QRCM) and Guangdong-Macao Traditional Chinese
   Medicine Technology Industrial Park (D-Pro-0274-2017).
CR Adjei AA, 2001, CURR PHARM DESIGN, V7, P1581, DOI 10.2174/1381612013397258
   Agoston V, 2005, PHYS REV E, V71, DOI 10.1103/PhysRevE.71.051909
   Alcover A, 2018, ANNU REV IMMUNOL, V36, P103, DOI 10.1146/annurev-immunol-042617-053429
   Bastian M., 2009, 3 INT AAAI C WEBL SO
   Batagelj V, 2004, MATH VIS, P77
   Chen Wen-Fang, 2012, J Tradit Complement Med, V2, P67
   Corson TW, 2007, CELL, V130, P769, DOI 10.1016/j.cell.2007.08.021
   Csermely P, 2005, TRENDS PHARMACOL SCI, V26, P178, DOI 10.1016/j.tips.2005.02.007
   Daina A, 2017, SCI REP-UK, V7, DOI 10.1038/srep42717
   Dummler B, 2007, BIOCHEM SOC T, V35, P231, DOI 10.1042/BST0350231
   Ernst E., 2004, CHALLENGES PHYTOPHAR, P249
   Gleeson MP, 2008, J MED CHEM, V51, P817, DOI 10.1021/jm701122q
   Goncalves PH, 2017, CURR OPIN HIV AIDS, V12, P47, DOI 10.1097/COH.0000000000000330
   Gui L, 2007, SLEEP PHASE RELATED
   HAFLER DA, 1987, IMMUNOL REV, V100, P307, DOI 10.1111/j.1600-065X.1987.tb00537.x
   He WH, 2015, DRUG DES DEV THER, V9, P3989, DOI 10.2147/DDDT.S85426
   Hu YJ, 2013, PLOS ONE, V8, DOI 10.1371/journal.pone.0077247
   Huang L, 2018, NUCLEIC ACIDS RES, V46, pD1117, DOI 10.1093/nar/gkx1028
   Jenssen TK, 2001, NAT GENET, V28, P21, DOI 10.1038/ng0501-21
   Ji M, 2014, PRACT CHIN MED CLIN, V14, P37
   Jiang YM, 2016, EVID-BASED COMPL ALT, V2016, DOI 10.1155/2016/1238426
   Jin CG, 2019, ONCOL REP, V41, P3060, DOI 10.3892/or.2019.7052
   Kanagy NL, 2017, AM J PHYSIOL-CELL PH, V312, pC537, DOI 10.1152/ajpcell.00329.2016
   Kanehisa M, 2000, NUCLEIC ACIDS RES, V28, P27, DOI 10.1093/nar/28.1.27
   Katano H, 2018, PATHOLOGICAL FEATURE, P357
   Keiser MJ, 2007, NAT BIOTECHNOL, V25, P197, DOI 10.1038/nbt1284
   Kesarwani Kritika, 2013, Asian Pacific Journal of Tropical Biomedicine, V3, P253, DOI 10.1016/S2221-1691(13)60060-X
   Kim S, 2019, NUCLEIC ACIDS RES, V47, pD1102, DOI 10.1093/nar/gky1033
   Lam W, 2010, SCI TRANSL MED, V2, DOI 10.1126/scitranslmed.3001270
   Lee WM, 1997, NEW ENGL J MED, V337, P1733, DOI 10.1056/NEJM199712113372406
   Li SW, 2017, PLOS ONE, V12, DOI 10.1371/journal.pone.0187810
   Li WF, 2008, ARCH MED RES, V39, P246, DOI 10.1016/j.arcmed.2007.09.011
   Li XJ, 2017, SCI REP-UK, V7, DOI 10.1038/s41598-017-00496-y
   Li Y, 2017, BIOMED PHARMACOTHER, V92, P544, DOI 10.1016/j.biopha.2017.05.037
   Liang XJ, 2014, MOL BIOSYST, V10, P1014, DOI 10.1039/c3mb70507b
   Ling JR, 2009, SOCIAL NETWORK ANAL, P107
   Lipinski Christopher A, 2004, Drug Discov Today Technol, V1, P337, DOI 10.1016/j.ddtec.2004.11.007
   Liu H, 2016, EVID-BASED COMPL ALT, V2016
   Liu Zhi-hua, 2012, Yaoxue Xuebao, V47, P696
   Lozano F, 2014, BASIC THEORIES TRADI, P13, DOI [DOI 10.1007/978-1-4614-5275-12, 10.1007/978-1-4614-5275-12]
   Ma YM, 2015, J ETHNOPHARMACOL, V173, P91, DOI 10.1016/j.jep.2015.07.016
   Marcus DM, 2002, NEW ENGL J MED, V347, P2073, DOI 10.1056/NEJMsb022858
   Martin YC, 2005, J MED CHEM, V48, P3164, DOI 10.1021/jm0492002
   Mitchell MJ, 2014, BIOPHYS J, V106, P2243, DOI 10.1016/j.bpj.2014.04.001
   Newman MEJ, 2001, P NATL ACAD SCI USA, V98, P404, DOI 10.1073/pnas.021544898
   Pajouhesh Hassan, 2005, NeuroRx, V2, P541, DOI 10.1602/neurorx.2.4.541
   Pan QX, 2019, MOLECULES, V24, DOI 10.3390/molecules24030480
   Peng ZX, 2017, INT IMMUNOPHARMACOL, V52, P281, DOI 10.1016/j.intimp.2017.09.022
   Pletscher-Frankild S, 2015, METHODS, V74, P83, DOI 10.1016/j.ymeth.2014.11.020
   Roser M, 2009, J NEURAL TRANSM, V116, P131, DOI 10.1007/s00702-008-0166-9
   Ru JL, 2014, J CHEMINFORMATICS, V6, DOI 10.1186/1758-2946-6-13
   Santarpia L, 2012, EXPERT OPIN THER TAR, V16, P103, DOI 10.1517/14728222.2011.645805
   Schiffman M, 2007, LANCET, V370, P890, DOI 10.1016/S0140-6736(07)61416-0
   Shannon P, 2003, GENOME RES, V13, P2498, DOI 10.1101/gr.1239303
   Smet PA, 1992, ADVERSE EFFECTS HERB
   Sobinoff AP, 2013, MOL HUM REPROD, V19, P265, DOI 10.1093/molehr/gas065
   Su K, 2014, IEEE WORKSH EL 2014
   Sun HY, 2017, FRONT PHYSIOL, V8, DOI 10.3389/fphys.2017.00729
   Sun Y, 2015, J RECEPT SIG TRANSD, V35, P600, DOI 10.3109/10799893.2015.1030412
   Szklarczyk D, 2019, NUCLEIC ACIDS RES, V47, pD607, DOI 10.1093/nar/gky1131
   Torres N, 2015, ARCH MED RES, V46, P408, DOI 10.1016/j.arcmed.2015.05.010
   Veber DF, 2002, J MED CHEM, V45, P2615, DOI 10.1021/jm020017n
   Wang JJ, 2018, J ETHNOPHARMACOL, V214, P13, DOI 10.1016/j.jep.2017.11.037
   Wang X, 2019, MICROVASC RES, V1, P103930
   Watts S, 2014, BMJ OPEN, V4, DOI 10.1136/bmjopen-2013-003901
   Wise HM, 2017, CLIN SCI, V131, P197, DOI 10.1042/CS20160026
   Xian H, 2008, J BEIJING U TRAD CHI, V12
   Xiong XJ, 2019, PHYTOMEDICINE, V61, DOI 10.1016/j.phymed.2019.152849
   Yan N, 2018, FUJIAN J TRAD CHIN M, V49, P9
   Yang WZ, 2017, ACTA PHARM SIN B, V7, P439, DOI 10.1016/j.apsb.2017.04.012
   Zhong J, 2016, BIOL CHEM, V397, P215, DOI 10.1515/hsz-2015-0270
   Zhou Minhua, 2014, J SHANXI COLL TRADIT, V15, P41
   Zhuang Jianxi, 2015, PRACT J TRADITION CH, V29, P58
   Zuo HL, 2018, SCI REP-UK, V8, DOI 10.1038/s41598-018-29764-1
NR 74
TC 3
Z9 3
U1 1
U2 5
PU BMC
PI LONDON
PA CAMPUS, 4 CRINAN ST, LONDON N1 9XW, ENGLAND
SN 1749-8546
J9 CHIN MED-UK
JI Chin. Med.
PD MAR 16
PY 2020
VL 15
IS 1
AR 25
DI 10.1186/s13020-020-00302-4
PG 11
WC Integrative & Complementary Medicine; Pharmacology & Pharmacy
SC Integrative & Complementary Medicine; Pharmacology & Pharmacy
GA KW9GR
UT WOS:000521491900001
PM 32190105
OA DOAJ Gold, Green Published
DA 2021-07-01
ER

PT J
AU Chen, X
   Chen, HY
   Chen, ZD
   Gong, JN
   Chen, CYC
AF Chen, Xu
   Chen, Hsin-Yi
   Chen, Zhi-Dong
   Gong, Jia-Ning
   Chen, Calvin Yu-Chian
TI A novel artificial intelligence protocol for finding potential
   inhibitors of acute myeloid leukemia
SO JOURNAL OF MATERIALS CHEMISTRY B
LA English
DT Article
ID PROTEIN; DYNAMICS; TOOL
AB There is currently no effective treatment for acute myeloid leukemia, and surgery is also ineffective as an important treatment for most tumors. Rapidly developing artificial intelligence technology can be applied to different aspects of drug development, and it plays a key role in drug discovery. Based on network pharmacology and virtual screening, candidates were selected from the molecular database. Nine artificial intelligence algorithm models were used to further verify the candidates' potential. The 350 training results of the deep learning model showed higher credibility, and the R-square of the training set and test set of the optimal model reached 0.89 and 0.84, respectively. The random forest model has an R-square of 0.91 and a mean square error of only 0.003. The R-square of the Adaptive Boosting model and the Bagging model reached 0.92 and 0.88, respectively. Molecular dynamics simulation evaluated the stability of the ligand-protein complex and achieved good results. Artificial intelligence models had unearthed the promising candidates for STAT3 inhibitors, and the good performance of most models showed that they still had practical value on small data sets.
C1 [Chen, Xu; Chen, Hsin-Yi; Chen, Zhi-Dong; Gong, Jia-Ning; Chen, Calvin Yu-Chian] Sun Yat Sen Univ, Sch Intelligent Syst Engn, Artificial Intelligence Med Ctr, Shenzhen 510275, Peoples R China.
   [Chen, Xu; Chen, Zhi-Dong; Gong, Jia-Ning] Sun Yat Sen Univ, Sch Pharmaceut Sci, Shenzhen 510275, Peoples R China.
   [Chen, Calvin Yu-Chian] China Med Univ Hosp, Dept Med Res, Taichung 40447, Taiwan.
   [Chen, Calvin Yu-Chian] Asia Univ, Dept Bioinformat & Med Engn, Taichung 41354, Taiwan.
RP Chen, CYC (corresponding author), Sun Yat Sen Univ, Sch Intelligent Syst Engn, Artificial Intelligence Med Ctr, Shenzhen 510275, Peoples R China.; Chen, CYC (corresponding author), China Med Univ Hosp, Dept Med Res, Taichung 40447, Taiwan.; Chen, CYC (corresponding author), Asia Univ, Dept Bioinformat & Med Engn, Taichung 41354, Taiwan.
EM chenyuchian@mail.sysu.edu.cn
OI Chen, Yu-Chian/0000-0001-9213-9832
FU Guangzhou Science and Technology fund [201803010072]; Science,
   Technology & Innovation Commission of Shenzhen Municipality [JCYL
   20170818165305521]; SYSU "Hundred Talent Program"
FX This work was supported by Guangzhou Science and Technology fund (Grant
   No. 201803010072), Science, Technology & Innovation Commission of
   Shenzhen Municipality (JCYL 20170818165305521). We also acknowledge the
   start-up funding from SYSU "Hundred Talent Program".
CR Alonso H, 2006, MED RES REV, V26, P531, DOI 10.1002/med.20067
   Antoszczak M, 2019, EUR J MED CHEM, V176, P208, DOI 10.1016/j.ejmech.2019.05.031
   Apweiler R, 2004, NUCLEIC ACIDS RES, V32, pD115, DOI [10.1093/nar/gkh131, 10.1093/nar/gkw1099]
   Bi SL, 2019, EUR J PHARMACOL, V855, P252, DOI 10.1016/j.ejphar.2019.05.020
   Bier D, 2017, J AM CHEM SOC, V139, P16256, DOI 10.1021/jacs.7b07939
   Brooks BR, 2009, J COMPUT CHEM, V30, P1545, DOI 10.1002/jcc.21287
   Burley SK, 2018, PROTEIN SCI, V27, P316, DOI 10.1002/pro.3331
   Bussi G, 2007, J CHEM PHYS, V126, DOI 10.1063/1.2408420
   Cai CP, 2019, J CHEM INF MODEL, V59, P1073, DOI 10.1021/acs.jcim.8b00769
   Cai GP, 2019, EUR J MED CHEM, V174, P236, DOI 10.1016/j.ejmech.2019.04.024
   Chang CC, 2011, ACM T INTEL SYST TEC, V2, DOI 10.1145/1961189.1961199
   Chang KW, 2011, J BIOMOL STRUCT DYN, V29, P243, DOI 10.1080/073911011010524988
   Chen CYC, 2011, PLOS ONE, V6, DOI 10.1371/journal.pone.0015939
   Chen JH, 2019, NAT MED, V25, P103, DOI 10.1038/s41591-018-0267-4
   Chen YC, 2015, TRENDS PHARMACOL SCI, V36, P78, DOI 10.1016/j.tips.2014.12.001
   Churpek JE, 2019, J CLIN INVEST, V129, P476, DOI 10.1172/JCI120854
   DARDEN T, 1993, J CHEM PHYS, V98, P10089, DOI 10.1063/1.464397
   De Kouchkovsky I, 2016, BLOOD CANCER J, V6, DOI 10.1038/bcj.2016.50
   Guo JP, 2018, EUR J MED CHEM, V151, P752, DOI 10.1016/j.ejmech.2018.03.053
   Hiesinger K, 2019, PROSTAG OTH LIPID M, V140, P31, DOI 10.1016/j.prostaglandins.2018.12.003
   Hinze L, 2019, CANCER CELL, V35, P664, DOI 10.1016/j.ccell.2019.03.004
   Hughes TB, 2017, CHEM RES TOXICOL, V30, P642, DOI 10.1021/acs.chemrestox.6b00385
   Irwin JJ, 2012, J CHEM INF MODEL, V52, P1757, DOI 10.1021/ci3001277
   Kanehisa M., 2015, KEGG REFERENCE RESOU, V44
   Lin KH, 2019, CELL METAB, V29, P1217, DOI 10.1016/j.cmet.2019.01.011
   Lindorff-Larsen K, 2012, PLOS ONE, V7, DOI 10.1371/journal.pone.0032131
   Liu C, 2019, FRONT ONCOL, V9, DOI 10.3389/fonc.2019.00368
   Lovell SC, 2003, PROTEINS, V50, P437, DOI 10.1002/prot.10286
   Mackerell AD, 2004, J COMPUT CHEM, V25, P1400, DOI 10.1002/jcc.20065
   MacKerell AD, 1998, J PHYS CHEM B, V102, P3586, DOI 10.1021/jp973084f
   Mujika JI, 2012, ORG BIOMOL CHEM, V10, P1207, DOI 10.1039/c1ob06444d
   PARRINELLO M, 1981, J APPL PHYS, V52, P7182, DOI 10.1063/1.328693
   Piat Z., 2008, J PHYS CHEM B, V112, P15074, DOI [10.1021/jp8029659, DOI 10.1021/JP8029659]
   Popova M, 2018, SCI ADV, V4, DOI 10.1126/sciadv.aap7885
   Qiu HY, 2017, BIOCHEM PHARMACOL, V146, P74, DOI 10.1016/j.bcp.2017.10.009
   Ren ZY, 2008, BIOCHEM BIOPH RES CO, V374, P1, DOI 10.1016/j.bbrc.2008.04.049
   Roy A, 2010, NAT PROTOC, V5, P725, DOI 10.1038/nprot.2010.5
   Shastri A, 2018, J CLIN INVEST, V128, P5479, DOI 10.1172/JCI120156
   Shawky E, 2019, J ETHNOPHARMACOL, V238, DOI 10.1016/j.jep.2019.111826
   Smith JS, 2018, ACS MED CHEM LETT, V9, P1065, DOI 10.1021/acsmedchemlett.8b00437
   Staritzbichler R, 2011, J CHEM THEORY COMPUT, V7, P1167, DOI 10.1021/ct100576m
   Szklarczyk D, 2017, NUCLEIC ACIDS RES, V45, pD362, DOI 10.1093/nar/gkw937
   Takeuchi A, 2015, LEUKEMIA RES, V39, P897, DOI 10.1016/j.leukres.2015.05.006
   Tano V, 2019, BIOCHEM BIOPH RES CO, V513, P1076, DOI 10.1016/j.bbrc.2019.04.054
   Tsai TY, 2011, J COMPUT AID MOL DES, V25, P525, DOI 10.1007/s10822-011-9438-9
   van der Lee DI, 2019, J CLIN INVEST, V129, P774, DOI 10.1172/JCI97482
   Van der Spoel D, 2005, J COMPUT CHEM, V26, P1701, DOI 10.1002/jcc.20291
   Verissimo GC, 2019, J MOL GRAPH MODEL, V90, P180, DOI 10.1016/j.jmgm.2019.04.007
   Vinyard ME, 2019, NAT CHEM BIOL, V15, P529, DOI 10.1038/s41589-019-0263-0
   Wong EL, 2019, NAT COMMUN, V10, DOI 10.1038/s41467-018-07923-2
   Yang JY, 2015, NAT METHODS, V12, P7, DOI 10.1038/nmeth.3213
   Zhang Y, 2008, BMC BIOINFORMATICS, V9, DOI 10.1186/1471-2105-9-40
   Zoete V, 2011, J COMPUT CHEM, V32, P2359, DOI 10.1002/jcc.21816
NR 53
TC 2
Z9 2
U1 0
U2 12
PU ROYAL SOC CHEMISTRY
PI CAMBRIDGE
PA THOMAS GRAHAM HOUSE, SCIENCE PARK, MILTON RD, CAMBRIDGE CB4 0WF, CAMBS,
   ENGLAND
SN 2050-750X
EI 2050-7518
J9 J MATER CHEM B
JI J. Mat. Chem. B
PD MAR 14
PY 2020
VL 8
IS 10
BP 2063
EP 2081
DI 10.1039/d0tb00061b
PG 19
WC Materials Science, Biomaterials
SC Materials Science
GA KV5DI
UT WOS:000520502600005
PM 32068215
DA 2021-07-01
ER

PT J
AU Li, F
   Dong, YZ
   Zhang, D
   Zhang, XM
   Lin, ZJ
   Zhang, B
AF Li, Fan
   Dong, Yi-Zhu
   Zhang, Dan
   Zhang, Xiao-Meng
   Lin, Zhi-Jian
   Zhang, Bing
TI Molecular mechanisms involved in drug-induced liver injury caused by
   urate-lowering Chinese herbs: A network pharmacology study and biology
   experiments (vol 14, e0216948, 2019)
SO PLOS ONE
LA English
DT Correction
FU National Natural Science Fund of ChinaNational Natural Science
   Foundation of China (NSFC) [81874349]
FX This research is supported by the National Natural Science Fund of China
   (No.81874349).
CR Li F, 2019, PLOS ONE, V14, DOI 10.1371/journal.pone.0216948
NR 1
TC 1
Z9 1
U1 0
U2 1
PU PUBLIC LIBRARY SCIENCE
PI SAN FRANCISCO
PA 1160 BATTERY STREET, STE 100, SAN FRANCISCO, CA 94111 USA
SN 1932-6203
J9 PLOS ONE
JI PLoS One
PD MAR 13
PY 2020
VL 15
IS 3
AR e0229032
DI 10.1371/journal.pone.0229032
PG 1
WC Multidisciplinary Sciences
SC Science & Technology - Other Topics
GA LQ9AU
UT WOS:000535290100004
PM 32168365
OA DOAJ Gold, Green Published
DA 2021-07-01
ER

PT J
AU Meng, XL
   Ma, JN
   Kang, SY
   Jung, HW
   Park, YK
AF Meng, Xianglong
   Ma, Junnan
   Kang, Seok Yong
   Jung, Hyo Won
   Park, Yong-Ki
TI Jowiseungki decoction affects diabetic nephropathy in mice through renal
   injury inhibition as evidenced by network pharmacology and gut
   microbiota analyses
SO CHINESE MEDICINE
LA English
DT Article
DE Diabetic nephropathy; Jowiseungki decoction (JSD); Network pharmacology;
   Gut microbiota; PKC alpha; TGF-beta 1; Akt pathway; NF-kappa B/alpha-SMA
   pathway
ID INTESTINAL FLORA; KIDNEY-DISEASE; PATHWAY
AB Background Jowiseungki decoction (JSD) is a prescription commonly used for the treatment of diabetic complications or diabetic nephropathy (DN) in traditional medicine clinics. However, the underlying therapeutic mechanisms of JSD are still unclear. Methods Streptozotocin (STZ)-induced DN mice were administered 100 and 500 mg/kg JSD for 4 weeks, and the therapeutic mechanisms and targets of JSD were analyzed by network pharmacology and gut microbiota analyses. Results JSD significantly decreased the increase in food and water intake, urine volume, fasting blood glucose, serum glucose and triglyceride levels, and urinary albumin excretion. JSD administration significantly increased the decrease in insulin secretion and creatinine clearance and reduced the structural damage to the kidney tissues. Moreover, JSD administration significantly inhibited the expression of protein kinase C-alpha (PKC-alpha), transforming growth factor beta-1 (TGF-beta 1), alpha-smooth muscle actin (alpha-SMA), nuclear factor-kappa B (NF-kappa B), inducible nitric oxide synthase (iNOS), and cyclooxygenase-2 (COX-2) in the kidney tissues of DN mice, while it significantly increased the phosphorylation of insulin receptor substrate 1 (IRS-1), phosphatidylinositol-3-kinase (PI3K), and protein kinase B (Akt). In the network pharmacological analysis, JSD obviously influenced phosphatase binding, protein serine/threonine kinase, and mitogen-activated protein kinase (MAPK)-related signaling pathways. Our data suggest that JSD can improve symptoms in STZ-induced DN mice through the inhibition of kidney dysfunction, in particular, by regulating the PKC alpha/PI3K/Akt and NF-kappa B/alpha-SMA signaling pathways. Gut microbiota analysis can help to discover the pharmaco-mechanisms of the influence of JSD on bacterial diversity and flora structures in DN. Conclusion JSD can improve the symptoms of DN, and the underlying mechanism of this effect is renal protection through the inhibition of fibrosis and inflammation. JSD can also change bacterial diversity and community structures in DN.
C1 [Meng, Xianglong; Ma, Junnan; Kang, Seok Yong; Jung, Hyo Won; Park, Yong-Ki] Dongguk Univ, Dept Herbol, Coll Korean Med, Gyeongju 38066, South Korea.
   [Meng, Xianglong] Shanxi Univ Chinese Med, Coll Chinese Mat Med, Expt Teaching Ctr, Jinzhong 030619, Peoples R China.
RP Jung, HW; Park, YK (corresponding author), Dongguk Univ, Dept Herbol, Coll Korean Med, Gyeongju 38066, South Korea.
EM tenzing2@hanmail.net; yongki@dongguk.ac.kr
FU Basic Science Research Program through the National Research Foundation
   of Korea (NRF) - Ministry of Education [2016R1D1A2B01012117]
FX This work was supported by the Basic Science Research Program through
   the National Research Foundation of Korea (NRF) funded by the Ministry
   of Education (Grant No. 2016R1D1A2B01012117).
CR Barko PC, 2018, J VET INTERN MED, V32, P9, DOI 10.1111/jvim.14875
   Bashan N, 2007, ENDOCRINOLOGY, V148, P2955, DOI 10.1210/en.2006-1369
   Cao YJ, 2017, CHIN MED-UK, V12, DOI 10.1186/s13020-017-0158-5
   Chen CM, 2018, J RENIN-ANGIO-ALDO S, V19, DOI 10.1177/1470320318803009
   Duan L, 2014, J BIOL CHEM, V289, P21694, DOI 10.1074/jbc.M114.550038
   Gao X, 2018, EVID-BASED COMPL ALT, V2018, DOI 10.1155/2018/2503849
   Hadjzadeh MAR, 2017, AVICENNA J PHYTOMEDI, V7, P1
   Hamzeh S, 2014, AVICENNA J PHYTOMEDI, V4, P392
   Hanning I, 2015, MICROBIOME, V3, DOI 10.1186/s40168-015-0113-6
   Hills RD, 2019, NUTRIENTS, V11, DOI 10.3390/nu11071613
   Horie M, 2017, EXP ANIM TOKYO, V66, P405, DOI 10.1538/expanim.17-0021
   Huang XJ, 2018, INT J BIOL SCI, V14, P1483, DOI 10.7150/ijbs.27173
   Huang ZH, 2019, J CHROMATOGR B, V1104, P59, DOI 10.1016/j.jchromb.2018.10.008
   Jang JY, 2017, BMC COMPLEM ALTERN M, V17, DOI 10.1186/s12906-017-1633-3
   Jayachandran M, 2018, BIOMED RES INT, V2018, DOI 10.1155/2018/4601649
   Jung JC, 2016, BMC COMPLEM ALTERN M, V16, DOI 10.1186/s12906-016-0997-0
   Kikuchi K, 2019, NAT COMMUN, V10, DOI 10.1038/s41467-019-09735-4
   Kim MK, 2017, KOREAN J INTERN MED, V32, P622, DOI 10.3904/kjim.2016.219
   Kindt A, 2018, NAT COMMUN, V9, DOI 10.1038/s41467-018-05767-4
   Li CQ, 2019, MEDICINE, V98, DOI [10.1097/md.0000000000013941, 10.1097/MD.0000000000013941]
   [李光超 Li Guangchao], 2014, [中国中医基础医学杂志, Chinese Journal of Basic Medicine in Traditional Chinese Medicine], V20, P459
   Li JB, 2017, J CELL MOL MED, V21, P1482, DOI 10.1111/jcmm.13074
   LIU GF, 2012, ZHONG YI YAO LIN CHU, V24, P139, DOI DOI 10.16448/j.cjtcm.2012.02.030
   Lv S. Q., 2018, GUIDING J TRADITIONA, V24, P121
   Magee C, 2017, CARDIOVASC DRUG THER, V31, P579, DOI 10.1007/s10557-017-6755-9
   Mao YC, 2017, MOLECULES, V22, DOI 10.3390/molecules22101587
   Matoba A, 2018, AM J PHYSIOL-LUNG C, V314, pL333, DOI 10.1152/ajplung.00129.2017
   Meng J, 2018, OXID MED CELL LONGEV, V2018, DOI 10.1155/2018/1083596
   Pang L, 2016, OXID MED CELL LONGEV, V2016, DOI 10.1155/2016/3453059
   Piccoli Giorgina B, 2015, Rev Diabet Stud, V12, P87, DOI 10.1900/RDS.2015.12.87
   Rhee In Ja, 1994, Yakhak Hoeji, V38, P555
   Rosenblit PD, 2016, CARDIOVASC DIABETOL, V15, DOI 10.1186/s12933-016-0412-7
   Shad FS, 2018, BIOMEDICINE-TAIWAN, V8, P18, DOI 10.1051/bmdcn/2018080424
   Su H, 2018, EXP THER MED, V16, P2999, DOI 10.3892/etm.2018.6559
   Talbot K, 2012, J CLIN INVEST, V122, P1316, DOI 10.1172/JCI59903
   Toth-Manikowski S, 2015, J DIABETES RES, V2015, DOI 10.1155/2015/697010
   Tuttle KR, 2014, AM J KIDNEY DIS, V64, P510, DOI 10.1053/j.ajkd.2014.08.001
   van Stee MF, 2018, CARDIOVASC DIABETOL, V17, DOI 10.1186/s12933-018-0738-4
   Xia LZ, 2018, ONCOTARGETS THER, V11, P2063, DOI 10.2147/OTT.S161109
   Xu L, 2016, IUBMB LIFE, V68, P847, DOI 10.1002/iub.1563
   Xu ZJ, 2017, MEDICINE, V96, DOI 10.1097/MD.0000000000005879
   Yan Y, 2018, CHIN MED-UK, V13, DOI 10.1186/s13020-018-0208-7
   Zhang Q, 2018, PEERJ, V6, DOI 10.7717/peerj.4446
   Zhang RZ, 2017, SCI REP-UK, V7, DOI 10.1038/s41598-017-03039-7
   Zhang RZ, 2019, FRONT PHARMACOL, V10, DOI 10.3389/fphar.2019.00123
NR 45
TC 4
Z9 4
U1 0
U2 7
PU BMC
PI LONDON
PA CAMPUS, 4 CRINAN ST, LONDON N1 9XW, ENGLAND
SN 1749-8546
J9 CHIN MED-UK
JI Chin. Med.
PD MAR 12
PY 2020
VL 15
IS 1
AR 24
DI 10.1186/s13020-020-00306-0
PG 19
WC Integrative & Complementary Medicine; Pharmacology & Pharmacy
SC Integrative & Complementary Medicine; Pharmacology & Pharmacy
GA KV4CT
UT WOS:000520430900001
PM 32190104
OA DOAJ Gold, Green Published
DA 2021-07-01
ER

PT J
AU Wang, L
   Tan, NN
   Wang, H
   Hu, JB
   Diwu, WB
   Wang, XL
AF Wang, Le
   Tan, Nana
   Wang, Huan
   Hu, Jingbo
   Diwu, Wenbo
   Wang, Xiaoling
TI A systematic analysis of natural alpha-glucosidase inhibitors from
   flavonoids of Radix scutellariae using ultrafiltration
   UPLC-TripleTOF-MS/MS and network pharmacology
SO BMC COMPLEMENTARY MEDICINE AND THERAPIES
LA English
DT Article
DE Radix scutellariae; Flavonoids; alpha-Glucosidase inhibitors;
   Ultrafiltration; LC-MS; Network pharmacology
ID TRADITIONAL CHINESE MEDICINE; TYPE-2 DIABETES-MELLITUS;
   LIQUID-CHROMATOGRAPHY; INSULIN-RESISTANCE; DRUG DISCOVERY;
   IDENTIFICATION; ASSOCIATION; PRODUCTS; BAICALENSIS; CONSTITUENTS
AB Background: Flavonoids from plant medicines are supposed to be viable alternatives for the treatment of type 2 diabetes (T2D) as less toxicity and side effects. Radix scutellariae (RS) is a widely used traditional medicine in Asia. It has shown great potential in the research of T2D. However, the pharmacological actions remain obscured due to the complex chemical nature of plant medicines.
   Methods: In the present study, a systematic method combining ultrafiltration UPLC-TripleTOF-MS/MS and network pharmacology was developed to screen a-glucosidase inhibitors from flavonoids of RS, and explore the underlying mechanism for the treatment of T2D.
   Results: The n-butanol part of ethanol extract from RS showed a strong alpha-glucosidase inhibition activity (90.55%, IC50 0.551 mg/mL) against positive control acarbose (90.59%, IC50 1.079 mg/mL). A total of 32 kinds of flavonoids were identified from the extract, and their ESI-MS/MS behaviors were elucidated. Thirteen compounds were screened as alpha-glucosidase inhibitors, including viscidulin III, 2',3,5,6',7-pentahydroxyflavanone, and so on. A compound-target-pathway (CTP) network was constructed by integrating these alpha-glucosidase inhibitors, target proteins, and related pathways. This network exhibited an uneven distribution and approximate scale-free property. Chrysin (k = 87), 5,8,2'-trihydroxy-7-methoxyflavone (k = 21) and wogonin (k = 20) were selected as the main active constituents with much higher degree values. A protein-protein interaction (PPI) weighted network was built for target proteins of these a-glucosidase inhibitors and drug targets of T2D. PPARG (C-d = 0.165, C-b = 0.232, C-c = 0.401), ACACB (C-d = 0.155, C-b = 0.184, C-c = 0.318), NFKB1 (Cd = 0.233, C-b = 0.161, C-c = 0.431), and PGH2 (C-d = 0.194, C-b = 0.157, C-c = 0.427) exhibited as key targets with the highest scores of centrality indices. Furthermore, a core subnetwork was extracted from the CTP and PPI weighted network. Type II diabetes mellitus (hsa04930) and PPAR signaling pathway (hsa03320) were confirmed as the critical pathways.
   Conclusions: These results improved current understanding of natural flavonoids on the treatment of T2D. The combination of ultrafiltration UPLC-TripleTOF-MS/MS and network pharmacology provides a novel strategy for the research of plant medicines and complex diseases.
C1 [Wang, Le; Tan, Nana; Diwu, Wenbo; Wang, Xiaoling] Baoji Univ Arts & Sci, Coll Chem & Chem Engn, Shaanxi Key Lab Phytochem, High Tech Ave 1, Baoji 721013, Peoples R China.
   [Wang, Huan] Baoji Univ Arts & Sci, Coll Comp Sci & Technol, Baoji 721013, Peoples R China.
   [Hu, Jingbo] Baoji Univ Arts & Sci, Coll Elect & Elect Engn, Baoji 721013, Peoples R China.
   [Hu, Jingbo] Yunnan Univ, Sch Phys & Astron, Dept Phys, Ctr Nonlinear Complex Syst, Kunming 650091, Yunnan, Peoples R China.
RP Wang, L; Wang, XL (corresponding author), Baoji Univ Arts & Sci, Coll Chem & Chem Engn, Shaanxi Key Lab Phytochem, High Tech Ave 1, Baoji 721013, Peoples R China.
EM leolynne@gmail.com; xlwangwang@163.com
OI Wang, Le/0000-0003-2107-2743
FU Shaanxi Science and Technology Commission [2018JQ2064]; Shaanxi
   Education Commission [16JS008]; Key Project of Baoji University of Arts
   and Sciences [ZK16053]; Project of Shuangbai &
   Industry-University-Research [209011024]; Innovation and Entrepreneurial
   Programme for Undergraduate [2019XJ090]
FX This study is supported and sponsored by the Shaanxi Science and
   Technology Commission (No. 2018JQ2064), Shaanxi Education Commission
   (No.16JS008), the Key Project of Baoji University of Arts and Sciences
   (No. ZK16053), the Project of Shuangbai & Industry-University-Research
   (No. 209011024), and the Innovation and Entrepreneurial Programme for
   Undergraduate (No. 2019XJ090).
CR Alam F, 2018, CURR MED CHEM, V25, P5395, DOI 10.2174/0929867323666160813222436
   Azimova SS, 2013, NATURAL COMPOUNDS FL, P104
   Banks AS, 2015, NATURE, V517, P391, DOI 10.1038/nature13887
   BARBERAN FAT, 1986, PHYTOCHEMISTRY, V25, P923, DOI 10.1016/0031-9422(86)80028-0
   Barrat A., 2007, LARGE SCALE STRUCTUR, P67, DOI DOI 10.1142/9789812771681_0005
   Bashan N, 2007, ENDOCRINOLOGY, V148, P2955, DOI 10.1210/en.2006-1369
   BENJAMINI Y, 1995, J R STAT SOC B, V57, P289, DOI 10.1111/j.2517-6161.1995.tb02031.x
   Beutler John A, 2009, Curr Protoc Pharmacol, VChapter 9, DOI 10.1002/0471141755.ph0911s46
   BISCHOFF H, 1995, CLIN INVEST MED, V18, P303
   Black MH, 2015, J CLIN ENDOCR METAB, V100, P1187, DOI 10.1210/jc.2014-3246
   Carmeli B, 2016, U.S. patent application, Patent No. [14/745, 14745616]
   Chatterjee S, 2017, LANCET, V58, P63
   Chen J, 2007, FOOD CHEM, V103, P1091, DOI 10.1016/j.foodchem.2006.10.003
   Chen LD, 2016, MOL BIOSYST, V12, P3347, DOI 10.1039/c6mb00500d
   Ciesla L, 2016, NAT PROD REP, V33, P1131, DOI 10.1039/c6np00016a
   Coto E, 2018, HUM IMMUNOL, V79, P494, DOI 10.1016/j.humimm.2018.03.008
   Cui X, 2019, J SEP SCI, V42, P1520, DOI 10.1002/jssc.201801204
   Fanale D, 2017, PPAR RES, V2017, DOI 10.1155/2017/1830626
   Gallagher EJ, 2011, ANN NY ACAD SCI, V1243, P54, DOI 10.1111/j.1749-6632.2011.06285.x
   Gogoi B, 2017, MOL BIOSYST, V13, P406, DOI 10.1039/c6mb00807k
   Guo Min, 2013, Zhongguo Zhong Yao Za Zhi, V38, P1581
   Habtemariam S, 2011, PLANTA MED, V77, P1404
   Han J, 2007, J CHROMATOGR B, V848, P355, DOI 10.1016/j.jchromb.2006.10.061
   Hays NP, 2008, PHARMACOL THERAPEUT, V118, P181, DOI 10.1016/j.pharmthera.2008.02.003
   He LL, 2016, J PHARMACEUT BIOMED, V117, P125, DOI 10.1016/j.jpba.2015.08.034
   Heim KE, 2002, J NUTR BIOCHEM, V13, P572, DOI 10.1016/S0955-2863(02)00208-5
   Holcombe M, 2012, INTEGR BIOL-UK, V4, P53, DOI 10.1039/c1ib00042j
   Hopkins AL, 2008, NAT CHEM BIOL, V4, P682, DOI 10.1038/nchembio.118
   Hopkins AL, 2007, NAT BIOTECHNOL, V25, P1110, DOI 10.1038/nbt1007-1110
   Kang WY, 2011, MED CHEM RES, V20, P809, DOI 10.1007/s00044-010-9391-5
   Kaur P, 2018, CURR DRUG TARGETS, V19, P1738, DOI 10.2174/1389450119666180727142902
   Kibble M, 2015, NAT PROD REP, V32, P1249, DOI 10.1039/c5np00005j
   Kishida K, 2011, FOOD CHEM, V126, P687, DOI 10.1016/j.foodchem.2010.11.021
   Konheim YL, 2003, HUM GENET, V113, P377, DOI 10.1007/s00439-003-1000-y
   La Paglia L, 2017, PPAR RES, V2017, DOI 10.1155/2017/8187235
   Lagunin AA, 2014, NAT PROD REP, V31, P1585, DOI 10.1039/c4np00068d
   Lam KS, 2007, TRENDS MICROBIOL, V15, P279, DOI 10.1016/j.tim.2007.04.001
   Li BH, 2014, COMPUT BIOL MED, V53, P19, DOI 10.1016/j.compbiomed.2014.05.007
   Li CR, 2011, BIOPHARM DRUG DISPOS, V32, P427, DOI 10.1002/bdd.771
   Li YH, 2018, NUCLEIC ACIDS RES, V46, pD1121, DOI 10.1093/nar/gkx1076
   Li YH, 2008, LIFE SCI, V82, P1045, DOI 10.1016/j.lfs.2008.03.005
   Liu C, 2017, TRANSL PSYCHIAT, V7, DOI 10.1038/tp.2017.8
   Liu GZ, 2009, J CHROMATOGR A, V1216, P4809, DOI 10.1016/j.chroma.2009.04.021
   Liu SZ, 2013, J ETHNOPHARMACOL, V145, P490, DOI 10.1016/j.jep.2012.11.017
   Ros JL, 2015, PLANTA MED, V81, P975, DOI 10.1055/s-0035-1546131
   Luo F, 2014, MOL BIOSYST, V10, P1912, DOI 10.1039/c4mb00105b
   Luo JL, 2012, J FOOD DRUG ANAL, V20, P887, DOI 10.6227/jfda.2012200419
   Ma YL, 1997, RAPID COMMUN MASS SP, V11, P1357
   Martinez-Gomez LE, 2011, ANN HUM GENET, V75, P612, DOI 10.1111/j.1469-1809.2011.00668.x
   Matsuda H, 2002, CHEM PHARM BULL, V50, P788, DOI 10.1248/cpb.50.788
   Moller DE, 2001, NATURE, V414, P821, DOI 10.1038/414821a
   Nickel J, 2014, NUCLEIC ACIDS RES, V42, pW26, DOI 10.1093/nar/gku477
   Nitz I, 2007, J CLIN ENDOCR METAB, V92, P3183, DOI 10.1210/jc.2006-2550
   Papaetis GS, 2015, ARCH MED SCI, V11, P463, DOI 10.5114/aoms.2015.52350
   Park JH, 2011, FOOD SCI BIOTECHNOL, V20, P1107, DOI 10.1007/s10068-011-0150-2
   Park J, 2017, MOL CELL TOXICOL, V13, P1, DOI 10.1007/s13273-017-0001-1
   Reddy B, 2005, INDIAN J CHEM B, V44, P714
   Riancho JA, 2011, MOL GENET METAB, V104, P670, DOI 10.1016/j.ymgme.2011.08.013
   Salimifar M, 2013, CURR DIABETES REV, V9, P402, DOI 10.2174/15733998113099990076
   Samarghandian S, 2016, CAN J PHYSIOL PHARM, V94, P388, DOI 10.1139/cjpp-2014-0412
   Schultze SM, 2012, EXPERT REV MOL MED, V14, DOI 10.1017/S1462399411002109
   Shapiro Karen, 2002, J Am Pharm Assoc (Wash), V42, P217, DOI 10.1331/108658002763508515
   Shibano M, 2008, J NAT MED, V62, P349, DOI 10.1007/s11418-008-0244-1
   Song KH, 2013, PHYTOTHER RES, V27, P244, DOI 10.1002/ptr.4691
   Stentz Frankie B., 2007, Genomics Proteomics & Bioinformatics, V5, P216, DOI 10.1016/S1672-0229(08)60009-1
   Stumvoll M, 2002, DIABETES, V51, P2341, DOI 10.2337/diabetes.51.8.2341
   Szklarczyk D, 2017, NUCLEIC ACIDS RES, V45, pD362, DOI 10.1093/nar/gkw937
   Szklarczyk D, 2016, NUCLEIC ACIDS RES, V44, pD380, DOI 10.1093/nar/gkv1277
   Tahtah Y, 2015, J CHROMATOGR A, V1408, P125, DOI 10.1016/j.chroma.2015.07.010
   Tanti JF, 2009, CURR OPIN PHARMACOL, V9, P753, DOI 10.1016/j.coph.2009.07.004
   Thauvin-Robinet C, 2013, AM J HUM GENET, V93, P141, DOI 10.1016/j.ajhg.2013.05.019
   van den Heuvel MP, 2013, TRENDS COGN SCI, V17, P683, DOI 10.1016/j.tics.2013.09.012
   Waisundara VY, 2008, AM J CHINESE MED, V36, P517, DOI 10.1142/S0192415X08005953
   Wang J, 2014, ANAL METHODS-UK, V6, P5918, DOI [10.1039/c4ay01077a, 10.1039/C4AY01077A]
   Wang L, 2017, BMC SYST BIOL, V11, DOI 10.1186/s12918-017-0523-0
   Wang L, 2015, ANAL CHIM ACTA, V854, P95, DOI 10.1016/j.aca.2014.11.009
   Wang LL, 2014, MOL BIOSYST, V10, P1905, DOI 10.1039/c3mb70581a
   Wang XJ, 2016, TRAC-TREND ANAL CHEM, V76, P86, DOI 10.1016/j.trac.2015.11.010
   [肖丽和 Xiao Lihe], 2003, [沈阳药科大学学报, Journal of Shenyang Pharmaceutical University], V20, P181
   Xu LN, 2018, PHARMACOL RES, V130, P451, DOI 10.1016/j.phrs.2018.01.015
   Yang JR, 2015, CHIN J NAT MEDICINES, V13, P208, DOI 10.1016/S1875-5364(15)30006-6
   Yang T, 2017, ENDOCR J, V64, P15, DOI 10.1507/endocrj.EJ16-0158
   Yang Y, 2015, ISR J CHEM, V55, P268, DOI 10.1002/ijch.201400134
   Yang ZZ, 2012, ANAL CHIM ACTA, V719, P87, DOI 10.1016/j.aca.2012.01.018
   Zain M, 2017, META GENE, V12, P109, DOI 10.1016/j.mgene.2017.02.003
   Zanger UM, 2013, PHARMACOL THERAPEUT, V138, P103, DOI 10.1016/j.pharmthera.2012.12.007
   Zhang L, 2007, CHROMATOGRAPHIA, V66, P13, DOI 10.1365/s10337-007-0250-6
   Zhang XZ, 2014, MOL BIOSYST, V10, P2517, DOI 10.1039/c4mb00164h
   Zhang XJ, 2018, J SEP SCI, V41, P1704, DOI 10.1002/jssc.201700666
   Zhang YP, 2012, J AGR FOOD CHEM, V60, P3119, DOI 10.1021/jf205135w
   Zhao TT, 2019, J PHARM PHARMACOL, V71, P1353, DOI 10.1111/jphp.13129
NR 91
TC 3
Z9 3
U1 3
U2 5
PU BMC
PI LONDON
PA CAMPUS, 4 CRINAN ST, LONDON N1 9XW, ENGLAND
EI 2662-7671
J9 BMC COMPLEMENT MED
JI BMC Complement. Med. Ther.
PD MAR 6
PY 2020
VL 20
IS 1
AR 72
DI 10.1186/s12906-020-2871-3
PG 17
WC Integrative & Complementary Medicine
SC Integrative & Complementary Medicine
GA MM2FW
UT WOS:000549973900004
PM 32143602
OA DOAJ Gold, Green Published
DA 2021-07-01
ER

PT J
AU Zheng, WL
   Wu, JY
   Gu, JY
   Weng, H
   Wang, J
   Wang, T
   Liang, XF
   Cao, LX
AF Zheng, Weilin
   Wu, Jiayi
   Gu, Jiangyong
   Weng, Heng
   Wang, Jie
   Wang, Tao
   Liang, Xuefang
   Cao, Lixing
TI Modular Characteristics and Mechanism of Action of Herbs for
   Endometriosis Treatment in Chinese Medicine: A Data Mining and Network
   Pharmacology-Based Identification
SO FRONTIERS IN PHARMACOLOGY
LA English
DT Article
DE medicinal herb; data mining; network analysis; bioinformatics; network
   pharmacology; endometriosis
ID CONNECTIVITY MAP; TRADITIONAL USES; FERULIC ACID; PHYTOCHEMISTRY; PAIN;
   PROLIFERATION; ANGIOGENESIS; ANTICANCER; APOPTOSIS; PERSPECTIVE
AB Endometriosis is a common benign disease in women of reproductive age. It has been defined as a disorder characterized by inflammation, compromised immunity, hormone dependence, and neuroangiogenesis. Unfortunately, the mechanisms of endometriosis have not yet been fully elucidated, and available treatment methods are currently limited. The discovery of new therapeutic drugs and improvements in existing treatment schemes remain the focus of research initiatives. Chinese medicine can improve the symptoms associated with endometriosis. Many Chinese herbal medicines could exert antiendometriosis effects via comprehensive interactions with multiple targets. However, these interactions have not been defined. This study used association rule mining and systems pharmacology to discover a method by which potential antiendometriosis herbs can be investigated. We analyzed various combinations and mechanisms of action of medicinal herbs to establish molecular networks showing interactions with multiple targets. The results showed that endometriosis treatment in Chinese medicine is mainly based on methods of supplementation with blood-activating herbs and strengthening qi. Furthermore, we used network pharmacology to analyze the main herbs that facilitate the decoding of multiscale mechanisms of the herbal compounds. We found that Chinese medicine could affect the development of endometriosis by regulating inflammation, immunity, angiogenesis, and other clusters of processes identified by Gene Ontology (GO) and Kyoto Encyclopedia of Genes and Genomes (KEGG) pathway analyses. The antiendometriosis effect of Chinese medicine occurs mainly through nervous system-associated pathways, such as the serotonergic synapse, the neurotrophin signaling pathway, and dopaminergic synapse, among others, to reduce pain. Chinese medicine could also regulate VEGF signaling, toll-like reporter signaling, NF-kappa B signaling, MAPK signaling, PI3K-Akt signaling, and the HIF-1 signaling pathway, among others. Synergies often exist in herb pairs and herbal prescriptions. In conclusion, we identified some important targets, target pairs, and regulatory networks, using bioinformatics and data mining. The combination of data mining and network pharmacology may offer an efficient method for drug discovery and development from herbal medicines.
C1 [Zheng, Weilin; Wu, Jiayi; Wang, Jie; Wang, Tao] Guangzhou Univ Chinese Med, Clin Coll 2, Guangzhou, Peoples R China.
   [Gu, Jiangyong] Guangzhou Univ Chinese Med, Guangzhou, Peoples R China.
   [Weng, Heng] Guangzhou Univ Chinese Med, Dept Big Med Data, Affiliated Hosp 2, Guangzhou, Peoples R China.
   [Liang, Xuefang] Guangzhou Univ Chinese Med, Dept Gynecol, Affiliated Hosp 2, Guangzhou, Peoples R China.
   [Cao, Lixing] Guangzhou Univ Chinese Med, Team Applicat Chinese Med Perioperat Period, Affiliated Hosp 2, Guangzhou, Peoples R China.
RP Liang, XF (corresponding author), Guangzhou Univ Chinese Med, Dept Gynecol, Affiliated Hosp 2, Guangzhou, Peoples R China.; Cao, LX (corresponding author), Guangzhou Univ Chinese Med, Team Applicat Chinese Med Perioperat Period, Affiliated Hosp 2, Guangzhou, Peoples R China.
EM liangxuefang2006@126.com; lixingcao@126.com
FU National Natural Science Foundation of ChinaNational Natural Science
   Foundation of China (NSFC) [61871141]; Special Research Project for
   Traditional Chinese Medicine of Guangdong Hospital of TCM [YN2016ML05]
FX This study is supported by the National Natural Science Foundation of
   China (81574008), the National Natural Science Foundation of China
   (61871141), Special Research Project for Traditional Chinese Medicine of
   Guangdong Hospital of TCM (NO. YN2016ML05), and Situ Yi Renowned Medical
   Heritage Studio.
CR Abbas MA, 2013, EUR J PHARMACOL, V702, P12, DOI 10.1016/j.ejphar.2013.01.011
   Asgarpanah J, 2013, CHIN J INTEGR MED, V19, P153, DOI 10.1007/s11655-013-1354-5
   Bedaiwy MA, 2017, FERTIL STERIL, V107, P555, DOI 10.1016/j.fertnstert.2016.12.025
   Bi YH, 2018, EVID-BASED COMPL ALT, V2018, DOI 10.1155/2018/4509892
   Brown J, 2014, COCHRANE DB SYST REV, DOI 10.1002/14651858.CD009590.pub2
   Ceci C, 2018, NUTRIENTS, V10, DOI 10.3390/nu10111756
   Chen CY, 2018, INT J MOL SCI, V19, DOI 10.3390/ijms19092729
   Chen FP, 2008, J ETHNOPHARMACOL, V117, P84, DOI 10.1016/j.jep.2008.01.018
   Chen XT, 2018, FRONT PHARMACOL, V9, DOI 10.3389/fphar.2018.01174
   Chen Y, 2018, FRONT PHARMACOL, V9, DOI 10.3389/fphar.2018.00811
   Chen ZJ, 2018, FOOD CHEM TOXICOL, V119, P309, DOI 10.1016/j.fct.2018.02.050
   Chin CH, 2014, BMC SYST BIOL, V8, DOI 10.1186/1752-0509-8-S4-S11
   Cho K., 2014, ARXIV PREPRINT ARXIV, P1724, DOI [10.3115/v1/d14-1179, DOI 10.3115/V1/D14-1179, 10.3115/v1/d14]
   Sa RDDE, 2017, INT J MOL SCI, V18, DOI 10.3390/ijms18122392
   Ding SJ, 2018, REPROD SCI, V25, P1045, DOI 10.1177/1933719117732161
   Dong FZ, 2017, GYNECOL ENDOCRINOL, V33, P485, DOI 10.1080/09513590.2017.1295439
   Dunselman GAJ, 2014, HUM REPROD, V29, P400, DOI 10.1093/humrep/det457
   Eng YS, 2019, MOLECULES, V24, DOI 10.3390/molecules24193505
   Fan YX, 2018, EUR J PAIN, V22, P272, DOI 10.1002/ejp.1116
   Feng Y, 2006, ARTIF INTELL MED, V38, P219, DOI 10.1016/j.artmed.2006.07.005
   Fidyt K, 2016, CANCER MED-US, V5, P3007, DOI 10.1002/cam4.816
   Flower A, 2012, COCHRANE DB SYST REV, DOI 10.1002/14651858.CD006568.pub3
   Fu J, 2014, PHYTOTHER RES, V28, P1275, DOI 10.1002/ptr.5188
   Gagne D, 2003, HUM REPROD, V18, P1674, DOI 10.1093/humrep/deg326
   Gu JY, 2013, PLOS ONE, V8, DOI 10.1371/journal.pone.0062839
   Gui QD, 2019, BIOMED CHROMATOGR, V33, DOI 10.1002/bmc.4326
   Guimaraes AG, 2014, EXPERT OPIN THER PAT, V24, P243, DOI 10.1517/13543776.2014.870154
   Han SJ, 2015, CELL, V163, P960, DOI 10.1016/j.cell.2015.10.034
   Heinrich M, 2020, J ETHNOPHARMACOL, V246, DOI 10.1016/j.jep.2019.112230
   Huang XC, 2016, J ETHNOPHARMACOL, V186, P234, DOI 10.1016/j.jep.2016.03.067
   Huang Y, 2017, BIOSCI BIOTECH BIOCH, V81, P1106, DOI 10.1080/09168451.2017.1300517
   Jamieson DG, 2014, PAIN, V155, P2243, DOI 10.1016/j.pain.2014.06.020
   Jiang L, 2017, COMPUT BIOL CHEM, V71, P136, DOI 10.1016/j.compbiolchem.2017.10.006
   Kanehisa M, 2000, NUCLEIC ACIDS RES, V28, P27, DOI 10.1093/nar/28.1.27
   Kobayashi H, 2014, ARCH GYNECOL OBSTET, V289, P13, DOI 10.1007/s00404-013-3049-8
   Kuessel L, 2017, HUM REPROD, V32, P770, DOI 10.1093/humrep/dex028
   Lamb J, 2007, NAT REV CANCER, V7, P54, DOI 10.1038/nrc2044
   Lamb J, 2006, SCIENCE, V313, P1929, DOI 10.1126/science.1132939
   Leem J, 2018, BMC COMPLEM ALTERN M, V18, DOI 10.1186/s12906-018-2269-7
   Legendre G, 2018, GYNECOL OBST FERT SE, V46, P256, DOI 10.1016/j.gofs.2018.02.009
   Li WJ, 2019, J ETHNOPHARMACOL, V231, P374, DOI 10.1016/j.jep.2018.11.033
   Liang CM, 2019, BIOMED PHARMACOTHER, V111, P86, DOI 10.1016/j.biopha.2018.12.049
   Liang ZH, 2019, COMPUT METH PROG BIO, V174, P17, DOI 10.1016/j.cmpb.2018.05.008
   Madanes D, 2020, GYNECOL ENDOCRINOL, V36, P436, DOI 10.1080/09513590.2019.1680627
   Markov AV, 2017, CURR MED CHEM, V24, P1277, DOI 10.2174/0929867324666170112115313
   Matias-Guiu X, 2018, PATHOLOGY, V50, P190, DOI 10.1016/j.pathol.2017.10.006
   McKinnon BD, 2016, HUM REPROD UPDATE, V22, P382, DOI 10.1093/humupd/dmv060
   Mei XD, 2019, CHIN J NAT MEDICINES, V17, P59, DOI 10.1016/S1875-5364(19)30010-X
   Melekoglu R, 2018, GYNECOL ENDOCRINOL, V34, P975, DOI 10.1080/09513590.2018.1469611
   Mihalyi Attila, 2006, Expert Opin Emerg Drugs, V11, P503, DOI 10.1517/14728214.11.3.503
   Ning L, 2016, INTEGR CANCER THER, V15, P216, DOI 10.1177/1534735416642865
   Paredes S, 2019, INT J MOL SCI, V20, DOI 10.3390/ijms20225729
   Park S, 2017, MOL HUM REPROD, V23, P842, DOI 10.1093/molehr/gax057
   Pathan M, 2015, PROTEOMICS, V15, P2597, DOI 10.1002/pmic.201400515
   Pirzada AM, 2015, J ETHNOPHARMACOL, V174, P540, DOI 10.1016/j.jep.2015.08.012
   Ren LW, 2019, J ETHNOPHARMACOL, V242, DOI 10.1016/j.jep.2019.112044
   Rivera D, 2014, J ETHNOPHARMACOL, V152, P393, DOI 10.1016/j.jep.2013.12.022
   Rogers PAW, 2009, REPROD SCI, V16, P147, DOI 10.1177/1933719108325509
   Sacco K, 2012, GYNECOL ENDOCRINOL, V28, P134, DOI 10.3109/09513590.2011.588753
   Schink A, 2018, FOOD FUNCT, V9, P5950, DOI [10.1039/C8FO01286E, 10.1039/c8fo01286e]
   Shahzad N, 2017, BIOMED PHARMACOTHER, V88, P786, DOI 10.1016/j.biopha.2017.01.068
   Shannon P, 2003, GENOME RES, V13, P2498, DOI 10.1101/gr.1239303
   Shen T, 2012, J ETHNOPHARMACOL, V142, P319, DOI 10.1016/j.jep.2012.05.025
   Soltani A, 2014, IEEE T NEUR NET LEAR, V25, P2053, DOI 10.1109/TNNLS.2014.2303137
   Su SY, 2014, COMPLEMENT THER MED, V22, P632, DOI 10.1016/j.ctim.2014.06.010
   Sutrisno Sutrisno, 2018, J Tradit Complement Med, V8, P278, DOI 10.1016/j.jtcme.2017.03.002
   Szklarczyk D, 2016, NUCLEIC ACIDS RES, V44, pD380, DOI 10.1093/nar/gkv1277
   Tang Q, 2014, J ETHNOPHARMACOL, V151, P1218, DOI 10.1016/j.jep.2013.12.047
   Tang ZR, 2019, CELLS-BASEL, V8, DOI 10.3390/cells8101123
   Thomford NE, 2018, INT J MOL SCI, V19, DOI 10.3390/ijms19061578
   Vashistha B, 2017, NUTR NEUROSCI, V20, P60, DOI 10.1179/1476830514Y.0000000165
   Vidal M, 2011, CELL, V144, P986, DOI 10.1016/j.cell.2011.02.016
   Wan L, 2015, ARCH GYNECOL OBSTET, V292, P1301, DOI 10.1007/s00404-015-3766-2
   Wang FJ, 2019, PHARMAZIE, V74, P101, DOI 10.1691/ph.2019.8860
   Wang L, 2016, PLOS ONE, V11, DOI 10.1371/journal.pone.0162875
   Wang M, 2017, CHEM-BIOL INTERACT, V273, P133, DOI 10.1016/j.cbi.2017.06.011
   Wang RZ, 2018, J PHARM PHARM SCI, V21, P437, DOI 10.18433/jpps30212
   Wang SP, 2012, J ETHNOPHARMACOL, V143, P412, DOI 10.1016/j.jep.2012.07.033
   Wang YL, 2015, Q REV BIOPHYS, V48, P488, DOI 10.1017/S0033583515000190
   Weng H, 2017, LECT NOTES COMPUT SC, V10594, P170, DOI 10.1007/978-3-319-69182-4_18
   Wolfender JL, 2019, NAT PROD REP, V36, P855, DOI 10.1039/c9np00004f
   Xu GL, 2015, MOLECULES, V20, P15781, DOI 10.3390/molecules200915781
   Xu JP, 2018, J ETHNOPHARMACOL, V225, P18, DOI 10.1016/j.jep.2018.06.029
   Yang Y, 2014, FITOTERAPIA, V92, P133, DOI 10.1016/j.fitote.2013.10.010
   Yi F, 2018, CHIN MED-UK, V13, DOI 10.1186/s13020-018-0190-0
   You X, 2019, EVID-BASED COMPL ALT, V2019, DOI 10.1155/2019/1907848
   Yuan HD, 2017, MOLECULES, V22, DOI 10.3390/molecules22071135
   Yue SJ, 2013, MOLECULES, V18, P15220, DOI 10.3390/molecules181215220
   Yuniwati Cut, 2018, Acta Inform Med, V26, P254, DOI 10.5455/aim.2018.26.254-257
   Zeng LT, 2017, EXP THER MED, V14, P4697, DOI 10.3892/etm.2017.5170
   Zhang AH, 2018, MASS SPECTROM REV, V37, P307, DOI 10.1002/mas.21529
   Zhang DM, 2015, MED RES REV, V35, P1127, DOI 10.1002/med.21353
   Zhang J, 2015, CURR PHARM DESIGN, V21, P831
   Zhang J, 2018, J ETHNOPHARMACOL, V221, P91, DOI 10.1016/j.jep.2018.04.014
   Zhang JY, 2019, BIOMED PHARMACOTHER, V109, P806, DOI 10.1016/j.biopha.2018.09.086
   Zhang L, 2019, INT IMMUNOPHARMACOL, V72, P413, DOI 10.1016/j.intimp.2019.04.033
   Zhang Q, 2017, REPROD BIOMED ONLINE, V34, P124, DOI 10.1016/j.rbmo.2016.11.006
   Zhang RZ, 2019, FRONT PHARMACOL, V10, DOI 10.3389/fphar.2019.00123
   Zhang YJ, 2019, J BIOMED INFORM, V99, DOI 10.1016/j.jbi.2019.103294
   Zhang Y, 2011, INT J MOL MED, V27, P87, DOI 10.3892/ijmm.2010.552
   Zhong LJ, 2016, J ETHNOPHARMACOL, V191, P195, DOI 10.1016/j.jep.2016.06.027
   Zhou HH, 2016, NEUROREPORT, V27, P476, DOI 10.1097/WNR.0000000000000560
   Zhou WJ, 2019, CELL MOL LIFE SCI, V76, P2111, DOI 10.1007/s00018-019-03056-x
   Zhou XZ, 2010, ARTIF INTELL MED, V48, P139, DOI 10.1016/j.artmed.2009.07.012
   ZHOU Y, 2016, EVID-BASED COMPL ALT, DOI DOI 10.1155/2016/4973128
NR 105
TC 8
Z9 8
U1 2
U2 11
PU FRONTIERS MEDIA SA
PI LAUSANNE
PA AVENUE DU TRIBUNAL FEDERAL 34, LAUSANNE, CH-1015, SWITZERLAND
SN 1663-9812
J9 FRONT PHARMACOL
JI Front. Pharmacol.
PD MAR 6
PY 2020
VL 11
AR 147
DI 10.3389/fphar.2020.00147
PG 43
WC Pharmacology & Pharmacy
SC Pharmacology & Pharmacy
GA LC7BZ
UT WOS:000525488800001
PM 32210799
OA DOAJ Gold, Green Published
DA 2021-07-01
ER

PT J
AU Guo, MF
   Dai, YJ
   Gao, JR
   Chen, PJ
AF Guo, Ming-Fei
   Dai, Ya-Ji
   Gao, Jia-Rong
   Chen, Pei-Jie
TI Uncovering the Mechanism of Astragalus membranaceus in the Treatment of
   Diabetic Nephropathy Based on Network Pharmacology
SO JOURNAL OF DIABETES RESEARCH
LA English
DT Article
ID OXIDATIVE STRESS; KIDNEY INJURY; KAPPA-B; SYSTEM
AB Background. Diabetic nephropathy (DN), characterized by hyperglycemia, hypertension, proteinuria, and edema, is a unique microvascular complication of diabetes. Traditional Chinese medicine (TCM) Astragalus membranaceus (AM) has been widely used for DN in China while the pharmacological mechanisms are still unclear. This work is aimed at undertaking a network pharmacology analysis to reveal the mechanism of the effects of AM in DN. Materials and Methods. In this study, chemical constituents of AM were obtained via Traditional Chinese Medicine Systems Pharmacology Database (TCMSP), and the potential targets of AM were identified using the Therapeutic Target Database (TTD). DisGeNET and GeneCards databases were used to collect DN-related target genes. DN-AM common target protein interaction network was established by using the STRING database. Gene Ontology (GO) and Kyoto Encyclopedia of Genes and Genomes (KEGG) pathway enrichment analyses were carried out to further explore the DN mechanism and therapeutic effect of AM. The network diagrams of the active component-action target and protein-protein interaction (PPI) networks were constructed using Cytoscape software. Results. A total of 16 active ingredients contained and 78 putative identified target genes were screened from AM, of which 42 overlapped with the targets of DN and were considered potential therapeutic targets. The analysis of the network results showed that the AM activity of component quercetin, formononetin, calycosin, 7-O-methylisomucronulatol, and quercetin have a good binding activity with top ten screened targets, such as VEGFA, TNF, IL-6, MAPK, CCL3, NOS3, PTGS2, IL-1 beta, JUN, and EGFR. GO and KEGG analyses revealed that these targets were associated with inflammatory response, angiogenesis, oxidative stress reaction, rheumatoid arthritis, and other biological process. Conclusions. This study demonstrated the multicomponent, multitarget, and multichannel characteristics of AM, which provided a novel approach for further research of the mechanism of AM in the treatment of DN.
C1 [Guo, Ming-Fei; Chen, Pei-Jie] Anhui Med Univ, Affiliated Hosp 4, Dept Pharm, Hefei 230012, Anhui, Peoples R China.
   [Dai, Ya-Ji] Anhui 2 Prov Peoples Hosp, Dept Pharm, Hefei 230041, Anhui, Peoples R China.
   [Gao, Jia-Rong] Anhui Univ Chinese Med, Affiliated Hosp 1, Dept Pharm, Hefei 230031, Anhui, Peoples R China.
RP Dai, YJ (corresponding author), Anhui 2 Prov Peoples Hosp, Dept Pharm, Hefei 230041, Anhui, Peoples R China.
EM guomingfei8023@163.com; dyj920914@163.com; 358750002@qq.com;
   axhu678@163.com
FU National Natural Science Foundation of ChinaNational Natural Science
   Foundation of China (NSFC) [81973546]; second batch of Scientific
   research projects of the national TCM clinical research base of the
   State Administration of traditional Chinese medicine [JDZX2015126]
FX This research was supported by the National Natural Science Foundation
   of China (Grant No. 81973546) and the second batch of Scientific
   research projects of the national TCM clinical research base of the
   State Administration of traditional Chinese medicine (Grant No.
   JDZX2015126). We are grateful to Mr. Yan Li (The Fourth Affiliated
   Hospital of Anhui Medical University, Hefei, China) for providing help
   in data analysis.
CR Abdel-Moneim A, 2019, DIABETES METAB SYND, V13, P2365, DOI 10.1016/j.dsx.2019.06.014
   Adesso S, 2018, INT J MOL SCI, V19, DOI 10.3390/ijms19030800
   Moreno JA, 2018, EXPERT OPIN INV DRUG, V27, P917, DOI 10.1080/13543784.2018.1538352
   Bohuslavova R, 2017, BMC ENDOCR DISORD, V17, DOI 10.1186/s12902-017-0200-8
   Chen DD, 2019, FOOD FUNCT, V10, P5102, DOI [10.1039/c9fo00957d, 10.1039/C9FO00957D]
   Chen G, 2017, BMC COMPLEM ALTERN M, V17, DOI 10.1186/s12906-017-2016-5
   Chen LD, 2018, J ETHNOPHARMACOL, V219, P359, DOI 10.1016/j.jep.2017.12.011
   Dai HR, 2017, J DIABETES RES, V2017, DOI 10.1155/2017/2615286
   Deng JL, 2019, FRONT GENET, V10, DOI 10.3389/fgene.2019.00695
   Di S, 2018, EVID-BASED COMPL ALT, V2018, DOI 10.1155/2018/7043402
   Du L, 2019, PHARMACOL RES, V146, DOI 10.1016/j.phrs.2019.104320
   Farag MR, 2019, RES VET SCI, V124, P137, DOI 10.1016/j.rvsc.2019.03.010
   Ge Q, 2018, EUR J PHARMACOL, V833, P50, DOI 10.1016/j.ejphar.2018.05.021
   Gupta S, 2019, PHARMACOL RES, V147, DOI 10.1016/j.phrs.2019.104391
   He KQ, 2018, INT J MOL MED, V41, P1078, DOI 10.3892/ijmm.2017.3265
   Huang C, 2019, MED SCI MONITOR, V25, P5589, DOI 10.12659/MSM.918250
   Iskender H, 2017, BIOMED PHARMACOTHER, V90, P500, DOI 10.1016/j.biopha.2017.03.102
   Jiang CH, 2017, EXP CELL RES, V361, P46, DOI 10.1016/j.yexcr.2017.09.040
   Jiang SM, 2019, DIABETES RES CLIN PR, V155, DOI 10.1016/j.diabres.2019.107809
   Kallinikou D, 2019, DIABETES-METAB RES, V35, DOI 10.1002/dmrr.3178
   Lai XR, 2018, SCI REP-UK, V8, DOI 10.1038/s41598-018-35148-2
   Liao H, 2017, J IMMUNOL RES, V2017, DOI 10.1155/2017/3780572
   Ma F, 2019, FRONT BIOSCI-LANDMRK, V24, P1477, DOI 10.2741/4792
   Nozaki Tomoko, 2016, Okajimas Folia Anatomica Japonica, V93, P111
   Ong SKL, 2019, CANCERS, V11, DOI 10.3390/cancers11050611
   Paolacci S, 2019, EUR REV MED PHARMACO, V23, P5581, DOI 10.26355/eurrev_201907_18292
   Qin TY, 2020, J ETHNOPHARMACOL, V246, DOI 10.1016/j.jep.2019.112128
   Ru JL, 2014, J CHEMINFORMATICS, V6, DOI 10.1186/1758-2946-6-13
   Song WJ, 2018, SCI REP-UK, V8, DOI 10.1038/s41598-018-35791-9
   Song YY, 2020, J DIABETES RES, V2020, DOI 10.1155/2020/9481720
   Tziastoudi M, 2017, CLIN KIDNEY J, V10, P293, DOI 10.1093/ckj/sfx008
   Wang G, 2019, J TRANSL MED, V17, DOI 10.1186/s12967-019-2016-y
   Wang WT, 2019, BIOMED RES INT, V2019, DOI 10.1155/2019/3629751
   Wu MQ, 2019, AM J PHYSIOL-RENAL, V317, pE593, DOI 10.1152/ajprenal.00076.2019
   Xu XX, 2018, DRUG DES DEV THER, V12, P967, DOI 10.2147/DDDT.S161904
   Yu TL, 2019, PEERJ, V7, DOI 10.7717/peerj.7124
   Yue SJ, 2017, FRONT PHARMACOL, V8, DOI 10.3389/fphar.2017.00694
   [曾丽盈 Zeng Liying], 2019, [中国实验方剂学杂志, Chinese Journal of Experimental Traditional Medical Formulae], V25, P170
   Zhang CX, 2019, DIABETES METAB SYNDR, V12, P1297, DOI 10.2147/DMSO.S199802
   Zhang JY, 2019, J ETHNOPHARMACOL, V229, P104, DOI 10.1016/j.jep.2018.10.004
   Zhang Y, 2019, ONCOL LETT, V18, P2248, DOI 10.3892/ol.2019.10567
   Zhu BC, 2018, BIOMED PHARMACOTHER, V105, P159, DOI 10.1016/j.biopha.2018.04.054
NR 42
TC 5
Z9 5
U1 1
U2 8
PU HINDAWI LTD
PI LONDON
PA ADAM HOUSE, 3RD FLR, 1 FITZROY SQ, LONDON, W1T 5HF, ENGLAND
SN 2314-6745
EI 2314-6753
J9 J DIABETES RES
JI J. Diabetes Res.
PD MAR 6
PY 2020
VL 2020
AR 5947304
DI 10.1155/2020/5947304
PG 13
WC Endocrinology & Metabolism; Medicine, Research & Experimental
SC Endocrinology & Metabolism; Research & Experimental Medicine
GA KY2LJ
UT WOS:000522403600001
PM 32215271
OA DOAJ Gold, Green Published
DA 2021-07-01
ER

PT J
AU Tan, J
   Liu, JL
   Wang, H
   Zhang, Y
   Lin, HQ
   Wang, NY
   Si, HR
   Zhang, YT
   Liu, JP
   Li, PY
   Sun, K
AF Tan, Jing
   Liu, Junli
   Wang, Han
   Zhang, Ying
   Lin, Hongqiang
   Wang, Znongyao
   Si, Hanrui
   Zhang, Yutong
   Liu, Jinping
   Li, Pingya
   Sun, Kai
TI Identification of blood-activating components from Xueshuan Xinmaining
   Tablet based on the spectrum-effect relationship and network
   pharmacology analysis
SO RSC ADVANCES
LA English
DT Article
ID TRADITIONAL CHINESE MEDICINE; TANSHINONE IIA; GINSENOSIDE; FINGERPRINT;
   STASIS; RUTIN; INFLAMMATION; CANCER; GROWTH; MODEL
AB With the aim of identifying the active components of Xueshuan Xinmaining Tablet (XXT) and discussing the potential mechanism involved, the relationship between HPLC fingerprints and its blood-activating effect were established by multivariate statistical analysis, including gray relational analysis (GRA) and partial least squares regression analysis (PLSR). Network pharmacology was used to predict the potential mechanism based on the identified active components. GRA and PLSR analysis showed close correlation between the HPLC fingerprints and blood-activating activity, and peaks P1, P3, P11, P15, P22, P34, P36, P38 and P39 might be potential anti-blood stasis components of XXT. The pharmacological verification showed that salvianic acid A (P1), rutin (P3), ginsenoside Rg(1) (P11) and Rb-1 (P22), cinobufagin (P36), and tanshinone I (P38) and IIA (P39) had significant blood-activating effects. Based on these seven active compounds, network pharmacology analysis indicated that the anti-blood stasis effect of XXT might be closely related to TNF, PI3K-Akt and NF-kappa B signaling pathways. The spectrum-effect relationship of XXT was successfully established in this study. The blood-activating components and the anti-blood stasis mechanism were revealed and predicted. These findings could also be beneficial for an exploration of the active components of TCM.
C1 [Tan, Jing; Liu, Junli; Wang, Han; Zhang, Ying; Lin, Hongqiang; Wang, Znongyao; Si, Hanrui; Zhang, Yutong; Liu, Jinping; Li, Pingya; Sun, Kai] Jilin Univ, Sch Pharmaceut Sci, Fujin Rd 1266, Changchun 130021, Jilin, Peoples R China.
   [Liu, Jinping; Li, Pingya] Jilin Univ, Res Ctr Nat Drug, Changchun 130021, Peoples R China.
   [Zhang, Ying] First Hosp Jilin Univ, Changchun 130021, Jilin, Peoples R China.
RP Liu, JP; Li, PY; Sun, K (corresponding author), Jilin Univ, Sch Pharmaceut Sci, Fujin Rd 1266, Changchun 130021, Jilin, Peoples R China.; Liu, JP; Li, PY (corresponding author), Jilin Univ, Res Ctr Nat Drug, Changchun 130021, Peoples R China.
EM liujp@jlu.edu.cn; lipy@jlu.edu.cn; thomassk@jlu.edu.cn
FU Biomedicine Special Foundation for Government-University Cooperation
   Project of Jilin Province [SXGJSF2017-1-1-(02)]; College Students
   Innovation and Entrepreneurship Training Project of Jilin University
   [201910183947]
FX This research was financially supported by the Biomedicine Special
   Foundation for Government-University Cooperation Project of Jilin
   Province [No. SXGJSF2017-1-1-(02)], and College Students Innovation and
   Entrepreneurship Training Project of Jilin University [No.
   201910183947]. We thank Fang Wang and other workers at the Research
   Center of Natural Drug and Department of Pathogen Biology, College of
   Basic Medical Sciences in Jilin University for help with pharmacologic
   verification and multivariate statistical analysis.
CR Abhang LB, 2012, INT J ADV MANUF TECH, V63, P13, DOI 10.1007/s00170-011-3857-6
   Altomare DA, 2005, ONCOGENE, V24, P7455, DOI 10.1038/sj.onc.1209085
   Bellacosa A, 2005, ADV CANCER RES, V94, P29, DOI 10.1016/S0065-230X(05)94002-5
   Chang X., 2014, EUR J INTEGR MED, V6, P742
   Cheng WD, 2013, INT ORTHOP, V37, P2065, DOI 10.1007/s00264-013-1990-6
   Cui J., 2014, APPL SUPERCOND, V24, P1
   Dang X, 2015, J ETHNOPHARMACOL, V173, P266, DOI 10.1016/j.jep.2015.06.030
   Davies BR, 2012, MOL CANCER THER, V11, P873, DOI 10.1158/1535-7163.MCT-11-0824-T
   DESCHNER EE, 1991, CARCINOGENESIS, V12, P1193, DOI 10.1093/carcin/12.7.1193
   Fan GW, 2009, J STEROID BIOCHEM, V113, P275, DOI 10.1016/j.jsbmb.2009.01.011
   Fan Q, 2020, BIOMED CHROMATOGR, V34, DOI 10.1002/bmc.4707
   Fan XH, 2006, CHEM J CHINESE U, V27, P26
   Fang HY, 2017, SCI REP-UK, V7, DOI 10.1038/srep43632
   Gao S, 2019, J SEP SCI, V42, P3281, DOI 10.1002/jssc.201900531
   Han Y, 2015, FOOD CHEM, V188, P648, DOI 10.1016/j.foodchem.2015.05.039
   [胡芳 Hu Fang], 2014, [中国药房, China Pharmacy], V25, P195
   [胡惠君 Hu Huijun], 2017, [中草药, Chinese Traditional and Herbal Drugs], V48, P4268
   Idriss HT, 2000, MICROSC RES TECHNIQ, V50, P184, DOI 10.1002/1097-0029(20000801)50:3<184::AID-JEMT2>3.0.CO;2-H
   Janbaz KH, 2002, FITOTERAPIA, V73, P557, DOI 10.1016/S0367-326X(02)00217-4
   Javed H, 2012, NEUROSCIENCE, V210, P340, DOI 10.1016/j.neuroscience.2012.02.046
   Jiang BH, 2013, PLOS ONE, V8, DOI 10.1371/journal.pone.0059621
   Jiang B, 2017, ENVIRON TOXICOL PHAR, V54, P177, DOI 10.1016/j.etap.2017.07.010
   Jin J., 2012, ACTA CHIN MED PHARM, V40, P69
   Kuo T, 2017, J GREY SYST-UK, V29, P70
   Li N, 2015, CARBOHYD POLYM, V121, P175, DOI 10.1016/j.carbpol.2014.12.036
   Li WJ, 2019, FOOD CHEM TOXICOL, V133, DOI 10.1016/j.fct.2019.110754
   Li WL, 2016, BIOMED CHROMATOGR, V30, P1975, DOI 10.1002/bmc.3774
   Li X, 2019, NAT COMMUN, V10, P1, DOI DOI 10.1016/j.enpol.2019.01.070
   Li Y, 2018, COMPUT APPL, V38, P29
   Liansong Xiong, 2015, 2015 17th European Conference on Power Electronics and Applications (EPE'15 ECCE-Europe), P1, DOI 10.1109/EPE.2015.7309346
   Liao F.L., 2005, CHIN J BIOMED ENG, V14, P47
   Liu J., 2011, CHINESE J INTEGRATIV, V9, P333
   Liu M, 2018, NAT PROD RES, V32, P1
   Liu SF, 2017, COMPUT RISK MANAG, P285, DOI 10.1007/978-981-10-1841-1_12
   Lu Y, 2008, J ETHNOPHARMACOL, V116, P313, DOI 10.1016/j.jep.2007.11.031
   [马明德 Ma Mingde], 2014, [生态学报, Acta Ecologica Sinica], V34, P682
   Mellou F, 2006, PROCESS BIOCHEM, V41, P2029, DOI 10.1016/j.procbio.2006.05.002
   Molfetta FA, 2007, STRUCT CHEM, V18, P49, DOI 10.1007/s11224-006-9120-3
   Niu Tianli, 2019, J TRADITIONAL CHINES, V6, P175
   Nizamutdinova IT, 2008, CARCINOGENESIS, V29, P1885, DOI 10.1093/carcin/bgn151
   Qi Jin, 2010, Chinese Journal of Natural Medicines, V8, P171, DOI 10.3724/SP.J.1009.2010.00171
   Ren BX, 2015, GENET MOL RES, V14, P2133, DOI 10.4238/2015.March.20.24
   Shi H, 2017, GEOFLUIDS, P1, DOI 10.1155/2017/6593913
   Stefanova NA, 2018, BMC GENOMICS, V19, DOI 10.1186/s12864-018-4480-9
   Su SZ, 2013, ABSTR APPL ANAL, V2013, P1, DOI DOI 10.1016/J.MGENE.2013.09.005
   Sun YY, 2016, SCI CHINA LIFE SCI, V59, P292, DOI 10.1007/s11427-016-5007-8
   [谭静 Tan Jing], 2019, [质谱学报, Journal of Chinese Mass Spectrometry Society], V40, P244
   Tan J, 2018, MOLECULES, V23, DOI 10.3390/molecules23071650
   Tang HM, 2009, CHEM J CHINESE U, V30, P279
   Tang L, 2017, INT J BIOL MACROMOL, V94, P642, DOI 10.1016/j.ijbiomac.2016.10.067
   Wang JL, 2014, EURASIP J ADV SIG PR, DOI 10.1186/1687-6180-2014-35
   Wang LJ, 2019, J PHARMACEUT BIOMED, V167, P38, DOI 10.1016/j.jpba.2019.01.047
   Wang MM, 2015, SCI REP-UK, V5, DOI 10.1038/srep15357
   Wang YL, 2018, PHYTOMEDICINE, V51, P120, DOI 10.1016/j.phymed.2018.10.006
   Wu Chun-Wei, 2016, Zhongguo Zhong Yao Za Zhi, V41, P377, DOI 10.4268/cjcmm20160303
   Wu LC, 2012, ACTA PHARMACOL SIN, V33, P1254, DOI 10.1038/aps.2012.84
   Xie CL, 2015, SCI REP-UK, V5, DOI 10.1038/srep07790
   Xu H, 2017, CHIN J INTEGR MED, V23, P243, DOI 10.1007/s11655-016-2400-x
   Xuan Y, 2017, INFLAMMATION, V40, P1631, DOI 10.1007/s10753-017-0603-8
   Yang JX, 2008, LWT-FOOD SCI TECHNOL, V41, P1060, DOI 10.1016/j.lwt.2007.06.010
   Zeng XS, 2014, CAN J PHYSIOL PHARM, V92, P102, DOI 10.1139/cjpp-2013-0274
   Zhang L, 2012, NEURAL REGEN RES, V7, P2882, DOI 10.3969/j.issn.1673-5374.2012.36.005
   Zhang X., 2015, IEEE T CIRCUITS SYST, VPP, P1, DOI DOI 10.1177/0954409715613538
   Zhao B, 2020, ARCH ORAL BIOL, V109, DOI 10.1016/j.archoralbio.2019.104584
   Zhao J, 2012, NANOSCALE RES LETT, V7, P1, DOI 10.1186/1556-276X-7-8
   Zhao X., 2008, CHINESE J INTEGRATIV, V6, P177
   Zhou Q, 2014, THROMB RES, V133, P57, DOI 10.1016/j.thromres.2013.10.032
   Zhu TT, 2017, J FUNCT FOODS, V31, P104, DOI 10.1016/j.jff.2017.01.028
   Zhu WT, 2015, J GREY SYST-UK, V27, P40
   Zhuang B, 2018, J PHARMACEUT BIOMED, V154, P207, DOI 10.1016/j.jpba.2018.03.005
NR 70
TC 1
Z9 1
U1 8
U2 18
PU ROYAL SOC CHEMISTRY
PI CAMBRIDGE
PA THOMAS GRAHAM HOUSE, SCIENCE PARK, MILTON RD, CAMBRIDGE CB4 0WF, CAMBS,
   ENGLAND
EI 2046-2069
J9 RSC ADV
JI RSC Adv.
PD MAR 5
PY 2020
VL 10
IS 16
BP 9587
EP 9600
DI 10.1039/c9ra09623j
PG 14
WC Chemistry, Multidisciplinary
SC Chemistry
GA KU3LI
UT WOS:000519611200046
OA DOAJ Gold
DA 2021-07-01
ER

PT J
AU Clyne, A
   Yang, LP
   Yang, M
   May, RA
   Yang, AGLWH
AF Clyne, Allison
   Yang, Liping
   Yang, Ming
   May, Brian
   Yang, Angela Wei Hong
TI Molecular docking and network connections of active compounds from the
   classical herbal formula Ding Chuan Tang
SO PEERJ
LA English
DT Article
DE Herbal medicine; Complementary medicine; Natural product; Asthma;
   Respiratory disease; Network pharmacology; Computational analysis
ID MIGRATION INHIBITORY FACTOR; AIRWAY HYPERRESPONSIVENESS; DRUG DISCOVERY;
   POLYMORPHISMS; ASSOCIATION; RECEPTORS; PATHWAYS
AB Background: Ding Chuan Tang (DCT), a traditional Chinese herbal formula, has been consistently prescribed for the therapeutic management of wheezing and asthma-related indications since the Song Dynasty (960-1279 AD). This study aimed to identify molecular network pharmacology connections to understand the biological asthma-linked mechanisms of action of DCT and potentially identify novel avenues for asthma drug development.
   Methods: Employing molecular docking (AutoDock Vina) and computational analysis (Cytoscape 3.6.0) strategies for DCT compounds permitted examination of docking connections for proteins that were targets of DCT compounds and asthma genes. These identified protein targets were further analyzed to establish and interpret network connections associated with asthma disease pathways.
   Results: A total of 396 DCT compounds and 234 asthma genes were identified through database search. Computational molecular docking of DCT compounds identified five proteins (ESR1, KDR, LTA4H, PDE4D and PPARG) mutually targeted by asthma genes and DCT compounds and 155 docking connections associated with cellular pathways involved in the biological mechanisms of asthma.
   Conclusions: DCT compounds directly target biological pathways connected with the pathogenesis of asthma including inflammatory and metabolic signaling pathways.
C1 [Clyne, Allison; May, Brian; Yang, Angela Wei Hong] RMIT Univ, Sch Hlth & Biomed Sci, Chinese Med, Bundoora, Vic, Australia.
   [Yang, Liping] Beijing Hosp, Dept Pharm, Beijing, Peoples R China.
   [Yang, Liping; Yang, Ming] Chinese Acad Med Sci, Natl Ctr Gerontol, Inst Geriatr Med, Beijing, Peoples R China.
   [Yang, Ming] Beijing Hosp, Clin Trial Ctr, Beijing, Peoples R China.
RP Yang, AGLWH (corresponding author), RMIT Univ, Sch Hlth & Biomed Sci, Chinese Med, Bundoora, Vic, Australia.
EM angela.yang@rmit.edu.au
OI May, Brian/0000-0002-5864-3020; Yang, Angela/0000-0001-9345-4607
FU Australian Commonwealth Government Research Training Program Scholarship
FX Allison Clyne was supported by an Australian Commonwealth Government
   Research Training Program Scholarship for her PhD study. The authors
   received no other funding for this work. The funders had no role in
   study design, data collection and analysis, decision to publish, or
   preparation of the manuscript.
CR Aggarwal BB, 2007, J CELL BIOCHEM, V102, P580, DOI 10.1002/jcb.21500
   Apweiler R, 2004, NUCLEIC ACIDS RES, V32, pD115, DOI [10.1093/nar/gkh131, 10.1093/nar/gkw1099]
   Banno Asoka, 2018, Nucl Receptor Res, V5, DOI 10.11131/2018/101306
   Becker KG, 2004, NAT GENET, V36, P431, DOI 10.1038/ng0504-431
   Bensky D., 2009, CHINESE HERBAL MED F
   Bensky D, 2004, CHINESE HERBAL MED M
   Benson DA, 2013, NUCLEIC ACIDS RES, V41, pD36, DOI [10.1093/nar/gkt1030, 10.1093/nar/gkn723, 10.1093/nar/gkq1079, 10.1093/nar/gks1195, 10.1093/nar/gkw1070, 10.1093/nar/gkx1094, 10.1093/nar/gkm929, 10.1093/nar/gkr1202]
   Billington CK, 2013, PULM PHARMACOL THER, V26, P112, DOI 10.1016/j.pupt.2012.05.007
   BIOVIA, 2015, DISC STUD VERS 4 5
   Cell Signaling Technology, 2018, CST PATHW
   Chan CK, 2006, PEDIAT ALLERG IMM-UK, V17, P316, DOI 10.1111/j.1399-3038.2006.00406.x
   Chillistone S, 2014, ANAEST INTENS CARE M, V15, P309, DOI 10.1016/j.mpaic.2014.04.004
   Di Gennaro A, 2014, EXPERT OPIN THER TAR, V18, P79, DOI 10.1517/14728222.2013.843671
   Dijkstra A, 2006, J ALLERGY CLIN IMMUN, V117, P604, DOI 10.1016/j.jaci.2005.11.023
   Duffy A, 2013, VASCULAR ENDOTHELIAL
   El-Naa MM, 2015, J PHARM PHARMACOL, V67, P1421, DOI 10.1111/jphp.12445
   Gallo M A, 1997, Semin Oncol, V24, pS1
   Global Initiative for Asthma, 2018, GLOB STRAT ASTHM MAN
   Hasko G, 2013, FRONT IMMUNOL, V4, DOI 10.3389/fimmu.2013.00085
   Hoi Alberta Y., 2007, Inflammation & Allergy Drug Targets, V6, P183, DOI 10.2174/187152807781696455
   Hoizey D, 1993, HIST CHINESE MED
   Hopkins AL, 2007, COMPREHENSIVE MED CH, P421
   Huang W, 2010, ARTERIOSCL THROM VAS, V30, P1542, DOI 10.1161/ATVBAHA.109.191189
   Kanehisa M, 2017, NUCLEIC ACIDS RES, V45, pD353, DOI 10.1093/nar/gkw1092
   Kao ST, 2004, IMMUNOPHARM IMMUNOT, V26, P113, DOI 10.1081/IPH-120029949
   Keselman A, 2015, FRONT IMMUNOL, V6, P1, DOI 10.3389/fimmu.2015.00568
   Kim J, 2013, NUCLEIC ACIDS RES, V41, pW510, DOI 10.1093/nar/gkt531
   Kovats S, 2015, CELL IMMUNOL, V294, P63, DOI 10.1016/j.cellimm.2015.01.018
   Kumar A, 2018, FRONT CHEM, V6, DOI 10.3389/fchem.2018.00315
   Lan HB, 2018, CELL BIOL INT, V42, P75, DOI 10.1002/cbin.10863
   Lancet D., 2016, CURR PROTOC BIOINFOR, V54, p1.30.1, DOI [10.1002/cpbi.5, DOI 10.1002/cpbi.5]
   Li S, 2013, CHIN J NAT MEDICINES, V11, P110, DOI [10.3724/SP.J.1009.2013.00110, 10.1016/S1875-5364(13)60037-0]
   Lipinski CA, 1997, ADV DRUG DELIVER REV, V23, P3, DOI 10.1016/S0169-409X(96)00423-1
   Liu M, 2015, ALLERGOL INT, V64, P17, DOI 10.1016/j.alit.2014.09.001
   Oh SH, 2009, RESP MED, V103, P1020, DOI 10.1016/j.rmed.2009.01.015
   Pate M, 2010, ADV CLIN CHEM, V52, P109, DOI 10.1016/S0065-2423(10)52004-3
   Raker VK, 2016, FRONT IMMUNOL, V7, DOI 10.3389/fimmu.2016.00123
   Rolan P, 2008, BRIT J CLIN PHARMACO, V66, P792, DOI 10.1111/j.1365-2125.2008.03270.x
   Shannon P, 2003, GENOME RES, V13, P2498, DOI 10.1101/gr.1239303
   Shi SH, 2014, PLOS ONE, V9, DOI 10.1371/journal.pone.0089123
   Slenter DN, 2018, NUCLEIC ACIDS RES, V46, pD661, DOI 10.1093/nar/gkx1064
   Spina D, 2008, BRIT J PHARMACOL, V155, P308, DOI 10.1038/bjp.2008.307
   Thangapandian S, 2011, EUR J MED CHEM, V46, P2469, DOI 10.1016/j.ejmech.2011.03.035
   The Plant List, 2013, PLANT LIST VERS 1 1
   Truhlar DG, 2007, J COMPUT CHEM, V28, P73, DOI 10.1002/jcc.20529
   Ursu O, 2011, WIRES COMPUT MOL SCI, V1, P760, DOI 10.1002/wcms.52
   van Waarde A, 2018, MED RES REV, V38, P5, DOI 10.1002/med.21432
   Wieder M, 2017, J CHEM INF MODEL, V57, P365, DOI 10.1021/acs.jcim.6b00674
   Yang M, 2018, TRADIT MED RES, V3, P115, DOI 10.12032/TMR201811070
   Yu WB, 2017, METHODS MOL BIOL, V1520, P85, DOI 10.1007/978-1-4939-6634-9_5
   Yung JA, 2018, ANN ALLERG ASTHMA IM, V120, P488, DOI 10.1016/j.anai.2018.01.016
   Zhou J, 2003, TRADITIONAL CHINESE
NR 52
TC 1
Z9 2
U1 4
U2 9
PU PEERJ INC
PI LONDON
PA 341-345 OLD ST, THIRD FLR, LONDON, EC1V 9LL, ENGLAND
SN 2167-8359
J9 PEERJ
JI PeerJ
PD MAR 5
PY 2020
VL 8
AR e8685
DI 10.7717/peerj.8685
PG 25
WC Multidisciplinary Sciences
SC Science & Technology - Other Topics
GA KS6QW
UT WOS:000518433100003
PM 32185106
OA DOAJ Gold, Green Published
DA 2021-07-01
ER

PT J
AU Yu, JW
   Yuan, HW
   Bao, LD
   Si, LG
AF Yu, Jiu-wang
   Yuan, Hong-wei
   Bao, Li-dao
   Si, Leng-ge
TI Interaction between piperine and genes associated with sciatica and its
   mechanism based on molecular docking technology and network pharmacology
SO MOLECULAR DIVERSITY
LA English
DT Article
DE Piperine; Network pharmacology; Sciatica; PPARG; NF-kB1; Molecular
   docking
ID GAMMA; IDENTIFICATION; STIMULATION; ACTIVATION; EFFICACY; THERAPY
AB Piperine is the main active component of Piper longum L., which is also the main component of anti-sciatica Mongolian medicine Naru Sanwei pill. It has many pharmacological activities such as anti-inflammatory and immune regulation. This paper aims to preliminarily explore the potential mechanism of piperine in the treatment of sciatica through network pharmacology and molecular docking. TCMSP, ETCM database and literature mining were used to collect the active compounds of Piper longumL. Swiss Target Prediction and SuperPred server were used to find the targets of compounds. At the same time, CTD database was used to collect the targets of sciatica. Then the above targets were compared and analyzed to select the targets of anti-sciatica in Piper longum L. The Go (gene ontology) annotation and KEGG pathway of the targets were enriched and analyzed by Metascape database platform. The molecular docking between the effective components and the targets was verified by Autodock. After that, the sciatica model of rats was established and treated with piperine. The expression level of inflammatory factors and proteins in the serum and tissues of rat sciatic nerve were detected by ELISA and Western blot. HE staining and immunohistochemistry were carried out on the sciatica tissues of rats. The results showed thatPiper longumL. can regulate the development of sciatica and affect the expressions of PPARG and NF-kB1 through its active ingredient piperine, and there is endogenous interaction between PPARG and NF-kB1.
   [GRAPHICS]
   .
C1 [Yu, Jiu-wang; Bao, Li-dao] Inner Mongolia Med Univ, Dept Pharm, Affiliated Hosp, Hohhot 010059, Inner Mongolia, Peoples R China.
   [Yuan, Hong-wei] Inner Mongolia Med Univ, Dept Pathol, Affiliated Hosp, Hohhot 010059, Inner Mongolia, Peoples R China.
   [Si, Leng-ge] Inner Mongolia Med Univ, Mongolia Med Sch, Hohhot 010110, Inner Mongolia, Peoples R China.
RP Bao, LD (corresponding author), Inner Mongolia Med Univ, Dept Pharm, Affiliated Hosp, Hohhot 010059, Inner Mongolia, Peoples R China.
EM Nowitzki_2011@163.com
FU National Natural Science Foundation of ChinaNational Natural Science
   Foundation of China (NSFC) [81760748, 81550047]; Major Science
   Foundation of Affiliated Hospital of Inner Mongolia Medical University
   [NYFY ZD 010]; Natural Science Foundation of Inner Mongolia Autonomous
   Region [2019MS08110]; Inner Mongolia Autonomous Region "Prairie
   excellence" Project; Western Light Young Scholars Program of the Chinese
   Academy of Sciences
FX This research is funded by the following projects: National Natural
   Science Foundation of China (Nos. 81760748 and 81550047); The Major
   Science Foundation of Affiliated Hospital of Inner Mongolia Medical
   University (NYFY ZD 010); Natural Science Foundation of Inner Mongolia
   Autonomous Region (No. 2019MS08110); Inner Mongolia Autonomous Region
   "Prairie excellence" Project. Western Light Young Scholars Program of
   the Chinese Academy of Sciences.
CR Abeijon P, 2017, CURR DRUG TARGETS, V18, P511, DOI 10.2174/1389450116666151102095243
   Arun V., 2015, International Journal of Advanced Intelligence Paradigms, V7, P342
   Baiyila B, 2018, J INT MED RES, V46, P2346, DOI 10.1177/0300060518760157
   Chen JYR, 2010, NEUROTOXICOLOGY, V31, P432, DOI 10.1016/j.neuro.2010.06.002
   Davis AP, 2018, TOXICOL SCI, V165, P145, DOI 10.1093/toxsci/kfy131
   Deepak V, 2015, BIOFACTORS, V41, P403, DOI 10.1002/biof.1241
   Deng KP, 2019, J CELL BIOCHEM, V120, P19578, DOI 10.1002/jcb.29265
   Di Pierro F, 2013, J PAIN RES, V6, P497, DOI 10.2147/JPR.S48432
   Djuric N, 2020, ACTA NEUROCHIR, V162, P79, DOI 10.1007/s00701-019-04117-7
   Doucette CD, 2015, J CELL BIOCHEM, V116, P2577, DOI 10.1002/jcb.25202
   Duan H, 2019, CURR MOL MED, V19, P303, DOI 10.2174/1566524019666190405094125
   Dunkel M, 2008, NUCLEIC ACIDS RES, V36, pW55, DOI 10.1093/nar/gkn307
   Fan JX, 2019, J LIQ CHROMATOGR R T, V42, P673, DOI 10.1080/10826076.2019.1665540
   Fjeld O, 2017, SPINE, V42, pE272, DOI 10.1097/BRS.0000000000001773
   Gaillard T, 2018, J CHEM INF MODEL, V58, P1697, DOI 10.1021/acs.jcim.8b00312
   Gfeller D, 2014, NUCLEIC ACIDS RES, V42, pW32, DOI 10.1093/nar/gku293
   Hopkins AL, 2007, NAT BIOTECHNOL, V25, P1110, DOI 10.1038/nbt1007-1110
   Idris-Khodja N, 2017, J HYPERTENS, V35, P1390, DOI 10.1097/HJH.0000000000001324
   Kaminska D, 2016, OBESITY, V24, P2033, DOI 10.1002/oby.21587
   Kim DI, 2011, BRIT J NUTR, V105, P1329, DOI 10.1017/S000711451000499X
   KIM H, 2017, NEUROMOL MED, V20, P312, DOI DOI 10.1007/S12017-018-8495-9
   Lee SH, 2018, EXPERT OPIN DRUG MET, V14, P43, DOI 10.1080/17425255.2018.1418854
   Liu SC, 2018, CELL MOL BIOL, V64, P70, DOI 10.14715/cmb/2018.64.7.12
   Liu Y, 2018, BIOSCI TRENDS, V12, P275, DOI 10.5582/bst.2018.01046
   Lougaris V, 2017, CLIN IMMUNOL, V175, P99, DOI 10.1016/j.clim.2016.11.012
   Lu L, 2019, WORLD J CLIN CASES, V7, P3971, DOI 10.12998/wjcc.v7.i23.3971
   Malkawi AK, 2018, FRONT PHARMACOL, V9, DOI 10.3389/fphar.2018.00046
   McGaryey PB, 2019, HUM MUTAT, V40, P694, DOI 10.1002/humu.23738
   Moses ZB, 2017, NEUROSURGERY, V81, pN13, DOI 10.1093/neuros/nyx259
   Nakajima A, 2001, GASTROENTEROLOGY, V120, P460, DOI 10.1053/gast.2001.21191
   Nizam A, 2013, J CLIN NEUROPHYSIOL, V30, P268, DOI 10.1097/WNP.0b013e3182933da7
   Palmblad K, 2000, BIOTECH HISTOCHEM, V75, P101, DOI 10.3109/10520290009066487
   Park SJ, 2009, J IMMUNOL, V183, P3259, DOI 10.4049/jimmunol.0900231
   Park UH, 2019, PHYTOTHER RES, V33, P2429, DOI 10.1002/ptr.6434
   Ritchie TJ, 2009, DRUG DISCOV TODAY, V14, P1011, DOI 10.1016/j.drudis.2009.07.014
   Schutte RJ, 2019, CONTACT DERMATITIS, V81, P174, DOI 10.1111/cod.13283
   Scirpo R, 2015, HEPATOLOGY, V62, P1551, DOI 10.1002/hep.28000
   Sencan S, 2020, TURK J MED SCI, V50, P126, DOI 10.3906/sag-1908-167
   Speck-Planche A, 2017, MOL DIVERS, V21, P511, DOI 10.1007/s11030-017-9731-1
   Tachibana T, 2016, SPRINGERPLUS, V5, DOI 10.1186/s40064-016-2981-z
   Tang CZ, 2019, CELL DEATH DIS, V10, DOI 10.1038/s41419-019-1522-4
   Verwoerd AJH, 2016, EUR SPINE J, V25, P1389, DOI 10.1007/s00586-016-4393-8
   Wang LL, 2018, J MUSCULOSKEL NEURON, V18, P393
   Wang Y, 2009, COMPUT METH PROG BIO, V95, P249, DOI 10.1016/j.cmpb.2009.03.004
   Weinmann D, 2018, J ORTHOP RES, V36, P2431, DOI 10.1002/jor.24013
   Winklhofer-Roob BM, 2017, FREE RADICAL BIO MED, V108, pS93, DOI 10.1016/j.freeradbiomed.2017.04.303
   Wu YN, 2019, J MED VIROL, V91, P1729, DOI 10.1002/jmv.25514
   Xiong YY, 2019, J CELL BIOCHEM, V120, P12461, DOI 10.1002/jcb.28513
   Yang XQ, 2020, INT J BIOL MACROMOL, V143, P314, DOI 10.1016/j.ijbiomac.2019.11.208
   Zaman M, 2019, J BIOMOL STRUCT DYN, V37, P4338, DOI 10.1080/07391102.2018.1547661
   Zhang YM, 2019, CHEM BIOL DRUG DES, V93, P685, DOI 10.1111/cbdd.13494
   Zhao MJ, 2019, AUTOIMMUNITY, V52, P12, DOI 10.1080/08916934.2019.1576644
   Zhao XL, 2012, PHOTOMED LASER SURG, V30, P92, DOI 10.1089/pho.2011.3050
   Zheng CS, 2017, STUDY MAT BASIS TARG
NR 54
TC 4
Z9 4
U1 1
U2 2
PU SPRINGER
PI DORDRECHT
PA VAN GODEWIJCKSTRAAT 30, 3311 GZ DORDRECHT, NETHERLANDS
SN 1381-1991
EI 1573-501X
J9 MOL DIVERS
JI Mol. Divers.
PD FEB
PY 2021
VL 25
IS 1
BP 233
EP 248
DI 10.1007/s11030-020-10055-9
EA MAR 2020
PG 16
WC Biochemistry & Molecular Biology; Chemistry, Applied; Chemistry,
   Medicinal; Chemistry, Multidisciplinary
SC Biochemistry & Molecular Biology; Chemistry; Pharmacology & Pharmacy
GA QE6TV
UT WOS:000561011900001
PM 32130644
OA Green Published, Other Gold
DA 2021-07-01
ER

PT J
AU Guo, SY
   Wu, JR
   Zhou, W
   Liu, XK
   Zhang, JY
   Jia, SS
   Meng, ZQ
   Liu, SY
   Ni, MW
   Liu, YY
AF Guo, Siyu
   Wu, Jiarui
   Zhou, Wei
   Liu, Xinkui
   Zhang, Jingyuan
   Jia, Shanshan
   Meng, Ziqi
   Liu, Shuyu
   Ni, Mengwei
   Liu, Yingying
TI Investigating the multi-target pharmacological mechanism of danhong
   injection acting on unstable angina by combined network pharmacology and
   molecular docking
SO BMC COMPLEMENTARY MEDICINE AND THERAPIES
LA English
DT Article
DE DHI; Network pharmacology; UA; Target prediction; Signaling pathway;
   Molecular docking
ID FACTOR-KAPPA-B; TRADITIONAL CHINESE MEDICINE; ACUTE CORONARY SYNDROMES;
   TNF-ALPHA; ACTIVATION; DISEASE; PROTEIN; UPDATE; PATHWAY; TARGET
AB Background: Danhong injection (DHI), which is one of the most well-known Traditional Chinese Medicine (TCM) injections, widely used to treat unstable angina (UA). However, its underlying pharmacological mechanisms need to be further clarified.
   Methods: In the present study, network pharmacology was adopted. Firstly, the relative compounds were obtained by a wide-scaled literatures-mining and potential targets of these compounds by target fishing were collected. Then, we built the UA target database by DisGeNET, DigSee, TTD, OMIM. Based on data, protein-protein interaction (PPI) analysis, GO and KEGG pathway enrichment analysis were performed and screen the hub targets by topology. Furthermore, evaluation of the binding potential of key targets and compounds through molecular docking.
   Results: The results showed that 12 ingredients of DHI and 27 putative known therapeutic targets were picked out. By systematic analysis, identified 4 hub targets (TNF, TLR4, NFKB1 and SERPINE1) mainly involved in the complex treating effects associated with coagulation and hemostasis, cell membrane region, platelet alpha granule, NF-kappa B signaling pathway and TNF signaling pathway.
   Conclusion: The results of this study preliminarily explained the potential targets and signaling pathways of DHI in the treatment of UA, which may help to laid a good foundation for experimental research and further clinical application.
C1 [Guo, Siyu; Wu, Jiarui; Zhou, Wei; Liu, Xinkui; Zhang, Jingyuan; Jia, Shanshan; Meng, Ziqi; Liu, Shuyu; Ni, Mengwei; Liu, Yingying] Beijing Univ Chinese Med, Sch Chinese Mat Med, Dept Clin Chinese Pharm, 11 North Three Ring East Rd, Beijing, Peoples R China.
RP Wu, JR (corresponding author), Beijing Univ Chinese Med, Sch Chinese Mat Med, Dept Clin Chinese Pharm, 11 North Three Ring East Rd, Beijing, Peoples R China.
EM exogamy@163.com
RI Stefanadis, Christodoulos/ABH-2232-2020
OI Stefanadis, Christodoulos/0000-0001-5974-6454
FU Young Scientists Training Program of Beijing University of Chinese
   Medicine; National Nature Science Foundation of ChinaNational Natural
   Science Foundation of China (NSFC) [81473547, 81673829]
FX This work was supported by the Young Scientists Training Program of
   Beijing University of Chinese Medicine and the National Nature Science
   Foundation of China (Grant nos. 81473547 and 81673829). The funding body
   approved the design of the study, analysis, and interpretation of data,
   and publication of the manuscript.
CR Alagawany M, 2017, ANIM HEALTH RES REV, V18, P167, DOI 10.1017/S1466252317000081
   Amberger JS, 2015, NUCLEIC ACIDS RES, V43, pD789, DOI 10.1093/nar/gku1205
   Bader GD, 2003, BMC BIOINFORMATICS, V4, DOI 10.1186/1471-2105-4-2
   Beinke S, 2004, MOL CELL BIOL, V24, P9658, DOI 10.1128/MCB.24.21.9658-9667.2004
   Benjamin EJ, 2019, CIRCULATION, V139, pE56, DOI 10.1161/CIR.0000000000000659
   Biasucci LM, 1999, CIRCULATION, V99, P2079, DOI 10.1161/01.CIR.99.16.2079
   Braunwald E, 2013, CIRCULATION, V127, P2452, DOI 10.1161/CIRCULATIONAHA.113.001258
   Candore G, 2006, ANN NY ACAD SCI, V1067, P282, DOI 10.1196/annals.1354.037
   Carbon S, 2017, NUCLEIC ACIDS RES, V45, pD331, DOI 10.1093/nar/gkw1108
   Chakhtoura EY, 2000, AM J CARDIOL, V86, P835, DOI 10.1016/S0002-9149(00)01102-4
   Collins T, 2001, J CLIN INVEST, V107, P255, DOI 10.1172/JCI10373
   Concetti J, 2018, CELLS-BASEL, V7, DOI 10.3390/cells7090133
   Cyranoski D, 2018, NATURE, V561, P448, DOI 10.1038/d41586-018-06782-7
   Evans DA, 2014, ANGEW CHEM INT EDIT, V53, P11140, DOI 10.1002/anie.201405820
   Feng H, 2019, J OVARIAN RES, V12, DOI 10.1186/s13048-019-0508-2
   Franz M, 2016, BIOINFORMATICS, V32, P309, DOI 10.1093/bioinformatics/btv557
   Gfeller D, 2014, NUCLEIC ACIDS RES, V42, pW32, DOI 10.1093/nar/gku293
   Giannitsis E, 2020, CLIN RES CARDIOL, V109, P476, DOI 10.1007/s00392-019-01529-4
   Goodsell DS, 2020, PROTEIN SCI, V29, P52, DOI 10.1002/pro.3730
   Hao DC, 2019, CURR DRUG METAB, V20, P556, DOI 10.2174/1389200220666190618101526
   Hao PP, 2017, J AM COLL CARDIOL, V69, P2952, DOI 10.1016/j.jacc.2017.04.041
   He S, 2018, FRONT PHARMACOL, V10, DOI 10.3389/fphar.2019.01080
   Huang D, 2008, ARCH MED RES, V39, P775, DOI 10.1016/j.arcmed.2008.09.003
   Huber W, 2015, NAT METHODS, V12, P115, DOI [10.1038/NMETH.3252, 10.1038/nmeth.3252]
   Jeong H, 2001, NATURE, V411, P41, DOI 10.1038/35075138
   Jin SY, 2019, BIOSCIENCE REP, V39, DOI 10.1042/BSR20182292
   Joardar S, 2019, INT J MOL SCI, V20, DOI 10.3390/ijms20082027
   Justo AS, 2019, CYTOKINE, V113, P61, DOI 10.1016/j.cyto.2018.06.008
   Kanehisa M, 2000, NUCLEIC ACIDS RES, V28, P27, DOI 10.1093/nar/28.1.27
   Kanters E, 2004, BLOOD, V103, P934, DOI 10.1182/blood-2003-05-1450
   Kim J, 2013, NUCLEIC ACIDS RES, V41, pW510, DOI 10.1093/nar/gkt531
   Kim S, 2016, NUCLEIC ACIDS RES, V44, pD1202, DOI 10.1093/nar/gkv951
   KOPP E, 1994, SCIENCE, V265, P956, DOI 10.1126/science.8052854
   Kumar A, 2009, MAYO CLIN PROC, V84, P917, DOI 10.1016/S0025-6196(11)60509-0
   Lanfear DE, 2007, AM HEART J, V154, P561, DOI 10.1016/j.ahj.2007.04.059
   Lee J, 2006, BRIT J PHARMACOL, V148, P366, DOI 10.1038/sj.bjp.0706728
   Li C, 2019, J CHROMATOGR A, V1602, P378, DOI 10.1016/j.chroma.2019.04.023
   Li JP, 2017, FRONT PHARMACOL, V8, DOI 10.3389/fphar.2017.00833
   Li S, 2013, CHIN J NAT MEDICINES, V11, P110, DOI [10.3724/SP.J.1009.2013.00110, 10.1016/S1875-5364(13)60037-0]
   Li S, 2009, CURR BIOINFORM, V4, P188, DOI 10.2174/157489309789071129
   Li SC, 2010, BMC BIOINFORMATICS, V11, DOI 10.1186/1471-2105-11-25
   Li SN, 2019, BIOMED PHARMACOTHER, V120, DOI 10.1016/j.biopha.2019.109538
   Liu JJ, 2019, MED SCI MONITOR, V25, P7735, DOI 10.12659/MSM.919768
   Liu XK, 2018, EVID-BASED COMPL ALT, V2018, DOI 10.1155/2018/7802639
   Liu XK, 2018, EVID-BASED COMPL ALT, V2018, DOI 10.1155/2018/6517034
   Liu ZY, 2016, SCI REP-UK, V6, DOI 10.1038/srep21146
   Liuzzo G, 2007, J AM COLL CARDIOL, V49, P185, DOI 10.1016/j.jacc.2006.07.071
   McNeely CA, 2019, JAMA INTERN MED, V179, P261, DOI 10.1001/jamainternmed.2018.5967
   Monaco C, 2004, P NATL ACAD SCI USA, V101, P5634, DOI 10.1073/pnas.0401060101
   Morris GM, 2009, J COMPUT CHEM, V30, P2785, DOI 10.1002/jcc.21256
   Newman MEJ, 2004, PHYS REV E, V69, DOI [10.1103/PhysRevE.69.026113, 10.1103/PhysRevE.69.066133]
   Nickel J, 2014, NUCLEIC ACIDS RES, V42, pW26, DOI 10.1093/nar/gku477
   Norata GD, 2005, J INTERN MED, V258, P21, DOI 10.1111/j.1365-2796.2005.01509.x
   Peng RJ, 2019, EXP THER MED, V18, P3095, DOI 10.3892/etm.2019.7918
   Pinero J, 2017, NUCLEIC ACIDS RES, V45, pD833, DOI 10.1093/nar/gkw943
   Ritchie NE, 1998, CIRCULATION, V98, P1707, DOI 10.1161/01.CIR.98.17.1707
   SABIDUSSI G, 1966, PSYCHOMETRIKA, V31, P581, DOI 10.1007/BF02289527
   Sandoval Y, 2018, EUR HEART J-ACUTE CA, V7, P120, DOI 10.1177/2048872616658591
   Shu ZM, 2019, AN ACAD BRAS CIENC, V91, DOI 10.1590/0001-3765201920180424
   Song YN, 2019, BIOMOLECULES, V9, DOI 10.3390/biom9100591
   Sullivan GW, 2000, J LEUKOCYTE BIOL, V67, P591
   Szklarczyk D, 2017, NUCLEIC ACIDS RES, V45, pD362, DOI 10.1093/nar/gkw937
   Tousoulis D, 2007, EUR J CLIN INVEST, V37, P623, DOI 10.1111/j.1365-2362.2007.01834.x
   Truhlar DG, 2007, J COMPUT CHEM, V28, P73, DOI 10.1002/jcc.20529
   Viegas DJ, 2019, ANTIVIR RES, V172, DOI 10.1016/j.antiviral.2019.104621
   Waehre T, 2002, EUR J CLIN INVEST, V32, P803, DOI 10.1046/j.1365-2362.2002.01069.x
   Wilson SH, 2002, ATHEROSCLEROSIS, V160, P147, DOI 10.1016/S0021-9150(01)00546-9
   Xu LL, 2019, J CHROMATOGR A, V1606, DOI 10.1016/j.chroma.2019.460378
   Xu SW, 2019, EUR HEART J, V40, P2398, DOI 10.1093/eurheartj/ehz303
   Xu WJ, 2018, PHARMACOL RES, V135, P80, DOI 10.1016/j.phrs.2018.07.020
   Yang H, 2016, NUCLEIC ACIDS RES, V44, pD1069, DOI 10.1093/nar/gkv1230
   Yang J, 2015, INFLAMMATION, V38, P1415, DOI 10.1007/s10753-015-0116-2
   Yeghiazarians Y, 2000, NEW ENGL J MED, V342, P101, DOI 10.1056/NEJM200001133420207
   Yuan SG, 2016, STRUCTURE, V24, P2041, DOI 10.1016/j.str.2016.11.012
   Yusuf S, 2001, NEW ENGL J MED, V345, P494
   Zhang XX, 2015, EVID-BASED COMPL ALT, V2015, DOI 10.1155/2015/358028
   Zhao TC, 2017, FRONT PHARMACOL, V8, DOI 10.3389/fphar.2017.00361
   Zou JB, 2018, FRONT PHARMACOL, V9, DOI 10.3389/fphar.2018.00550
   Zuo HL, 2018, SCI REP-UK, V8, DOI 10.1038/s41598-018-29764-1
NR 79
TC 2
Z9 2
U1 1
U2 12
PU BMC
PI LONDON
PA CAMPUS, 4 CRINAN ST, LONDON N1 9XW, ENGLAND
EI 2662-7671
J9 BMC COMPLEMENT MED
JI BMC Complement. Med. Ther.
PD MAR 2
PY 2020
VL 20
IS 1
AR 66
DI 10.1186/s12906-020-2853-5
PG 14
WC Integrative & Complementary Medicine
SC Integrative & Complementary Medicine
GA MM2EX
UT WOS:000549971400001
PM 32122353
OA DOAJ Gold, Green Published
DA 2021-07-01
ER

PT J
AU Cheng, K
   Sun, FY
   Dong, J
   Chen, F
   Wu, GH
   Zhu, JP
   Ji, JW
   Liu, H
   Han, XW
AF Cheng Kun
   Sun Feiyi
   Dong Jian
   Chen Feng
   Wu Guihua
   Zhu Jiangping
   Ji Jianwu
   Liu Hong
   Han Xiaowei
TI Network pharmacology-based study on the mechanism of Schisandra
   chinensis for treating Alzheimer's disease
SO INDIAN JOURNAL OF PHARMACOLOGY
LA English
DT Article
DE Alzheimer's disease; network pharmacology; Schisandra chinensis
ID DIBENZOCYCLOOCTADIENE LIGNANS; CALCIUM HOMEOSTASIS
AB BACKGROUND: Alzheimer's disease (AD) is a mental illness that poses a serious threat to human health worldwide. Schisandra chinensis is a natural herb that can treat the effects of AD, but its specific mechanism is still unclear. The purpose of this study was to explore the potential components and pharmacological pathways of S. chinensis in the treatment of AD. MATERIALS AND METHODS: In this study, we investigated the compound of S. chinensis and the effects of it on AD by network pharmacology. Meanwhile, the potential mechanism was proved in vitro. RESULTS: The results showed that S. chinensis contained 173 compounds. Compound-target network confirmed that (E)-9-Isopropyl-6-Methyl-5,9-Decadiene-2-One, 1-Phenyl-1,3-Butanedion, nootkatone and phenyl-2-Propanone were the main chemical constituents which highly aimed at APOE, CACNA1D, GRIN2A, and PTGS2. KEGG and GO enrichment analysis indicated that the main pathways involved neural-related signaling pathways and functions, such as nicotine addiction, GABAergic synapse, Ca2+ signaling pathway, AD, and so on. Validation experiments showed that nootkatone was able to exert anti-apoptotic effects related to Ca2+ signaling pathway by inhibiting nitric oxide production, enhancing the activity of antioxidant enzymes, upregulating the expression of anti-oxidation and anti-apoptotic proteins in vitro. CONCLUSIONS: These results illustrated that S. chinensis could regulate neuronal apoptosis through the calcium signaling pathway to exert anti-AD by integrating multi-component, multi-target and multi-pathway.
C1 [Cheng Kun; Chen Feng; Wu Guihua; Liu Hong] Changzhi Med Coll, Heping Hosp, Dept Neurol, 110 South Yanan Rd, Changzhi, Shangxi Provinc, Peoples R China.
   [Zhu Jiangping; Ji Jianwu; Han Xiaowei] Changzhi Med Coll, Heping Hosp, Dept Radiol, 110 South Yanan Rd, Changzhi, Shangxi Provinc, Peoples R China.
   [Sun Feiyi] Beijing Inst Technol, Sch Life Sci, Beijing, Peoples R China.
   [Dong Jian] Southern Anhui Med Coll, Grad Sch, Hefei, Anhui, Peoples R China.
RP Liu, H (corresponding author), Changzhi Med Coll, Heping Hosp, Dept Neurol, 110 South Yanan Rd, Changzhi, Shangxi Provinc, Peoples R China.; Han, XW (corresponding author), Changzhi Med Coll, Heping Hosp, Dept Radiol, 110 South Yanan Rd, Changzhi, Shangxi Provinc, Peoples R China.
EM 888888@126.com; hxw2002hxw@163.com
CR Arancio O, 2017, ALZHEIMERS DEMENT, V13, P178, DOI 10.1016/j.jalz.2016.12.006
   Berk C, 2014, EXPERT OPIN INV DRUG, V23, P837, DOI 10.1517/13543784.2014.905542
   Chadwick W, 2012, CURR ALZHEIMER RES, V9, P110, DOI 10.2174/156720512799015055
   Foster TC, 2007, AGING CELL, V6, P319, DOI 10.1111/j.1474-9726.2007.00283.x
   Hopkins AL, 2008, NAT CHEM BIOL, V4, P682, DOI 10.1038/nchembio.118
   Hu D, 2014, PHYTOCHEMISTRY, V104, P72, DOI 10.1016/j.phytochem.2014.04.014
   Huang DW, 2009, NAT PROTOC, V4, P44, DOI 10.1038/nprot.2008.211
   Huang KL, 2017, NAT NEUROSCI, V20, P1052, DOI 10.1038/nn.4587
   Kuchibhotla KV, 2008, NEURON, V59, P214, DOI 10.1016/j.neuron.2008.06.008
   Li L, 2016, CURR TOP MED CHEM, V16, P537, DOI 10.2174/1568026615666150813144003
   Liu ZY, 2016, SCI REP-UK, V6, DOI 10.1038/srep21146
   Luo YX, 2016, J ETHNOPHARMACOL, V178, P66, DOI 10.1016/j.jep.2015.12.011
   Mattson MP, 2010, SCI SIGNAL, V3, DOI 10.1126/scisignal.3114pe10
   Mischoulon D, 2007, J CLIN PSYCHIAT, V68, P28
   MULKEY RM, 1994, NATURE, V369, P486, DOI 10.1038/369486a0
   Pak ME, 2016, J ETHNOPHARMACOL, V179, P383, DOI 10.1016/j.jep.2016.01.006
   Sa F, 2015, NEUROSCI LETT, V593, P7, DOI 10.1016/j.neulet.2015.03.016
   Shannon P, 2003, GENOME RES, V13, P2498, DOI 10.1101/gr.1239303
   Sheng CX, 2016, BMC COMPLEM ALTERN M, V16, DOI 10.1186/s12906-016-1313-8
   Song JX, 2011, PHYTOTHER RES, V25, P435, DOI 10.1002/ptr.3269
   Sowndhararajan K, 2018, BIOMED PHARMACOTHER, V97, P958, DOI 10.1016/j.biopha.2017.10.145
   Szopa A, 2017, PHYTOCHEM REV, V16, P195, DOI 10.1007/s11101-016-9470-4
   Thandavarayan RA, 2015, PLOS ONE, V10, DOI 10.1371/journal.pone.0119214
   Yang BY, 2019, NAT PROD RES, V33, P2726, DOI 10.1080/14786419.2018.1466128
   Yang K, 2018, FRONT PHARMACOL, V9, DOI 10.3389/fphar.2018.00662
   Zhang L, 2016, SCI REP-UK, V6, DOI 10.1038/srep18725
   Zhang MY, 2018, INT J MOL SCI, V19, DOI 10.3390/ijms19071970
   Zhao T, 2013, FOOD CHEM TOXICOL, V55, P609, DOI 10.1016/j.fct.2013.01.041
   Zhao X, 2016, PLOS ONE, V11, DOI 10.1371/journal.pone.0152772
NR 29
TC 0
Z9 0
U1 2
U2 5
PU WOLTERS KLUWER MEDKNOW PUBLICATIONS
PI MUMBAI
PA WOLTERS KLUWER INDIA PVT LTD , A-202, 2ND FLR, QUBE, C T S  NO 1498A-2
   VILLAGE MAROL, ANDHERI EAST, MUMBAI, 400059, INDIA
SN 0253-7613
EI 1998-3751
J9 INDIAN J PHARMACOL
JI Indian J. Pharmacol.
PD MAR-APR
PY 2020
VL 52
IS 2
BP 94
EP 101
DI 10.4103/ijp.IJP_515_19
PG 8
WC Pharmacology & Pharmacy
SC Pharmacology & Pharmacy
GA NP0LJ
UT WOS:000569874900004
PM 32565596
OA Green Published
DA 2021-07-01
ER

PT J
AU Xu, J
   Wang, F
   Guo, JJ
   Xu, CS
   Cao, YZ
   Fang, ZL
   Wang, QW
AF Xu, Jia
   Wang, Fang
   Guo, Jiejie
   Xu, Chunshuang
   Cao, Yanzi
   Fang, Zhiling
   Wang, Qinwen
TI Pharmacological Mechanisms Underlying the Neuroprotective Effects of
   Alpinia oxyphylla Miq. on Alzheimer's Disease
SO INTERNATIONAL JOURNAL OF MOLECULAR SCIENCES
LA English
DT Article
DE Alpinia oxyphylla Miq; terpenes; Alzheimer's disease; systems
   pharmacology; molecular docking; neuroprotection; amyloid-beta
ID TRADITIONAL CHINESE MEDICINE; MOUSE MODEL; SEROTONIN TRANSPORTER;
   ASSOCIATION ANALYSIS; PROTOCATECHUIC ACID; FRUCTUS EXTRACTS;
   POLYMORPHISMS; RECEPTOR; GENES; ACCUMULATION
AB Alpinia oxyphylla Miq. (i.e., A. oxyphylla), a traditional Chinese medicine, can exert neuroprotective effects in ameliorating mild cognitive impairment and improving the pathological hallmarks of Alzheimer's disease (AD). Here, 50 active compounds and 164 putative targets were collected and identified with 251 clinically tested AD-associated target proteins using network pharmacology approaches. Based on the Gene Ontology/Kyoto Encyclopedia of Genes and Genomes pathway enrichments, the compound-target-pathway-disease/protein-protein interaction network constructions, and the network topological analysis, we concluded that A. oxyphylla may have neuroprotective effects by regulating neurotransmitter function, as well as brain plasticity in neuronal networks. Moreover, closely-related AD proteins, including the amyloid-beta precursor protein, the estrogen receptor 1, acetylcholinesterase, and nitric oxide synthase 2, were selected as the bottleneck nodes of network for further verification by molecular docking. Our analytical results demonstrated that terpene, as the main compound of A. oxyphylla extract, exerts neuroprotective effects, providing new insights into the development of a natural therapy for the prevention and treatment of AD.
C1 [Xu, Jia; Wang, Fang; Guo, Jiejie; Xu, Chunshuang; Cao, Yanzi; Fang, Zhiling; Wang, Qinwen] Ningbo Univ, Sch Med, Ningbo Key Lab Behav Neurosci, Zhejiang Prov Key Lab Pathophysiol, Ningbo 315211, Zhejiang, Peoples R China.
RP Wang, QW (corresponding author), Ningbo Univ, Sch Med, Ningbo Key Lab Behav Neurosci, Zhejiang Prov Key Lab Pathophysiol, Ningbo 315211, Zhejiang, Peoples R China.
EM xujia@nbu.edu.cn; wangf@zjpu.edu.cn; gjj_19880608@126.com;
   xuchunshuang@nbu.edu.cn; gabrielzuo@hotmail.com; zhilingf0723@163.com;
   wangqinwen@nbu.edu.cn
FU National Nautral Science Foundation of China [U1503223]; Key Research
   and Development Project of Ningbo [2019B10034]; initial Scientific
   Research Fund of Ningbo University [421911122]
FX This work was supported by the National Nautral Science Foundation of
   China (U1503223), Key Research and Development Project of Ningbo (No.
   2019B10034), and the initial Scientific Research Fund of Ningbo
   University (421911122).
CR Ali T, 2018, MOL NEUROBIOL, V55, P6076, DOI 10.1007/s12035-017-0798-6
   An LJ, 2006, FOOD CHEM TOXICOL, V44, P436, DOI 10.1016/j.fct.2005.08.017
   Anand R, 2014, NEUROPHARMACOLOGY, V76, P27, DOI 10.1016/j.neuropharm.2013.07.004
   Atri A, 2019, SEMIN NEUROL, V39, P227, DOI 10.1055/s-0039-1678581
   Baetu I, 2015, NEUROBIOL LEARN MEM, V125, P176, DOI 10.1016/j.nlm.2015.09.009
   Bateman A, 2017, NUCLEIC ACIDS RES, V45, pD158, DOI 10.1093/nar/gkw1099
   Bezprozvanny I, 2008, TRENDS NEUROSCI, V31, P454, DOI 10.1016/j.tins.2008.06.005
   Bian QY, 2013, J ASIAN NAT PROD RES, V15, P1094, DOI 10.1080/10286020.2013.816297
   Calsolaro V, 2016, ALZHEIMERS DEMENT, V12, P719, DOI 10.1016/j.jalz.2016.02.010
   Cao Q, 2018, NAT CHEM, V10, P1213, DOI 10.1038/s41557-018-0147-z
   Carbon S, 2017, NUCLEIC ACIDS RES, V45, pD331, DOI 10.1093/nar/gkw1108
   Chang YM, 2017, BMC COMPLEM ALTERN M, V17, DOI 10.1186/s12906-017-1695-2
   Chang YM, 2013, BIOMEDICINE-TAIWAN, V3, P148, DOI 10.1016/j.biomed.2013.05.001
   Chao J, 2017, BIOCHEM PHARMACOL, V139, P94, DOI 10.1016/j.bcp.2017.06.123
   Chee Lim Ya, 2018, Avicenna Journal of Medical Biotechnology, V10, P196
   Chen X, 2006, BRIT J PHARMACOL, V149, P1092, DOI 10.1038/sj.bjp.0706945
   Cheng H, 2020, NEUROBIOL DIS, V134, DOI 10.1016/j.nbd.2019.104683
   Cicero AFG, 2018, PHARMACOL RES, V130, P204, DOI 10.1016/j.phrs.2017.12.029
   Clarelli F, 2016, J ALZHEIMERS DIS, V52, P1203, DOI 10.3233/JAD-160074
   Colton CA, 2006, P NATL ACAD SCI USA, V103, P12867, DOI 10.1073/pnas.0601075103
   Davis AP, 2019, NUCLEIC ACIDS RES, V47, pD948, DOI 10.1093/nar/gky868
   Duan LH, 2020, NEURAL REGEN RES, V15, P682, DOI 10.4103/1673-5374.266918
   Duarte AC, 2016, J NEUROENDOCRINOL, V28, DOI 10.1111/jne.12432
   Eikelboom WS, 2019, ALZHEIMERS RES THER, V11, DOI 10.1186/s13195-019-0503-2
   Feher A, 2013, NEUROSCI LETT, V534, P233, DOI 10.1016/j.neulet.2012.12.020
   Graham WV, 2017, ANNU REV MED, V68, P413, DOI 10.1146/annurev-med-042915-103753
   Grimaldi M, 2016, FUTURE MED CHEM, V8, P1179, DOI 10.4155/fmc-2016-0006
   Hampel H, 2018, BRAIN, V141, P1917, DOI 10.1093/brain/awy132
   Hardy J, 2002, SCIENCE, V297, P353, DOI 10.1126/science.1072994
   Hashemi-Firouzi N, 2017, BRAIN RES BULL, V135, P85, DOI 10.1016/j.brainresbull.2017.10.004
   He B, 2019, EUR J PHARMACOL, V842, P365, DOI 10.1016/j.ejphar.2018.11.002
   Huang L, 2018, NUCLEIC ACIDS RES, V46, pD1117, DOI 10.1093/nar/gkx1028
   Ingelsson M, 2004, NEUROLOGY, V62, P925, DOI 10.1212/01.WNL.0000115115.98960.37
   Joe E, 2019, BMJ-BRIT MED J, V367, DOI 10.1136/bmj.l6217
   Ju DT, 2015, AM J CHINESE MED, V43, P653, DOI 10.1142/S0192415X15500408
   Kanehisa M, 2000, NUCLEIC ACIDS RES, V28, P27, DOI 10.1093/nar/28.1.27
   Kimura T, 2010, J BIOL CHEM, V285, P38692, DOI 10.1074/jbc.M110.136630
   Koo BS, 2004, PHYTOTHER RES, V18, P142, DOI 10.1002/ptr.1382
   Lahiri DK, 2002, DRUG DEVELOP RES, V56, P267, DOI 10.1002/ddr.10081
   Lane CA, 2018, EUR J NEUROL, V25, P59, DOI 10.1111/ene.13439
   Li YH, 2013, CHEM CENT J, V7, DOI 10.1186/1752-153X-7-134
   Liu AJ, 2014, INT IMMUNOPHARMACOL, V23, P719, DOI 10.1016/j.intimp.2014.10.028
   Liu HC, 2005, DEMENT GERIATR COGN, V19, P42, DOI 10.1159/000080970
   Liu Y, 2019, BIOORG CHEM, V92, DOI 10.1016/j.bioorg.2019.103302
   Luckhaus C, 2007, AGING CLIN EXP RES, V19, P165
   Mathew B, 2019, ARCH PHARM, V352, DOI 10.1002/ardp.201900177
   Metaxas A, 2018, CURR ALZHEIMER RES, V15, P420, DOI 10.2174/1567205014666171004113537
   Nagele RG, 2002, NEUROSCIENCE, V110, P199, DOI 10.1016/S0306-4522(01)00460-2
   Papenberg G, 2017, J COGNITIVE NEUROSCI, V29, P245, DOI 10.1162/jocn_a_01048
   Perkovic MN, 2019, ADV EXP MED BIOL, V1192, P27, DOI 10.1007/978-981-32-9721-0_3
   Pundir Sangya, 2016, Curr Protoc Bioinformatics, V53, DOI 10.1002/0471250953.bi0129s53
   Qi Y, 2020, J PHARMACEUT BIOMED, V177, DOI 10.1016/j.jpba.2019.112874
   Roychaudhuri R, 2009, J BIOL CHEM, V284, P4749, DOI 10.1074/jbc.R800036200
   Ru JL, 2014, J CHEMINFORMATICS, V6, DOI 10.1186/1758-2946-6-13
   Serrano-Pozo A, 2011, CSH PERSPECT MED, V1, DOI 10.1101/cshperspect.a006189
   Shannon P, 2003, GENOME RES, V13, P2498, DOI 10.1101/gr.1239303
   Shi SH, 2015, PHYSIOL BEHAV, V139, P13, DOI 10.1016/j.physbeh.2014.11.016
   Shi SH, 2014, OXID MED CELL LONGEV, V2014, DOI 10.1155/2014/451802
   Stelzer Gil, 2016, Curr Protoc Bioinformatics, V54, DOI 10.1002/cpbi.5
   Szklarczyk D, 2019, NUCLEIC ACIDS RES, V47, pD607, DOI 10.1093/nar/gky1131
   Tang JL, 2008, LANCET, V372, P1938, DOI 10.1016/S0140-6736(08)61354-9
   Thome J, 2001, J NEURAL TRANSM, V108, P1175, DOI 10.1007/s007020170007
   Tonnies E, 2017, J ALZHEIMERS DIS, V57, P1105, DOI 10.3233/JAD-161088
   Verma S, 2018, J PHARM PHARMACOL, V70, P985, DOI 10.1111/jphp.12919
   Wang J, 2015, J ALZHEIMERS DIS, V44, P385, DOI 10.3233/JAD-141506
   Wang MG, 2017, BMC COMPLEM ALTERN M, V17, DOI 10.1186/s12906-017-1960-4
   Wang S, 2015, J ETHNOPHARMACOL, V168, P182, DOI 10.1016/j.jep.2015.03.066
   Wang YL, 2018, J ETHNOPHARMACOL, V217, P98, DOI 10.1016/j.jep.2018.02.015
   Wilson CA, 1999, J NEUROPATH EXP NEUR, V58, P787, DOI 10.1097/00005072-199908000-00001
   Wu Y, 2019, NUCLEIC ACIDS RES, V47, pD1110, DOI 10.1093/nar/gky1021
   Xu HY, 2019, NUCLEIC ACIDS RES, V47, pD976, DOI 10.1093/nar/gky987
   Yao ZJ, 2016, J COMPUT AID MOL DES, V30, P413, DOI 10.1007/s10822-016-9915-2
   Yeung AWK, 2019, FRONT MOL NEUROSCI, V12, DOI 10.3389/fnmol.2019.00143
   Yu XY, 2003, TOXICOL LETT, V144, P205, DOI 10.1016/S0378-4274(03)00219-4
   Zaulkffali AS, 2019, NUTRIENTS, V11, DOI 10.3390/nu11102525
   Zhang H, 2015, J ALZHEIMERS DIS, V45, P561, DOI 10.3233/JAD-142427
   Zhang Q, 2018, J ETHNOPHARMACOL, V224, P149, DOI 10.1016/j.jep.2018.05.002
   Zhou YY, 2019, NAT COMMUN, V10, DOI 10.1038/s41467-019-09234-6
NR 78
TC 7
Z9 7
U1 1
U2 10
PU MDPI
PI BASEL
PA ST ALBAN-ANLAGE 66, CH-4052 BASEL, SWITZERLAND
EI 1422-0067
J9 INT J MOL SCI
JI Int. J. Mol. Sci.
PD MAR
PY 2020
VL 21
IS 6
AR 2071
DI 10.3390/ijms21062071
PG 14
WC Biochemistry & Molecular Biology; Chemistry, Multidisciplinary
SC Biochemistry & Molecular Biology; Chemistry
GA LJ0UU
UT WOS:000529890200167
PM 32197305
OA DOAJ Gold, Green Published
DA 2021-07-01
ER

PT J
AU Cui, GL
   Feng, XK
   Wu, J
   Wei, F
   Jiang, JT
   Lin, ZY
   Wei, MX
AF Cui, Guoliang
   Feng, Xiaoke
   Wu, Juan
   Wei, Fei
   Jiang, Jintao
   Lin, Zhenyan
   Wei, Muxin
TI Predicting and validating the mechanism of Huatan Xiaoyu Fang in the
   treatment of precancerous lesions of gastric cancer by network
   pharmacology
SO BASIC & CLINICAL PHARMACOLOGY & TOXICOLOGY
LA English
DT Meeting Abstract
C1 [Cui, Guoliang; Feng, Xiaoke; Wu, Juan; Jiang, Jintao; Lin, Zhenyan; Wei, Muxin] Nanjing Med Univ, Affiliated Hosp 1, Dept Tradit Chinese Med, Nanjing 210029, Jiangsu, Peoples R China.
   [Cui, Guoliang; Feng, Xiaoke; Wu, Juan; Jiang, Jintao; Lin, Zhenyan; Wei, Muxin] Nanjing Med Univ, Inst Integrat Chinese & Western Med, Nanjing 210029, Jiangsu, Peoples R China.
   [Wei, Fei] Nanjing Univ Chinese Med, Sch Med & Holist Integrat Med, Nanjing 210023, Jiangsu, Peoples R China.
FU Traditional Chinese Medicine Technology Project of Jiangsu Province
   [YB2015166]
FX This work was funded by the Traditional Chinese Medicine Technology
   Project of Jiangsu Province (YB2015166).
NR 0
TC 0
Z9 0
U1 1
U2 1
PU WILEY
PI HOBOKEN
PA 111 RIVER ST, HOBOKEN 07030-5774, NJ USA
SN 1742-7835
EI 1742-7843
J9 BASIC CLIN PHARMACOL
JI Basic Clin. Pharmacol. Toxicol.
PD MAR
PY 2020
VL 126
SU 3
MA JHB250
BP 143
EP 143
PG 1
WC Pharmacology & Pharmacy; Toxicology
SC Pharmacology & Pharmacy; Toxicology
GA LJ9IQ
UT WOS:000530474400003
DA 2021-07-01
ER

PT J
AU Cui, GL
   Feng, XK
   Wu, J
   Wei, F
   Jiang, JT
   Lin, ZY
   Wei, MX
AF Cui, Guoliang
   Feng, Xiaoke
   Wu, Juan
   Wei, Fei
   Jiang, Jintao
   Lin, Zhenyan
   Wei, Muxin
TI Predicting and validating the mechanism of Huatan Xiaoyu Fang in the
   treatment of precancerous lesions of gastric cancer by network
   pharmacology
SO BASIC & CLINICAL PHARMACOLOGY & TOXICOLOGY
LA English
DT Meeting Abstract
C1 [Cui, Guoliang; Feng, Xiaoke; Wu, Juan; Jiang, Jintao; Lin, Zhenyan; Wei, Muxin] Nanjing Med Univ, Affiliated Hosp 1, Dept Tradit Chinese Med, Nanjing 210029, Jiangsu, Peoples R China.
   [Cui, Guoliang; Feng, Xiaoke; Wu, Juan; Jiang, Jintao; Lin, Zhenyan; Wei, Muxin] Nanjing Med Univ, Inst Integrat Chinese & Western Med, Nanjing 210029, Jiangsu, Peoples R China.
   [Wei, Fei] Nanjing Univ Chinese Med, Sch Med & Holist Integrat Med, Nanjing 210023, Jiangsu, Peoples R China.
FU Traditional Chinese Medicine Technology Project of Jiangsu Province
   [YB2015166]
FX This work was funded by the Traditional Chinese Medicine Technology
   Project of Jiangsu Province (YB2015166).
NR 0
TC 0
Z9 0
U1 1
U2 3
PU WILEY
PI HOBOKEN
PA 111 RIVER ST, HOBOKEN 07030-5774, NJ USA
SN 1742-7835
EI 1742-7843
J9 BASIC CLIN PHARMACOL
JI Basic Clin. Pharmacol. Toxicol.
PD MAR
PY 2020
VL 126
SU 3
SI SI
MA JHB250
BP 143
EP 143
PG 1
WC Pharmacology & Pharmacy; Toxicology
SC Pharmacology & Pharmacy; Toxicology
GA KO4ZA
UT WOS:000515558400271
DA 2021-07-01
ER

PT J
AU Baek, SY
   Lee, EH
   Oh, TW
   Do, HJ
   Kim, KY
   Park, KI
   Kim, YW
AF Baek, Su Youn
   Lee, Eun Hye
   Oh, Tae Woo
   Do, Hyun Ju
   Kim, Kwang-Youn
   Park, Kwang-Il
   Kim, Young Woo
TI Network Pharmacology-Based Approaches of Rheum undulatum Linne and
   Glycyrriza uralensis Fischer Imply Their Regulation of Liver Failure
   with Hepatic Encephalopathy in Mice
SO BIOMOLECULES
LA English
DT Article
DE Rheum undulatum; Glycyrriza uralensis; hepatic encephalopathy; MMP-9;
   neuroinflammation
ID BLOOD-BRAIN-BARRIER; DISRUPTION; RHUBARB; TRANSPLANTATION;
   ANTHRAQUINONES; CLAUDIN-5; CELLS; RHEIN
AB Rheum undulatum and Glycyrrhiza uralensis have been used as supplementary ingredients in various herbal medicines. They have been reported to have anti-inflammatory and antioxidant effects and, therefore, have potential in the treatment and prevention of various liver diseases. Considering that hepatic encephalopathy (HE) is often associated with chronic liver failure, we investigated whether an R. undulatum and G. uralensis extract mixture (RG) could reduce HE. We applied systems-based pharmacological tools to identify the active ingredients in RG and the pharmacological targets of RG by examining mechanism-of-action profiles. A CCl4-induced HE mouse model was used to investigate the therapeutic mechanisms of RG on HE. We successfully identified seven bioactive ingredients in RG with 40 potential targets. Based on an integrated target-disease network, RG was predicted to be effective in treating neurological diseases. In animal models, RG consistently relieved HE symptoms by protecting blood-brain barrier permeability via downregulation of matrix metalloproteinase-9 (MMP-9) and upregulation of claudin-5. In addition, RG inhibited mRNA expression levels of both interleukin (IL)-1 beta and transforming growth factor (TGF)-beta 1. Based on our results, RG is expected to function various biochemical processes involving neuroinflammation, suggesting that RG may be considered a therapeutic agent for treating not only chronic liver disease but also HE.
C1 [Baek, Su Youn] Kyungpook Natl Univ, Inst Phylogen & Evolut, Daegu 41566, South Korea.
   [Lee, Eun Hye] Kyungpook Natl Univ, Sch Med Sci, Daegu 41566, South Korea.
   [Oh, Tae Woo; Do, Hyun Ju; Kim, Kwang-Youn] Korea Inst Oriental Med, Daegu 41566, South Korea.
   [Park, Kwang-Il] Gyeongsang Natl Univ, Coll Vet Med, Jinju 52828, South Korea.
   [Kim, Young Woo] Dongguk Univ, Sch Korean Med, Gyeongju 38066, South Korea.
RP Kim, YW (corresponding author), Dongguk Univ, Sch Korean Med, Gyeongju 38066, South Korea.
EM rhodeus@nate.com; eun90hye@nate.com; taewoo2080@kiom.re.kr;
   dododo@kiom.re.kr; lokyve@kiom.re.kr; kipark@gnu.ac.kr;
   ywk@dongguk.ac.kr
OI Kim, Young Woo/0000-0002-3323-7106
FU National Research Foundation of Korea (NRF) Grant the Korea Government
   (MSIP) [2019R1A2C1003200, 2017R1D1A3B03027847]
FX This work was supported by the National Research Foundation of Korea
   (NRF) Grant the Korea Government (MSIP) (No. 2019R1A2C1003200) and also
   partly by (No. 2017R1D1A3B03027847).
CR 이은혜, 2016, [The Journal of Herbal Formula Science, 대한한의학 방제학회지], V24, P163, DOI 10.14374/HFS.2016.24.3.163
   Bemeur C, 2013, METAB BRAIN DIS, V28, P145, DOI 10.1007/s11011-012-9361-3
   Bhalala US, 2014, FRONT PEDIATR, V2, DOI 10.3389/fped.2014.00144
   Butterworth RF, 2002, METAB BRAIN DIS, V17, P221, DOI 10.1023/A:1021989230535
   Butterworth RF, 2013, NAT REV GASTRO HEPAT, V10, P522, DOI 10.1038/nrgastro.2013.99
   Chang HM, 2012, INT J MOL SCI, V13, P3598, DOI 10.3390/ijms13033598
   Chen F, 2009, HEPATOLOGY, V50, P1914, DOI 10.1002/hep.23203
   Dadsetan S., 2015, GLUTAMINE CLIN NUTR
   Dhanda S, 2018, MOL NEUROBIOL, V55, P3642, DOI 10.1007/s12035-017-0521-7
   Ferenci P, 2017, GASTROENTEROL REP, V5, P138, DOI 10.1093/gastro/gox013
   Ferrucci Leah M, 2010, J Clin Gastroenterol, V44, pe40, DOI 10.1097/MCG.0b013e3181b766ed
   Giebel SJ, 2005, LAB INVEST, V85, P597, DOI 10.1038/labinvest.3700251
   Hadjihambi A, 2018, HEPATOL INT, V12, pS135, DOI 10.1007/s12072-017-9812-3
   Huang Q, 2007, MED RES REV, V27, P609, DOI 10.1002/med.20094
   Ingawale DK, 2014, ENVIRON TOXICOL PHAR, V37, P118, DOI 10.1016/j.etap.2013.08.015
   Lee JH, 2003, J ETHNOPHARMACOL, V84, P5, DOI 10.1016/S0378-8741(02)00222-2
   Ma C, 2011, J CHEM INF MODEL, V51, P1521, DOI 10.1021/ci1004948
   Monteggia LM, 2007, BIOL PSYCHIAT, V61, P187, DOI 10.1016/j.biopsych.2006.03.021
   Ru JL, 2014, J CHEMINFORMATICS, V6, DOI 10.1186/1758-2946-6-13
   Seo EJ, 2012, J PHARMACOL SCI, V118, P245, DOI 10.1254/jphs.11123FP
   Sohn KH, 2012, EVID-BASED COMPL ALT, V2012, DOI 10.1155/2012/457370
   Spindler KR, 2012, TRENDS MICROBIOL, V20, P282, DOI 10.1016/j.tim.2012.03.009
   Stickel F, 2007, DIGEST LIVER DIS, V39, P293, DOI 10.1016/j.dld.2006.11.004
   Strohle A, 2007, PSYCHOL MED, V37, P1657, DOI 10.1017/S003329170700089X
   Vilstrup H, 2014, HEPATOLOGY, V60, P715, DOI 10.1002/hep.27210
   Wang WW, 2017, WORLD J GASTROENTERO, V23, P6983, DOI 10.3748/wjg.v23.i38.6983
   Wang Y, 2016, SCI REP-UK, V6, DOI 10.1038/srep37098
   Wang Y, 2016, EXP THER MED, V12, P250, DOI 10.3892/etm.2016.3330
   Wang YC, 2007, J CHROMATOGR B, V850, P392, DOI 10.1016/j.jchromb.2006.12.032
   Xu X, 2012, INT J MOL SCI, V13, P6964, DOI 10.3390/ijms13066964
   YAGI T, 1990, J PHARM PHARMACOL, V42, P542, DOI 10.1111/j.2042-7158.1990.tb07055.x
   Yang Y, 2011, METHODS MOL BIOL, V762, P333, DOI 10.1007/978-1-61779-185-7_24
   Yao C, 2012, EVID-BASED COMPL ALT, V2012, DOI 10.1155/2012/835686
   Zhang N, 2017, J TRADIT CHIN MED, V37, P721
   Zhang R, 2007, J TOXICOL ENV HEAL A, V70, P1155, DOI 10.1080/15287390701252766
   Zhao YL, 2009, BASIC CLIN PHARMACOL, V104, P463, DOI 10.1111/j.1742-7843.2009.00389.x
NR 36
TC 2
Z9 2
U1 0
U2 2
PU MDPI
PI BASEL
PA ST ALBAN-ANLAGE 66, CH-4052 BASEL, SWITZERLAND
EI 2218-273X
J9 BIOMOLECULES
JI Biomolecules
PD MAR
PY 2020
VL 10
IS 3
AR 437
DI 10.3390/biom10030437
PG 16
WC Biochemistry & Molecular Biology
SC Biochemistry & Molecular Biology
GA LJ0PZ
UT WOS:000529877600088
PM 32178308
OA DOAJ Gold, Green Published
DA 2021-07-01
ER

PT J
AU Wang, YX
   Ma, JR
   Wang, SQ
   Zeng, YQ
   Zhou, CY
   Ru, YH
   Zhang, L
   Lu, ZG
   Wu, MH
   Li, H
AF Wang, Y-X
   Ma, J-R
   Wang, S-Q
   Zeng, Y-Q
   Zhou, C-Y
   Ru, Y-H
   Zhang, L.
   Lu, Z-G
   Wu, M-H
   Li, H.
TI Utilizing integrating network pharmacological approaches to investigate
   the potential mechanism of Ma Xing Shi Gan Decoction in treating
   COVID-19
SO EUROPEAN REVIEW FOR MEDICAL AND PHARMACOLOGICAL SCIENCES
LA English
DT Article
DE COVID-19; 2019 n-CoV; Ma Xing Shi Gan Decoction; Traditional Chinese
   medicine; Integrating network pharmacology
ID NF-KAPPA-B; TRADITIONAL CHINESE MEDICINE; ACUTE LUNG INJURY; MATRIX
   METALLOPROTEINASES; SIGNALING PATHWAYS; CYTOKINE STORM; EXPRESSION;
   QUERCETIN; CORONAVIRUS; INFLAMMATION
AB Beginning in December 2019, coronavirus disease 2019 (COVID-19), due to 2019-nCoV infection, emerged in Wuhan and spread rapidly throughout China and even worldwide. Employing combined therapy of modern medicine and traditional Chinese medicine has been proposed, in which Ma Xing Shi Gan Decoction (MXSGD) was recommended as a basic prescription and applied widely in the clinical treatment of COVID-19. We investigated the underlying mechanism of MXSGD in treating COVID-19 utilizing the approaches of integrating network pharmacology. A total of 97 active ingredients of MXSGD were screened out, and 169 targets were predicted. The protein-protein interaction network exhibited hub targets of MXSGD, such as Heat shock protein 90, RAC-alpha serine/ threonine-protein kinase, Transcription factor AP-1, Mitogen-activated protein kinase 1, Cellular tumor antigen p53, Vascular endothelial growth factor A, and Tumour necrosis factor. Gene Ontology functional enrichment analysis demonstrated that the biological processes altered within the body after taking MXSGD were closely related to the regulation of such processes as the acute inflammatory response, chemokine production, vascular permeability, response to oxygen radicals, ox- idative stress-induced apoptosis, T cell differentiation involved in the immune response, immunoglobulin secretion, and extracellular matrix disassembly. KEGG enrichment analysis indicated that the targets of MXSGD were significantly enriched in inflammation-related pathways, immunomodulation-related pathways, and viral infection-related pathways. The therapeutic mechanisms of MXSGD on COVID-19 may primarily involve the following effects: reducing inflammation, suppressing cytokine storm, protecting the pulmonary alveolar-capillary barrier, alleviating pulmonary edema, regulating the immune response, and decreasing fever.
C1 [Wang, Y-X; Zhang, L.; Wu, M-H; Li, H.] Nanjing Univ Chinese Med, Affiliated Hosp, Jiangsu Prov Hosp Chinese Med, Dept Neurol, Nanjing, Jiangsu, Peoples R China.
   [Wang, Y-X; Lu, Z-G] Nanjing Univ Chinese Med, Key Lab Acupuncture & Med Res, Minist Educ, Nanjing, Peoples R China.
   [Wang, Y-X] Nanjing Univ Chinese Med, State Key Lab Cultivat Base TCM Qual & Efficacy, Nanjing, Jiangsu, Peoples R China.
   [Ma, J-R] Nanjing Univ Chinese Med, Prov Key Lab Drug Target & Drug Degenerat Dis, Sch Med & Holist Integrat Med, Nanjing, Jiangsu, Peoples R China.
   [Wang, S-Q; Zhou, C-Y] Nanjing Univ Chinese Med, Affiliated Hosp, Jiangsu Prov Hosp Chinese Med, Dept Respirat, Nanjing, Jiangsu, Peoples R China.
   [Zeng, Y-Q] Nanjing Univ Chinese Med, Affiliated Hosp, Jiangsu Prov Hosp Chinese Med, Clin Med Sch 1, Nanjing, Jiangsu, Peoples R China.
   [Ru, Y-H] Soochow Univ, Jiangsu Inst Haematol, Natl Clin Res Ctr Haematol Dis, Affiliated Hosp 1, Suzhou, Jiangsu, Peoples R China.
RP Wu, MH; Li, H (corresponding author), Nanjing Univ Chinese Med, Affiliated Hosp, Jiangsu Prov Hosp Chinese Med, Dept Neurol, Nanjing, Jiangsu, Peoples R China.; Lu, ZG (corresponding author), Nanjing Univ Chinese Med, Key Lab Acupuncture & Med Res, Minist Educ, Nanjing, Peoples R China.
EM amen0614@126.com; mhuawu@yeah.net; mlihui79@gmail.com
RI Ma, Jiarui/AAN-5304-2020
FU National Natural Science Foundation of ChinaNational Natural Science
   Foundation of China (NSFC) [81673412]; National Administration of
   Traditional Chinese Medicine [K2019BZ07]; Jiangsu Province
   Administration of Traditional Chinese Medicine [ZX2016A2]; 333 high
   level talents training project in Jiangsu [BRA2016507]; Social
   Development Program Fund of Jiangsu Province by Jiangsu Science and
   Technology Department [BE2016808]
FX This research was funded by grants from the National Natural Science
   Foundation of China (81673412), the National Administration of
   Traditional Chinese Medicine (K2019BZ07), the Jiangsu Province
   Administration of Traditional Chinese Medicine (ZX2016A2), the 333 high
   level talents training project in Jiangsu (BRA2016507), and the Social
   Development Program Fund of Jiangsu Province by Jiangsu Science and
   Technology Department (BE2016808).
CR Al-Sadi R, 2009, FRONT BIOSCI-LANDMRK, V14, P2765, DOI 10.2741/3413
   Alkharsah KR, 2018, INT J MOL SCI, V19, DOI 10.3390/ijms19061642
   Aoki K, 2005, J PHARMACOL SCI, V98, P327, DOI 10.1254/jphs.SC0050118
   Arbour N, 2002, J EXP MED, V195, P801, DOI 10.1084/jem.20011481
   Ball M, 2000, NAT GENET, V25, P25
   Bassett M, 2020, EUR J CLIN INVEST, V50
   Bausch D, 2011, ANGIOGENESIS, V14, P235, DOI 10.1007/s10456-011-9207-3
   Behrens EM, 2017, ARTHRITIS RHEUMATOL, V69, P1135, DOI 10.1002/art.40071
   Bindea G, 2009, BIOINFORMATICS, V25, P1091, DOI 10.1093/bioinformatics/btp101
   Bonnans C, 2014, NAT REV MOL CELL BIO, V15, P786, DOI 10.1038/nrm3904
   Chan JFW, 2020, LANCET, V395, P514, DOI 10.1016/S0140-6736(20)30154-9
   Chen LD, 2018, J ETHNOPHARMACOL, V219, P359, DOI 10.1016/j.jep.2017.12.011
   Chen LJ, 2015, EVID-BASED COMPL ALT, V2015, DOI 10.1155/2015/790739
   Chen NS, 2020, LANCET, V395, P507, DOI 10.1016/S0140-6736(20)30211-7
   Chen XJ, 2012, INT IMMUNOPHARMACOL, V14, P209, DOI 10.1016/j.intimp.2012.07.007
   Chinas NHC, 2020, TIANJIN J TRADITIONA, V1, P1
   Cooks T, 2014, CARCINOGENESIS, V35, P1680, DOI 10.1093/carcin/bgu134
   Davey A, 2011, EUR RESPIR J, V38, P959, DOI 10.1183/09031936.00032111
   de Wit E, 2016, NAT REV MICROBIOL, V14, P523, DOI 10.1038/nrmicro.2016.81
   Di Lorenzo A, 2009, P NATL ACAD SCI USA, V106, P14552, DOI 10.1073/pnas.0904073106
   Elkington PTG, 2006, THORAX, V61, P259, DOI 10.1136/thx.2005.051979
   Eng YS, 2019, MOLECULES, V24, DOI 10.3390/molecules24193505
   Fang YC, 2020, RADIOLOGY, V295, P208, DOI [10.1148/2020200280, 10.1148/radiol.2020200280]
   Ganesan S, 2010, RESP RES, V11, DOI 10.1186/1465-9921-11-131
   Gao HW, 2018, PHYTOMEDICINE, V38, P145, DOI 10.1016/j.phymed.2017.11.012
   Ge H, 2010, NAT PROD REP, V27, P1758, DOI 10.1039/c0np00005a
   Gralinski LE, 2013, MBIO, V4
   Guo W, 2019, FRONT PHARMACOL, V10, DOI 10.3389/fphar.2019.01185
   Gushima Y, 2001, EUR RESPIR J, V18, P827, DOI 10.1183/09031936.01.00049201
   Hsieh CF, 2012, J ETHNOPHARMACOL, V143, P57, DOI 10.1016/j.jep.2012.05.061
   Huang C, 2019, LANCET
   Ivanov AI, 2004, FRONT BIOSCI-LANDMRK, V9, P1977, DOI 10.2741/1383
   Kalil AC, 2019, CRIT CARE, V23, DOI 10.1186/s13054-019-2539-x
   Kanehisa M, 2000, NUCLEIC ACIDS RES, V28, P27, DOI 10.1093/nar/28.1.27
   Kannan S, 2020, EUR REV MED PHARMACO, V24, P2006, DOI 10.26355/eurrev_202002_20378
   Kim HK, 2007, BIOGERONTOLOGY, V8, P399, DOI 10.1007/s10522-007-9083-9
   Kim W, 2020, TOXINS, V12, DOI 10.3390/toxins12010016
   Klatzmann D, 2015, NAT REV IMMUNOL, V15, P283, DOI 10.1038/nri3823
   Lan WJ, 2006, BIOMED ENVIRON SCI, V19, P249
   Li X, 2016, BRAZ J MED BIOL RES, V49, DOI 10.1590/1414-431X20165326
   Li XJ, 2016, NAT COMMUN, V7, DOI 10.1038/ncomms11017
   Lin L, 2003, AM J CHINESE MED, V31, P821, DOI 10.1142/S0192415X03001521
   Lin L, 2020, ZHONGHUA YI XUE ZA Z, V100, pE001
   Lin LL, 2019, CHIN MED-UK, V14, DOI 10.1186/s13020-019-0229-x
   Ling CQ, 2020, J INTEGR MED-JIM, V18, P87, DOI 10.1016/j.joim.2020.02.004
   Liu B, 2020, BIOMED PHARMACOTHER, V123, DOI 10.1016/j.biopha.2019.109664
   Liu JJ, 2005, CELL MOL IMMUNOL, V2, P455
   Lu D, 2012, ADV PHARMACOEPIDEM D, V1, P1
   Lu XL, 2017, BIOMED PHARMACOTHER, V85, P658, DOI 10.1016/j.biopha.2016.11.077
   Lupo G, 2019, J CELL MOL MED, V23, P6565, DOI 10.1111/jcmm.14455
   Matthay MA, 2019, NAT REV DIS PRIMERS, V5, DOI 10.1038/s41572-019-0069-0
   Matthay MA, 2012, J CLIN INVEST, V122, P2731, DOI 10.1172/JCI60331
   Mazor R, 2013, J BIOL CHEM, V288, P598, DOI 10.1074/jbc.M112.417451
   [苗青 Miao Qing], 2020, [中医杂志, Journal of Traditional Chinese Medicine], V61, P286
   Min YD, 2007, INFLAMM RES, V56, P210, DOI 10.1007/s00011-007-6172-9
   Mlecnik B, 2019, BIOINFORMATICS, V35, P3864, DOI 10.1093/bioinformatics/btz163
   Mlecnik B, 2018, J PROTEOMICS, V171, P2, DOI 10.1016/j.jprot.2017.03.016
   Nah SS, 2008, RHEUMATOLOGY, V47, P425, DOI 10.1093/rheumatology/kem376
   Olave NC, 2010, J CELL BIOCHEM, V111, P720, DOI 10.1002/jcb.22760
   Otasek D, 2019, GENOME BIOL, V20, DOI 10.1186/s13059-019-1758-4
   Peng XQ, 2016, INT IMMUNOPHARMACOL, V30, P85, DOI 10.1016/j.intimp.2015.11.029
   Perrella A, 2020, EUR REV MED PHARMACO, V24, P2162, DOI 10.26355/eurrev_202002_20396
   Renaux A, 2018, NUCLEIC ACIDS RES, V46, P2699, DOI 10.1093/nar/gky092
   Ritchie ME, 2015, NUCLEIC ACIDS RES, V43, DOI 10.1093/nar/gkv007
   Rojas-Quintero J, 2018, JCI INSIGHT, V3, DOI 10.1172/jci.insight.99022
   Roth J, 2014, COMPR PHYSIOL, V4, P1563, DOI 10.1002/cphy.c130033
   Ru JL, 2014, J CHEMINFORMATICS, V6, DOI 10.1186/1758-2946-6-13
   Russell CD, 2020, LANCET, V395, P473, DOI 10.1016/S0140-6736(20)30317-2
   Shen CS, 2018, BIOMED PHARMACOTHER, V103, P1376, DOI 10.1016/j.biopha.2018.04.174
   SHEN L, 2020, NEW ENGL J MED, DOI DOI 10.1056/NEJM0A2001316
   Song L, 2019, MOL MED REP, V20, P4654, DOI 10.3892/mmr.2019.10698
   Sun J, 2016, SCI REP-UK, V6, DOI 10.1038/srep34328
   Szklarczyk D, 2019, NUCLEIC ACIDS RES, V47, pD607, DOI 10.1093/nar/gky1131
   Tanaka T, 2016, IMMUNOTHERAPY-UK, V8, P959, DOI 10.2217/imt-2016-0020
   Tse GMK, 2004, J CLIN PATHOL, V57, P260, DOI 10.1136/jcp.2003.013276
   Vadasz I, 2017, FRONT IMMUNOL, V8, DOI 10.3389/fimmu.2017.00757
   Varshney B, 2011, BIOCHEMISTRY-US, V50, P5419, DOI 10.1021/bi200303r
   Vijayababu MR, 2006, MOL CELL BIOCHEM, V287, P109, DOI 10.1007/s11010-005-9085-3
   Wang C, 2011, ANN INTERN MED, V155, P217, DOI 10.7326/0003-4819-155-4-201108160-00005
   Wang DW, 2020, JAMA-J AM MED ASSOC, V323, P1061, DOI 10.1001/jama.2020.1585
   Wang FS, 2020, LANCET, V395, P391, DOI 10.1016/S0140-6736(20)30300-7
   Wang HL, 2008, AM J EMERG MED, V26, P711, DOI 10.1016/j.ajem.2007.10.031
   Wang HM, 2014, ANN ALLERG ASTHMA IM, V112, P465, DOI 10.1016/j.anai.2014.02.012
   Wang PQ, 2019, FRONT PHARMACOL, V10, DOI 10.3389/fphar.2019.01288
   Wang X, 2017, NUCLEIC ACIDS RES, V45, pW356, DOI 10.1093/nar/gkx374
   Wang XG, 2014, CHINESE MED J-PEKING, V127, P1344, DOI 10.3760/cma.j.issn.0366-6999.20132029
   Wang Y, 2016, SCI REP-UK, V6, DOI 10.1038/srep28089
   [王玉光 Wang Yuguang], 2020, [中医杂志, Journal of Traditional Chinese Medicine], V61, P281
   Watanabe R, 2018, CIRC RES, V123, P700, DOI 10.1161/CIRCRESAHA.118.313206
   WHO, 2020, NOV CORN COVID 19 SI
   Woenne EC, 2010, ANTICANCER RES, V30, P703
   Xia W., 2020, J TRADIT CHIN MED, DOI [10.13288/j.11-2166/r.2020.05.002, DOI 10.13288/J.11-2166/R.2020.05.002, DOI 10.13288/j.11-2166/r.2020.05.002]
   Xie WL, 2016, LAB INVEST, V96, P526, DOI 10.1038/labinvest.2016.31
   Xu Z, 2020, LANCET RESP MED, pS2213
   Yan YQ, 2018, PHYTOTHER RES, V32, P2560, DOI 10.1002/ptr.6196
   Yang Q, 2013, EVID-BASED COMPL ALT, V2013
   Yu ES, 2008, BIOCHEM PHARMACOL, V76, P70, DOI 10.1016/j.bcp.2008.03.020
   Yu GC, 2012, OMICS, V16, P284, DOI 10.1089/omi.2011.0118
   Yue Q, 1990, Zhong Xi Yi Jie He Za Zhi, V10, P600
   Yurchenco PD, 2011, CSH PERSPECT BIOL, V3, DOI 10.1101/cshperspect.a004911
   Zhang BM, 2018, CHIN J NAT MEDICINES, V16, P811, DOI 10.1016/S1875-5364(18)30123-7
   Zhang XW, 2019, SCI REP-UK, V9, DOI 10.1038/s41598-019-50064-9
   [郑文科 Zheng Wenke], 2020, [中医杂志, Journal of Traditional Chinese Medicine], V61, P277
   Zhong WF, 2017, J FOOD DRUG ANAL, V25, P946, DOI 10.1016/j.jfda.2016.12.007
   Zhong YC, 2016, INTERVIROLOGY, V59, P267, DOI 10.1159/000458726
   Zhou P, 2020, NATURE, V579, P270, DOI 10.1038/s41586-020-2012-7
   Zhu N, 2020, NEW ENGL J MED, V382, P727, DOI 10.1056/NEJMoa2001017
NR 107
TC 17
Z9 17
U1 6
U2 35
PU VERDUCI PUBLISHER
PI ROME
PA VIA GREGORIO VII, ROME, 186-00165, ITALY
SN 1128-3602
J9 EUR REV MED PHARMACO
JI Eur. Rev. Med. Pharmacol. Sci.
PD MAR
PY 2020
VL 24
IS 6
BP 3360
EP 3384
PG 25
WC Pharmacology & Pharmacy
SC Pharmacology & Pharmacy
GA LC4WF
UT WOS:000525326200060
PM 32271454
DA 2021-07-01
ER

PT J
AU Lin, HY
   Tsai, JC
   Wu, LY
   Peng, WH
AF Lin, Hsin-Yi
   Tsai, Jen-Chieh
   Wu, Lung-Yuan
   Peng, Wen-Huang
TI Reveals of New Candidate Active Components in Hemerocallis Radix and Its
   Anti-Depression Action of Mechanism Based on Network Pharmacology
   Approach
SO INTERNATIONAL JOURNAL OF MOLECULAR SCIENCES
LA English
DT Article
DE network pharmacology; Hemerocallis radix; depressive disorder; MAOA;
   MAOB; ESR1; vanillic acid; anthraquinone; kaempferol
ID REJECTIVE MULTIPLE TEST; VANILLIC ACID; HOMOVANILLIC-ACID; MAO-A;
   KAEMPFEROL; GENES; IDENTIFICATION; PREDICTION; INHIBITOR; DISCOVERY
AB The global depression population is showing a significant increase. Hemerocallis fulva L. is a common Traditional Chinese Medicine (TCM). Its flower buds are known to have ability to clear away heat and dampness, detoxify, and relieve depression. Ancient TCM literature shows that its roots have a beneficial effect in calming the spirit and even the temper in order to reduce the feeling of melancholy. Therefore, it is inferred that the root of Hemerocallis fulva L. can be used as a therapeutic medicine for depression. This study aims to uncover the pharmacological mechanism of the antidepressant effect of Hemerocallis Radix (HR) through network pharmacology method. During the analysis, 11 active components were obtained and screened using ADME-absorption, distribution, metabolism, and excretion- method. Furthermore, 267 HR targets and 740 depressive disorder (DD) targets were gathered from various databases. Then protein-protein interaction (PPI) network of HR and DD targets were constructed and cluster analysis was applied to further explore the connection between the targets. In addition, gene ontology (GO) enrichment and pathway analysis was applied to further verify that the biological process related to the target protein is associated with the occurrence of depression disorder. In conclusion, the most important bioactive components-anthraquinone, kaempferol, and vanillic acid-can alleviate depression symptoms by regulating MAOA, MAOB, and ESR1. The proposed network pharmacology strategy provides an integrating method to explore the therapeutic mechanism of multi-component drugs on a systematic level.
C1 [Lin, Hsin-Yi; Peng, Wen-Huang] China Med Univ, Sch Chinese Pharmaceut Sci & Chinese Med Resource, 91 Hsueh Shih Rd, Taichung 40402, Taiwan.
   [Tsai, Jen-Chieh] Dayeh Univ, Dept Med Bot & Hlth Applicat, 168 Univ Rd, Changhua 51591, Taiwan.
   [Wu, Lung-Yuan] China Med Univ, Coll Pharm, Grad Inst Chinese Pharmaceut Sci, 91 Hsueh Shih Rd, Taichung 40402, Taiwan.
RP Lin, HY; Peng, WH (corresponding author), China Med Univ, Sch Chinese Pharmaceut Sci & Chinese Med Resource, 91 Hsueh Shih Rd, Taichung 40402, Taiwan.
EM u108047201@cmu.edu.tw; jenchieh@mail.dyu.edu.tw; dr.wuly@gmail.com;
   whpeng@mail.cmu.edu.tw
OI Lin, Hsin Yi/0000-0003-4598-0359; Tsai, Jen-Chieh/0000-0001-9550-9579
CR Alexa A, 2009, BIOCONDUCTOR IMPROV, V27, P1
   Ancelin ML, 2007, J PSYCHOSOM RES, V62, P473, DOI 10.1016/j.jpsychores.2006.12.019
   Andrade TGCS, 2005, BEHAV BRAIN RES, V163, P18, DOI 10.1016/j.bbr.2005.04.015
   Bader GD, 2003, BMC BIOINFORMATICS, V4, DOI 10.1186/1471-2105-4-2
   BENJAMINI Y, 1995, J R STAT SOC B, V57, P289, DOI 10.1111/j.2517-6161.1995.tb02031.x
   Centers for Disease Control, 2017, WISQARS FAT INJ REP
   Chen ML, 2001, PHARMACEUT RES, V18, P1645, DOI 10.1023/A:1013319408893
   Chiu N.Y., 1986, ILLUSTRATED MED PLAN, V1
   Czerepanov S.K., 2007, VASCULAR PLANTS RUSS
   Daina A, 2017, SCI REP-UK, V7, DOI 10.1038/srep42717
   Daina A, 2016, CHEMMEDCHEM, V11, P1117, DOI 10.1002/cmdc.201600182
   Dowlati Y, 2010, BIOL PSYCHIAT, V67, P446, DOI 10.1016/j.biopsych.2009.09.033
   Figueiredo-Gonzalez M, 2018, MOLECULES, V23, DOI 10.3390/molecules23040722
   Fujimoto H, 1998, CHEM PHARM BULL, V46, P1506
   Gidaro MC, 2016, J AGR FOOD CHEM, V64, P1394, DOI 10.1021/acs.jafc.5b06043
   GRIFFITHS M, 1994, INDEX GARDEN PLANTS
   HOCHBERG Y, 1988, BIOMETRIKA, V75, P800, DOI 10.2307/2336325
   HOLM S, 1979, SCAND J STAT, V6, P65
   HOMMEL G, 1988, BIOMETRIKA, V75, P383, DOI 10.2307/2336190
   Hopkins AL, 2008, NAT CHEM BIOL, V4, P682, DOI 10.1038/nchembio.118
   Hopkins AL, 2007, NAT BIOTECHNOL, V25, P1110, DOI 10.1038/nbt1007-1110
   Howard LA, 2003, PHARMACOGENETICS, V13, P321, DOI 10.1097/00008571-200306000-00003
   Hunter S, 2009, NUCLEIC ACIDS RES, V37, pD211, DOI 10.1093/nar/gkn785
   Iram F, 2017, ASIAN PAC J TROP BIO, V7, P513, DOI 10.1016/j.apjtb.2017.05.001
   Itoh A, 2010, BIOL PHARM BULL, V33, P983, DOI 10.1248/bpb.33.983
   Jansen R, 2016, MOL PSYCHIATR, V21, P339, DOI 10.1038/mp.2015.57
   Ji K., THEORY LIFE CULTIVAT
   Jiang WJ, 2016, RSC ADV, V6, P38192, DOI 10.1039/c5ra19841k
   Kanehisa M, 2000, NUCLEIC ACIDS RES, V28, P27, DOI 10.1093/nar/28.1.27
   Keiser MJ, 2007, NAT BIOTECHNOL, V25, P197, DOI 10.1038/nbt1284
   Kim S, 2019, NUCLEIC ACIDS RES, V47, pD1102, DOI 10.1093/nar/gky1033
   Kong LD, 2004, J ETHNOPHARMACOL, V91, P351, DOI 10.1016/j.jep.2004.01.013
   Kudryavtseva NN, 2017, MOL BIOL+, V51, P251, DOI 10.1134/S0026893317020133
   Kumar S, 2011, REDOX REP, V16, P208, DOI 10.1179/1351000211Y.0000000009
   Lambert G, 2000, ARCH GEN PSYCHIAT, V57, P787, DOI 10.1001/archpsyc.57.8.787
   Lengqiu G., 2013, CHIN ARCH TRADIT CHI, P1
   Li FQ, 2007, J CHROMATOGR B, V846, P319, DOI 10.1016/j.jchromb.2006.07.051
   Li J., 2007, HARV PAP BOT, V13, P301, DOI [10.3100/1043-4534-13.2.301, DOI 10.3100/1043-4534-13.2.301]
   Li R, 2013, FOOD CHEM TOXICOL, V52, P69, DOI 10.1016/j.fct.2012.10.059
   Li S, 2011, BIOL PHARM BULL, V34, P1291, DOI 10.1248/bpb.34.1291
   Lipinski CA, 2001, ADV DRUG DELIVER REV, V46, P3, DOI 10.1016/S0169-409X(00)00129-0
   Lipinski Christopher A, 2004, Drug Discov Today Technol, V1, P337, DOI 10.1016/j.ddtec.2004.11.007
   Liu XP, 2013, BIOINFORMATICS, V29, P1910, DOI 10.1093/bioinformatics/btt303
   Luo WJ, 2013, BIOINFORMATICS, V29, P1830, DOI 10.1093/bioinformatics/btt285
   Ministry of Health and Welfare, 2018, NUMB PAT VIS CHIN ME
   Ministry of Health and Welfare, 2019, NUMB ANT US TAIW
   Osterlund MK, 2010, BBA-GEN SUBJECTS, V1800, P1136, DOI 10.1016/j.bbagen.2009.11.001
   Paudel P, 2019, ACS OMEGA, V4, P16139, DOI 10.1021/acsomega.9b02328
   Pinero J, 2017, NUCLEIC ACIDS RES, V45, pD833, DOI 10.1093/nar/gkw943
   Pirl WF, 2011, ONCOLOGIST, V16, P1299, DOI 10.1634/theoncologist.2011-0116
   Porcelli S, 2011, J PSYCHIATR NEUROSCI, V36, P87, DOI 10.1503/jpn.100059
   Rahman M, 2015, EVID-BASED COMPL ALT, V2015, DOI 10.1155/2015/794729
   ROY A, 1986, AM J PSYCHIAT, V143, P1539
   Ru JL, 2014, J CHEMINFORMATICS, V6, DOI 10.1186/1758-2946-6-13
   Ryan J, 2012, J AFFECT DISORDERS, V136, P1222, DOI 10.1016/j.jad.2011.10.010
   Shannon P, 2003, GENOME RES, V13, P2498, DOI 10.1101/gr.1239303
   Sher L, 2006, J AFFECT DISORDERS, V90, P83, DOI 10.1016/j.jad.2005.10.002
   Singh JCH, 2015, PHARM BIOL, V53, P630, DOI 10.3109/13880209.2014.935866
   Sloley BD, 2000, J PHARM PHARMACOL, V52, P451, DOI 10.1211/0022357001774075
   Stelzer Gil, 2016, Curr Protoc Bioinformatics, V54, DOI 10.1002/cpbi.5
   SUMNER BEH, 1995, J STEROID BIOCHEM, V54, P15, DOI 10.1016/0960-0760(95)00075-B
   Szklarczyk D, 2019, NUCLEIC ACIDS RES, V47, pD607, DOI 10.1093/nar/gky1131
   Tai A, 2012, BIOSCI BIOTECH BIOCH, V76, P314, DOI 10.1271/bbb.110700
   Vasiliou V, 2006, PHARMACOGENET GENOM, V16, P51, DOI 10.1097/01.fpc.0000182777.95555.56
   Wiersema J.H., 2019, GRIN TAXONOMY
   Wishart DS, 2018, NUCLEIC ACIDS RES, V46, pD1074, DOI 10.1093/nar/gkx1037
   World Health Organization, 2013, MENT HLTH ACT PLAN 2
   Wu HY, 2007, J BIOL CHEM, V282, P20075, DOI 10.1074/jbc.M700624200
   Xu X, 2012, INT J MOL SCI, V13, P6964, DOI 10.3390/ijms13066964
   Zhang RZ, 2017, SCI REP-UK, V7, DOI 10.1038/s41598-017-03039-7
   Zhao X., 1719, COMPENDIUM MAT MED S
NR 71
TC 4
Z9 4
U1 2
U2 14
PU MDPI
PI BASEL
PA ST ALBAN-ANLAGE 66, CH-4052 BASEL, SWITZERLAND
EI 1422-0067
J9 INT J MOL SCI
JI Int. J. Mol. Sci.
PD MAR
PY 2020
VL 21
IS 5
AR 1868
DI 10.3390/ijms21051868
PG 24
WC Biochemistry & Molecular Biology; Chemistry, Multidisciplinary
SC Biochemistry & Molecular Biology; Chemistry
GA LB8VL
UT WOS:000524908500319
PM 32182911
OA DOAJ Gold, Green Published
DA 2021-07-01
ER

PT J
AU Wu, WY
   Zhang, ZJ
   Li, FF
   Deng, YP
   Lei, M
   Long, HL
   Hou, JJ
   Wu, WY
AF Wu, Wenyong
   Zhang, Zijia
   Li, Feifei
   Deng, Yanping
   Lei, Min
   Long, Huali
   Hou, Jinjun
   Wu, Wanying
TI A Network-Based Approach to Explore the Mechanisms of Uncaria Alkaloids
   in Treating Hypertension and Alleviating Alzheimer's Disease
SO INTERNATIONAL JOURNAL OF MOLECULAR SCIENCES
LA English
DT Article
DE Uncaria alkaloids; network pharmacology; hypertension; Alzheimer's
   disease; butyrylcholinesterase; molecular docking
ID TRADITIONAL CHINESE MEDICINE; DRUG TARGET IDENTIFICATION;
   BUTYRYLCHOLINESTERASE ACTIVITY; MOUSE MODEL; WEB SERVER;
   RHYNCHOPHYLLINE; PHARMACOLOGY; ARTEMISININ; IMPAIRMENT; CYTOSCAPE
AB Uncaria alkaloids are the major bioactive chemicals found in the Uncaria genus, which have a long history of clinical application in treating cardiovascular and mental diseases in traditional Chinese medicine (TCM). However, there are gaps in understanding the multiple targets, pathways, and biological activities of Uncaria alkaloids. By constructing the interactions among drug-targets-diseases, network pharmacology provides a systemic methodology and a novel perspective to present the intricate connections among drugs, potential targets, and related pathways. It is a valuable tool for studying TCM drugs with multiple indications, and how these multi-indication drugs are affected by complex interactions in the biological system. To better understand the mechanisms and targets of Uncaria alkaloids, we built an integrated analytical platform based on network pharmacology, including target prediction, protein-protein interaction (PPI) network, topology analysis, gene enrichment analysis, and molecular docking. Using this platform, we revealed the underlying mechanisms of Uncaria alkaloids' anti-hypertensive effects and explored the possible application of Uncaria alkaloids in preventing Alzheimer's disease. These results were further evaluated and refined using biological experiments. Our study provides a novel strategy for understanding the holistic pharmacology of TCM, as well as for exploring the multi-indication properties of TCM beyond its traditional applications.
C1 [Wu, Wenyong; Zhang, Zijia; Li, Feifei; Deng, Yanping; Lei, Min; Long, Huali; Hou, Jinjun; Wu, Wanying] Chinese Acad Sci, Ctr Modernizat Tradit Chinese Med, Shanghai Inst Mat Med, 501 Haike Rd, Shanghai 201203, Peoples R China.
   [Wu, Wenyong; Li, Feifei] Univ Chinese Acad Sci, 19A Yuquan Rd, Beijing 100049, Peoples R China.
RP Hou, JJ; Wu, WY (corresponding author), Chinese Acad Sci, Ctr Modernizat Tradit Chinese Med, Shanghai Inst Mat Med, 501 Haike Rd, Shanghai 201203, Peoples R China.
EM 2017e8012363117@simm.ac.cn; zijiazhang@simm.ac.cn;
   s19-lifeifei@simm.ac.cn; shimbiro@163.com; mlei@simm.ac.cn;
   longhuali@simm.ac.cn; jinjun_hou@simm.ac.cn; wanyingwu@simm.ac.cn
FU National Natural Science Foundation of ChinaNational Natural Science
   Foundation of China (NSFC) [81673591]
FX The authors are grateful for the financial support from the National
   Natural Science Foundation of China (Grant No. 81673591). We appreciate
   Huiqin Pan for her initial contribution in compiling the library of
   Uncaria alkaloids. We thank Lei Gao for her participation in the
   experiment discussion.
CR AISAKA K, 1985, PLANTA MED, V51, P424, DOI 10.1055/s-2007-969538
   Bardou P, 2014, BMC BIOINFORMATICS, V15, DOI 10.1186/1471-2105-15-293
   Berman HM, 2000, NUCLEIC ACIDS RES, V28, P235, DOI 10.1093/nar/28.1.235
   Bindea G, 2009, BIOINFORMATICS, V25, P1091, DOI 10.1093/bioinformatics/btp101
   Cao JQ, 2018, MOL NEURODEGENER, V13, DOI 10.1186/s13024-018-0299-8
   Carnevale D, 2016, HIGH BLOOD PRESS CAR, V23, P3, DOI 10.1007/s40292-015-0108-1
   Caruso A, 2018, PHARMACOL RES, V132, P130, DOI 10.1016/j.phrs.2018.04.017
   Chen X, 2002, NUCLEIC ACIDS RES, V30, P412, DOI 10.1093/nar/30.1.412
   Chen X, 2016, BRIEF BIOINFORM, V17, P696, DOI 10.1093/bib/bbv066
   Cifuentes D, 2015, HYPERTENSION, V65, P218, DOI 10.1161/HYPERTENSIONAHA.114.04139
   Csiszar A, 2013, AM J PHYSIOL-HEART C, V305, pH1120, DOI 10.1152/ajpheart.00288.2013
   Daina A, 2019, NUCLEIC ACIDS RES, V47, pW357, DOI 10.1093/nar/gkz382
   Dams-O'Connor K, 2016, NEURODEGENER DIS MAN, V6, P417, DOI 10.2217/nmt-2016-0017
   de Jong DLK, 2019, HYPERTENSION, V74, P413, DOI 10.1161/HYPERTENSIONAHA.119.12892
   Drwal Malgorzata N, 2013, Drug Discov Today Technol, V10, pe395, DOI 10.1016/j.ddtec.2013.02.002
   ELLMAN GL, 1961, BIOCHEM PHARMACOL, V7, P88, DOI 10.1016/0006-2952(61)90145-9
   Feng ZJ, 2019, FRONT PHARMACOL, V10, DOI 10.3389/fphar.2019.00845
   Frigerio CS, 2016, ANNU REV NEUROSCI, V39, P57, DOI 10.1146/annurev-neuro-070815-014015
   Fu AKY, 2014, P NATL ACAD SCI USA, V111, P9959, DOI 10.1073/pnas.1405803111
   Fujiwara H, 2006, J NEUROSCI RES, V84, P427, DOI 10.1002/jnr.20891
   Gfeller D, 2013, BIOINFORMATICS, V29, P3073, DOI 10.1093/bioinformatics/btt540
   Han AX, 2019, ACTA CHROMATOGR, V31, P99, DOI 10.1556/1326.2017.00365
   Hopkins AL, 2008, NAT CHEM BIOL, V4, P682, DOI 10.1038/nchembio.118
   Hopkins AL, 2007, NAT BIOTECHNOL, V25, P1110, DOI 10.1038/nbt1007-1110
   Israeli-Korn SD, 2010, NEUROEPIDEMIOLOGY, V34, P99, DOI 10.1159/000264828
   Jeon SY, 2019, NEUROBIOL AGING, V75, P62, DOI 10.1016/j.neurobiolaging.2018.11.001
   Josviak ND, 2017, INT J NEUROSCI, V127, P1082, DOI 10.1080/00207454.2017.1329203
   Kamburov A, 2013, NUCLEIC ACIDS RES, V41, pD793, DOI 10.1093/nar/gks1055
   Keiser MJ, 2007, NAT BIOTECHNOL, V25, P197, DOI 10.1038/nbt1284
   Keiser MJ, 2009, NATURE, V462, P175, DOI 10.1038/nature08506
   Kim S, 2019, NUCLEIC ACIDS RES, V47, pD1102, DOI 10.1093/nar/gky1033
   Kong LY, 2015, NAT PROD REP, V32, P1617, DOI 10.1039/c5np00133a
   Kruyer A, 2015, HYPERTENSION, V66, P175, DOI 10.1161/HYPERTENSIONAHA.115.05524
   Kushida H, 2013, BIOMED CHROMATOGR, V27, P1647, DOI 10.1002/bmc.2974
   Lagorce D, 2017, BIOINFORMATICS, V33, P3658, DOI 10.1093/bioinformatics/btx491
   Laus G, 2004, PHYTOTHER RES, V18, P259, DOI 10.1002/ptr.1469
   Lawlor B, 2014, BMJ OPEN, V4, DOI 10.1136/bmjopen-2014-006364
   Li HQ, 2019, BRAIN BEHAV IMMUN, V82, P264, DOI 10.1016/j.bbi.2019.08.194
   Li JY, 2019, J PHYS CHEM LETT, V10, P4947, DOI 10.1021/acs.jpclett.9b02220
   Li S, 2014, EVID-BASED COMPL ALT, V2014, DOI 10.1155/2014/138460
   Li S, 2013, CHIN J NAT MEDICINES, V11, P110, DOI [10.3724/SP.J.1009.2013.00110, 10.1016/S1875-5364(13)60037-0]
   Li Shao, 2002, J Tradit Chin Med, V22, P137
   Li XM, 2017, NEUROMOL MED, V19, P480, DOI 10.1007/s12017-017-8462-x
   Liao YX, 2019, NUCLEIC ACIDS RES, V47, pW199, DOI 10.1093/nar/gkz401
   Liu Lin, 2016, Yaoxue Xuebao, V51, P536, DOI 10.16438/j.0513-4870.2015-0997
   Liu XF, 2010, NUCLEIC ACIDS RES, V38, pW609, DOI 10.1093/nar/gkq300
   Lu CC, 2019, EVID-BASED COMPL ALT, V2019, DOI 10.1155/2019/1704816
   Lyu M, 2018, FRONT PHARMACOL, V9, DOI 10.3389/fphar.2018.01440
   Macdonald IR, 2017, J ALZHEIMERS DIS, V58, P491, DOI 10.3233/JAD-170164
   Meulenbroek O, 2016, BMJ OPEN, V6, DOI 10.1136/bmjopen-2016-011584
   Formagio ASN, 2019, INFLAMMATION, V42, P1561, DOI 10.1007/s10753-019-01018-w
   Ndagijimana A, 2013, FITOTERAPIA, V86, P35, DOI 10.1016/j.fitote.2013.01.018
   Norton S, 2014, LANCET NEUROL, V13, P788, DOI 10.1016/S1474-4422(14)70136-X
   Pardridge WM, 2019, EXPERT OPIN INV DRUG, V28, P569, DOI 10.1080/13543784.2019.1627325
   Sato Tomohiko, 2008, Nihon Ronen Igakkai Zasshi, V45, P428, DOI 10.3143/geriatrics.45.428
   Shannon P, 2003, GENOME RES, V13, P2498, DOI 10.1101/gr.1239303
   Shao H, 2015, NEUROCHEM RES, V40, P2365, DOI 10.1007/s11064-015-1730-y
   Sharma P, 2019, PROG NEUROBIOL, V174, P53, DOI 10.1016/j.pneurobio.2018.12.006
   Shi JS, 2003, ACTA PHARMACOL SIN, V24, P97
   SHI JS, 1993, ACTA PHARM SINIC, V14, P114
   Shih YH, 2018, FRONT AGING NEUROSCI, V10, DOI 10.3389/fnagi.2018.00073
   Shin SJ, 2018, NEUROCHEM INT, V121, P114, DOI 10.1016/j.neuint.2018.10.003
   Slenter DN, 2018, NUCLEIC ACIDS RES, V46, pD661, DOI 10.1093/nar/gkx1064
   Sliwoski G, 2014, PHARMACOL REV, V66, P334, DOI 10.1124/pr.112.007336
   Sundar Uma, 2019, J Assoc Physicians India, V67, P14
   Szklarczyk D, 2019, NUCLEIC ACIDS RES, V47, pD607, DOI 10.1093/nar/gky1131
   Tu YY, 2016, ANGEW CHEM INT EDIT, V55, P10210, DOI 10.1002/anie.201601967
   Wang J., 2017, METABOLIC STUDY INDO
   Wang X, 2017, NUCLEIC ACIDS RES, V45, pW356, DOI 10.1093/nar/gkx374
   Wiesmann M, 2017, J CEREBR BLOOD F MET, V37, P2396, DOI 10.1177/0271678X16667364
   Wishart DS, 2008, NUCLEIC ACIDS RES, V36, pD901, DOI 10.1093/nar/gkm958
   Yang W, 2020, CURR VASC PHARMACOL, V18, P346, DOI 10.2174/1570161117666190704092841
   Yang Y, 2018, NEUROPHARMACOLOGY, V135, P100, DOI 10.1016/j.neuropharm.2018.03.007
   Yang YH, 2011, AM J ALZHEIMERS DIS, V26, P457, DOI 10.1177/1533317511421779
   Yao ZJ, 2016, J COMPUT AID MOL DES, V30, P413, DOI 10.1007/s10822-016-9915-2
   Yu GH, 2018, BMC COMPLEM ALTERN M, V18, DOI 10.1186/s12906-018-2356-9
   Zhang Q, 2015, J ETHNOPHARMACOL, V173, P48, DOI 10.1016/j.jep.2015.06.011
   Zhang RZ, 2017, SCI REP-UK, V7, DOI 10.1038/s41598-017-03039-7
   Zhang WJ, 2019, FRONT PHARMACOL, V10, DOI 10.3389/fphar.2019.00743
   Zheng JH, 2018, CANCERS, V10, DOI 10.3390/cancers10110461
   Zhou JY, 2012, FITOTERAPIA, V83, P617, DOI 10.1016/j.fitote.2012.02.010
   Zhou JY, 2010, J ETHNOPHARMACOL, V132, P15, DOI 10.1016/j.jep.2010.08.041
   Zhou YY, 2019, NAT COMMUN, V10, DOI 10.1038/s41467-019-09234-6
NR 83
TC 6
Z9 6
U1 1
U2 10
PU MDPI
PI BASEL
PA ST ALBAN-ANLAGE 66, CH-4052 BASEL, SWITZERLAND
EI 1422-0067
J9 INT J MOL SCI
JI Int. J. Mol. Sci.
PD MAR
PY 2020
VL 21
IS 5
AR 1766
DI 10.3390/ijms21051766
PG 19
WC Biochemistry & Molecular Biology; Chemistry, Multidisciplinary
SC Biochemistry & Molecular Biology; Chemistry
GA LB8VL
UT WOS:000524908500217
PM 32143538
OA DOAJ Gold, Green Published
DA 2021-07-01
ER

PT J
AU Jin, L
   Schmiech, M
   El Gaafary, M
   Zhang, XL
   Syrovets, T
   Simmet, T
AF Jin, Lu
   Schmiech, Michael
   El Gaafary, Menna
   Zhang, Xinlei
   Syrovets, Tatiana
   Simmet, Thomas
TI A comparative study on root and bark extracts of Eleutherococcus
   senticosus and their effects on human macrophages
SO PHYTOMEDICINE
LA English
DT Article
DE Alternatively activated macrophages; Eleutherococcus senticosus;
   Adaptogen; Network pharmacology; Wound healing; Cytoskeleton
ID ACANTHOPANAX-SENTICOSUS; ACTIVATION; EXPRESSION; NANOPARTICLES;
   INHIBITION; CSF
AB Background: Eleutherococcus senticosus or Siberian ginseng is a medicinal plant containing adaptogenic substances believed to regulate immune responses. Both, the root and stem bark are commonly used in traditional medicines.
   Purpose: The purpose of the present study is to chemically characterize E. senticosus root and bark extracts and to compare their effects on functions of human primary macrophages.
   Study design and methods: HPLC-DAD-MS analysis was used to characterize chemical constituents of alcoholic extracts from E. senticosus root and bark. The data obtained and available databases were combined for network pharmacology analysis. Involvement of predicted pathways was further functionally confirmed by using monocyte-derived human macrophages and endotoxin-free E. senticosus root and bark extracts.
   Results: Chemical analysis showed that the root extract contained more syringin, caffeic acid, and isofraxidin than the bark extract. At variance, bark extract contained more sesamin and oleanolic acid. Coniferyl aldehyde and afzelin were below the limit of quantification in both extracts. Network pharmacology analysis indicated that constituents of E. senticosus might affect the immune cell phenotype and signaling pathways involved in cell metabolism and cytoskeleton regulation. Indeed, both extracts promoted actin polymerization, migration, and phagocytosis of E. coli by macrophages pointing to macrophage polarization towards the M2 phenotype. In addition, treatment with E. senticosus root and bark extracts decreased phosphorylation of Akt on Ser473 and significantly reduced expression of the hemoglobin scavenger receptor CD163 by macrophages. Neither extract affected expression of CD11b, CD80, or CD64 by macrophages. In addition, macrophages treated with the bark extract, but not with the root extract, exhibited activated p38 MAPK and NF-kappa B and released increased, but still moderate, amounts of proinflammatory TNF-alpha and IL-6, anti-inflammatory IL-10, and chemotactic CCL1, which all together point to a M2b-like macrophage polarization. Differently, the root extract increased the IL-4-induced expression of anti-inflammatory CD200R. These changes in monocytes are in agreement with an increased M2a macrophage polarization.
   Conclusion: The ability of E. senticosus root and bark extracts to promote polarization of human macrophages towards anti-inflammatory M2a and M2b phenotypes, respectively, might underlay the immunoregulatory activities and point to potential wound healing promoting effects of this medicinal plant.
C1 [Jin, Lu; Schmiech, Michael; El Gaafary, Menna; Syrovets, Tatiana; Simmet, Thomas] Ulm Univ, Inst Pharmacol Nat Prod & Clin Pharmacol, D-89081 Ulm, Germany.
   [El Gaafary, Menna] Cairo Univ, Coll Pharm, Dept Pharmacognosy, Cairo 11562, Egypt.
   [Zhang, Xinlei] Fourth Mil Med Univ, Sch Pharm, Dept Med Chem, Xian 710032, Shaanxi, Peoples R China.
RP Simmet, T (corresponding author), Inst Pharmacol Nat Prod & Clin Pharmacol, Helmholtzstr 20, D-89081 Ulm, Germany.
EM thomas.simmet@uni-ulm.de
RI Schmiech, Michael/AAM-9208-2021
OI Schmiech, Michael/0000-0003-4350-0331
FU State Ministry of Baden-Wurttemberg for Sciences, Research and Arts
   through the Academic Center for Complementary and Integrative Medicine
   (AZKIM); Chinese Scholarships Council [201708080165]; High-Performance
   Computing Program (bwHPC) of Baden-Wurttemberg
FX This work was supported by State Ministry of Baden-Wurttemberg for
   Sciences, Research and Arts through the Academic Center for
   Complementary and Integrative Medicine (AZKIM), High-Performance
   Computing Program (bwHPC) of Baden-Wurttemberg and Chinese Scholarships
   Council (No. 201708080165). We are grateful to Dr. Myung Hwan Park, Ambo
   Institute, Daejeon, South Korea, for the generous gift of the bark
   extract of E. senticosus.
CR Bindea G, 2009, BIOINFORMATICS, V25, P1091, DOI 10.1093/bioinformatics/btp101
   Bone K., 2013, PRINCIPLES PRACTICE
   Carter AB, 1999, J BIOL CHEM, V274, P30858, DOI 10.1074/jbc.274.43.30858
   Fei XJ, 2014, GENET MOL RES, V13, P10537, DOI 10.4238/2014.December.12.16
   Fuchs AK, 2016, BIOMATERIALS, V85, P78, DOI 10.1016/j.biomaterials.2016.01.064
   Gong JY, 2013, BIOINFORMATICS, V29, P1827, DOI 10.1093/bioinformatics/btt270
   Huang LZ, 2011, PHARMAZIE, V66, P83, DOI 10.1691/ph.2011.0744
   Jaguin M, 2013, CELL IMMUNOL, V281, P51, DOI 10.1016/j.cellimm.2013.01.010
   Jones GE, 2000, J LEUKOCYTE BIOL, V68, P593
   Jung CH, 2007, J ETHNOPHARMACOL, V113, P183, DOI 10.1016/j.jep.2007.05.023
   Kalke D., 2014, MAXIM RADIX, P1
   Khan I, 2010, LEUNGS ENCY COMMON N
   Kim HS, 2012, J ETHNOPHARMACOL, V142, P819, DOI 10.1016/j.jep.2012.06.006
   Krzyszczyk P, 2018, FRONT PHYSIOL, V9, DOI 10.3389/fphys.2018.00419
   Lawrence T, 2011, NAT REV IMMUNOL, V11, P750, DOI 10.1038/nri3088
   Li Q, 2007, ARTERIOSCL THROM VAS, V27, P1383, DOI 10.1161/ATVBAHA.107.142901
   Li T, 2016, AM J CHINESE MED, V44, P1543, DOI 10.1142/S0192415X16500865
   Lin QY, 2008, J ETHNOPHARMACOL, V118, P231, DOI 10.1016/j.jep.2008.04.003
   Lin QY, 2007, PHYTOTHER RES, V21, P879, DOI 10.1002/ptr.2171
   Loos C, 2014, BIOMATERIALS, V35, P1944, DOI 10.1016/j.biomaterials.2013.11.056
   Lunov O, 2011, ACS NANO, V5, P1657, DOI 10.1021/nn2000756
   Mantovani A, 2004, TRENDS IMMUNOL, V25, P677, DOI 10.1016/j.it.2004.09.015
   Murray PJ, 2017, ANNU REV PHYSIOL, V79, P541, DOI 10.1146/annurev-physiol-022516-034339
   NISHIBE S, 1990, CHEM PHARM BULL, V38, P1763, DOI 10.1248/cpb.38.1763
   Panossian A, 2009, CURR CLIN PHARMACOL, V4, P198, DOI 10.2174/157488409789375311
   Schmolz MW, 2001, PHYTOTHER RES, V15, P268, DOI 10.1002/ptr.746
   Shiraishi D, 2018, CANCER RES, V78, P3255, DOI 10.1158/0008-5472.CAN-17-2011
   Shrivastava R, 2019, CYTOKINE, V118, P130, DOI 10.1016/j.cyto.2018.03.032
   Slacanin I, 1991, PHYTOCHEM ANALYSIS, V2, P137, DOI 10.1002/pca.2800020310
   Syrovets T, 2001, BLOOD, V97, P3941, DOI 10.1182/blood.V97.12.3941
   Van Ginderachter JA, 2006, IMMUNOBIOLOGY, V211, P487, DOI 10.1016/j.imbio.2006.06.002
   WANIDWORANUN C, 1993, J IMMUNOL, V151, P6853
   Wolff D, 2018, BONE MARROW TRANSPL, V53, P832, DOI 10.1038/s41409-018-0092-x
   Xue J, 2014, IMMUNITY, V40, P274, DOI 10.1016/j.immuni.2014.01.006
NR 34
TC 6
Z9 6
U1 3
U2 8
PU ELSEVIER GMBH
PI MUNICH
PA HACKERBRUCKE 6, 80335 MUNICH, GERMANY
SN 0944-7113
EI 1618-095X
J9 PHYTOMEDICINE
JI Phytomedicine
PD MAR
PY 2020
VL 68
AR 153181
DI 10.1016/j.phymed.2020.153181
PG 10
WC Plant Sciences; Chemistry, Medicinal; Integrative & Complementary
   Medicine; Pharmacology & Pharmacy
SC Plant Sciences; Pharmacology & Pharmacy; Integrative & Complementary
   Medicine
GA LD2GA
UT WOS:000525848500025
PM 32065954
OA Other Gold
DA 2021-07-01
ER

PT J
AU Yu, SW
   Wang, JW
   Shen, HT
AF Yu, Shengwei
   Wang, Junwu
   Shen, Haitao
TI Network pharmacology-based analysis of the role of traditional Chinese
   herbal medicines in the treatment of COVID-19
SO ANNALS OF PALLIATIVE MEDICINE
LA English
DT Article
DE Novel coronavirus; COVID-19; traditional Chinese herbal medicines
   (traditional CHM); network pharmacology
ID SARS; APOPTOSIS; PATHWAY
AB Background: The novel coronavirus named COVID-19, which originated in Wuhan, China, has spread to many countries around the world. Currently, no effective medical treatment exists to combat this disease. Traditional Chinese herbal medicines (CHM) have unique roles in the treatment of viral infections. In this article we analyzed the effectiveness and possible molecular mechanisms of CHM formulas for the prevention of COVID-19.
   Methods: The active ingredients and action targets of CHM formulas were obtained from the TCMSP database. Genes related to severe acute respiratory syndromes (SARS) and Middle East respiratory syndrome (MERS) were queried on the GeneCards database. The action mechanisms of these genes were predicted using a Gene Ontology (GO)-based functional enrichment and annotation tool and the Kyoto Encyclopedia of Genes and Genomes (KEGG).
   Results: CHM formulas played a positive role in preventing COVID-19 and warrant further application.
   Conclusions: Our research provides new evidence to support the possible value of CHM formulas for the prevention of COVID-19. However, further clinical studies with large sample sizes are required to verify their effectiveness.
C1 [Yu, Shengwei; Wang, Junwu; Shen, Haitao] China Med Univ, Dept Emergency Med, Shengjing Hosp, 36 Sanhao St, Shenyang 110004, Peoples R China.
RP Shen, HT (corresponding author), China Med Univ, Dept Emergency Med, Shengjing Hosp, 36 Sanhao St, Shenyang 110004, Peoples R China.
EM shenht@sj-hospital.org
FU 345 Talent Project of Shenjing Hospital
FX This work was supported by 345 Talent Project of Shenjing Hospital.
CR Ahmed SF, 2012, PLOS ONE, V7, DOI 10.1371/journal.pone.0035791
   Castrucci MR, 2018, HUM VACC IMMUNOTHER, V14, P637, DOI 10.1080/21645515.2017.1338547
   Dunn EF, 2012, PROG MOL BIOL TRANSL, V106, P223, DOI 10.1016/B978-0-12-396456-4.00002-X
   Guo Q, 2014, ACTA VIROL, V58, P76, DOI 10.4149/av_2014_01_76
   Gustafsson JA, 2016, J STEROID BIOCHEM, V157, P3, DOI 10.1016/j.jsbmb.2015.03.004
   Huang CL, 2020, LANCET, V395, P497, DOI 10.1016/S0140-6736(20)30183-5
   Izzo AA, 2012, MED PRIN PRACT, V21, P404, DOI 10.1159/000334488
   Kininis M, 2008, NUCL RECEPT SIGNAL, V6, P5
   Lu RJ, 2020, LANCET, V395, P565, DOI 10.1016/S0140-6736(20)30251-8
   Luo H, 2020, CHIN J INTEGR MED, V26, P243, DOI 10.1007/s11655-020-3192-6
   Luo Y, 2019, AM J CHINESE MED, V47, P1223, DOI 10.1142/S0192415X19500629
   Milic N, 2014, NAT PROD COMMUN, V9, P1211
   Mizutani T, 2004, VIROLOGY, V327, P169, DOI 10.1016/j.virol.2004.07.005
   Nakagawa K, 2016, ADV VIRUS RES, V96, P165, DOI 10.1016/bs.aivir.2016.08.001
   Ren LL, 2020, CHIN MED J
   Ru JL, 2014, J CHEMINFORMATICS, V6, DOI 10.1186/1758-2946-6-13
   Tsoi H, 2014, BIOCHEM J, V464, P439, DOI 10.1042/BJ20131461
   Walls AC, 2019, CELL, V176, P1026, DOI 10.1016/j.cell.2018.12.028
   Wang XG, 2014, CHINESE MED J-PEKING, V127, P1344, DOI 10.3760/cma.j.issn.0366-6999.20132029
   Zhang MM, 2004, WORLD J GASTROENTERO, V10, P3500
   Zhao S, 2020, INT J INFECT DIS, V92, P214, DOI 10.1016/j.ijid.2020.01.050
   Zhou P, 2020, NATURE, V579, P270, DOI 10.1038/s41586-020-2012-7
NR 22
TC 10
Z9 10
U1 1
U2 22
PU AME PUBL CO
PI SHATIN
PA FLAT-RM C 16F, KINGS WING PLAZA 1, NO 3 KWAN ST, SHATIN, HONG KONG
   00000, PEOPLES R CHINA
SN 2224-5820
EI 2224-5839
J9 ANN PALLIAT MED
JI Ann. Pallliat. Med.
PD MAR
PY 2020
VL 9
IS 2
BP 437
EP 446
DI 10.21037/apm.2020.03.27
PG 10
WC Health Care Sciences & Services
SC Health Care Sciences & Services
GA KY7VP
UT WOS:000522781300043
PM 32233641
OA Other Gold
DA 2021-07-01
ER

PT J
AU Li, XK
   Yang, HJ
   Xiao, JC
   Zhang, J
   Zhang, J
   Liu, M
   Zheng, YC
   Ma, L
AF Li, Xiankuan
   Yang, Huijuan
   Xiao, Jiongchang
   Zhang, Jian
   Zhang, Juan
   Liu, Mei
   Zheng, Yanchao
   Ma, Lin
TI Network pharmacology based investigation into the bioactive compounds
   and molecular mechanisms of Schisandrae Chinensis Fructus against
   drug-induced liver injury
SO BIOORGANIC CHEMISTRY
LA English
DT Article
DE S. Chinensis Fructus; Drug-induced liver injury; Target prediction;
   Network pharmacology
ID ACETAMINOPHEN-INDUCED HEPATOTOXICITY; INHIBITION; FAILURE
AB Objective: To investigate the against Drug-induced liver injury ingredients and their functional mechanisms in S. Chinensis Fructus.
   Methods: Liquid chromatograph-mass spectrometry analysis was performed on S. Chinensis Fructus extrac. The "Components-Target-Disease" network model was constructed by network pharmacology-based approaches. String analysis was performed to reveal enrichment of these target proteins, protein-protein interactions, pathways and related diseases. And experiment of APAP-induced drug-induced liver injury was to be verified.
   Results: Cytoscape was used to determine the potential protein targets for these components in S. Chinensis Fructus, indicating that 17 against Drug-induced liver injury compounds in S. Chinensis Fructus regulate 52 diabetes-related proteins in 15 signal pathways and involve 14 core key targets. Verification experiment results that S. Chinensis Fructus prevented the elevation of serum biochemical parameters including aspartate aminotransferase (AST), alanine aminotransferase (ALT), purine nucleoside phosphorylase (PNP) and alkaline phosphatase (ALP) against acute liver failure. Additionally, S. Chinensis Fructus reduced the content of malondialdehyde (MDA), increased the levels of the Superoxide dismutase (SOD) and Glutathione (GSH), and inhibited the production of proinflammatory cytokines in APAP-induced hepatotoxicity.
   Conclusion: The mechanisms of S. Chinensis Fructus against Drug-induced liver injury were involved in the regulation of multiple targets, especially affecting the ErbB signaling pathways. The active ingredients of S. Chinensis Fructus may play a role against Drug-induced liver injury by participating in the regulation of inflammatory factors, oxidative stress.
C1 [Li, Xiankuan; Yang, Huijuan; Xiao, Jiongchang; Zhang, Jian; Zhang, Juan; Liu, Mei; Zheng, Yanchao; Ma, Lin] Tianjin Univ Tradit Chinese Med, Sch Chinese Mat Med, Tianjin 301617, Peoples R China.
   [Zheng, Yanchao] Tianjin Ubasio Technol Grp Co Ltd, Tianjin 300457, Peoples R China.
RP Zheng, YC; Ma, L (corresponding author), 10 Poyanghu Rd,West Area, Tianjin 301617, Peoples R China.
EM zhengyc0420@163.com; malin7983@163.com
FU Scientific Research Project of Tianjin Educational Committee [2019KJ081]
FX This work was supported by Scientific Research Project of Tianjin
   Educational Committee (2019KJ081).
CR Achaval Sofia, 2011, PHARMACOEPIDEM DR S, V20, P827, DOI [10.1002/pds.2162, DOI 10.1002/PDS.2162]
   Aspinall RJ, 2011, LIVER INT, V31, P1222, DOI 10.1111/j.1478-3231.2011.02554.x
   Bourdi M, 2008, BIOCHEM BIOPH RES CO, V374, P6, DOI 10.1016/j.bbrc.2008.06.065
   Brown JM, 2012, TOXICOL LETT, V212, P320, DOI 10.1016/j.toxlet.2012.05.018
   Carver RS, 2002, GASTROENTEROLOGY, V123, P2017, DOI 10.1053/gast.2002.37060
   Chenping W., 2017, CHINA MED HERALD, V14, P35
   De Toni EN, 2007, J HEPATOL, V46, P682, DOI 10.1016/j.jhep.2006.10.010
   Fakurazi S, 2008, FOOD CHEM TOXICOL, V46, P2611, DOI 10.1016/j.fct.2008.04.018
   Hong M, 2017, MOLECULES, V22, DOI 10.3390/molecules22040632
   Hopkins AL, 2008, NAT CHEM BIOL, V4, P682, DOI 10.1038/nchembio.118
   Hopkins AL, 2007, NAT BIOTECHNOL, V25, P1110, DOI 10.1038/nbt1007-1110
   Jaeschke H, 2015, DIGEST DIS, V33, P464, DOI 10.1159/000374090
   Jiang YM, 2016, ACTA PHARMACOL SIN, V37, P382, DOI 10.1038/aps.2015.120
   Jiang YM, 2015, CHEM-BIOL INTERACT, V231, P83, DOI 10.1016/j.cbi.2015.02.022
   Kaplowitz N, 2004, HEPATOLOGY, V40, P23, DOI 10.1002/hep.20312
   Lee WM, 2007, HEPATOLOGY, V46, P966, DOI 10.1002/hep.21926
   Li YY, 2015, INT IMMUNOPHARMACOL, V25, P332, DOI 10.1016/j.intimp.2015.02.002
   Liu HT, 2013, PHYTOMEDICINE, V20, P1135, DOI 10.1016/j.phymed.2013.05.001
   Mao Y, 2017, ONCOTARGET, V8, P27007, DOI 10.18632/oncotarget.15351
   McConnachie LA, 2007, TOXICOL SCI, V99, P628, DOI 10.1093/toxsci/kfm165
   Michalopoulos GK, 2005, GASTROENTEROLOGY, V128, P503, DOI 10.1053/j.gastro.2004.12.039
   Paul Sudip, 2016, EVID-BASED COMPL ALT, V2016, P1, DOI [10.1155/2016/9470954, DOI 10.1155/2016/9470954]
   Smoot ME, 2011, BIOINFORMATICS, V27, P431, DOI 10.1093/bioinformatics/btq675
   Teng BS, 2006, PHARMACOL RES, V54, P186, DOI 10.1016/j.phrs.2006.04.007
   Wei SZ, 2016, DRUG DES DEV THER, V10, P733, DOI 10.2147/DDDT.S96964
   Wu R, 2019, EVID-BASED COMPL ALT, V2019, DOI 10.1155/2019/3242989
   Zhang Y. X., 2017, CHIN J PHARM TOXICOL, V31, P941, DOI [10.3867/j.issn.1000-3002.2017.10.001, DOI 10.3867/J.ISSN.1000-3002.2017.10.001]
   Zhang YC, 2016, CHEM-BIOL INTERACT, V249, P71, DOI 10.1016/j.cbi.2016.03.008
NR 28
TC 4
Z9 4
U1 3
U2 22
PU ACADEMIC PRESS INC ELSEVIER SCIENCE
PI SAN DIEGO
PA 525 B ST, STE 1900, SAN DIEGO, CA 92101-4495 USA
SN 0045-2068
EI 1090-2120
J9 BIOORG CHEM
JI Bioorganic Chem.
PD MAR
PY 2020
VL 96
AR 103553
DI 10.1016/j.bioorg.2019.103553
PG 8
WC Biochemistry & Molecular Biology; Chemistry, Organic
SC Biochemistry & Molecular Biology; Chemistry
GA KQ2ZN
UT WOS:000516796900037
PM 31978688
DA 2021-07-01
ER

PT J
AU Mao, X
   Li, WJ
   Chen, WJ
   Li, YF
   Wang, Q
   Wang, XY
   Pi, ZF
   Wang, DH
   Xu, HY
   Guo, QY
   Wu, SY
   Cheng, WH
   Zhang, YQ
   Lin, N
AF Mao, Xia
   Li, Weijie
   Chen, Wenjia
   Li, Yingfei
   Wang, Qian
   Wang, Xiaoyue
   Pi, Zifeng
   Wang, Danhua
   Xu, Haiyu
   Guo, Qiuyan
   Wu, Siyang
   Cheng, Wenhao
   Zhang, Yanqiong
   Lin, Na
TI Exploring and characterizing a novel combination of paeoniflorin and
   talatizidine for the treatment of rheumatoid arthritis
SO PHARMACOLOGICAL RESEARCH
LA English
DT Article
DE Drug combination; Rheumatoid arthritis; Bioactive compound; Wutou
   decoction; Network pharmacology
ID COLLAGEN-INDUCED ARTHRITIS; EXPRESSION; PIOGLITAZONE; CHEMOKINES;
   MEDICINE; DOCKING; PATHWAY; ALPHA; RISK; BODY
AB Wutou Decoction (WTD) achieves favorable therapeutic response in treating rheumatoid arthritis (RA), especially for wind-cold-dampness stimulating RA. However, its material basis and molecular mechanisms remain unclear. To address this problem, the main bioactive compounds (BACs) of WTD against RA and the candidate targets were identified in the current study via transcriptional regulatory network analysis, computational structure-based methods, as well as in vivo and in vitro experimental validations. As a result, we successfully established a RA rat model named AIA-S, which simulated the clinical manifestations and pathological changes of wind-cold-dampness stimulating RA, and also displayed the distinctive characteristics and biological basis of inflammatory-immune system imbalance and abnormal energy metabolism changes. In addition, ALOX15B-PPAR-gamma-PTGS2-FGF2-IL-1 beta-c-JUN-MMP13-TGF-beta 1 signal axis, involved into thermogenesis and energy metabolism, as well as maintaining the balance of inflammation-immune system, was identified as a candidate target of WTD against RA, according to the transcriptional regulatory network analysis on "RA-related gene-WTD-effective gene interaction network". Moreover, Paeoniflorin (PAE) and Talatizidine (TLT) were demonstrated to be the main BACs of WTD against RA for the following reasons: firstly, both PAE and UT were the BACs of WTD according to ADME analysis in silico and the pharmacokinetics analysis in vivo. Secondly, both PAE and TLT were able to bind with PPAR-gamma, c-JUN, MMP13 and TGF-beta 1, which were the candidate targets of WTD against RA, with the strong binding affinity. Thirdly, the PAE and TLT combination exerted significant therapeutic effects on AIA-S rats through reversing the imbalance of inflammatory-immune system, and the disturbance of thermogenesis and energy metabolism, which were similar to WTD. More importantly, the administration of UT or PAE alone didn't exert as prominently therapeutic effects as that of the two-BAC-combination did. Fourthly, the PAE and TLT combination promoted adipogenesis and lipogenesis by upregulating the PPAR-gamma-induced lipogenic
C1 [Mao, Xia; Li, Weijie; Chen, Wenjia; Li, Yingfei; Wang, Xiaoyue; Wang, Danhua; Xu, Haiyu; Guo, Qiuyan; Wu, Siyang; Zhang, Yanqiong; Lin, Na] China Acad Chinese Med Sci, Inst Chinese Mat Med, 16 Nanxiaojie, Beijing 100700, Peoples R China.
   [Wang, Qian] Peking Univ, Sch Pharmaceut Sci, State Key Lab Nat & Biomimet Drugs, Beijing 100191, Peoples R China.
   [Pi, Zifeng] Chinese Acad Sci, Changchun Inst Appl Chem, Changchun 130022, Peoples R China.
   [Cheng, Wenhao] Beijing Univ Chinese Med, Sch Chinese Pharm, Beijing 100102, Peoples R China.
RP Zhang, YQ; Lin, N (corresponding author), China Acad Chinese Med Sci, Inst Chinese Mat Med, 16 Nanxiaojie, Beijing 100700, Peoples R China.
EM yqzhang@icmm.ac.cn; nlin@icmm.ac.cn
FU National Natural Science Foundation of ChinaNational Natural Science
   Foundation of China (NSFC); National Key Research and Development
   Program of China; Fundamental Research Funds for the Central public
   welfare research institutes; Key Laboratory of Beijing for
   Identification and Safety Evaluation of Chinese Medicine, Institute of
   Chinese Materia Medica, China Academy of Chinese Medical Sciences,
   Beijing, China
FX The funding sources of this study are from National Natural Science
   Foundation of China, National Key Research and Development Program of
   China, Fundamental Research Funds for the Central public welfare
   research institutes and Key Laboratory of Beijing for Identification and
   Safety Evaluation of Chinese Medicine, Institute of Chinese Materia
   Medica, China Academy of Chinese Medical Sciences, Beijing, China. No
   study sponsors are involved in the research process of this project.
CR Abrial C, 2015, BRIT J PHARMACOL, V172, P4319, DOI 10.1111/bph.13210
   Bluth MH, 2006, CRIT CARE MED, V34, P188, DOI 10.1097/01.CCM.0000196212.56885.50
   Catrina AI, 2016, IMMUNOL REV, V269, P162, DOI 10.1111/imr.12379
   Chen SJ, 2019, INT J MOL SCI, V20, DOI 10.3390/ijms20061332
   Daien CI, 2012, JOINT BONE SPINE, V79, P471, DOI 10.1016/j.jbspin.2011.10.007
   Diane A, 2014, J ENDOCRINOL, V222, P327, DOI 10.1530/JOE-14-0316
   Firestein GS, 2017, IMMUNITY, V46, P183, DOI 10.1016/j.immuni.2017.02.006
   Francisco V, 2018, FRONT PHYSIOL, V9, DOI 10.3389/fphys.2018.00640
   Fraser DA, 1999, CLIN RHEUMATOL, V18, P394, DOI 10.1007/s100670050125
   Gaber T, 2015, INT REV IMMUNOL, V34, P34, DOI 10.3109/08830185.2014.956358
   Gajewski Michal, 2017, Reumatologia (Warsaw), V55, P94, DOI 10.5114/reum.2017.67605
   Hannemann N, 2017, J IMMUNOL, V198, P3605, DOI 10.4049/jimmunol.1601330
   Hirai T, 2014, J CELL SCI, V127, P3711, DOI 10.1242/jcs.148148
   Hu J., 2016, CHIN J CLIN RATIONAL, V9
   Jao HY, 2016, ENVIRON TOXICOL, V31, P1974, DOI 10.1002/tox.22198
   Jeong MY, 2013, EVID-BASED COMPL ALT, V2013, DOI 10.1155/2013/475386
   Jia ZL, 2016, EXP THER MED, V11, P655, DOI 10.3892/etm.2015.2908
   Jiang M, 2012, EVID-BASED COMPL ALT, V2012, DOI 10.1155/2012/129452
   Kong XY, 2013, PLOS ONE, V8, DOI 10.1371/journal.pone.0077513
   Koufany M, 2014, BIO-MED MATER ENG, V24, pS81, DOI 10.3233/BME-140977
   Lin N, 2007, BIOCHEM PHARMACOL, V73, P136, DOI 10.1016/j.bcp.2006.08.027
   Liu Q, 2017, FRONT PHARMACOL, V8, DOI 10.3389/fphar.2017.00299
   Liu YH, 2016, SCI REP-UK, V6, DOI 10.1038/srep26646
   Machida T, 2017, INFLAMM RES, V66, P999, DOI 10.1007/s00011-017-1083-x
   Marder W, 2013, J AM HEART ASSOC, V2, DOI 10.1161/JAHA.113.000441
   McInnes IB, 2007, NAT REV IMMUNOL, V7, P429, DOI 10.1038/nri2094
   McInnes IB, 2017, LANCET, V389, P2328, DOI 10.1016/S0140-6736(17)31472-1
   Mercer LK, 2017, ANN RHEUM DIS, V76, P386, DOI 10.1136/annrheumdis-2016-209285
   Nov O, 2013, PLOS ONE, V8, DOI 10.1371/journal.pone.0053626
   PATBERG WR, 1989, ARTHRITIS RHEUM, V32, P1627, DOI 10.1002/anr.1780321225
   Presta M, 2009, EUR CYTOKINE NETW, V20, P39, DOI 10.1684/ecn.2009.0155
   ROUBENOFF R, 1994, J CLIN INVEST, V93, P2379, DOI 10.1172/JCI117244
   Ruggeri I, 2012, CLINICOECONOMIC OUTC, V4, P375, DOI 10.2147/CEOR.S36499
   Salisbury JP, 2009, BIOINFORMATION, V3, P303, DOI 10.6026/97320630003303
   Schepetkin IA, 2015, J PHARMACOL EXP THER, V353, P505, DOI 10.1124/jpet.114.220251
   Shahin D, 2011, CLIN MED INSIGHTS-AR, V4, P1, DOI 10.4137/CMAMD.S5951
   Straub RH, 2012, J MOL MED, V90, P523, DOI 10.1007/s00109-012-0861-8
   Suo TC, 2017, SCI REP-UK, V7, DOI 10.1038/srep40529
   Szklarczyk D, 2015, NUCLEIC ACIDS RES, V43, pD447, DOI 10.1093/nar/gku1003
   Vegiopoulos A, 2010, SCIENCE, V328, P1158, DOI 10.1126/science.1186034
   Wang Y., 2017, J TRADIT CHIN MED, V32, P1716
   Xie GQ, 2013, CLIN CHIM ACTA, V423, P116, DOI 10.1016/j.cca.2013.04.019
   Xu HH, 2016, MEDIAT INFLAMM, V2016, DOI 10.1155/2016/8048170
   Yap HY, 2018, CELLS-BASEL, V7, DOI 10.3390/cells7100161
   Yun CH, 2011, PLOS ONE, V6, DOI 10.1371/journal.pone.0028959
   Zhang L, 2015, YONSEI MED J, V56, P1134, DOI 10.3349/ymj.2015.56.4.1134
   Zhang YJ, 2018, ACTA PHARMACOL SIN, V39, P35, DOI 10.1038/aps.2017.56
   Zhang YQ, 2016, ONCOTARGET, V7, P15885, DOI 10.18632/oncotarget.7419
   Zhang YQ, 2015, SCI REP-UK, V5, DOI 10.1038/srep09463
   Zsoldos Z, 2007, J MOL GRAPH MODEL, V26, P198, DOI 10.1016/j.jmgm.2006.06.002
NR 50
TC 3
Z9 4
U1 5
U2 17
PU ACADEMIC PRESS LTD- ELSEVIER SCIENCE LTD
PI LONDON
PA 24-28 OVAL RD, LONDON NW1 7DX, ENGLAND
SN 1043-6618
J9 PHARMACOL RES
JI Pharmacol. Res.
PD MAR
PY 2020
VL 153
AR 104658
DI 10.1016/j.phrs.2020.104658
PG 15
WC Pharmacology & Pharmacy
SC Pharmacology & Pharmacy
GA KW9PM
UT WOS:000521515600010
PM 32001347
DA 2021-07-01
ER

PT J
AU Zhang, DH
   Wu, KL
   Zhang, X
   Deng, SQ
   Peng, B
AF Zhang, Deng-hai
   Wu, Kun-lun
   Zhang, Xue
   Deng, Sheng-qiong
   Peng, Bin
TI In silico screening of Chinese herbal medicines with the potential to
   directly inhibit 2019 novel coronavirus
SO JOURNAL OF INTEGRATIVE MEDICINE-JIM
LA English
DT Article
DE 2019-nCoV; Wuhan coronavirus; Drugs; Chinese herbal; Pneumonia; Natural
   compounds; Molecular docking; Network pharmacology
ID PAPAIN-LIKE PROTEASE; SARS-COV 3CL(PRO); ANTIVIRAL ACTIVITIES; DESIGN;
   DERIVATIVES
AB Objective: In this study we execute a rational screen to identify Chinese medical herbs that are commonly used in treating viral respiratory infections and also contain compounds that might directly inhibit 2019 novel coronavirus (2019-nCoV), an ongoing novel coronavirus that causes pneumonia.
   Methods: There were two main steps in the screening process. In the first step we conducted a literature search for natural compounds that had been biologically confirmed as against sever acute respiratory syndrome coronavirus or Middle East respiratory syndrome coronavirus. Resulting compounds were cross-checked for listing in the Traditional Chinese Medicine Systems Pharmacology Database. Compounds meeting both requirements were subjected to absorption, distribution, metabolism and excretion (ADME) evaluation to verify that oral administration would be effective. Next, a docking analysis was used to test whether the compound had the potential for direct 2019-nCoV protein interaction. In the second step we searched Chinese herbal databases to identify plants containing the selected compounds. Plants containing 2 or more of the compounds identified in our screen were then checked against the catalogue for classic herbal usage. Finally, network pharmacology analysis was used to predict the general in vivo effects of each selected herb.
   Results: Of the natural compounds screened, 13 that exist in traditional Chinese medicines were also found to have potential anti-2019-nCoV activity. Further, 125 Chinese herbs were found to contain 2 or more of these 13 compounds. Of these 125 herbs, 26 are classically catalogued as treating viral respiratory infections. Network pharmacology analysis predicted that the general in vivo roles of these 26 herbal plants were related to regulating viral infection, immune/inflammation reactions and hypoxia response.
   Conclusion: Chinese herbal treatments classically used for treating viral respiratory infection might contain direct anti-2019-nCoV compounds. (C) 2020 Shanghai Changhai Hospital. Published by Elsevier B.V. All rights reserved.
C1 [Zhang, Deng-hai; Zhang, Xue; Peng, Bin] Secondary Mil Med Univ, Shanghai Pudong Gongli Hosp, Shanghai Hlth Commiss Key Lab Artificial Intellig, Sino French Cooperat Cent Lab, Shanghai 200135, Peoples R China.
   [Wu, Kun-lun] Secondary Mil Med Univ, Shanghai Pudong Gongli Hosp, Dept Tradit Chinese Med, Shanghai 200135, Peoples R China.
   [Deng, Sheng-qiong] Secondary Mil Med Univ, Shanghai Pudong Gongli Hosp, Dept Res Affair Management, Shanghai 200135, Peoples R China.
RP Zhang, DH (corresponding author), Secondary Mil Med Univ, Shanghai Pudong Gongli Hosp, Shanghai Hlth Commiss Key Lab Artificial Intellig, Sino French Cooperat Cent Lab, Shanghai 200135, Peoples R China.
EM shanghai_zhang@hotmail.com
FU Shanghai Leading Talent Grants in Medicine [2019LG26]; Shanghai
   Traditional Chinese Medicine Content Construction Innovation Project
   [ZY3-CCCX-3-7001]; Shanghai Gongil Hospital [GLBH2017002]
FX This work is supported by Shanghai Leading Talent Grants in Medicine
   (No. 2019LG26), Shanghai Traditional Chinese Medicine Content
   Construction Innovation Project (No. ZY3-CCCX-3-7001) and Postdoctoral
   Funding of Shanghai Gongil Hospital (No. GLBH2017002).
CR Anand K, 2003, SCIENCE, V300, P1763, DOI 10.1126/science.1085658
   Bhoj VG, 2009, NATURE, V458, P430, DOI 10.1038/nature07959
   Chen LL, 2006, BIOORGAN MED CHEM, V14, P8295, DOI 10.1016/j.bmc.2006.09.014
   Chen Z, 2004, PHYTOTHER RES, V18, P592, DOI 10.1002/ptr.1485
   Hoever G, 2005, J MED CHEM, V48, P1256, DOI 10.1021/jm0493008
   Hu W, 2019, EVID-BASED COMPL ALT, V2019, DOI 10.1155/2019/5276865
   Isaacson MK, 2009, CELL HOST MICROBE, V5, P559, DOI 10.1016/j.chom.2009.05.012
   Kesel AJ, 2005, CURR MED CHEM, V12, P2095, DOI 10.2174/0929867054637644
   Kim JY, 2018, INT J ANTIMICROB AG, V52, P730, DOI 10.1016/j.ijantimicag.2018.05.003
   Lai LH, 2006, CURR PHARM DESIGN, V12, P4555, DOI 10.2174/138161206779010396
   Li SY, 2005, ANTIVIR RES, V67, P18, DOI 10.1016/j.antiviral.2005.02.007
   Li WH, 2003, NATURE, V426, P450, DOI 10.1038/nature02145
   Liu B, 2005, J COMPUT CHEM, V26, P484, DOI 10.1002/jcc.20186
   Mukherjee P, 2011, J CHEM INF MODEL, V51, P1376, DOI 10.1021/ci1004916
   Paraskevis D, 2020, INFECT GENET EVOL, V79, DOI 10.1016/j.meegid.2020.104212
   Park JY, 2017, J ENZYM INHIB MED CH, V32, P504, DOI 10.1080/14756366.2016.1265519
   Park JY, 2016, J ENZYM INHIB MED CH, V31, P23, DOI 10.3109/14756366.2014.1003215
   Park JY, 2013, BIOORGAN MED CHEM, V21, P3730, DOI 10.1016/j.bmc.2013.04.026
   Park JY, 2012, BIOORGAN MED CHEM, V20, P5928, DOI 10.1016/j.bmc.2012.07.038
   Ratia K, 2006, P NATL ACAD SCI USA, V103, P5717, DOI 10.1073/pnas.0510851103
   Rizvi SMD, 2013, EXCLI J, V12, P831
   Ryu YB, 2010, BIOORG MED CHEM LETT, V20, P1873, DOI 10.1016/j.bmcl.2010.01.152
   Shen L, 2019, J VIROL, V93, DOI 10.1128/JVI.00023-19
   Song YH, 2014, BIOL PHARM BULL, V37, P1021, DOI 10.1248/bpb.b14-00026
   Tian H Y, 2020, Zhonghua Yu Fang Yi Xue Za Zhi, V54, pE001, DOI 10.3760/cma.j.issn.0253-9624.2020.0001
   Wang SQ, 2007, AMINO ACIDS, V33, P129, DOI 10.1007/s00726-006-0403-1
   Wen CC, 2007, J MED CHEM, V50, P4087, DOI 10.1021/jm070295s
   World Health organization (WHO)Statement on the second meeting of the International Health Regulations, 2020, EM COMM REG OUTBR NO
   Wu CY, 2004, P NATL ACAD SCI USA, V101, P10012, DOI 10.1073/pnas.0403596101
   Xu YH, 2004, J BIOL CHEM, V279, P49414, DOI 10.1074/jbc.M408782200
   Zhang WJ, 2019, FRONT PHARMACOL, V10, DOI 10.3389/fphar.2019.00743
   Zhou P, 2020, NATURE, V579, P270, DOI 10.1038/s41586-020-2012-7
NR 32
TC 158
Z9 161
U1 14
U2 55
PU ELSEVIER
PI AMSTERDAM
PA RADARWEG 29, 1043 NX AMSTERDAM, NETHERLANDS
SN 2095-4964
J9 J INTEGR MED-JIM
JI J. Integr. Med.-JIM
PD MAR
PY 2020
VL 18
IS 2
BP 152
EP 158
DI 10.1016/j.joim.2020.02.005
PG 7
WC Integrative & Complementary Medicine
SC Integrative & Complementary Medicine
GA KU8WN
UT WOS:000519993900006
PM 32113846
OA Green Published, Other Gold
DA 2021-07-01
ER

PT J
AU Guo, X
   Ji, JY
   Feng, ZT
   Hou, XQ
   Luo, YN
   Mei, ZG
AF Guo Xiang
   Ji Jinyu
   Feng Zhitao
   Hou Xiaoqiang
   Luo Yanan
   Mei Zhigang
TI A network pharmacology approach to explore the potential targets
   underlying the effect of sinomenine on rheumatoid arthritis
SO INTERNATIONAL IMMUNOPHARMACOLOGY
LA English
DT Article
DE Sinomenine; Rheumatoid arthritis; Network pharmacology; Enrichment
   analysis
ID SYNOVIAL FIBROBLASTS; CELL JUNCTIONS; DRUG-TREATMENT; WEB SERVER;
   MECHANISMS; EXPRESSION; DISEASE; KINASE; IDENTIFICATION; PERMEABILITY
AB Objective: To explore the potential targets underlying the effect of sinomenine (SIN) on rheumatoid arthritis (RA) by utilizing a network pharmacology approach.
   Methods: SIN and its drug targets were identified using network analysis followed by experimental validation. First, the Pharmmapper, UniProt and GeneCards databases were mined for information relevant to the prediction of SIN targets and RA-related targets. Second, the SIN-target gene and SIN-RA target gene networks were created in Cytoscape software followed by the collection of the candidate targets of each component by R software. Eventually, the key targets and enriched pathways were examined by Gene Ontology (GO) and Kyoto Encyclopedia of Genes and Genomes (KEGG) pathway enrichment analysis.
   Results: Sixty-seven potential targets of SIN and 3797 related targets involved in RA were subjected to network analysis, and the 20 intersection targets indicated the principal pathways linked to RA. Additionally, 16 key targets, which were linked to more than three genes, were determined to be crucial genes. GO analysis showed that 14 biological processes, 5 cellular components and 2 molecular functions were identified, when corrected by a P value <= 0.01. Seven related signaling pathways were identified by KEGG analysis, when corrected according to a Bonferroni P value <= 0.05.
   Conclusion The present study explored the potential targets and signaling pathways of SIN during the treatment of RA, which may help to illustrate the mechanism (s) involved in the action of SIN and may provide a better understanding of its anti-rheumatoid arthritis effects in terms of inhibiting angiogenesis, synovial hyperplasia, and bone destruction.
C1 [Guo Xiang; Ji Jinyu; Feng Zhitao; Luo Yanan; Mei Zhigang] China Three Gorges Univ, Third Grade Pharmacol Lab Chinese Med Approved St, Med Coll, Yichang 443002, Hubei, Peoples R China.
   [Feng Zhitao; Hou Xiaoqiang] China Three Gorges Univ, Inst Rheumatol, Coll Clin Med Sci 1, Yichang 443003, Hubei, Peoples R China.
RP Feng, ZT; Mei, ZG (corresponding author), China Three Gorges Univ, Third Grade Pharmacol Lab Chinese Med Approved St, Med Coll, Yichang 443002, Hubei, Peoples R China.
EM fengzhitao2008@126.com; meizhigang@ctgu.edu.cn
RI 冯, 焘/AAA-3824-2021
FU National Natural Science Foundation of ChinaNational Natural Science
   Foundation of China (NSFC) [81703783]; Hubei Provincial Natural Science
   Foundation, China [2017CFB126]
FX This project was supported by grants from National Natural Science
   Foundation of China (No. 81703783) and the Hubei Provincial Natural
   Science Foundation, China (No. 2017CFB126).
CR Adam O, 2003, RHEUMATOL INT, V23, P27, DOI 10.1007/s00296-002-0234-7
   Ali AMMT, 2017, J ETHNOPHARMACOL, V197, P87, DOI 10.1016/j.jep.2016.06.047
   Bakharevski Olga, 1999, Inflammopharmacology, V7, P351, DOI 10.1007/s10787-999-0029-5
   Bazzoni G, 2004, PHYSIOL REV, V84, P869, DOI 10.1152/physrev.00035.2003
   Boezio B, 2017, MOL INFORM, V36, DOI 10.1002/minf.201700048
   Bu DD, 2019, BIOMED PHARMACOTHER, V118, DOI 10.1016/j.biopha.2019.109234
   Burmester GR, 2017, LANCET, V389, P2338, DOI 10.1016/S0140-6736(17)31491-5
   Cahill CM, 2008, J BIOL CHEM, V283, P25900, DOI 10.1074/jbc.M707692200
   Cerutti C, 2017, EXP CELL RES, V358, P31, DOI 10.1016/j.yexcr.2017.06.003
   Chen SJ, 2019, INT J MOL SCI, V20, DOI 10.3390/ijms20061332
   Chen X, 2020, PLATELETS, V31, P112, DOI 10.1080/09537104.2019.1584669
   Chrzanowska-Wodnicka M, 2013, EXP CELL RES, V319, P2350, DOI 10.1016/j.yexcr.2013.07.022
   Chrzanowska-Wodnicka M, 2010, VASC PHARMACOL, V53, P1, DOI 10.1016/j.vph.2010.03.003
   Cremasco V, 2008, ARTHRITIS RHEUM-US, V58, P2712, DOI 10.1002/art.23757
   Cross M, 2014, ANN RHEUM DIS, V73, P1316, DOI 10.1136/annrheumdis-2013-204627
   de Groot L, 2011, ARTHRITIS RES THER, V13, DOI 10.1186/ar3538
   de Zoeten EF, 2011, MOL CELL BIOL, V31, P2066, DOI 10.1128/MCB.05155-11
   Dejana E, 2013, PROG MOL BIOL TRANSL, V116, P119, DOI 10.1016/B978-0-12-394311-8.00006-6
   Dejana E, 2009, DEV CELL, V16, P209, DOI 10.1016/j.devcel.2009.01.004
   Deng JL, 2019, FRONT GENET, V10, DOI 10.3389/fgene.2019.00695
   Elshabrawy HA, 2015, ANGIOGENESIS, V18, P433, DOI 10.1007/s10456-015-9477-2
   Feng ZT, 2019, BIOMED PHARMACOTHER, V113, DOI 10.1016/j.biopha.2019.108759
   Gao C.X., 2017, RHEUMATISM ARTHRITIS, V6, P72, DOI [10.3969/j.issn.2095-4174.2017.02.019., DOI 10.3969/J.ISSN.2095-4174.2017.02.019.]
   Gao Min, 2013, Sheng Wu Yi Xue Gong Cheng Xue Za Zhi, V30, P567
   Gonzalez-Mariscal L, 2008, BBA-BIOMEMBRANES, V1778, P729, DOI 10.1016/j.bbamem.2007.08.018
   Gulati M., 2018, MEDICINE, V46, P211, DOI [10.1016/j.mpmed.2018.01.008, DOI 10.1016/J.MPMED.2018.01.008]
   da Mota LMH, 2013, REV BRAS REUMATOL, V53, P158, DOI 10.1590/S0482-50042013000200004
   Hopkins AL, 2008, NAT CHEM BIOL, V4, P682, DOI 10.1038/nchembio.118
   Hoppe B, 2012, NAT REV RHEUMATOL, V8, P738, DOI 10.1038/nrrheum.2012.184
   [黄娴倩 Huang Xianqian], 2012, [中华风湿病学杂志, Chinese Journal of Rheumatology], V16, P679
   JATONOGAY K, 1994, MOL MICROBIOL, V14, P917, DOI 10.1111/j.1365-2958.1994.tb01327.x
   Kanchanawong P, 2010, NATURE, V468, P580, DOI 10.1038/nature09621
   Kitamura T, 2005, AM J PHYSIOL-CELL PH, V289, pC82, DOI 10.1152/ajpcell.00486.2004
   Kurko J, 2013, CLIN REV ALLERG IMMU, V45, P170, DOI 10.1007/s12016-012-8346-7
   Lee N, 2019, FRONT IMMUNOL, V10, DOI 10.3389/fimmu.2019.00270
   Lee SY, 2013, ARTHRITIS RES THER, V15, DOI 10.1186/ar4179
   Leech MT, 2013, CURR OPIN PHARMACOL, V13, P565, DOI 10.1016/j.coph.2013.04.001
   Li GQ, 2019, HUM GENE THER, V30, P1008, DOI 10.1089/hum.2018.212
   Li S, 2013, CHIN J NAT MEDICINES, V11, P110, DOI [10.3724/SP.J.1009.2013.00110, 10.1016/S1875-5364(13)60037-0]
   Li X., 2016, CHIN J IMMUNOL, V32, P1387, DOI [10.3969/j.issn.1000-484X, DOI 10.3969/J.ISSN.1000-484X]
   Li X., 2013, PLOS ONE, V8, DOI [10.1371/joumal.pone.0074274., DOI 10.1371/JOUMAL.PONE.0074274.]
   Liu SH, 2015, DRUG SAFETY, V38, P117, DOI 10.1007/s40264-014-0250-z
   Liu XF, 2010, NUCLEIC ACIDS RES, V38, pW609, DOI 10.1093/nar/gkq300
   Liu-ting W., 2014, J CLIN ONCOL, V20, P331, DOI [10.11735/j.issn, DOI 10.11735/J.ISSN.1671-170X.2014.04.8015.]
   Lu L, 2016, CANCER MED-US, V5, P3544, DOI 10.1002/cam4.946
   Lv J, 2015, MOL BIOL REP, V42, P441, DOI 10.1007/s11033-014-3785-2
   Marquez A, 2016, EXPERT REV MOL DIAGN, V16, P663, DOI 10.1080/14737159.2016.1174579
   Mizukami J, 2002, MOL CELL BIOL, V22, P992, DOI 10.1128/MCB.22.4.992-1000.2002
   Muller WA, 2011, ANNU REV PATHOL-MECH, V6, P323, DOI 10.1146/annurev-pathol-011110-130224
   Ortiz-Rodriguez JM, 2019, PLOS ONE, V14, DOI 10.1371/journal.pone.0213420
   Pavlopoulos GA, 2018, GIGASCIENCE, V7, DOI 10.1093/gigascience/giy014
   Perlman H, 2000, J IMMUNOL, V164, P5227, DOI 10.4049/jimmunol.164.10.5227
   Shawky E, 2019, J ETHNOPHARMACOL, V238, DOI 10.1016/j.jep.2019.111826
   Shi XQ, 2019, J ETHNOPHARMACOL, V235, P227, DOI 10.1016/j.jep.2019.01.027
   Singh S, 2016, INTERDISCIP SCI, V8, P122, DOI 10.1007/s12539-015-0108-9
   Smolen JS, 2016, LANCET, V388, P1984
   Song B, 2019, INT IMMUNOPHARMACOL, V74, DOI 10.1016/j.intimp.2019.105685
   Song H, 2019, INT J NANOMED, V14, P3177, DOI 10.2147/IJN.S188842
   Sun C, 2016, BIOCHEM BIOPH RES CO, V471, P553, DOI 10.1016/j.bbrc.2016.02.033
   Sun Y, 2014, INT IMMUNOPHARMACOL, V18, P135, DOI 10.1016/j.intimp.2013.11.014
   Swanson CD, 2009, NAT REV RHEUMATOL, V5, P317, DOI 10.1038/nrrheum.2009.82
   Szklarczyk D, 2017, NUCLEIC ACIDS RES, V45, pD362, DOI 10.1093/nar/gkw937
   Szklarczyk D, 2015, NUCLEIC ACIDS RES, V43, pD447, DOI 10.1093/nar/gku1003
   Tarrant TK, 2008, CLIN IMMUNOL, V129, P115, DOI 10.1016/j.clim.2008.06.008
   Tawa H, 2010, CIRC RES, V106, P1731, DOI 10.1161/CIRCRESAHA.110.216747
   Venkatesha SH, 2011, BIOORGAN MED CHEM, V19, P21, DOI 10.1016/j.bmc.2010.10.053
   Vroon A, 2004, J LEUKOCYTE BIOL, V75, P698, DOI 10.1189/jlb.0703320
   Walsh MC, 2014, FRONT IMMUNOL, V5, DOI 10.3389/fimmu.2014.00511
   Wang X, 2017, NUCLEIC ACIDS RES, V45, pW356, DOI 10.1093/nar/gkx374
   Wei SZ, 2019, MOL GENET GENOMICS, V294, P1159, DOI 10.1007/s00438-019-01569-5
   Wilsdon TD, 2017, AUST PRESCR, V40, P51, DOI 10.18773/austprescr.2017.012
   Wu Y.S., PLOS ONE, V11
   Xu Chao, 2017, China Journal of Traditional Chinese Medicine and Pharmacy, V32, P1673
   Xu XX, 2018, DRUG DES DEV THER, V12, P967, DOI 10.2147/DDDT.S161904
   Zampeli E, 2015, J AUTOIMMUN, V65, P1, DOI 10.1016/j.jaut.2015.10.003
   Zeng Q, 2019, BIOMED PHARMACOTHER, V120, DOI 10.1016/j.biopha.2019.109370
   Zhang HG, 2001, ARTHRITIS RHEUM-US, V44, P1555, DOI 10.1002/1529-0131(200107)44:7<1555::AID-ART279>3.0.CO;2-M
   Zhang JY, 2019, J ETHNOPHARMACOL, V229, P104, DOI 10.1016/j.jep.2018.10.004
   Zhang JY, 2019, FRONT PHARMACOL, V10, DOI 10.3389/fphar.2019.00650
   Zhao J, 2019, PHARMACOL RES, V147, DOI 10.1016/j.phrs.2019.104365
   Zhao XX, 2012, PHARM BIOL, V50, P1053, DOI 10.3109/13880209.2012.656847
   Zheng SH, 2012, J CELL MOL MED, V16, P296, DOI 10.1111/j.1582-4934.2011.01305.x
   Zhou JW, 2019, EVID-BASED COMPL ALT, V2019, DOI 10.1155/2019/4202563
NR 83
TC 11
Z9 13
U1 3
U2 9
PU ELSEVIER
PI AMSTERDAM
PA RADARWEG 29, 1043 NX AMSTERDAM, NETHERLANDS
SN 1567-5769
EI 1878-1705
J9 INT IMMUNOPHARMACOL
JI Int. Immunopharmacol.
PD MAR
PY 2020
VL 80
AR 106201
DI 10.1016/j.intimp.2020.106201
PG 10
WC Immunology; Pharmacology & Pharmacy
SC Immunology; Pharmacology & Pharmacy
GA KT0NX
UT WOS:000518708400052
PM 31972421
OA Other Gold
DA 2021-07-01
ER

PT J
AU Song, XQ
   Zhang, Y
   Dai, EQ
   Wang, L
   Du, HT
AF Song, Xinqiang
   Zhang, Yu
   Dai, Erqin
   Wang, Lei
   Du, Hongtao
TI Prediction of triptolide targets in rheumatoid arthritis using network
   pharmacology and molecular docking
SO INTERNATIONAL IMMUNOPHARMACOLOGY
LA English
DT Article
DE Triptolide; Rheumatoid arthritis; Ingenuity pathway analysis; Network
   pharmacology; Molecular docking
ID DITERPENOID TRIEPOXIDE; GENE-EXPRESSION; DRUG DISCOVERY; SUPPRESSES;
   STRATEGIES; NEUROINFLAMMATION; ACTIVATION; INHIBITORS; MODEL
AB Network pharmacology is a novel approach that uses bioinformatics to predict and identify multiple drug targets and interactions in disease. Here, we used network pharmacology to investigate the mechanism by which triptolide acts in rheumatoid arthritis (RA). We first searched public databases for genes and proteins known to be associated with RA, as well as those predicted to be targets of triptolide, and then used Ingenuity Pathway Analysis (IPA) to identify enriched gene pathways and networks. Networks and pathways that overlapped between RA-associated proteins and triptolide target proteins were then used to predict candidate protein targets of triptolide in RA. The following proteins were found to occur in both RA-associated networks and triptolide target networks: CD274, RELA, MCL1, MAPK8, CXCL8, STAT1, STAT3, c-JUN, JNK, c-Fos, NF-kappa B, and TNF-alpha. Docking studies suggested that triptolide can fit in the binding pocket of the six top candidate triptolide target proteins (CD274, RELA, MCL1, MAPK8, CXCL8 and STAT1). The overlapping pathways were activation of Th1 and Th2 cells, macrophages, fibroblasts and endothelial cells in RA, while the overlapping networks were involved in cellular movement, hematological system development and function, immune cell trafficking, cell-to-cell signaling and interaction, inflammatory response, cellular function and maintenance, and cell death and survival. These results show that network pharmacology can be used to generate hypotheses about how triptolide exerts therapeutic effects in RA. Network pharmacology may be a useful method for characterizing multi-target drugs in complex diseases.
C1 [Song, Xinqiang; Zhang, Yu; Dai, Erqin; Wang, Lei; Du, Hongtao] Xinyang Normal Univ, Dept Biol Sci, Xinyang 464000, Peoples R China.
   [Song, Xinqiang] Inst Conservat & Utilizat Agrobioresources Dabie, Xinyang 464000, Peoples R China.
RP Song, XQ; Du, HT (corresponding author), Xinyang Normal Univ, Dept Biol Sci, Xinyang 464000, Peoples R China.
EM xqsong2012@126.com; duhongtao8410@163.com
FU National Natural Science Foundation of ChinaNational Natural Science
   Foundation of China (NSFC) [U1804179]; Henan Science and Technology
   Innovation Team; Investigation on Plant Resources in Dabie Mountains
   [2017083]; Study and Utilization of Active Components of Special plants
   [2017083]; Nanhu Scholars Program for Young Scholars of Xinyang Normal
   University [2018001]
FX This study was supported by the National Natural Science Foundation of
   China (grant no. U1804179), the Henan Science and Technology Innovation
   Team, the Investigation on Plant Resources in Dabie Mountains and the
   Study and Utilization of Active Components of Special plants (grant no.
   2017083), and the Nanhu Scholars Program for Young Scholars of Xinyang
   Normal University (grant no. 2018001).
CR Abbasi M, 2019, J CELL PHYSIOL, V234, P10018, DOI 10.1002/jcp.27860
   Al Mahmud Rasel, 2018, Methods Mol Biol, V1825, P3, DOI 10.1007/978-1-4939-8639-2_1
   Alam J, 2017, BIOMED PHARMACOTHER, V92, P615, DOI 10.1016/j.biopha.2017.05.055
   Burmester GR, 2017, LANCET, V389, P2338, DOI 10.1016/S0140-6736(17)31491-5
   Cecchi I, 2018, AUTOIMMUN REV, V17, P1138, DOI 10.1016/j.autrev.2018.06.006
   Cheung TT, 2017, SEMIN IMMUNOPATHOL, V39, P487, DOI 10.1007/s00281-017-0623-3
   Conigliaro P, 2019, AUTOIMMUN REV, V18, P706, DOI 10.1016/j.autrev.2019.05.007
   Deane KD, 2019, CLIN THER, V41, P1256, DOI 10.1016/j.clinthera.2019.04.028
   Di Y. M., 2011, MED CHEM, V10, P92, DOI [DOI 10.2174/1871523011107020092, DOI 10.2174/187152111795508270]
   Dong Y, 2017, CURR PHARM DESIGN, V23, P1070, DOI 10.2174/1381612823666161122141755
   Fan D., 2018, INT J MOL SCI, V19
   Fan DP, 2016, INT J MOL SCI, V17, DOI 10.3390/ijms17040498
   Geng Y, 2012, PHYTOTHER RES, V26, P337, DOI 10.1002/ptr.3538
   Hao DC, 2014, DRUG DEVELOP RES, V75, P299, DOI 10.1002/ddr.21214
   Hopkins AL, 2008, NAT CHEM BIOL, V4, P682, DOI 10.1038/nchembio.118
   Hu KB, 2002, PLANTA MED, V68, P368, DOI 10.1055/s-2002-26737
   Hu XF, 2017, BRAIN BEHAV IMMUN, V64, P180, DOI 10.1016/j.bbi.2017.03.005
   Huang A, 2019, EVID-BASED COMPL ALT, V2019, DOI 10.1155/2019/5191362
   Huang Y., 2018, CNS NEUROL DISORD DR
   Huang YC, 2016, INT INTEG REL WRKSP, P6, DOI 10.1109/IIRW.2016.7904889
   Kohler BM, 2019, J CLIN MED, V8, DOI 10.3390/jcm8070938
   Kong XY, 2013, PLOS ONE, V8, DOI 10.1371/journal.pone.0077513
   KUPCHAN SM, 1972, J AM CHEM SOC, V94, P7194, DOI 10.1021/ja00775a078
   Lee WY, 2014, BIOMED RES INT, V2014, DOI 10.1155/2014/528018
   Li P, 2014, J ETHNOPHARMACOL, V151, P93, DOI 10.1016/j.jep.2013.07.001
   Li S, 2014, EVID-BASED COMPL ALT, V2014, DOI 10.1155/2014/138460
   Li S, 2013, CHIN J NAT MEDICINES, V11, P110, DOI [10.3724/SP.J.1009.2013.00110, 10.1016/S1875-5364(13)60037-0]
   Li XJY, 2014, J ETHNOPHARMACOL, V155, P67, DOI 10.1016/j.jep.2014.06.006
   Liacini A, 2005, BIOCHEM BIOPH RES CO, V327, P320, DOI 10.1016/j.bbrc.2004.12.020
   Liang J, 2013, MOL MED REP, V7, P1442, DOI 10.3892/mmr.2013.1389
   Lin N, 2001, ARTHRITIS RHEUM-US, V44, P2193, DOI 10.1002/1529-0131(200109)44:9&lt;2193::AID-ART373&gt;3.0.CO;2-5
   Lin N, 2007, BIOCHEM PHARMACOL, V73, P136, DOI 10.1016/j.bcp.2006.08.027
   Liu CF, 2013, EVID-BASED COMPL ALT, V2013, DOI 10.1155/2013/626038
   Liu QY, 2011, INT IMMUNOPHARMACOL, V11, P377, DOI 10.1016/j.intimp.2011.01.012
   Luo D, 2019, FRONT MED-PRC, V13, P556, DOI 10.1007/s11684-018-0649-5
   Ma J, 2007, PHYTOCHEMISTRY, V68, P1172, DOI 10.1016/j.phytochem.2007.02.021
   Martin MN, 2019, J PHYS CHEM C, V123, P10, DOI 10.1021/acs.jpcc.8b07553
   Moudgil KD, 2014, EXPERT REV CLIN IMMU, V10, P819, DOI 10.1586/1744666X.2014.917963
   Nemtsova MV, 2019, FRONT GENET, V10, DOI 10.3389/fgene.2019.00570
   Ning K, 2017, BIOMED RES INT, V2017, DOI 10.1155/2017/7573904
   Rayon A, 2009, BIOINFORMATION, V3, P263, DOI 10.6026/97320630003263
   Ru JL, 2014, J CHEMINFORMATICS, V6, DOI 10.1186/1758-2946-6-13
   Sanadgol N, 2018, TOXICOL APPL PHARM, V342, P86, DOI 10.1016/j.taap.2018.01.023
   Silvagni E., 2019, CLIN EXP RHEUMATOL
   Tasneem S, 2019, PHARMACOL RES, V139, P126, DOI 10.1016/j.phrs.2018.11.001
   Wang YL, 2017, NUCLEIC ACIDS RES, V45, pD955, DOI 10.1093/nar/gkw1118
   Xu HT, 2019, EUR J MED CHEM, V164, P342, DOI 10.1016/j.ejmech.2018.12.058
   Yang YL, 2016, INT IMMUNOPHARMACOL, V41, P8, DOI 10.1016/j.intimp.2016.10.005
   Zhang B, 2013, EVID-BASED COMPL ALT, V2013, DOI 10.1155/2013/456747
   Zhang W, 2017, J NATL MED ASSOC, V109, P142, DOI 10.1016/j.jnma.2017.02.007
   Zhang Y, 2010, J IMMUNOL, V184, P3866, DOI 10.4049/jimmunol.0903417
   Zhao P, 2018, MOL MED REP, V17, P5247, DOI 10.3892/mmr.2018.8480
   Zheng CL, 2014, MOL DIVERS, V18, P621, DOI 10.1007/s11030-014-9521-y
   Zhou W, 2016, INT J MOL SCI, V17, DOI 10.3390/ijms17020246
NR 54
TC 7
Z9 8
U1 7
U2 43
PU ELSEVIER
PI AMSTERDAM
PA RADARWEG 29, 1043 NX AMSTERDAM, NETHERLANDS
SN 1567-5769
EI 1878-1705
J9 INT IMMUNOPHARMACOL
JI Int. Immunopharmacol.
PD MAR
PY 2020
VL 80
AR 106179
DI 10.1016/j.intimp.2019.106179
PG 8
WC Immunology; Pharmacology & Pharmacy
SC Immunology; Pharmacology & Pharmacy
GA KT0NX
UT WOS:000518708400050
PM 31972422
DA 2021-07-01
ER

PT J
AU Li, ZL
   Zuo, LH
   Shi, YY
   Tian, DS
   Liu, LW
   Yang, YT
   Zhou, L
   Zhang, XJ
   Kang, J
   Hao, XJ
   Yuan, CM
   Sun, Z
AF Li, Zhuolun
   Zuo, Lihua
   Shi, Yingying
   Tian, Dongsong
   Liu, Liwei
   Yang, Yantao
   Zhou, Lin
   Zhang, Xiaojian
   Kang, Jian
   Hao, Xiaojiang
   Yuan, Chunmao
   Sun, Zhi
TI Combination of high-resolution accurate mass spectrometry and network
   pharmacology provides a new method for the chemical constituents' study
   and target prediction in vivo of Garcinia multiflora
SO JOURNAL OF SEPARATION SCIENCE
LA English
DT Article
DE chemical constituents; mass spectrometry; network pharmacology; target
   prediction in vivo; traditional Chinese medicine
ID COLORECTAL-CANCER; EXPRESSION; MIGRATION; GROWTH
AB Garcinia multiflora is a kind of evergreen tree which is widely distributed in the south of China. However, few researches focused on the constituents in different parts of G. multiflora as well as their potential targets and pathways in vivo. To clarify the chemical constituents of G. multiflora rapidly and predict the potential targets as well as pathways in vivo that this plant may have effects on, a feasible and accurate strategy was developed to identify the chemical constituents in fruits, leaves, and branches of G. multiflora by ultra-high performance liquid chromatography with Q-Exactive hybrid quadrupole-orbitrap high-resolution accurate mass spectrometry. Network pharmacology was then employed and a "compounds-targets-diseases" network was established. Sixty-one compounds including polycyclic polyprenylated acylphloroglucinols, xanthones, and flavonoids were finally identified in different parts of G. multiflora, and the contents of seven constituents were quantified, respectively. On the basis of the network pharmacology analysis results, compounds in this plant were speculated to have potential pharmacodynamic effect on cancer, inflammatory, respiratory diseases, cardiovascular diseases, and metabolic diseases. This research will provide a new method for the advanced study on the pharmacodynamic materials basis of G. multiflora, and offer valuable evidences for medicinal purpose of this plant.
C1 [Li, Zhuolun; Zuo, Lihua; Shi, Yingying; Liu, Liwei; Yang, Yantao; Zhou, Lin; Zhang, Xiaojian; Kang, Jian; Sun, Zhi] Zhengzhou Univ, Affiliated Hosp 1, Dept Pharm, Zhengzhou 450052, Peoples R China.
   [Li, Zhuolun; Zuo, Lihua; Shi, Yingying; Liu, Liwei; Yang, Yantao; Zhou, Lin; Zhang, Xiaojian; Kang, Jian; Sun, Zhi] Henan Key Lab Precis Clin Pharm, Zhengzhou, Peoples R China.
   [Tian, Dongsong; Hao, Xiaojiang; Yuan, Chunmao] Guizhou Med Univ, State Key Lab Funct & Applicat Med Plants, Guiyang, Peoples R China.
RP Sun, Z (corresponding author), Zhengzhou Univ, Affiliated Hosp 1, Dept Pharm, Zhengzhou 450052, Peoples R China.; Yuan, CM (corresponding author), Guizhou Med Univ, State Key Lab Funct & Applicat Med Plants, Guiyang, Peoples R China.
EM 512012817@qq.com; sunzhi2013@163.com
OI Li, Zhuolun/0000-0002-3950-6805
FU National Natural Science Foundation of ChinaNational Natural Science
   Foundation of China (NSFC) [81502959, 81703666]; Natural Science
   Foundation of Guizhou Province [QKHJ[2015]2016]
FX This work was supported by the National Natural Science Foundation of
   China (81502959 and 81703666) and the Natural Science Foundation of
   Guizhou Province (QKHJ[2015]2016).
CR Bei YQ, 2017, CELL MOL NEUROBIOL, V37, P889, DOI 10.1007/s10571-016-0426-4
   Chen LD, 2018, J ETHNOPHARMACOL, V219, P359, DOI 10.1016/j.jep.2017.12.011
   Fan YM, 2015, ORG LETT, V17, P2066, DOI 10.1021/acs.orglett.5b00588
   Favorskaya I, 2014, TUMOR BIOL, V35, P10295, DOI 10.1007/s13277-014-2348-4
   Hawsawi Y, 2016, ONCOTARGET, V7, P32129, DOI 10.18632/oncotarget.8534
   Hu YY, 2017, J AFFECT DISORDERS, V222, P120, DOI 10.1016/j.jad.2017.06.059
   Huang GL, 2017, CELL CYCLE, V16, P685, DOI 10.1080/15384101.2017.1295180
   Jimenez-Jimenez FJ, 2016, MEDICINE, V95, DOI 10.1097/MD.0000000000004147
   Kowalczyk AE, 2017, ONCOL REP, V38, P201, DOI 10.3892/or.2017.5687
   Lee CC, 2017, PLOS ONE, V12, DOI 10.1371/journal.pone.0173890
   Li JS, 2015, SCI REP-UK, V5, DOI 10.1038/srep15290
   Li P, 2016, J ETHNOPHARMACOL, V194, P658, DOI 10.1016/j.jep.2016.10.052
   Li S, 2018, MOLECULES, V23, DOI 10.3390/molecules23020352
   Li WW, 2017, CELL BIOL INT, V41, P384, DOI 10.1002/cbin.10732
   Liu J, 2017, CELL DEATH DIS, V8, DOI 10.1038/cddis.2017.427
   Liu XF, 2017, AGING CELL, V16, P934, DOI 10.1111/acel.12645
   Luo CF, 2017, PATHOL RES PRACT, V213, P1029, DOI 10.1016/j.prp.2017.08.009
   Ma XH, 2016, EVID-BASED COMPL ALT, V2016, DOI 10.1155/2016/9468087
   Martin JL, 2017, BREAST CANCER RES, V19, DOI 10.1186/s13058-017-0882-x
   Pang HQ, 2018, FRONT PHARMACOL, V9, DOI 10.3389/fphar.2018.00165
   Spindola LM, 2017, J PSYCHIATR RES, V92, P24, DOI 10.1016/j.jpsychires.2017.03.015
   Sun Z, 2017, J SEP SCI, V40, P4453, DOI 10.1002/jssc.201700619
   Ting CW, 2014, CHEM BIODIVERS, V11, P819, DOI 10.1002/cbdv.201300278
   Ting CW, 2012, CHEM BIODIVERS, V9, P99, DOI 10.1002/cbdv.201100006
   Wang SQ, 2019, J SEP SCI, V42, P3330, DOI 10.1002/jssc.201900668
   Zhang HM, 2019, J SEP SCI, V42, P2592, DOI 10.1002/jssc.201900341
NR 26
TC 0
Z9 0
U1 6
U2 15
PU WILEY-V C H VERLAG GMBH
PI WEINHEIM
PA POSTFACH 101161, 69451 WEINHEIM, GERMANY
SN 1615-9306
EI 1615-9314
J9 J SEP SCI
JI J. Sep. Sci.
PD MAR
PY 2020
VL 43
IS 5
BP 978
EP 986
DI 10.1002/jssc.201900755
PG 9
WC Chemistry, Analytical
SC Chemistry
GA KS7MP
UT WOS:000518491100015
PM 31867785
DA 2021-07-01
ER

PT J
AU Chen, XJ
   Wang, RZ
   Meng, W
   Zhang, X
AF Chen, Xiangjing
   Wang, Renzhong
   Meng, Wei
   Zhang, Xin
TI Exploration of the Molecular Mechanism of FUZI (Aconiti Lateralis Radix
   Praeparata) in Allergic Rhinitis Treatment Based on Network Pharmacology
SO MEDICAL SCIENCE MONITOR
LA English
DT Review
DE Allergic Rhinitis; FUZI; Network Pharmacology
ID DRUG DISCOVERY; DIFFERENTIATION; IMMUNOTHERAPY; SUPPRESSION; PATHWAYS
AB FUZI (Aconiti Lateralis Radix Praeparata) is a traditional Chinese medicine herb used extensively for nourishing yang (regarded as the positive, male universal force), which is critical in treatment of allergic rhinitis. In this paper, FUZI was explored based on network pharmacology. The active components of FUZI were screened out, its protein targets were assessed, and the protein interaction network map was built with the differential protein of allergic rhinitis, as an attempt to determine the critical targets of FUZI for treating allergic rhinitis. Subsequently, DAVID was employed to explore the biological function and pathway enrichment to determine the biological pathway of FUZI for treating allergic rhinitis.
   As suggested by the results, FUZI is likely to affect the inhibition of inflammation and the regulation of immunity, probably reducing the incidence of allergic rhinitis, or alleviating nasal discomfort attributed to allergic inflammation. The targets and pathways of FUZI for treating allergic rhinitis assessed by network pharmacology provided a direction for our subsequent studies and may be a novel therapeutic target.
C1 [Chen, Xiangjing; Zhang, Xin] Shandong Univ Tradit Chinese Med, Clin Med Coll 1, Jinan, Shandong, Peoples R China.
   [Wang, Renzhong; Meng, Wei] Shandong Univ Tradit Chinese Med, Affiliated Hosp, Dept Otorhinolaryngol, Jinan, Shandong, Peoples R China.
RP Wang, RZ (corresponding author), Shandong Univ Tradit Chinese Med, Affiliated Hosp, Dept Otorhinolaryngol, Jinan, Shandong, Peoples R China.
EM renz1022@163.com
FU National Natural Science Foundation of ChinaNational Natural Science
   Foundation of China (NSFC) [81974580]
FX This work was financed by a grant from the National Natural Science
   Foundation of China (No. 81974580)
CR Arizmendi N, 2018, BIOCHEM PHARMACOL, V156, P157, DOI 10.1016/j.bcp.2018.08.011
   Ashino S, 2014, J ALLERGY CLIN IMMUN, V133, P1162, DOI 10.1016/j.jaci.2013.10.036
   Bellinger DL, 2018, INT J MOL SCI, V19, DOI 10.3390/ijms19041188
   Berman HM, 2000, NUCLEIC ACIDS RES, V28, P235, DOI 10.1093/nar/28.1.235
   Cai WT, 2016, ANTIVIR RES, V133, P95, DOI 10.1016/j.antiviral.2016.07.020
   Chang TW, 2000, NAT BIOTECHNOL, V18, P157, DOI 10.1038/72601
   Chevalier E, 2012, EUR RESPIR J, V39, P582, DOI 10.1183/09031936.00102610
   Cornejo-Garcia JA, 2016, FRONT PHARMACOL, V7, DOI 10.3389/fphar.2016.00316
   Cox LS, 2017, JAMA-J AM MED ASSOC, V317, P591, DOI 10.1001/jama.2017.0128
   Datta S, 2011, J ALLERGY CLIN IMMUN, V127, P351, DOI 10.1016/j.jaci.2010.11.033
   Fang D, 2019, CELL MOL LIFE SCI
   Howell MD, 2018, ANN ALLERG ASTHMA IM, V120, P367, DOI 10.1016/j.anai.2018.02.012
   Huang DW, 2009, NAT PROTOC, V4, P44, DOI 10.1038/nprot.2008.211
   Huang DW, 2009, NUCLEIC ACIDS RES, V37, P1, DOI 10.1093/nar/gkn923
   Irwin JJ, 2005, J CHEM INF MODEL, V45, P177, DOI 10.1021/ci049714+
   Kelly-Welch AE, 2003, SCIENCE, V300, P1527, DOI 10.1126/science.1085458
   Kim HY, 2018, INFLAMMATION, V41, P1744, DOI 10.1007/s10753-018-0817-4
   Kim S, 2019, NUCLEIC ACIDS RES, V47, pD1102, DOI 10.1093/nar/gky1033
   Lee J, 2015, P NATL ACAD SCI USA, V112, P1529, DOI 10.1073/pnas.1417972112
   Lin J.X, 2018, COLD SPRING HARB PER, V10
   Lipinski CA, 2001, ADV DRUG DELIVER REV, V46, P3, DOI 10.1016/S0169-409X(00)00129-0
   Liu ZY, 2016, SCI REP-UK, V6, DOI 10.1038/srep21146
   Lyons JJ, 2019, IMMUNOL REV, V287, P135, DOI 10.1111/imr.12727
   Mazuc E, 2008, J ALLERGY CLIN IMMUN, V122, P188, DOI 10.1016/j.jaci.2008.04.026
   Milner JD, 2018, FRONT IMMUNOL, V9, DOI 10.3389/fimmu.2018.00719
   Muller B, 2014, CLIN TRANSL ALLERGY, V4, DOI 10.1186/2045-7022-4-2
   Oprea TI, 2000, J COMPUT AID MOL DES, V14, P251, DOI 10.1023/A:1008130001697
   Oprea TI, 2001, J CHEM INF COMP SCI, V41, P1308, DOI 10.1021/ci010366a
   Pihan E, 2012, BIOINFORMATICS, V28, P1540, DOI 10.1093/bioinformatics/bts186
   Ren MY, 2017, J IMMUNOL RES, V2017, DOI 10.1155/2017/8254324
   Richard AC, 2015, J IMMUNOL, V194, P3567, DOI 10.4049/jimmunol.1401220
   Ryu JH, 2013, J ALLERGY CLIN IMMUN, V131, P549, DOI 10.1016/j.jaci.2012.07.050
   Sagar S, 2014, RESP RES, V15, DOI 10.1186/1465-9921-15-46
   Serra-Pages M, 2012, J LEUKOCYTE BIOL, V92, P1155, DOI 10.1189/jlb.0212109
   Shamji MH, 2017, J ALLERGY CLIN IMMUN, V140, P1485, DOI 10.1016/j.jaci.2017.10.010
   Shen Y, 2018, MOL MED REP, V17, P1333, DOI 10.3892/mmr.2017.7988
   Sun FJ, 2019, J ETHNOPHARMACOL, V235, P375, DOI 10.1016/j.jep.2019.02.011
   Sun HJ, 2017, INT J MOL SCI, V18, DOI 10.3390/ijms18040844
   Tang F, 2015, J ETHNOPHARMACOL, V176, P402, DOI 10.1016/j.jep.2015.10.040
   Teixeira HMP, 2017, MOL IMMUNOL, V82, P137, DOI 10.1016/j.molimm.2017.01.001
   Nguyen VS, 2015, J NAT PROD, V78, P208, DOI 10.1021/np5007179
   Wishart DS, 2008, NUCLEIC ACIDS RES, V36, pD901, DOI 10.1093/nar/gkm958
   Wishart DS, 2006, NUCLEIC ACIDS RES, V34, pD668, DOI 10.1093/nar/gkj067
   Wishart DS, 2018, NUCLEIC ACIDS RES, V46, pD1074, DOI 10.1093/nar/gkx1037
   Xirakia C, 2010, AM J RESP CRIT CARE, V181, P1207, DOI 10.1164/rccm.200908-1255OC
   Zhou GH, 2015, J ETHNOPHARMACOL, V160, P173, DOI 10.1016/j.jep.2014.11.043
NR 46
TC 2
Z9 2
U1 2
U2 26
PU INT SCIENTIFIC INFORMATION, INC
PI MELVILLE
PA 150 BROADHOLLOW RD, STE 114, MELVILLE, NY 11747 USA
SN 1643-3750
J9 MED SCI MONITOR
JI Med. Sci. Monitor
PD MAR 1
PY 2020
VL 26
AR e920872
DI 10.12659/MSM.920872
PG 10
WC Medicine, Research & Experimental
SC Research & Experimental Medicine
GA KR3QF
UT WOS:000517532400001
PM 32114589
OA Green Published
DA 2021-07-01
ER

PT J
AU Liu, W
   Zhang, XW
   Mao, B
   Jiang, HL
AF Liu, Wei
   Zhang, Xiawei
   Mao, Bing
   Jiang, Hongli
TI Systems pharmacology-based study of Tanreqing injection in airway mucus
   hypersecretion
SO JOURNAL OF ETHNOPHARMACOLOGY
LA English
DT Article
DE Tanreqing injection; Systems pharmacology; Mucus hypersecretion;
   Signaling pathway; Traditional Chinese medicine
ID DIPEPTIDYLPEPTIDASE-IV ACTIVITY; OBSTRUCTIVE PULMONARY-DISEASE; MUCIN
   PRODUCTION; TNF-ALPHA; PROINFLAMMATORY CYTOKINES; EPITHELIAL-CELLS;
   IN-VITRO; INFLAMMATION; EXPRESSION; BAICALEIN
AB Ethnopharmacological relevance: Mucus hypersecretion (MH) is recognized as a key pathophysiological and clinical feature of many airway inflammatory diseases. MUC5AC is a major component of airway mucus. Tanreqing injection (TRQ) is a widely used herbal formula for the treatment of respiratory inflammations for years in China. However, a holistic network pharmacology approach to understanding its therapeutic mechanisms against MH has not been pursued.
   Aim of the study: This study aimed to explore the systems-level potential active compounds and therapeutic mechanisms of TRQ in the treatment of MH.
   Materials and methods: We established systems pharmacology-based strategies comprising compound screenings, target predictions, and pathway identifications to speculate the potential active compounds and therapeutic targets of TRQ. We also applied compound-target and target-disease network analyses to evaluate the possible action mechanisms of TRQ. Then, lipopolysaccharide (LPS)-induced Sprague-Dawley (SD) rat model was constructed to assess the effect of TRQ in the treatment of MH and to validate the possible molecular mechanisms as predicted in systems pharmacology approach.
   Results: The comprehensive compound collection successfully generated 55 compound candidates from TRQ. Among them, 11 compounds with high relevance to the potential targets were defined as representative and potential active ingredients in TRQ formula. Target identification revealed 172 potential targets, including proinflammatory cytokines of tumor necrosis factor alpha(TNF-alpha), interleukin IL-6, and IL-8. Pathway analyses uncovered the possible action of TRQ in the regulation of IL-17 signaling pathway and its downstream protein MUC5AC. Then in vivo experiment indicated that TRQ could significantly inhibit LPS stimulated MUC5AC overproduction as well as the expression of TNF-alpha, IL-6, IL-8, and IL-17A, in both protein and mRNA levels.
   Conclusions: Based on the systems pharmacology method and in vivo experiment, our work provided a general knowledge on the potential active compounds and possible therapeutic targets of TRQ formula in its anti-MH process. This work might suggest directions for further research on TRQ and provide more insight into better understanding the chemical and pharmacological mechanisms of complex herbal prescriptions in a network perspective.
C1 [Liu, Wei; Mao, Bing; Jiang, Hongli] Sichuan Univ, West China Hosp, Dept Integrated Tradit & Western Med, Div Resp Med, 37 Guoxuexiang Lane, Chengdu 610041, Sichuan, Peoples R China.
   [Liu, Wei] Sichuan Univ, West China Hosp, State Key Lab Biotherapy China, Dept Pulm Dis, 1 Keyuansilu Rd, Chengdu 610041, Sichuan, Peoples R China.
   [Zhang, Xiawei] Sichuan Univ, West China Sch Med, Dept Integrated Tradit & Western Med, Div Resp Med, 37 Guoxuexiang Lane, Chengdu 610041, Sichuan, Peoples R China.
RP Jiang, HL (corresponding author), Sichuan Univ, West China Hosp, Dept Integrated Tradit & Western Med, Div Resp Med, 37 Guoxuexiang Lane, Chengdu 610041, Sichuan, Peoples R China.
EM liu_wei0929@163.com; xwzhang0626@foxmail.com; maobing@medmail.com.cn;
   doc_jhl@163.com
OI Zhang, Xia-Wei/0000-0003-4070-9228
FU National Natural Science Foundation of ChinaNational Natural Science
   Foundation of China (NSFC) [81700024]; China Postdoctoral Science
   FoundationChina Postdoctoral Science Foundation [2018M643505];
   PostDoctor Research Project, West China Hospital, Sichuan University
   [2018HXBH039]
FX This work was supported by the National Natural Science Foundation of
   China (grant number 81700024), the China Postdoctoral Science Foundation
   Grant (grant number 2018M643505), and the PostDoctor Research Project,
   West China Hospital, Sichuan University (grant number 2018HXBH039).
CR Bindea G, 2009, BIOINFORMATICS, V25, P1091, DOI 10.1093/bioinformatics/btp101
   Chakir J, 2003, J ALLERGY CLIN IMMUN, V111, P1293, DOI 10.1067/mai.2003.1557
   Chen Y, 2003, J BIOL CHEM, V278, P17036, DOI 10.1074/jbc.M210429200
   Dinda B, 2017, EUR J MED CHEM, V131, P68, DOI 10.1016/j.ejmech.2017.03.004
   Evans CM, 2015, NAT COMMUN, V6, DOI 10.1038/ncomms7281
   Fitzgerald JB, 2006, NAT CHEM BIOL, V2, P458, DOI 10.1038/nchembio817
   Grouzmann E, 2002, FASEB J, V16, P1132, DOI 10.1096/fj.01-0939fje
   Guo QH, 2019, FRONT BIOSCI-LANDMRK, V24, P849, DOI 10.2741/4755
   Hashimoto K, 2004, AM J RESP CRIT CARE, V170, P306, DOI 10.1164/rccm.200301-030OC
   Henness S, 2004, J ALLERGY CLIN IMMUN, V114, P958, DOI 10.1016/j.jaci.2004.06.023
   Honda K, 2016, EXP LUNG RES, V42, P205, DOI 10.1080/01902148.2016.1190796
   Jeffery PK, 2001, AM J RESP CRIT CARE, V164, pS28, DOI 10.1164/ajrccm.164.supplement_2.2106061
   Jiang DP, 2011, J KOREAN MED SCI, V26, P778, DOI 10.3346/jkms.2011.26.6.778
   Jovanovic DV, 1998, J IMMUNOL, V160, P3513
   Kawaguchi M, 2001, J ALLERGY CLIN IMMUN, V108, P804, DOI 10.1067/mai.2001.119027
   Kim YJ, 2018, VIRUSES-BASEL, V10, DOI 10.3390/v10050224
   Ku SK, 2015, BMB REP, V48, P519, DOI 10.5483/BMBRep.2015.48.9.017
   Kwon SH, 2009, PHYTOTHER RES, V23, P1708, DOI 10.1002/ptr.2817
   Landis BN, 2008, RESPIRATION, V75, P89, DOI 10.1159/000106267
   Lee HJ, 2010, BIOMOL THER, V18, P396, DOI 10.4062/biomolther.2010.18.4.396
   Li JS, 2015, SCI REP-UK, V5, DOI 10.1038/srep15290
   Li Q, 2013, INT J MOL MED, V32, P637, DOI 10.3892/ijmm.2013.1434
   Li Qi, 2008, Zhongguo Ying Yong Sheng Li Xue Za Zhi, V24, P120
   Li W, 2010, CHIN J INTEGR MED, V16, P131, DOI 10.1007/s11655-010-0131-y
   Liau PR, 2019, MOLECULES, V24, DOI 10.3390/molecules24112143
   Liu J, 2014, FITOTERAPIA, V93, P105, DOI 10.1016/j.fitote.2013.12.020
   Liu W, 2016, PANDAS AND PEOPLE: COUPLING HUMAN AND NATURAL SYSTEMS FOR SUSTAINABILITY, P120
   Liu ZY, 2016, SCI REP-UK, V6, DOI 10.1038/srep21146
   Loscalzo J, 2007, MOL SYST BIOL, V3, DOI 10.1038/msb4100163
   Lucas CD, 2015, AM J RESP CRIT CARE, V191, P626, DOI 10.1164/rccm.201408-1565OC
   Luo J, 2016, DRUG DES DEV THER, V10, DOI 10.2147/DDDT.S97221
   Oliviero M, 2016, CHEM-BIOL INTERACT, V256, P125, DOI 10.1016/j.cbi.2016.06.024
   Qi ZL, 2013, INFLAMM RES, V62, P845, DOI 10.1007/s00011-013-0639-7
   Ricciotti E, 2011, ARTERIOSCL THROM VAS, V31, P986, DOI 10.1161/ATVBAHA.110.207449
   Rogers DF, 2006, ANN MED, V38, P116, DOI 10.1080/07853890600585795
   Ru JL, 2014, J CHEMINFORMATICS, V6, DOI 10.1186/1758-2946-6-13
   Shannon P, 2003, GENOME RES, V13, P2498, DOI 10.1101/gr.1239303
   Tesfaigzi Y, 2004, AM J PHYSIOL-LUNG C, V286, pL268, DOI 10.1152/ajplung.00172.2003
   Wang IJ, 2007, CLIN OPHTHALMOL, V1, P71
   Wei MM, 2013, IMMUNOPHARM IMMUNOT, V35, P382, DOI 10.3109/08923973.2013.785559
   Yu H, 2012, PLOS ONE, V7, DOI 10.1371/journal.pone.0037608
   Zhong YQ, 2010, J ALTERN COMPLEM MED, V16, P1309, DOI 10.1089/acm.2009.0686
NR 42
TC 8
Z9 8
U1 0
U2 6
PU ELSEVIER IRELAND LTD
PI CLARE
PA ELSEVIER HOUSE, BROOKVALE PLAZA, EAST PARK SHANNON, CO, CLARE, 00000,
   IRELAND
SN 0378-8741
EI 1872-7573
J9 J ETHNOPHARMACOL
JI J. Ethnopharmacol.
PD MAR 1
PY 2020
VL 249
AR 112425
DI 10.1016/j.jep.2019.112425
PG 10
WC Plant Sciences; Chemistry, Medicinal; Integrative & Complementary
   Medicine; Pharmacology & Pharmacy
SC Plant Sciences; Pharmacology & Pharmacy; Integrative & Complementary
   Medicine
GA KO2XO
UT WOS:000515412700053
PM 31765763
OA Other Gold
DA 2021-07-01
ER

PT J
AU Taha, KF
   Khalil, M
   Abubakr, MS
   Shawky, E
AF Taha, Kamilia F.
   Khalil, Marwa
   Abubakr, Marwa S.
   Shawky, Eman
TI Identifying cancer-related molecular targets of Nandina domestica Thunb.
   by network pharmacology-based analysis in combination with chemical
   profiling and molecular docking studies
SO JOURNAL OF ETHNOPHARMACOLOGY
LA English
DT Article
DE Nandina domestica Thunb.; Cytotoxicity; UPLC-MS/MS; Network
   pharmacology; Molecular docking; Pathway analysis
ID CELL-CYCLE ARREST; APOPTOSIS; IDENTIFICATION; MECHANISMS; ALKALOIDS;
   ACID; P53
AB Ethnopharmacological relevance: The fruits of Nandina domestica Thunb. have served as folk medicines in Chinese and Japanese tradition for treatment of several tumors including pharynx tumor and tooth abscess for many years, yet its exact mechanism of action is not yet known.
   Aim of the study: The study targets the identification of the main constituents of the fruits extracts and investigation of their mode of action in cancer therapy via pharmacology-based analysis and molecular docking. Materials and methods: The different extracts of N. domestica Thunb. were analyzed via UPLC-MS/MS for identification of their active constituents. STITCH, DAVID, KEGG and STRING database were utilized for construction of compound-target and compound-target-pathway networks using Cytoscape 3.2.1. Molecular docking analysis of the top hit compounds was performed against the identified top hit molecular targets in the constructed networks. In vitro-testing of Nandina domestica Thunb. against colorectal cancer cell lines was carried out and correlated to the chemical profile of the extract to identify important biomarkers. The ADME properties of the active compounds were also evaluated.
   Results: 22 compounds were identified by UPLC-MS/MS analysis and were forwarded to network pharmacology-based analysis. Results showed the enrichment of 5 compounds and 4 molecular targets in the network namely; AKT1, CASP3, MAPK1 and TP53. The pathway analysis of the identified targets revealed that 15 cancer-related pathways were enriched including colorectal cancer, endometrial cancer and small-cell lung cancer. In-vitro testing of the extracts against colo-rectal cancer cell lines revealed the fractions enriched in the identified hit compounds were indeed the most active as revealed from the HCA-heat-map. ADME results showed that all compounds were drug-like candidates showing acceptable values according to Lipinski's rule.
   Conclusions: Network pharmacology analysis revealed that the compounds isoquercitrin, quercitrin, berberine, chlorogenic acid and caffeic acid showed strong synergistic interactions with the cancer-related targets and pathways. It could be concluded that N. domestica Thunb. constituents affect both apoptosis and Akt-signaling pathways during the stages of early and intermediate adenoma through interaction with the targets CASP3 and MAPK1 (ErC2) while during the stages of late adenoma and carcinoma, the compounds acts through the p53 and ErbB signaling pathways.
C1 [Taha, Kamilia F.; Khalil, Marwa] Natl Org Drug Control & Res, Appl Res Ctr Med Plants, Cairo, Egypt.
   [Abubakr, Marwa S.] Al Azhar Univ, Fac Pharm Girls, Dept Pharmacognosy, Cairo, Egypt.
   [Shawky, Eman] Alexandria Univ, Fac Pharm, Dept Pharmacognosy, Alexandria, Egypt.
RP Shawky, E (corresponding author), Alexandria Univ, Fac Pharm, Dept Pharmacognosy, Alexandria, Egypt.
EM shawkyeman@yahoo.com
OI Samy, Marwa/0000-0003-0798-5394
CR Friesner RA, 2006, J MED CHEM, V49, P6177, DOI 10.1021/jm051256o
   Gogoi B, 2017, MOL BIOSYST, V13, P406, DOI 10.1039/c6mb00807k
   Green CJ, 2008, J BIOL CHEM, V283, P27653, DOI 10.1074/jbc.M802623200
   Guo Z. -Y., 2018, ALTERN MED, P1, DOI [10.1155/2018/8298151.2018, DOI 10.1155/2018/8298151]
   Hell H.E., 2013, FLORA SCHWEIZ ANGREN, P103, DOI [10.1007/978-3-0348-5105-34, DOI 10.1007/978-3-0348-5105-34]
   Hopkins AL, 2008, NAT CHEM BIOL, V4, P682, DOI 10.1038/nchembio.118
   Hoppe H.A, 2018, DROGENKUNDE, P596, DOI [10.1515/9783111643809-016, DOI 10.1515/9783111643809-016]
   IKUTA A, 1988, PHYTOCHEMISTRY, V27, P2143, DOI 10.1016/0031-9422(88)80113-4
   Jo A, 2019, MOLECULES, V24, DOI 10.3390/molecules24091789
   Joerger AC, 2007, ONCOGENE, V26, P2226, DOI 10.1038/sj.onc.1210291
   Knight A., 2014, GUIDE POISONOUS HOUS, P191, DOI [10.1201/b16160-124, DOI 10.1201/B16160-124]
   Li SY, 2014, ELECTRON J QUAL THEO, P1, DOI 10.1007/s10551-014-2167-y
   Liao ML, 2018, PHYTOMEDICINE, V45, P93, DOI 10.1016/j.phymed.2018.04.006
   Lipinski Christopher A, 2004, Drug Discov Today Technol, V1, P337, DOI 10.1016/j.ddtec.2004.11.007
   Ma JH, 2019, J ETHNOPHARMACOL, V231, P152, DOI 10.1016/j.jep.2018.10.040
   Min J, 2018, CELL PHYSIOL BIOCHEM, V48, P1433, DOI 10.1159/000492253
   MORIYASU M, 1992, Shoyakugaku Zasshi, V46, P143
   MOSMANN T, 1983, J IMMUNOL METHODS, V65, P55, DOI 10.1016/0022-1759(83)90303-4
   OHTA T, 1949, YAKUGAKU ZASSHI, V69, P502, DOI 10.1248/yakushi1947.69.11_502
   OLECHNO JD, 1984, PHYTOCHEMISTRY, V23, P1784, DOI 10.1016/S0031-9422(00)83491-3
   Peng CY, 2014, NAT PROD RES, V28, P1159, DOI 10.1080/14786419.2014.921166
   Pereira ASP, 2017, MOL DIVERS, V21, P809, DOI 10.1007/s11030-017-9769-0
   Prives C, 2015, NATURE, V525, P199, DOI 10.1038/nature15212
   Rao S, 2019, CELL CHEM BIOL, V26, P818, DOI 10.1016/j.chembiol.2019.02.021
   Rehan M, 2014, PLOS ONE, V9, DOI 10.1371/journal.pone.0109705
   Riedl SJ, 2004, NAT REV MOL CELL BIO, V5, P897, DOI 10.1038/nrm1496
   Shi YG, 2002, MOL CELL, V9, P459, DOI 10.1016/S1097-2765(02)00482-3
   Tak J, 2019, MOL CELL BIOCHEM, V458, P49, DOI 10.1007/s11010-019-03529-4
   TOMITA M, 1951, YAKUGAKU ZASSHI, V71, P381, DOI 10.1248/yakushi1947.71.5_381
   Upadhyay A, 2014, INT J PHARMACOL, V10, P289, DOI 10.3923/ijp.2014.289.298
   Wang XK, 2019, J PHARM PHARMACOL, V71, P1100, DOI 10.1111/jphp.13095
   Wu P, 2017, FOOD FUNCT, V8, P3707, DOI 10.1039/c7fo00778g
   Zhang YL, 2017, ONCOL REP, V38, P3319, DOI 10.3892/or.2017.6042
   Zhang Y, 2018, EUR J MED CHEM, V147, P218, DOI 10.1016/j.ejmech.2018.01.084
NR 34
TC 7
Z9 7
U1 4
U2 61
PU ELSEVIER IRELAND LTD
PI CLARE
PA ELSEVIER HOUSE, BROOKVALE PLAZA, EAST PARK SHANNON, CO, CLARE, 00000,
   IRELAND
SN 0378-8741
EI 1872-7573
J9 J ETHNOPHARMACOL
JI J. Ethnopharmacol.
PD MAR 1
PY 2020
VL 249
AR 112413
DI 10.1016/j.jep.2019.112413
PG 11
WC Plant Sciences; Chemistry, Medicinal; Integrative & Complementary
   Medicine; Pharmacology & Pharmacy
SC Plant Sciences; Pharmacology & Pharmacy; Integrative & Complementary
   Medicine
GA KO2XO
UT WOS:000515412700046
PM 31760157
DA 2021-07-01
ER

PT J
AU Zhang, ZY
   Yi, PJ
   Yang, JJ
   Huang, JH
   Xu, PP
   Hu, ML
   Zhang, CH
   Wang, B
   Peng, WJ
AF Zhang, Zheyu
   Yi, Pengji
   Yang, Jingjing
   Huang, Jianhua
   Xu, Panpan
   Hu, Muli
   Zhang, Chunhu
   Wang, Bing
   Peng, Weijun
TI Integrated network pharmacology analysis and serum metabolomics to
   reveal the cognitive improvement effect of Bushen Tiansui formula on
   Alzheimer's disease
SO JOURNAL OF ETHNOPHARMACOLOGY
LA English
DT Article
DE Bushen Tiansui formula; Alzheimer's disease; Network pharmacology; Serum
   metabolomics; Molecular mechanism
ID RAT MODEL; ACTIVE INGREDIENTS; FATTY-ACIDS; PREDICTION; DECOCTION;
   PLATFORM; DECLINE; PATHWAY; STRESS; BRAIN
AB Ethnopharmacological relevance: Bushen Tiansui Formula (BSTSF) is a traditional Chinese medicine formula used clinically to treat Alzheimer's disease (AD) for many years. Previously, we have partially elucidated the mechanisms involved in the therapeutic effects of BSTSF on AD. However, the underlying mechanisms remain largely unclear.
   Aim of the study: The aim of this study was to further investigate the therapeutic effects of BSTSF on AD using an integrated strategy of network pharmacology and serum metabolomics.
   Materials and methods: The rat models of AD were established using A beta 1-42 injection, and morris water maze test was used to evaluate the efficacy of BSTSF on AD. Next, network pharmacology analysis was applied to identify the active compounds and target genes, which might be responsible for the effect of BSTSF. Then, a metabolomics strategy has been developed to find the possible significant serum metabolites and metabolic pathway induced by BSTSF. Additionally, two parts of the results were integrated to confirm each other.
   Results: The results of the network pharmacology analysis showed 37 compounds and 64 potential target genes related to the treatment of AD with BSTSF. The functional enrichment analysis indicated that the potential mechanism was mainly associated with the tumor necrosis factor signaling pathway and phosphatidylinositol 3 kinase/protein kinase B signaling pathway. Based on metabolomics, 78 differential endogenous metabolites were identified as potential biomarkers related to the BSTSF for treating AD. These metabolites were mainly involved in the relevant pathways of linoleic acid metabolism, a-linolenic acid metabolism, glycerophospholipid metabolism, tryptophan metabolism, and arginine and proline metabolism. These findings were partly consistent with the findings of the network pharmacology analysis.
   Conclusions: In conclusion, our results solidly supported and enhanced out current understanding of the therapeutic effects of BSTSF on AD. Meanwhile, our work revealed that the proposed network pharmacology-integrated metabolomics strategy was a powerful means for identifying active components and mechanisms contributing to the pharmacological effects of traditional Chinese medicine.
C1 [Zhang, Zheyu; Yi, Pengji; Xu, Panpan; Wang, Bing; Peng, Weijun] Cent South Univ, Xiangya Hosp 2, Dept Integrated Tradit Chinese & Western Med, 139 Middle Renmin Rd, Changsha 410011, Hunan, Peoples R China.
   [Zhang, Zheyu] Cent South Univ, Xiangya Hosp, Dept Gastroenterol, Changsha 410008, Hunan, Peoples R China.
   [Yang, Jingjing; Zhang, Chunhu] Cent South Univ, Xiangya Hosp, Dept Integrated Tradit Chinese & Western Med, Changsha 410008, Hunan, Peoples R China.
   [Huang, Jianhua] Hunan Acad Chinese Med, Changsha 410013, Peoples R China.
   [Hu, Muli] Cent South Univ, Xiangya Hosp 2, Dept Sci Res, Changsha 410011, Hunan, Peoples R China.
RP Peng, WJ (corresponding author), Cent South Univ, Xiangya Hosp 2, Dept Integrated Tradit Chinese & Western Med, 139 Middle Renmin Rd, Changsha 410011, Hunan, Peoples R China.
EM pengweijun87@csu.edu.cn
FU National Natural Science Foundation of ChinaNational Natural Science
   Foundation of China (NSFC) [81603670, 81873169, 81673951]; Hunan
   Provincial Natural Science Foundation of ChinaNatural Science Foundation
   of Hunan Province [2017JJ3459, 2017JJ2388]; Scientific research project
   of Hunan Provincial Administration of traditional Chinese Medicine
   [201598]
FX This work was financially supported by the National Natural Science
   Foundation of China (Nos. 81603670, 81873169, 81673951), the Hunan
   Provincial Natural Science Foundation of China (No. 2017JJ3459,
   2017JJ2388), and the Scientific research project of Hunan Provincial
   Administration of traditional Chinese Medicine(201598).
CR Alzheimer's Association, 2019, ALZHEIMERS DEMENTI S, V15, P321, DOI 10.1016/j.jalz.2019.01.010
   Beg T, 2018, CNS NEUROL DISORD-DR, V17, P421, DOI 10.2174/1871527317666180508123050
   Cheng J, 2018, METHODS MOL BIOL, V1754, P265, DOI 10.1007/978-1-4939-7717-8_16
   Chu H, 2016, J CHROMATOGR B, V1015, P50, DOI 10.1016/j.jchromb.2016.02.007
   Crupi R, 2013, CURR MED CHEM, V20, P2953, DOI 10.2174/09298673113209990140
   Cui WG, 2017, NEUROCHEM RES, V42, P3052, DOI 10.1007/s11064-017-2338-1
   Cummings JL, 2019, J ALZHEIMERS DIS, V67, P779, DOI 10.3233/JAD-180766
   Dai L, 2015, TALANTA, V135, P108, DOI 10.1016/j.talanta.2014.12.039
   Dong HX, 2009, BRAIN RES, V1303, P169, DOI 10.1016/j.brainres.2009.09.097
   Fang HY, 2017, SCI REP-UK, V7, DOI 10.1038/srep43632
   Fonteh AN, 2007, AMINO ACIDS, V32, P213, DOI 10.1007/s00726-006-0409-8
   Greenberg N., 2010, ELECTROPHORESIS, V30, P1235
   Grimm MOW, 2011, J CHROMATOGR A, V1218, P7713, DOI 10.1016/j.chroma.2011.07.073
   Hu ZP, 2012, J PROTEOME RES, V11, P5903, DOI 10.1021/pr300666p
   Hui S, 2017, NEURAL REGEN RES, V12, P1680, DOI 10.4103/1673-5374.217347
   Joanna S.A., 2017, CURR PROTOC BIOINF, V58
   Kouhestani S, 2018, NEURAL REGEN RES, V13, P1827, DOI 10.4103/1673-5374.238714
   Kumar A, 2015, PHARMACOL REP, V67, P195, DOI 10.1016/j.pharep.2014.09.004
   Kwon Y, 2017, EXP GERONTOL, V95, P39, DOI 10.1016/j.exger.2017.05.014
   Lee AY, 2018, J ETHNOPHARMACOL, V221, P151, DOI 10.1016/j.jep.2018.04.027
   Lee AY, 2018, J AGR FOOD CHEM, V66, P4853, DOI 10.1021/acs.jafc.8b00836
   Lee AY, 2017, J AGR FOOD CHEM, V65, P10719, DOI 10.1021/acs.jafc.7b03941
   Li NJ, 2010, CLIN BIOCHEM, V43, P992, DOI 10.1016/j.clinbiochem.2010.04.072
   Liu P, 2014, NEUROBIOL AGING, V35, P1992, DOI 10.1016/j.neurobiolaging.2014.03.013
   Liu ZY, 2016, SCI REP-UK, V6, DOI 10.1038/srep21146
   Lyu M, 2017, SCI REP-UK, V7, DOI 10.1038/s41598-017-14692-3
   Medeiros R, 2010, BEHAV BRAIN RES, V209, P165, DOI 10.1016/j.bbr.2010.01.040
   Mullane K, 2019, CURR OPIN PHARMACOL, V44, P62, DOI 10.1016/j.coph.2019.01.004
   Nicholson JK, 2002, NAT REV DRUG DISCOV, V1, P153, DOI 10.1038/nrd728
   Nishikiori M, 2015, J CHROMATOGR SCI, V53, P537, DOI 10.1093/chromsci/bmu081
   Pang HQ, 2018, FRONT PHARMACOL, V9, DOI 10.3389/fphar.2018.00165
   Pivac N., 2016, T NEUROSCI, V7, P35
   Ramsden CE, 2012, PROSTAG LEUKOTR ESS, V87, P135, DOI 10.1016/j.plefa.2012.08.004
   Ru JL, 2014, J CHEMINFORMATICS, V6, DOI 10.1186/1758-2946-6-13
   Salek RM, 2010, NEUROCHEM INT, V56, P937, DOI 10.1016/j.neuint.2010.04.001
   Sato Y, 2012, J LIPID RES, V53, P567, DOI 10.1194/jlr.M022376
   Sheikh AM, 2015, NEUROSCIENCE, V292, P159, DOI 10.1016/j.neuroscience.2015.02.034
   Spires-Jones TL, 2018, SCIENCE, V361, P975, DOI 10.1126/science.aau8060
   Stelzer Gil, 2016, Curr Protoc Bioinformatics, V54, DOI 10.1002/cpbi.5
   Szklarczyk D, 2015, NUCLEIC ACIDS RES, V43, pD447, DOI 10.1093/nar/gku1003
   Tajeddinn W, 2016, J ALZHEIMERS DIS, V53, P621, DOI 10.3233/JAD-160022
   Tang XF, 2019, KIDNEY BLOOD PRESS R, V44, P245, DOI 10.1159/000498962
   Tao WY, 2013, J ETHNOPHARMACOL, V145, P1, DOI 10.1016/j.jep.2012.09.051
   Tian S, 2015, ADV DRUG DELIVER REV, V86, P2, DOI 10.1016/j.addr.2015.01.009
   Wang HM, 2016, MOL MED REP, V13, P4215, DOI 10.3892/mmr.2016.5052
   Wang WB, 2018, J ETHNOPHARMACOL, V219, P299, DOI 10.1016/j.jep.2018.03.026
   Wang Zhe, 2013, Zhong Nan Da Xue Xue Bao Yi Xue Ban, V38, P113, DOI 10.3969/j.issn.1672-7347.2013.02.001
   Wei SZ, 2016, DRUG DES DEV THER, V10, P733, DOI 10.2147/DDDT.S96964
   Xia Z, 2017, ONCOTARGET, V8, P42648, DOI 10.18632/oncotarget.17337
   Xu X, 2012, INT J MOL SCI, V13, P6964, DOI 10.3390/ijms13066964
   Yang B, 2017, MOL NEUROBIOL, V54, P4833, DOI 10.1007/s12035-016-0038-5
   Zaplatic E, 2019, LIFE SCI, V224, P109, DOI 10.1016/j.lfs.2019.03.055
   Zhang D, 2015, COORDIN CHEM REV, V286, P1, DOI [10.1016/j.ccr.2014.11.011, 10.1186/s13638-015-0399-x]
   Zhang Y., 2018, MOLECULES, V23
   Zhao FL, 2015, J ETHNOPHARMACOL, V168, P1, DOI 10.1016/j.jep.2015.03.035
   Zhong Bingwu, 2010, Zhong Nan Da Xue Xue Bao Yi Xue Ban, V35, P910, DOI 10.3969/j.issn.1672-7347.2010.09.002
   Zhong Bingwu, 2010, Zhong Nan Da Xue Xue Bao Yi Xue Ban, V35, P431, DOI 10.3969/j.issn.1672-7347.2010.05.005
   Zuo J, 2018, FRONT PHARMACOL, V9, DOI 10.3389/fphar.2018.01472
NR 58
TC 11
Z9 12
U1 10
U2 85
PU ELSEVIER IRELAND LTD
PI CLARE
PA ELSEVIER HOUSE, BROOKVALE PLAZA, EAST PARK SHANNON, CO, CLARE, 00000,
   IRELAND
SN 0378-8741
EI 1872-7573
J9 J ETHNOPHARMACOL
JI J. Ethnopharmacol.
PD MAR 1
PY 2020
VL 249
AR 112371
DI 10.1016/j.jep.2019.112371
PG 14
WC Plant Sciences; Chemistry, Medicinal; Integrative & Complementary
   Medicine; Pharmacology & Pharmacy
SC Plant Sciences; Pharmacology & Pharmacy; Integrative & Complementary
   Medicine
GA KO2XO
UT WOS:000515412700014
PM 31683034
DA 2021-07-01
ER

PT J
AU Liu, B
   Song, ZY
   Yu, JP
   Li, P
   Tang, Y
   Ge, JW
AF Liu, Bo
   Song, Zhenyan
   Yu, Jingping
   Li, Ping
   Tang, Yuan
   Ge, Jinwen
TI The atherosclerosis-ameliorating effects and molecular mechanisms of
   BuYangHuanWu decoction
SO BIOMEDICINE & PHARMACOTHERAPY
LA English
DT Article
DE Atherosclerosis; BuYangHuanWu decoction; Network pharmacology; NF-kappa
   B; Inflammation
ID SYSTEMS PHARMACOLOGY; OXIDATIVE STRESS; ISCHEMIC-STROKE; EXPRESSION;
   PROTECTS; MODEL; MICE
AB Atherosclerosis (AS) is one of the leading causes of cardiovascular disease and has a high rate of morbidity and mortality. Traditional Chinese Medicine (TCM) supplied many therapies for AS treatment for centuries. Among these treatments, BuYangHuanWu decoction (BYHWD) is a classic prescription. In this study, we analyzed the mechanisms of BYHWD in the treatment of AS by using a network pharmacology method. Our results revealed the mechanisms of BYHWD in treating AS, which is highly related to inflammation and apoptosis pathways, moreover, the genes including IL1 beta, TGFB1, TNF, IL6, NF kappa B1 are proved to be the key pharmacological targets for the treatment of AS. Furthermore, an AS rat model was established and the rats in the treatment group received different amounts of BYHWD. Serum lipid levels (TC/TG/HDL-C/LDL-C) and tissue oxidative stress levels (SOD, GSH-Px, CAT and MDA) were ameliorated in a dose-dependent manner. The morphology of the aortic intima in the BYHWD-treated groups was improved. Real-time PCR and Western blot analysis results indicated that inflammatory cytokines were suppressed and that the NF-kappa B signaling pathway was blocked by BYHWD. All of this evidence suggested that BYHWD is an ideal prescription for treating AS.
C1 [Liu, Bo; Song, Zhenyan; Yu, Jingping; Li, Ping; Ge, Jinwen] Hunan Univ Chinese Med, Coll Integrated Tradit Chinese & Western Med, Key Lab Hunan Prov Integrated Tradit Chinese & We, Changsha, Hunan, Peoples R China.
   [Liu, Bo] Res Inst Zhong Nan Grain & Oil Foods, Changsha, Hunan, Peoples R China.
   [Liu, Bo] Hunan Grain Grp Co Ltd, Changsha, Hunan, Peoples R China.
   [Liu, Bo; Tang, Yuan] Hunan Univ Chinese Med, Coll Pharm, Changsha, Hunan, Peoples R China.
RP Song, ZY; Ge, JW (corresponding author), Hunan Univ Chinese Med, Coll Integrated Tradit Chinese & Western Med, Key Lab Hunan Prov Integrated Tradit Chinese & We, Changsha, Hunan, Peoples R China.
EM songzhenyan2013@hnucm.edu.cn; 40831556@qq.com
OI song, zhenyan/0000-0003-0758-7484
FU Foundation of China [81774174]; Postdoctoral Research Foundation of
   ChinaChina Postdoctoral Science Foundation [2019M652784]; Natural
   Science Foundation of Hunan ProvinceNatural Science Foundation of Hunan
   Province [2019JJ50441]; Scientific Research Foundation of Hunan
   Provincial Education DepartmentHunan Provincial Education Department
   [18B246, 18C0400]; Hunan Administration of Traditional Chinese Medicine
   Science Foundation [201825]; Hunan province traditional Chinese medicine
   decoction piece standardization and function engineering technology
   research center open foundation [201806]
FX Foundation of China (Grant No. 81774174); the Postdoctoral Research
   Foundation of China (Grant No. 2019M652784); the Natural Science
   Foundation of Hunan Province (Grant No. 2019JJ50441); the Scientific
   Research Foundation of Hunan Provincial Education Department (Grant No.
   18B246; No. 18C0400) and Hunan Administration of Traditional Chinese
   Medicine Science Foundation (Grant No. 201825). Hunan province
   traditional Chinese medicine decoction piece standardization and
   function engineering technology research center open foundation (Grant
   No, 201806).
CR Ashburner M, 2000, NAT GENET, V25, P25, DOI 10.1038/75556
   Blanco M, 2007, NEUROLOGY, V69, P904, DOI 10.1212/01.wnl.0000269789.09277.47
   Bowles RD, 2016, EUR J PAIN, V20, P365, DOI 10.1002/ejp.732
   Bruen R, 2017, BRIT J CLIN PHARMACO, V83, P46, DOI 10.1111/bcp.12948
   Chen HH, 2017, BIOMED PHARMACOTHER, V95, P461, DOI 10.1016/j.biopha.2017.08.102
   Chistiakov DA, 2016, J CELL MOL MED, V20, P17, DOI 10.1111/jcmm.12689
   Chmielowski RA, 2017, ACTA BIOMATER, V57, P85, DOI 10.1016/j.actbio.2017.05.029
   Deng JG, 2011, BIOCHEM BIOPH RES CO, V411, P523, DOI 10.1016/j.bbrc.2011.06.162
   Dou BK, 2018, CELL PHYSIOL BIOCHEM, V50, P1286, DOI 10.1159/000494587
   Duan Leng-Xin, 2018, Zhongguo Zhong Yao Za Zhi, V43, P2973, DOI 10.19540/j.cnki.cjcmm.20180411.001
   Fang J., 2017, BRIEF BIOINFORMATICS
   Hao MX, 2010, J LIPID RES, V51, P2181, DOI 10.1194/jlr.M001511
   Huang C, 2014, BRIEF BIOINFORM, V15, P710, DOI 10.1093/bib/bbt035
   Hung Jui-Hung, 2013, Methods Mol Biol, V939, P201, DOI 10.1007/978-1-62703-107-3_13
   Inal ME, 2001, CLIN CHIM ACTA, V305, P75, DOI 10.1016/S0009-8981(00)00422-8
   Kim K, 2018, GENOMICS, V110, P43, DOI 10.1016/j.ygeno.2017.08.004
   Lee AY, 2018, J ETHNOPHARMACOL, V221, P151, DOI 10.1016/j.jep.2018.04.027
   Li H, 2017, INFLAMMATION, V40, P2042, DOI 10.1007/s10753-017-0644-z
   Li HG, 2013, TRENDS PHARMACOL SCI, V34, P313, DOI 10.1016/j.tips.2013.03.007
   Li Na, 2016, Zhongguo Zhong Yao Za Zhi, V41, P1706, DOI 10.4268/cjcmm20160922
   Liang DY, 2016, CELL SIGNAL, V28, P1292, DOI 10.1016/j.cellsig.2016.05.017
   Lin CP, 2015, PLOS ONE, V10, DOI 10.1371/journal.pone.0143686
   Liu Nan, 2018, Zhongguo Zhong Yao Za Zhi, V43, P2190, DOI 10.19540/j.cnki.cjcmm.20180418.001
   Luo YX, 2016, J ETHNOPHARMACOL, V178, P66, DOI 10.1016/j.jep.2015.12.011
   Lv JZ, 2017, MOL MED REP, V16, P8171, DOI 10.3892/mmr.2017.7609
   Pfaffl MW, 2001, NUCLEIC ACIDS RES, V29, DOI 10.1093/nar/29.9.e45
   Pothineni NVK, 2017, J AM COLL CARDIOL, V69, P2759, DOI 10.1016/j.jacc.2017.04.010
   Qu Hong-Da, 2002, Di Yi Jun Yi Da Xue Xue Bao, V22, P35
   ROSS R, 1976, SCIENCE, V193, P1094, DOI 10.1126/science.822515
   Shannon P, 2003, GENOME RES, V13, P2498, DOI 10.1101/gr.1239303
   Shen J, 2016, BMC COMPLEM ALTERN M, V16, DOI 10.1186/s12906-016-1152-7
   Sun B, 2018, MED SCI MONITOR, V24, P6229, DOI 10.12659/MSM.908480
   [王玎 Wang Ding], 2015, [中国实验方剂学杂志, Chinese Journal of Experimental Traditional Medical Formulae], V21, P46
   Wang L, 2008, CELL, V133, P693, DOI 10.1016/j.cell.2008.03.036
   Wang Q, 2016, BIOMED PHARMACOTHER, V82, P304, DOI 10.1016/j.biopha.2016.05.001
   Wu Guo-tai, 2016, Zhong Yao Cai, V39, P2102
   Xu SW, 2011, ARCH BIOCHEM BIOPHYS, V515, P72, DOI 10.1016/j.abb.2011.08.006
   Zhang HongZhen, 2015, Chinese Journal of Integrated Traditional and Western Medicine, V35, P1495
   Zhang WW, 2018, CHIN J NAT MEDICINES, V16, P194, DOI 10.1016/S1875-5364(18)30047-5
   Zhang WJ, 2016, SCI REP-UK, V6, DOI 10.1038/srep32400
   Zhang ZQ, 2016, NEURAL REGEN RES, V11, P435, DOI 10.4103/1673-5374.179055
   Zhao Ya-Fei, 2017, Zhongguo Zhong Yao Za Zhi, V42, P1183, DOI 10.19540/j.cnki.cjcmm.20170121.028
   Zheng LY, 2016, ATHEROSCLEROSIS, V244, P179, DOI 10.1016/j.atherosclerosis.2015.11.009
   Zheng XW, 2018, FRONT NEUROSCI-SWITZ, V12, DOI 10.3389/fnins.2018.00911
   Zheng YY, 2018, SCI REP-UK, V8, DOI 10.1038/s41598-018-31708-8
   Zhu Y, 2019, ATHEROSCLEROSIS, V284, P110, DOI 10.1016/j.atherosclerosis.2019.02.010
   Zysset D, 2016, NAT COMMUN, V7, DOI 10.1038/ncomms13151
NR 47
TC 9
Z9 10
U1 0
U2 6
PU ELSEVIER FRANCE-EDITIONS SCIENTIFIQUES MEDICALES ELSEVIER
PI ISSY-LES-MOULINEAUX
PA 65 RUE CAMILLE DESMOULINS, CS50083, 92442 ISSY-LES-MOULINEAUX, FRANCE
SN 0753-3322
EI 1950-6007
J9 BIOMED PHARMACOTHER
JI Biomed. Pharmacother.
PD MAR
PY 2020
VL 123
AR 109664
DI 10.1016/j.biopha.2019.109664
PG 13
WC Medicine, Research & Experimental; Pharmacology & Pharmacy
SC Research & Experimental Medicine; Pharmacology & Pharmacy
GA KF8HB
UT WOS:000509476800079
PM 31887542
OA Other Gold
DA 2021-07-01
ER

PT J
AU Liu, YP
   Xing, HY
   Jiang, XL
   Chen, Y
   Huang, MM
   Yu, SY
AF Liu, Yuping
   Xing, Haiyan
   Jiang, Xiangliang
   Chen, Yan
   Huang, Mengmeng
   Yu, Suyun
TI Network pharmacology-based preventive effect of XZF on cutaneous
   toxicities induced by EGFR inhibitor
SO BIOMEDICINE & PHARMACOTHERAPY
LA English
DT Article
DE Skin toxicities; EGFR inhibitor; Erlotinib; Traditional Chinese
   medicine; Network pharmacology
ID EPIDERMAL HOMEOSTASIS; KINASE INHIBITORS; KERATINOCYTES; CANCER;
   PROLIFERATION; ACTIVATION; APOPTOSIS; MEDICINE; TRIAL
AB Skin toxicities induced by epidermal growth factor receptor inhibitors such as Erlotinib plagues clinical challenges. Chinese formulas have a unique advantage in reducing side effects. Here, we aim to investigate the skin protecting function of XiaoZhenFang (XZF), a clinical adjuvant prescription made up of Lonicerae Japonicae Flos, Lithospermum Erythrorhizon, Smilacis Glabrae Rhizoma, Forsythiae Fructus, Spirodelae Herba, Cortex Moutan and Prunellae Spica. Our data showed that XZF aqueous extract effectively reduced skin toxicities induced by Erlotinib in vivo using established mice model. Next, we used a systems pharmacology approach to investigate the pharmacological mechanism of XZF with the goal of understanding its effects at the system, organ, and molecular levels. 44 candidate compounds and 103 potential targets were identified by network pharmacology. Inflammation, cell stress and the EGFR-related signal pathways, which may participate in the skin protection afforded by XZF, were analyzed by gene enrichment. Importantly, our in vivo experimental results largely validated XZF's mechanism of action, as predicted by the system pharmacology analysis. Our study uncovered the effect and mechanism of XZF in attenuating skin toxicities induced by EGFRI, providing a basis for the development of in-hospital preparations and new drugs for the prevention of skin toxicities.
C1 [Liu, Yuping; Xing, Haiyan; Jiang, Xiangliang; Chen, Yan; Huang, Mengmeng] Nanjing Univ Chinese Med, Affiliated Hosp Integrated Tradit Chinese & Weste, Nanjing 210028, Peoples R China.
   [Liu, Yuping; Jiang, Xiangliang; Chen, Yan; Huang, Mengmeng] Jiangsu Prov Acad Tradit Chinese Med, Multicomponent Tradit Chinese Med & Microecol Res, Nanjing 210028, Peoples R China.
   [Yu, Suyun] Nanjing Univ Chinese Med, Sch Pharm, Jiangsu Key Lab Pharmacol & Safety Evaluat Chines, Nanjing 210023, Peoples R China.
RP Chen, Y (corresponding author), Jiangsu Prov Acad Tradit Chinese Med, Multicomponent Tradit Chinese Med & Microecol Res, Nanjing 210028, Peoples R China.
EM ychen202@hotmail.com
FU National Natural Science Foundation of ChinaNational Natural Science
   Foundation of China (NSFC) [81903858]; Natural Science Foundation of
   Jiangsu ProvinceNatural Science Foundation of Jiangsu Province
   [BK20171097]; Science, technology project of Jiangsu Provincial Bureau
   of traditional Chinese Medicine [FY201505, YB2017033]; Key Talents
   Project of Science, Education and Health Medicine in Jiangsu Province
   [ZDRCA2016036]
FX This work was supported in part by National Natural Science Foundation
   of China (81903858), Natural Science Foundation of Jiangsu Province
   (BK20171097), Science, technology project of Jiangsu Provincial Bureau
   of traditional Chinese Medicine (FY201505), (YB2017033) and Key Talents
   Project of Science, Education and Health Medicine in Jiangsu Province
   (ZDRCA2016036).
CR Aratani Y, 2018, ARCH BIOCHEM BIOPHYS, V640, P47, DOI 10.1016/j.abb.2018.01.004
   Arrieta O, 2015, LUNG CANCER, V88, P282, DOI 10.1016/j.lungcan.2015.03.019
   Bindea G, 2009, BIOINFORMATICS, V25, P1091, DOI 10.1093/bioinformatics/btp101
   Blanpain C, 2009, NAT REV MOL CELL BIO, V10, P207, DOI 10.1038/nrm2636
   Boccellino M, 2016, CURR MED RES OPIN, V32, P1839, DOI 10.1080/03007995.2016.1211522
   Boezio B, 2017, MOL INFORM, V36, DOI 10.1002/minf.201700048
   Brazma A, 2006, METHOD ENZYMOL, V411, P370, DOI 10.1016/S0076-6879(06)11020-4
   Brodell LA, 2013, J CUTAN PATHOL, V40, P865, DOI 10.1111/cup.12202
   Fountzilas C, 2017, CANCER CHEMOTH PHARM, V80, P497, DOI 10.1007/s00280-017-3375-9
   Holcmann M, 2015, MOL CELL ONCOL, V2, DOI 10.1080/23723556.2015.1004969
   Hou DD, 2019, INT IMMUNOPHARMACOL, V74, DOI 10.1016/j.intimp.2019.105676
   Jost M, 2001, J INVEST DERMATOL, V116, P860, DOI 10.1046/j.1523-1747.2001.01356.x
   Karuppagounder V, 2016, DRUG DISCOV TODAY, V21, P632, DOI 10.1016/j.drudis.2016.02.011
   Kozuki T, 2016, JPN J CLIN ONCOL, V46, P291, DOI 10.1093/jjco/hyv207
   Kuhne S, 2015, INT J MOL SCI, V16, P6447, DOI 10.3390/ijms16036447
   Lacouture ME, 2006, NAT REV CANCER, V6, P803, DOI 10.1038/nrc1970
   Lacouture ME, 2018, CLIN COLORECTAL CANC, V17, P85, DOI 10.1016/j.clcc.2017.12.004
   Lacouture ME, 2015, J NATL COMPR CANC NE, V13, P686, DOI 10.6004/jnccn.2015.0204
   Lambert S, 2008, J CELL PHYSIOL, V217, P834, DOI 10.1002/jcp.21563
   Le T, 2019, CANCERS, V11, DOI 10.3390/cancers11030366
   Li S, 2013, CHIN J NAT MEDICINES, V11, P110, DOI [10.3724/SP.J.1009.2013.00110, 10.1016/S1875-5364(13)60037-0]
   Lichtenberger BM, 2013, SCI TRANSL MED, V5, DOI 10.1126/scitranslmed.3005886
   Liu H, 2013, J ETHNOPHARMACOL, V146, P773, DOI 10.1016/j.jep.2013.02.004
   Liu YP, 2019, INT IMMUNOPHARMACOL, V69, P79, DOI 10.1016/j.intimp.2019.01.023
   Lulli D, 2016, ONCOTARGET, V7, P47777, DOI 10.18632/oncotarget.10013
   Martin A, 2010, BMC BIOINFORMATICS, V11, DOI 10.1186/1471-2105-11-91
   Mascia F, 2003, AM J PATHOL, V163, P303, DOI 10.1016/S0002-9440(10)63654-1
   McLaughlin RP, 2019, BREAST CANCER RES, V21, DOI 10.1186/s13058-019-1161-9
   Meng YJ, 2019, MOL MED REP, V19, P3217, DOI 10.3892/mmr.2019.9985
   Meng YJ, 2017, INT J MOL MED, V39, P1101, DOI 10.3892/ijmm.2017.2930
   Nanba D, 2013, J DERMATOL SCI, V72, P81, DOI 10.1016/j.jdermsci.2013.05.009
   Pasonen-Seppanen S, 2003, J INVEST DERMATOL, V120, P1038, DOI 10.1046/j.1523-1747.2003.12249.x
   Paul T, 2014, EUR J CANCER, V50, P1855, DOI 10.1016/j.ejca.2014.04.026
   Qiu Jane, 2007, Nat Rev Drug Discov, V6, P506
   Qiu J, 2007, NATURE, V448, P126, DOI 10.1038/448126a
   Ritchie ME, 2007, BIOINFORMATICS, V23, P2700, DOI 10.1093/bioinformatics/btm412
   Robert C, 2005, LANCET ONCOL, V6, P491, DOI 10.1016/S1470-2045(05)70243-6
   Ru JL, 2014, J CHEMINFORMATICS, V6, DOI 10.1186/1758-2946-6-13
   Schad K, 2010, CLIN CANCER RES, V16, P1058, DOI 10.1158/1078-0432.CCR-09-1766
   Stanculeanu Dana Lucia, 2017, Maedica (Bucur), V12, P48
   Steins Martin, 2018, Recent Results Cancer Res, V211, P1, DOI 10.1007/978-3-319-91442-8_1
   Vostalova J, 2010, ARCH DERMATOL RES, V302, P171, DOI 10.1007/s00403-009-0999-6
   Wagner Lynne I, 2007, Oncology (Williston Park), V21, P34
   Xu X, 2012, INT J MOL SCI, V13, P6964, DOI 10.3390/ijms13066964
   Yan Y, 2015, CHINESE MED J-PEKING, V128, P2228, DOI 10.4103/0366-6999.162512
   Zhang RZ, 2019, FRONT PHARMACOL, V10, DOI 10.3389/fphar.2019.00123
NR 46
TC 3
Z9 4
U1 1
U2 5
PU ELSEVIER FRANCE-EDITIONS SCIENTIFIQUES MEDICALES ELSEVIER
PI ISSY-LES-MOULINEAUX
PA 65 RUE CAMILLE DESMOULINS, CS50083, 92442 ISSY-LES-MOULINEAUX, FRANCE
SN 0753-3322
EI 1950-6007
J9 BIOMED PHARMACOTHER
JI Biomed. Pharmacother.
PD MAR
PY 2020
VL 123
AR 109755
DI 10.1016/j.biopha.2019.109755
PG 15
WC Medicine, Research & Experimental; Pharmacology & Pharmacy
SC Research & Experimental Medicine; Pharmacology & Pharmacy
GA KF8HB
UT WOS:000509476800064
PM 31926375
OA Other Gold
DA 2021-07-01
ER

PT J
AU Li, SW
   Huang, MF
   Wu, GJ
   Huang, WH
   Huang, ZH
   Yang, XQ
   Ou, JM
   Wei, QP
   Liu, CL
   Yu, SY
AF Li, Shaowei
   Huang, Mengfen
   Wu, Guojing
   Huang, Weihan
   Huang, Zhanhui
   Yang, Xiaoqian
   Ou, Jinming
   Wei, Qipeng
   Liu, Chengli
   Yu, Shaoyuan
TI Efficacy of Chinese Herbal Formula Sini Zuojin Decoction in Treating
   Gastroesophageal Reflux Disease: Clinical Evidence and Potential
   Mechanisms
SO FRONTIERS IN PHARMACOLOGY
LA English
DT Review
DE Sini Zuojin decoction; gastroesophageal reflux disease; Chinese herbal
   formula; systematic review; network pharmacology
ID MEDICINE; EXTRACT
AB Background
   Based on 122 cases reported in China, data mining indicated that Sini Powder (SNP) and the Zuojin Pill (ZJP) are both widely used as the basic recipe for treating Gastroesophageal Reflux Disease (GERD).
   Objectives
   To evaluate the intervention effects of Sini Zuojin Decoction (SNZJD) in patients with GERD.
   Methods
   A comprehensive collection of randomized controlled trials (RCTs) using SNZJD in patients with GERD that were published in domestic and foreign journals was made by computer retrieval. RevMan 5.3 software was used for meta-analysis and bias risk assessment, Stata 14.0 software was used for sensitivity analysis, GRADE profiler 3.6 was used to evaluate the level of evidence, and trial sequential analysis (TSA), employed to control for random errors, was performed to assess the main outcomes. Network pharmacology analysis was applied to preliminarily study the mechanisms of action of SNZJD on GERD.
   Results
   Thirteen articles were eventually included, covering a total of 966 patients. Meta-analysis indicated that: the SNZJD plus traditional stomach medicines (SPTSM) group was more effective than the traditional stomach medicines (TSM) group (RR = 1.16, 95% CI [1.04, 1.29], P = 0.009); the experimental group with SNZJD was significantly better than TSM controls in improving heartburn, substernal chest pain, acid regurgitation, and food regurgitation symptoms (P < 0.0001); SPTSM could significantly decrease total symptom scores with substantial effectiveness (P < 0.00001). The recurrence rate and adverse effects of SNZJD treatment were significantly reduced (P < 0.05). TSA showed that the effective rate of meta-analysis might be reliable, but the recurrence and safety results were still uncertain. According to the evaluation by the GRADE method, the quality of evidence was low. Besides, SNZJD might treat GERD by acting on related targets and pathways such as inflammation, hormone regulation, and so on.
   Conclusions
   SNZJD might be useful in the treatment of GERD, but its long-term effects and specific clinical mechanisms are unclear. Due to the poor quality of the evidence, more samples and high-quality clinical studies should be tested and verified in the future.
C1 [Li, Shaowei; Huang, Mengfen; Wu, Guojing; Huang, Weihan; Huang, Zhanhui; Ou, Jinming; Wei, Qipeng; Liu, Chengli; Yu, Shaoyuan] Guangzhou Univ Chinese Med, Guangzhou, Peoples R China.
   [Wu, Guojing] Guangdong Prov Hosp Tradit Chinese Med, Dept Otolaryngol, Guangzhou, Peoples R China.
   [Yang, Xiaoqian] Sun Yat Sen Univ, Guanghua Sch Stomatol, Dept Endodont, Guangzhou, Peoples R China.
   [Yu, Shaoyuan] Guangdong Prov Hosp Tradit Chinese Med, Dept Gastroenterol, Guangzhou, Peoples R China.
RP Yu, SY (corresponding author), Guangzhou Univ Chinese Med, Guangzhou, Peoples R China.; Yu, SY (corresponding author), Guangdong Prov Hosp Tradit Chinese Med, Dept Gastroenterol, Guangzhou, Peoples R China.
EM gzysydoctor@126.com
OI Li, Shaowei/0000-0001-8548-0784
FU Scientific and Technological Plan of Guangdong Province - Research on
   the Application of the Thought of Modern Chinese Medicine Famous
   Scholars of the School of Earth-Tonifying Academy [2013B032500005];
   Special Project in the Hospital of Guangdong Traditional Chinese
   Medicine Hospital: Studio of Reclamation School [2013KT1516];
   In-hospital Special Project of Guangdong Traditional Chinese Medicine
   Hospital: Research on Exploitation and Inheritance and Development of
   Lingnan Regional Reclamation Academic Thought [YN2014LN02]; Scientific
   Research Project of the Second Clinical Medical College of Guangzhou
   University of Traditional Chinese Medicine in 2018 [002]
FX This research was supported by the Scientific and Technological Plan of
   Guangdong Province - Research on the Application of the Thought of
   Modern Chinese Medicine Famous Scholars of the School of Earth-Tonifying
   Academy (No. 2013B032500005), Special Project in the Hospital of
   Guangdong Traditional Chinese Medicine Hospital: Studio of Reclamation
   School (No. 2013KT1516), In-hospital Special Project of Guangdong
   Traditional Chinese Medicine Hospital: Research on Exploitation and
   Inheritance and Development of Lingnan Regional Reclamation Academic
   Thought (No. YN2014LN02), and Scientific Research Project of the Second
   Clinical Medical College of Guangzhou University of Traditional Chinese
   Medicine in 2018 (No. 002).
CR Asanuma K, 2016, WORLD J GASTROENTERO, V22, P1800, DOI 10.3748/wjg.v22.i5.1800
   Bi P., 2013, MED INFORM, V27, P364, DOI [10.3969/j.issn.1006-1959.2013.13.467, DOI 10.3969/J.ISSN.1006-1959.2013.13.467]
   Cesario Silvia, 2018, Acta Biomed, V89, P33, DOI 10.23750/abm.v89i8-S.7963
   Chang X, 2016, J ETHNOPHARMACOL, V189, P14, DOI 10.1016/j.jep.2016.05.024
   Chen X. P., 2015, TRADIT CHIN MED J, V14, P69, DOI [10.14046/j.cnki.zyytb2002.2015.06.026, DOI 10.14046/J.CNKI.ZYYTB2002.2015.06.026]
   Chu M. Q., 2015, CLIN OBSERVATION THE
   Dai YK, 2017, EVID-BASED COMPL ALT, V2017, DOI 10.1155/2017/9591319
   Du HG, 2014, WORLD J GASTROENTERO, V20, P16739, DOI 10.3748/wjg.v20.i44.16739
   Dunbar KB, 2016, JAMA-J AM MED ASSOC, V315, P2104, DOI 10.1001/jama.2016.5657
   Fan Y. M., 2018, WORLD LATEST MED INF, V18, P164, DOI [10.19613/j.cnki.1671-3141.2018.93.138, DOI 10.19613/J.CNKI.1671-3141.2018.93.138]
   Feng Z., 2010, TECHNIQUES AUTOMATIO, V3, P32, DOI [10.3969/j.issn.1003-7241.2010.03.009, DOI 10.3969/J.ISSN.1003-7241.2010.03.009]
   Gan Y. H., 2014, CLIN CURATIVE EFFECT
   Gao Q. D., 2017, J TRADIT CHIN MED, V32, P1893, DOI [10.3969/j.issn.1003-8914.2017.13.026, DOI 10.3969/J.ISSN.1003-8914.2017.13.026]
   Gong Y. Q., 2009, HUBEI COLL TRADIT CH
   Gyawali C Prakash, 2017, Curr Gastroenterol Rep, V19, P46, DOI 10.1007/s11894-017-0586-5
   Higgins J. P. T., 2012, COCHRANE HDB SYSTEMA, DOI DOI 10.1002/9780470712184
   Hosseini Mousalreza, 2017, Electron Physician, V9, P4597, DOI 10.19082/4597
   Hosseinkhani Ayda, 2018, Curr Drug Discov Technol, V15, P305, DOI 10.2174/1570163814666171010113517
   Hou B. Y., 2016, YUNNAN J TRADIT CHIN, V37, P46, DOI [10.16254/j.cnki.53-1120/r.2016.03.023, DOI 10.16254/J.CNKI.53-1120/R.2016.03.023]
   Hsu CS, 2010, HEPATOL INT, V4, P585, DOI 10.1007/s12072-010-9184-4
   Huang DW, 2009, NUCLEIC ACIDS RES, V37, P1, DOI 10.1093/nar/gkn923
   Hunt R, 2017, J CLIN GASTROENTEROL, V51, P467, DOI 10.1097/MCG.0000000000000854
   Huo HZ, 2011, INT J MOL SCI, V12, P6529, DOI 10.3390/ijms12106529
   Jia Z. X., 2017, J LIAONING U TRADIT, V19, P159, DOI [10.13194/j.issn.1673-842x.2017.06.049, DOI 10.13194/J.ISSN.1673-842X.2017.06.049]
   Kaminski-Hartenthaler A, 2013, Z EVIDENZ FORTBILD Q, V107, P638, DOI 10.1016/j.zefq.2013.10.033
   Ko HC, 2007, EUR J PHARMACOL, V555, P211, DOI 10.1016/j.ejphar.2006.10.002
   Li QW, 2013, J TRADIT CHIN MED, V33, P562, DOI 10.1016/S0254-6272(14)60022-4
   Lin SH, 2019, J NEUROGASTROENTEROL, V25, P499, DOI 10.5056/jnm19081
   Ling W, 2015, AM J CHINESE MED, V43, P893, DOI 10.1142/S0192415X15500524
   Liu H, 2013, J ETHNOPHARMACOL, V146, P773, DOI 10.1016/j.jep.2013.02.004
   Liu W. W., 2007, STUDY COMPATIBILITY
   Muluye Rekik A, 2014, J Tradit Complement Med, V4, P93, DOI 10.4103/2225-4110.126635
   Parsel SM, 2019, CLIN GASTROENTEROL H, V17, P1253, DOI 10.1016/j.cgh.2018.10.028
   Pasquereau S, 2017, VIRUSES-BASEL, V9, DOI 10.3390/v9040064
   Picos Andrei, 2018, Clujul Med, V91, P387, DOI 10.15386/cjmed-1017
   [秦晓光 Qin Xiaoguang], 2015, [中国新药杂志, Chinese Journal New Drugs], V24, P1275
   Shen P, 2019, BIOMED PHARMACOTHER, V110, P786, DOI 10.1016/j.biopha.2018.12.033
   Shin MR, 2017, BIOMED RES INT, V2017, DOI 10.1155/2017/7157212
   Tao L., 2009, BEIJING J TRADIT CHI, V28, P785, DOI [10.16025/j.1674-1307.2009.10.028, DOI 10.16025/J.1674-1307.2009.10.028]
   Teschke R, 2015, WORLD J GASTROENTERO, V21, P4466, DOI 10.3748/wjg.v21.i15.4466
   Tominaga K, 2015, FRONT PHARMACOL, V6, DOI 10.3389/fphar.2015.00007
   Tourani M, 2018, CYTOKINE, V110, P232, DOI 10.1016/j.cyto.2018.01.003
   Travagli RA, 2016, NAT REV GASTRO HEPAT, V13, P389, DOI 10.1038/nrgastro.2016.76
   Wang L, 2017, J NAT MED-TOKYO, V71, P257, DOI 10.1007/s11418-016-1057-2
   Wang P. S., 2018, J CLIN MED LIT, V05, P174, DOI [10.16281/j.cnki.jocml.2018.67.097, DOI 10.16281/J.CNKI.JOCML.2018.67.097]
   Wang Zhong-gao, 2009, Chinese Medical Sciences Journal, V24, P130
   Wetterslev J, 2017, BMC MED RES METHODOL, V17, DOI 10.1186/s12874-017-0315-7
   Xiao J, 2018, EVID-BASED COMPL ALT, V2018, DOI 10.1155/2018/1505394
   Xu F. L., 2006, SHAANXI J TRADIT CHI, V27, P35, DOI [10.3969/j.issn.1000-7369.2006.01.021, DOI 10.3969/J.ISSN.1000-7369.2006.01.021]
   Yang Y, 2017, J ETHNOPHARMACOL, V199, P175, DOI 10.1016/j.jep.2017.01.053
   Yu GH, 2018, BMC COMPLEM ALTERN M, V18, DOI 10.1186/s12906-018-2356-9
   Yu Y., 2005, CLIN STUDY TREATING
   Yuan G. H., 2013, J PRACT TRADIT CHIN, V29, P898, DOI [10.3969/j.issn.1004-2814.2013.11.007, DOI 10.3969/J.ISSN.1004-2814.2013.11.007]
   Zhang S. S., 2017, CHIN J INTEGER TRAD, V25, P321, DOI [10.3969/j.issn.1671-038X.2017.05.01, DOI 10.3969/J.ISSN.1671-038X.2017.05.01]
   Zhou W, 2019, FRONT PHARMACOL, V10, DOI 10.3389/fphar.2019.01165
   Zhu H. L., 2011, J EMERGENCY TRADIT C, V20, P1877, DOI [10.3969/j.issn.1004-745X.2011.11.101, DOI 10.3969/J.ISSN.1004-745X.2011.11.101]
   张保国, 2010, [中成药, Chinese Traditional Patent Medicine], V32, P1408
NR 57
TC 3
Z9 3
U1 1
U2 5
PU FRONTIERS MEDIA SA
PI LAUSANNE
PA AVENUE DU TRIBUNAL FEDERAL 34, LAUSANNE, CH-1015, SWITZERLAND
SN 1663-9812
J9 FRONT PHARMACOL
JI Front. Pharmacol.
PD FEB 27
PY 2020
VL 11
AR 76
DI 10.3389/fphar.2020.00076
PG 20
WC Pharmacology & Pharmacy
SC Pharmacology & Pharmacy
GA LC3QU
UT WOS:000525240600001
PM 32174826
OA DOAJ Gold, Green Published
DA 2021-07-01
ER

PT J
AU Huang, YX
   Xu, DQ
   Yue, SJ
   Chen, YY
   Tao, HJ
   Fu, RJ
   Xing, LM
   Wang, TY
   Ma, YL
   Wang, BA
   Tang, YP
   Duan, JA
AF Huang, Yu-Xi
   Xu, Ding-Qiao
   Yue, Shi-Jun
   Chen, Yan-Yan
   Tao, Hui-Juan
   Fu, Rui-jia
   Xing, Li-Ming
   Wang, Taiyi
   Ma, Yu-ling
   Wang, Bao-An
   Tang, Yu-Ping
   Duan, Jin-Ao
TI Deciphering the Active Compounds and Mechanisms of Qixuehe Capsule on Qi
   Stagnation and Blood Stasis Syndrome: A Network Pharmacology Study
SO EVIDENCE-BASED COMPLEMENTARY AND ALTERNATIVE MEDICINE
LA English
DT Article
ID CEREBRAL INFARCTION; SIGNALING PATHWAY; EXPRESSION; POLYMORPHISMS;
   COAGULATION; DATABASE; RISK; IDENTIFICATION; METABOLOMICS; ANTIOXIDANT
AB Background. Qixuehe capsule (QXH), a Chinese patent medicine, has been demonstrated to be effective in the treatment of menstrual disorders. In traditional Chinese medicine (TCM) theory, qi stagnation and blood stasis syndrome (QS-BSS) is the main syndrome type of menstrual disorders. However, the pharmacodynamic effect of QXH in treating QS-BSS is not clear, and the main active compounds and underlying mechanisms remain unknown. Methods. A rat model of QS-BSS was established to evaluate the pharmacodynamic effect of QXH. Thereafter, a network pharmacology approach was performed to decipher the active compounds and underlying mechanisms of QXH. Results. QXH could significantly reduce the rising whole blood viscosity (WBV) and plasma viscosity (PV) but also normalize prothrombin time (PT), activated partial thromboplastin time (APTT), thrombin time (TT), and fibrinogen (FIB) content in QS-BSS rats. Based on partial least-squares-discriminant analysis (PLS-DA), the low-dose QXH-intervened (QXH-L) and the high-dose QXH-intervened (QXH-H) groups seemed the most effective by calculating the relative distance to normality. Through network pharmacology, QXH may improve hemorheological abnormality mainly via 185 compounds-51 targets-28 pathways, whereas 184 compounds-68 targets-28 pathways were associated with QXH in improving coagulopathy. Subsequently, 25 active compounds of QXH were verified by UPLC-Q/TOF-MS. Furthermore, 174 active compounds of QXH were shared in improving hemorheological abnormality and coagulopathy in QS-BSS, each of which can act on multiple targets to be mainly involved in complement and coagulation cascades, leukocyte transendothelial migration, PPAR signaling pathway, VEGF signaling pathway, and arachidonic acid metabolism. The attribution of active compounds indicated that Angelicae Sinensis Radix (DG), Paeoniae Radix Rubra (CS), Carthami Flos (HH), Persicae Semen (TR), and Corydalis Rhizoma (YHS) were the vital herbs of QXH in treating QS-BSS. Conclusion. QXH can improve the hemorheology abnormality and coagulopathy of QS-BSS, which may result from the synergy of multiple compounds, targets, and pathways.
C1 [Huang, Yu-Xi; Xu, Ding-Qiao; Yue, Shi-Jun; Chen, Yan-Yan; Fu, Rui-jia; Xing, Li-Ming; Tang, Yu-Ping] Shaanxi Univ Chinese Med, Key Lab Shaanxi Adm Tradit Chinese Med TCM Compat, State Key Lab Res & Dev Characterist Qin Med Reso, Shaanxi Key Lab Chinese Med Fundamentals & New Dr, Xian 712046, Peoples R China.
   [Huang, Yu-Xi; Wang, Taiyi; Ma, Yu-ling] Univ Oxford, Oxford Chinese Med Res Ctr, Oxford, England.
   [Tao, Hui-Juan; Tang, Yu-Ping; Duan, Jin-Ao] Nanjing Univ Chinese Med, Jiangsu Collaborat Innovat Ctr Chinese Med Resour, Jiangsu Key Lab High Technol Res TCM Formulae, Natl & Local Collaborat Engn Ctr Chinese Med Reso, Nanjing 210023, Peoples R China.
   [Wang, Bao-An] Shaanxi Momentum Qixuehe Pharmaceut Co Ltd, Xian 712000, Peoples R China.
RP Yue, SJ; Tang, YP (corresponding author), Shaanxi Univ Chinese Med, Key Lab Shaanxi Adm Tradit Chinese Med TCM Compat, State Key Lab Res & Dev Characterist Qin Med Reso, Shaanxi Key Lab Chinese Med Fundamentals & New Dr, Xian 712046, Peoples R China.; Tang, YP (corresponding author), Nanjing Univ Chinese Med, Jiangsu Collaborat Innovat Ctr Chinese Med Resour, Jiangsu Key Lab High Technol Res TCM Formulae, Natl & Local Collaborat Engn Ctr Chinese Med Reso, Nanjing 210023, Peoples R China.
EM hyx806099403@163.com; xudingqiao16@126.com; shijun_yue@163.com;
   chenyanyan59@163.com; taozyy512@126.com; frjde@sina.com;
   xingliming1961@126.com; taiyi.wang@dpag.ox.ac.uk;
   yu-ling.ma@dpag.ox.ac.uk; wangbaoan0601@163.com;
   yupingtang@sntcm.edu.cn; dja@njucm.edu.cn
RI Yue, Shi-Jun/ABH-6263-2020
OI Yue, Shi-Jun/0000-0003-2097-223X; Ma, Yu-ling/0000-0003-4046-5219;
   Huang, Yu-Xi/0000-0002-7589-3144
FU Key Research and Development Program of Shaanxi [2019ZDLSF04-05];
   National Key R&D Program of China [2019YFC1711000]; National Natural
   Science Foundation of ChinaNational Natural Science Foundation of China
   (NSFC) [81773882, 81974522, 81903786]; Natural Science Foundation of
   Shaanxi ProvinceNatural Science Foundation of Shaanxi Province
   [2019JQ-054]; Subject Innovation Team of Shaanxi University of Chinese
   Medicine [2019-YL10]
FX This study was supported by grants from Key Research and Development
   Program of Shaanxi (2019ZDLSF04-05), National Key R&D Program of China
   (2019YFC1711000), the National Natural Science Foundation of China
   (81773882, 81974522, and 81903786), and the Natural Science Foundation
   of Shaanxi Province (2019JQ-054). This research was also financially
   supported by the Subject Innovation Team of Shaanxi University of
   Chinese Medicine (2019-YL10).
CR Annich GM, 2015, J THROMB HAEMOST, V13, pS336, DOI 10.1111/jth.12963
   Bateman A, 2017, NUCLEIC ACIDS RES, V45, pD158, DOI 10.1093/nar/gkw1099
   Bolton EE, 2010, ANN REP COMP CHEM, V4, P217, DOI 10.1016/S1574-1400(08)00012-1
   Cao JY, 2014, J ETHNOPHARMACOL, V155, P1053, DOI 10.1016/j.jep.2014.05.061
   Chapado L, 2010, BIOORG CHEM, V38, P108, DOI 10.1016/j.bioorg.2009.12.001
   Chapin JC, 2015, BLOOD REV, V29, P17, DOI 10.1016/j.blre.2014.09.003
   Che JB, 2017, CARDIOVASC PATHOL, V31, P57, DOI 10.1016/j.carpath.2017.08.001
   Chen G, 2019, EXP THER MED, V17, P1206, DOI 10.3892/etm.2018.7068
   Davis AP, 2017, NUCLEIC ACIDS RES, V45, pD972, DOI 10.1093/nar/gkw838
   Demacq C, 2010, CLIN CHIM ACTA, V411, P1335, DOI 10.1016/j.cca.2010.05.025
   Dennis G, 2003, GENOME BIOL, V4, DOI 10.1186/gb-2003-4-9-r60
   Dong Y, 2019, FRONT PHARMACOL, V10, DOI 10.3389/fphar.2019.00266
   Fei YX, 2017, J ETHNOPHARMACOL, V207, P57, DOI 10.1016/j.jep.2017.06.023
   Feng JW, 2000, J LIPID RES, V41, P688
   Gao HH, 2014, DNA CELL BIOL, V33, P605, DOI 10.1089/dna.2013.2270
   Gavriilaki E, 2019, CONSULTATIVE HEMOSTA, P473
   Ge P, 2019, J LIQ CHROMATOGR R T, V42, P115, DOI 10.1080/10826076.2018.1511993
   Gfeller D, 2014, NUCLEIC ACIDS RES, V42, pW32, DOI 10.1093/nar/gku293
   Hamosh A, 2005, NUCLEIC ACIDS RES, V33, pD514
   He HQ, 2018, TRIALS, V19, DOI 10.1186/s13063-018-2908-9
   Hellmann J, 2015, PROSTAG OTH LIPID M, V116, P49, DOI 10.1016/j.prostaglandins.2015.01.001
   Jia QL, 2019, INT J MOL MED, V44, P893, DOI 10.3892/ijmm.2019.4263
   Keiser MJ, 2007, NAT BIOTECHNOL, V25, P197, DOI 10.1038/nbt1284
   Kong WJ, 2004, NAT MED, V10, P1344, DOI 10.1038/nm1135
   Kuhn M, 2008, NUCLEIC ACIDS RES, V36, pD684, DOI 10.1093/nar/gkm795
   Lagaly G, 2003, ADV COLLOID INTERFAC, V100, P105, DOI 10.1016/S0001-8686(02)00064-7
   Li SM, 2014, CHIN J INTEGR MED, V20, P483, DOI 10.1007/s11655-014-1803-9
   Li Wei, 2013, Zhongguo Zhong Yao Za Zhi, V38, P1211
   Li XZ, 2018, J LIPID RES, V59, P102, DOI 10.1194/jlr.M080028
   Li XX, 2012, PLOS ONE, V7, DOI 10.1371/journal.pone.0043918
   Liao JQ, 2016, BMC COMPLEM ALTERN M, V16, DOI 10.1186/s12906-016-1349-9
   Liu P, 2017, FRONT PHARMACOL, V8, DOI 10.3389/fphar.2017.00677
   Liu XA, 2010, IUBMB LIFE, V62, P819, DOI 10.1002/iub.389
   Liu Y, 2012, EVID-BASED COMPL ALT, V2012, DOI 10.1155/2012/184503
   Lv CX, 2017, FRONT PHARMACOL, V8, DOI 10.3389/fphar.2017.00826
   Ma L, 2019, J ETHNOPHARMACOL, V231, P507, DOI 10.1016/j.jep.2018.11.043
   Ma Q, 2018, BIOMED CHROMATOGR, V32, DOI 10.1002/bmc.4144
   Makar KW, 2013, CANCER CAUSE CONTROL, V24, P2059, DOI 10.1007/s10552-013-0282-1
   Park B, 2015, EVID-BASED COMPL ALT, V2015, DOI 10.1155/2015/316872
   Pena AS, 2018, ARCH DIS CHILD, V103, P235, DOI 10.1136/archdischild-2017-312968
   Pence HE, 2010, J CHEM EDUC, V87, P1123, DOI 10.1021/ed100697w
   Roberts RE, 2013, TOXICOL APPL PHARM, V272, P797, DOI 10.1016/j.taap.2013.06.021
   Ru JL, 2014, J CHEMINFORMATICS, V6, DOI 10.1186/1758-2946-6-13
   Shen DS, 2019, MOLECULES, V24, DOI 10.3390/molecules24132380
   Shi XQ, 2019, J ETHNOPHARMACOL, V235, P227, DOI 10.1016/j.jep.2019.01.027
   Smoot ME, 2011, BIOINFORMATICS, V27, P431, DOI 10.1093/bioinformatics/btq675
   Somacal S, 2015, MOL CELL BIOCHEM, V403, P243, DOI 10.1007/s11010-015-2354-x
   Sun SB, 2018, GENE, V664, P50, DOI 10.1016/j.gene.2018.04.045
   Tan RQ, 2019, EVID-BASED COMPL ALT, V2019, DOI 10.1155/2019/7318616
   Wan YX, 2019, BMC COMPLEM ALTERN M, V19, DOI 10.1186/s12906-019-2580-y
   Wang C, 2018, FRONT PHARMACOL, V9, DOI 10.3389/fphar.2018.00841
   Wang M, 2019, BIOTECHNOL BIOTEC EQ, V33, P1000, DOI 10.1080/13102818.2019.1635528
   Wang NN, 2019, J ETHNOPHARMACOL, V241, DOI 10.1016/j.jep.2019.111977
   Wang YW, 2014, METABOLISM, V63, P1167, DOI 10.1016/j.metabol.2014.05.013
   Wang Y, 2016, FITOTERAPIA, V115, P111, DOI 10.1016/j.fitote.2016.09.019
   Xing ZH, 2016, SCI REP-UK, V6, DOI 10.1038/srep20040
   Xu X, 2012, INT J MOL SCI, V13, P6964, DOI 10.3390/ijms13066964
   Yang DHA, 2013, INT J BIOCHEM CELL B, V45, P419, DOI 10.1016/j.biocel.2012.11.007
   Yue SJ, 2017, FRONT PHARMACOL, V8, DOI 10.3389/fphar.2017.00694
   Yue SJ, 2017, SCI REP-UK, V7, DOI 10.1038/srep40318
   Zhang AH, 2019, ENGINEERING-PRC, V5, P60, DOI 10.1016/j.eng.2018.11.008
   Zhang CH, 2018, EVID-BASED COMPL ALT, V2018, DOI 10.1155/2018/7356546
   Zhang XS, 2018, J CHROMATOGR B, V1074, P51, DOI 10.1016/j.jchromb.2017.12.035
   Zhang YQ, 2017, CHIN MED-UK, V12, DOI 10.1186/s13020-017-0145-x
   Zhao MQ, 2019, FRONT PHARMACOL, V9, DOI 10.3389/fphar.2018.01448
   Zhong YY, 2018, EVID-BASED COMPL ALT, V2018, DOI 10.1155/2018/8916938
   Zhou JJ, 2018, BIOMED PHARMACOTHER, V97, P1622, DOI 10.1016/j.biopha.2017.11.135
   Zhu F, 2012, NUCLEIC ACIDS RES, V40, pD1128, DOI 10.1093/nar/gkr797
   Zorgo S, 2018, BMC COMPLEM ALTERN M, V18, DOI 10.1186/s12906-018-2093-0
   Zuo HL, 2018, SCI REP-UK, V8, DOI 10.1038/s41598-018-29764-1
NR 70
TC 1
Z9 2
U1 2
U2 8
PU HINDAWI LTD
PI LONDON
PA ADAM HOUSE, 3RD FLR, 1 FITZROY SQ, LONDON, W1T 5HF, ENGLAND
SN 1741-427X
EI 1741-4288
J9 EVID-BASED COMPL ALT
JI Evid.-based Complement Altern. Med.
PD FEB 27
PY 2020
VL 2020
AR 5053914
DI 10.1155/2020/5053914
PG 18
WC Integrative & Complementary Medicine
SC Integrative & Complementary Medicine
GA KY2VJ
UT WOS:000522430100004
PM 32190085
OA DOAJ Gold, Green Published
DA 2021-07-01
ER

PT J
AU Aisa, Y
   Yunusi, K
   Chen, Q
   Mi, N
AF Aisa, Yiliyasi
   Yunusi, Kurexi
   Chen, Qian
   Mi, Na
TI Systematic understanding of the potential targets and pharmacological
   mechanisms of acteoside by network pharmacology approach
SO MEDICINAL CHEMISTRY RESEARCH
LA English
DT Article
DE Cistanches Herba; Network pharmacology; Acteoside; 3D-structure
   similarity; Hepatic lipid metabolism
ID DRUG; INJURY
AB Acteoside (ACT) is one of the most major components isolated from Cistanches Herba, a traditional Chinese medicine. However, its extensive pharmacological effects and multitarget features cause lacking of a systematic overview of its molecular mechanisms. In this study, we aimed to predict the potential targets and pharmacological mechanisms of ACT via network pharmacology strategy and provide scientific evidence of drug discovery. The druglikeness of ACT was measured using the TCMSP database, and its potential targets were identified by both of ChemMapper and PharmMapper based on 3D-structure similarity. By mapping the potential targets obtained from ChemMapper and PharmMapper, the intersecting targets were screened as candidate targets. GO classification, pathway enrichment analysis, and drug-target-pathway networks were constructed to give a visual view. In addition, experimental validations were carried out using HepG2 cell lines. Results showed that ACT has good druggability, and 13 protein targets were predicted. Network pharmacology analysis reflected that these potential targets were mainly associated with cancer, metabolism, antioxidant effects, and other physiological processes. Furthermore, the results of experimental validation indicated that ACT has no toxicity and has protective effects in hepatic lipid metabolism. Generally, ACT is predicted to multitargets and multipathways to form a network that exerts systematic pharmacological effects.
C1 [Aisa, Yiliyasi] Xinjiang Med Univ, Pharm Coll, Dept Pharmacol, 393 Xinyi Rd, Urumqi 830011, Xinjiang, Peoples R China.
   [Yunusi, Kurexi] Xinjiang Med Univ, Tradit Uygur Med Coll, 393 Xinyi Rd, Urumqi 830011, Xinjiang, Peoples R China.
   [Chen, Qian] Xinjiang Med Univ, Dept Biochem, Preclin Med, 393 Xinyi Rd, Urumqi 830011, Xinjiang, Peoples R China.
   [Mi, Na] Xinjiang Med Univ, Affiliated Hosp 1, Clin Med Res Ctr, 393 Xinyi Rd, Urumqi 830011, Xinjiang, Peoples R China.
RP Mi, N (corresponding author), Xinjiang Med Univ, Affiliated Hosp 1, Clin Med Res Ctr, 393 Xinyi Rd, Urumqi 830011, Xinjiang, Peoples R China.
EM mina2a@163.com
FU Natural Science Foundation of Xinjiang Uygur Autonomous Region, China
   [2017D01C213]
FX This research was supported by the Natural Science Foundation of
   Xinjiang Uygur Autonomous Region, China (Grant No. 2017D01C213).
CR Baumgartner M, 2009, EXP CELL RES, V315, P2888, DOI 10.1016/j.yexcr.2009.07.028
   Boezio B, 2017, MOL INFORM, V36, DOI 10.1002/minf.201700048
   Bowman T, 2001, P NATL ACAD SCI USA, V98, P7319, DOI 10.1073/pnas.131568898
   Browning JD, 2004, J CLIN INVEST, V114, P147, DOI 10.1172/JCI200422422
   Chen F, 2006, FASEB J, V20, P1269, DOI 10.1096/fj.05-5530fje
   Day CP, 2002, GUT, V50, P585, DOI 10.1136/gut.50.5.585
   Esposito E, 2010, N-S ARCH PHARMACOL, V381, P93, DOI 10.1007/s00210-009-0466-0
   Gan L, 2018, RENAL FAILURE, V40, P364, DOI 10.1080/0886022X.2018.1450762
   Gao L, 2016, SCI REP-UK, V6, DOI 10.1038/srep24944
   Hobbs GA, 2016, J CELL SCI, V129, P1287, DOI 10.1242/jcs.182873
   Huan SKH, 2012, MOLECULES, V17, P14673, DOI 10.3390/molecules171214673
   Ji SL, 2019, BIOSCI BIOTECH BIOCH, V83, P2016, DOI 10.1080/09168451.2019.1637243
   Jia WQ, 2018, CELL PHYSIOL BIOCHEM, V47, P1871, DOI 10.1159/000491067
   Jiang Y, 2009, J CHROMATOGR A, V1216, P1970, DOI 10.1016/j.chroma.2008.07.031
   Johnson DS, 2012, CURR OPIN PHARMACOL, V12, P458, DOI 10.1016/j.coph.2012.02.003
   Khullar M, 2019, INT IMMUNOPHARMACOL, V69, P109, DOI 10.1016/j.intimp.2019.01.020
   Koo KA, 2005, PLANTA MED, V71, P778, DOI 10.1055/s-2005-871213
   Lapillo M, 2019, INT J MOL SCI, V20, DOI 10.3390/ijms20051023
   Li MQ, 2018, FOOD CHEM TOXICOL, V119, P6, DOI 10.1016/j.fct.2018.06.018
   Li S, 2013, CHIN J NAT MEDICINES, V11, P110, DOI [10.3724/SP.J.1009.2013.00110, 10.1016/S1875-5364(13)60037-0]
   Mun H, 2012, MOL CELLS, V34, P71, DOI 10.1007/s10059-012-0097-z
   Newman DJ, 2012, J NAT PROD, V75, P311, DOI 10.1021/np200906s
   Peerzada KJ, 2016, ENVIRON TOXICOL, V31, P782, DOI 10.1002/tox.22089
   Ru JL, 2014, J CHEMINFORMATICS, V6, DOI 10.1186/1758-2946-6-13
   Shen B, 2015, CELL, V163, P1297, DOI 10.1016/j.cell.2015.11.031
   Shiao YJ, 2017, INT J MOL SCI, V18, DOI 10.3390/ijms18040895
   Su Gang, 2014, Curr Protoc Bioinformatics, V47, DOI 10.1002/0471250953.bi0813s47
   Taniyama Y, 2003, MOL CELL BIOL, V23, P8019, DOI 10.1128/MCB.23.22.8019-8029.2003
   Tian S, 2015, ADV DRUG DELIVER REV, V86, P2, DOI 10.1016/j.addr.2015.01.009
   Wang HQ, 2012, NEUROTOX RES, V21, P368, DOI 10.1007/s12640-011-9292-5
   Wang JG, 2016, PHARMACOL THERAPEUT, V162, P10, DOI 10.1016/j.pharmthera.2016.01.010
   Wang J, 2015, TOXICOL APPL PHARM, V285, P128, DOI 10.1016/j.taap.2015.04.004
   Wang X, 2017, NUCLEIC ACIDS RES, V45, pW356, DOI 10.1093/nar/gkx374
   Wang Y, 2011, MOL BIOL CELL, V22, P1529, DOI 10.1091/mbc.E10-09-0785
   Wu CJ, 2019, MOLECULES, V24, DOI 10.3390/molecules24040720
   Yang LL, 2019, INT J MOL SCI, V20, DOI 10.3390/ijms20122974
   Yazici Dilek, 2017, Adv Exp Med Biol, V960, P277, DOI 10.1007/978-3-319-48382-5_12
   Yu GC, 2012, OMICS, V16, P284, DOI 10.1089/omi.2011.0118
NR 38
TC 1
Z9 1
U1 3
U2 11
PU SPRINGER BIRKHAUSER
PI NEW YORK
PA 233 SPRING STREET, 6TH FLOOR, NEW YORK, NY 10013 USA
SN 1054-2523
EI 1554-8120
J9 MED CHEM RES
JI Med. Chem. Res.
PD APR
PY 2020
VL 29
IS 4
BP 793
EP 801
DI 10.1007/s00044-020-02524-5
EA FEB 2020
PG 9
WC Chemistry, Medicinal
SC Pharmacology & Pharmacy
GA KV8CU
UT WOS:000515958700001
DA 2021-07-01
ER

PT J
AU Xu, WT
   Tang, MY
   Wang, JH
   Wang, LH
AF Xu, Wenting
   Tang, Mengyu
   Wang, Jiahui
   Wang, Lihong
TI Identification of the Active Constituents and Significant Pathways of
   Cangfu Daotan Decoction for the Treatment of PCOS Based on Network
   Pharmacology
SO EVIDENCE-BASED COMPLEMENTARY AND ALTERNATIVE MEDICINE
LA English
DT Article
ID POLYCYSTIC-OVARY-SYNDROME; HERBAL MEDICINE; GROWTH-FACTOR; WOMEN;
   HYPERANDROGENISM; PATHOPHYSIOLOGY; BIOAVAILABILITY; EXPRESSION;
   CRITERIA; UPDATE
AB Background. Polycystic ovary syndrome (PCOS) is the most common female endocrine disease. Cangfu Daotan Decoction (CDD) can effectively relieve the clinical symptoms of PCOS patients. Methods. To explore the active ingredients and related pathways of CDD for treating PCOS, a network pharmacology-based analysis was carried out. The active ingredients of CDD and their potential targets were obtained from the TCM system pharmacology analysis platform. The obtained PCOS-related genes from OMIM and GeneCards were imported to establish protein-protein interaction networks in STRING. Finally, GO analysis and significant pathway analysis were conducted with the RStudio (Bioconductor) database. Results. A total of 111 active compounds were obtained from 1433 ingredients present in the CDD, related to 118 protein targets. In addition, 736 genes were found to be closely related to PCOS, of which 44 overlapped with CDD and were thus considered therapeutically relevant. Pathway enrichment analysis identified the AGE-RAGE signalling pathway in diabetic complications, endocrine resistance, the IL-17 signalling pathway, the prolactin signalling pathway, and the HIF-1 signalling pathway. Moreover, PI3K-Akt, insulin resistance, Toll-like receptor, MAPK, and AGE-RAGE were related to PCOS and treatment. Conclusions. CDD can effectively improve the symptoms of PCOS, and our network pharmacological analysis lays the foundation for future clinical research.
C1 [Xu, Wenting; Tang, Mengyu; Wang, Jiahui; Wang, Lihong] Nanjing Univ Chinese Med, Dept Reprod, Zhangjiagang TCM Hosp, Suzhou, Jiangsu, Peoples R China.
RP Wang, LH (corresponding author), Nanjing Univ Chinese Med, Dept Reprod, Zhangjiagang TCM Hosp, Suzhou, Jiangsu, Peoples R China.
EM zjgzyxwt@njucm.edu.cn; zjgzytmy@njucm.edu.cn; zjgzywjh@njucm.edu.cn;
   zjgzywlh@njucm.edu.cn
OI Xu, Wenting/0000-0001-9222-1473; Wang, Lihong/0000-0001-7187-5910
FU Science and Technology Development Plan of SuZhou in 2018 [SYSD2018002,
   SYSD2018195]; Projects for Science and Technology of Chinese Medicine of
   Jiangsu Province in 2019 [YB201959]; "333" Project in Jiangsu Province
   in 2019 [BRA2019140]; special funds of the Key Clinical Disease in
   Diagnosis and Treatment Technology of SuZhou in 2019 [LCZX201920]
FX This work was supported by the Science and Technology Development Plan
   of SuZhou in 2018 (SYSD2018002), the Science and Technology Development
   Plan of SuZhou in 2018 (SYSD2018195), the Projects for Science and
   Technology of Chinese Medicine of Jiangsu Province in 2019 (YB201959),
   and the "333" Project in Jiangsu Province in 2019 (BRA2019140). The
   special funds of the Key Clinical Disease in Diagnosis and Treatment
   Technology of SuZhou in 2019 (LCZX201920) also provided financial
   support for this study.
CR Al Khalifah RA, 2016, PEDIATRICS, V137, DOI 10.1542/peds.2015-4089
   Ali DES, 2019, HORM METAB RES, V51, P714, DOI 10.1055/a-1018-9606
   Artursson P, 2001, ADV DRUG DELIVER REV, V46, P27, DOI 10.1016/S0169-409X(00)00128-9
   Azziz R, 2018, OBSTET GYNECOL, V132, P321, DOI 10.1097/AOG.0000000000002698
   Balen AH, 2016, HUM REPROD UPDATE, V22, P687, DOI 10.1093/humupd/dmw025
   Ben Salem A, 2015, BMC GENOMICS, V17, DOI 10.1186/s12864-016-3092-5
   Berger SI, 2009, BIOINFORMATICS, V25, P2466, DOI 10.1093/bioinformatics/btp465
   Chen CH, 2016, TAIWAN J OBSTET GYNE, V55, P588, DOI 10.1016/j.tjog.2016.03.003
   Ciaraldi TP, 2013, METABOLISM, V62, P1587, DOI 10.1016/j.metabol.2013.07.004
   Delcour C, 2019, CLIN MED INSIGHTS-RE, V13, DOI 10.1177/1179558119871921
   Diamanti-Kandarakis E, 2012, ENDOCR REV, V33, P981, DOI 10.1210/er.2011-1034
   Ding Cai-Fei, 2014, Zhongguo Zhong Xi Yi Jie He Za Zhi, V34, P1297
   Dumesic DA, 2015, ENDOCR REV, V36, P487, DOI 10.1210/er.2015-1018
   Escobar-Morreale HF, 2005, ENDOCR REV, V26, P251, DOI 10.1210/er.2004-0004
   Fong SYK, 2017, EXPERT OPIN DRUG DEL, V14, P403, DOI 10.1080/17425247.2016.1218465
   Foroozanfard Fatemeh, 2017, J Nephropathol, V6, P15, DOI 10.15171/jnp.2017.04
   Franco JVA, 2019, COCHRANE DB SYST REV, DOI 10.1002/14651858.CD012552.pub2
   Guo Q, 2019, MOLECULES, V24, DOI 10.3390/molecules24224050
   Hamosh A, 2002, NUCLEIC ACIDS RES, V30, P52, DOI 10.1093/nar/30.1.52
   Hu KX, 2019, EVID-BASED COMPL ALT, V2019, DOI 10.1155/2019/6272073
   Huang JH, 2017, EVID-BASED COMPL ALT, V2017, DOI 10.1155/2017/1930598
   Jiang YY, 2019, FRONT PHARMACOL, V10, DOI 10.3389/fphar.2019.01136
   Jiao XT, 2018, FRONT ENDOCRINOL, V9, DOI 10.3389/fendo.2018.00504
   KAY AM, 2016, J DIABETES RES, V2016, P8
   Kelley AS, 2019, ENDOCRINOLOGY, V160, P2663, DOI 10.1210/en.2019-00386
   Lauritsen MP, 2014, HUM REPROD, V29, P791, DOI 10.1093/humrep/det469
   Lee JC, 2003, AM J CHINESE MED, V31, P885, DOI 10.1142/S0192415X03001636
   Lee WY, 2019, BIOMOLECULES, V9, DOI 10.3390/biom9080362
   Legro RS, 2015, J CLIN ENDOCR METAB, V100, P4048, DOI 10.1210/jc.2015-2778
   Legro RS, 2003, ENDOCR REV, V24, P302, DOI 10.1210/er.2003-0004
   Lin MJ, 2019, MEDICINE, V98, DOI 10.1097/MD.0000000000015890
   Ma ZW, 2019, J CONTROL RELEASE, V316, P359, DOI 10.1016/j.jconrel.2019.10.053
   Machado D, 2018, FRONT MICROBIOL, V9, DOI 10.3389/fmicb.2018.01367
   Manzoor S, 2019, SCI REP-UK, V9, DOI 10.1038/s41598-019-46644-4
   McCartney CR, 2016, NEW ENGL J MED, V375, P54, DOI 10.1056/NEJMcp1514916
   Merhi Z, 2014, HUM REPROD, V29, P135, DOI 10.1093/humrep/det383
   Miao XD, 2019, MOLECULES, V24, DOI 10.3390/molecules24213946
   Nandi A, 2014, ENDOCRIN METAB CLIN, V43, P123, DOI 10.1016/j.ecl.2013.10.003
   Nekoonam S, 2017, ARCH GYNECOL OBSTET, V295, P1041, DOI 10.1007/s00404-017-4317-9
   Ozcaka O, 2013, J PERIODONTOL, V84, P1827, DOI 10.1902/jop.2013.120483
   Park HR, 2019, MEDICINE, V98, DOI 10.1097/MD.0000000000017321
   Ranjbaran J, 2016, REPRODUCTION, V151, P305, DOI 10.1530/REP-15-0340
   Rebhan M, 1997, TRENDS GENET, V13, P163, DOI 10.1016/S0168-9525(97)01103-7
   Rosenfield RL, 2016, ENDOCR REV, V37, P467, DOI 10.1210/er.2015-1104
   Ru JL, 2014, J CHEMINFORMATICS, V6, DOI 10.1186/1758-2946-6-13
   Spritzer PM, 2016, CURR PHARM DESIGN, V22, P5603, DOI 10.2174/1381612822666160720151243
   Teede HJ, 2019, HUM REPROD, V34, P388, DOI 10.1093/humrep/dey363
   Wang F, 2015, J MOL HISTOL, V46, P173, DOI 10.1007/s10735-015-9609-4
   Wang RY, 2019, FRONT ONCOL, V9, DOI 10.3389/fonc.2019.00730
   Wang R, 2019, HUM REPROD UPDATE, V25, P717, DOI 10.1093/humupd/dmz029
   Wang SW, 2015, CHIN MED-UK, V10, DOI 10.1186/s13020-015-0051-z
   Wang Y, 2019, J ETHNOPHARMACOL, V234, P8, DOI 10.1016/j.jep.2019.01.010
   Xie Q, 2019, STEM CELLS INT, V2019, DOI 10.1155/2019/9782373
   Yang WZ, 2014, PHYTOCHEMISTRY, V106, P7, DOI 10.1016/j.phytochem.2014.07.012
   Yeung WF, 2014, J PSYCHIATR RES, V57, P165, DOI 10.1016/j.jpsychires.2014.05.016
   Zhang Yuehui, 2018, Oncotarget, V9, P18180, DOI 10.18632/oncotarget.24477
NR 56
TC 5
Z9 5
U1 0
U2 3
PU HINDAWI LTD
PI LONDON
PA ADAM HOUSE, 3RD FLR, 1 FITZROY SQ, LONDON, W1T 5HF, ENGLAND
SN 1741-427X
EI 1741-4288
J9 EVID-BASED COMPL ALT
JI Evid.-based Complement Altern. Med.
PD FEB 22
PY 2020
VL 2020
AR 4086864
DI 10.1155/2020/4086864
PG 15
WC Integrative & Complementary Medicine
SC Integrative & Complementary Medicine
GA KT4DP
UT WOS:000518965700002
PM 32148541
OA DOAJ Gold, Green Published
DA 2021-07-01
ER

PT J
AU Dai, WR
   Sun, Y
   Zhong, GQ
AF Dai, Weiran
   Sun, Yue
   Zhong, Guoqiang
TI A Network Pharmacology Approach to Estimate the Active Ingredients and
   Potential Targets of Cuscutae semen in the Treatment of Osteoporosis
SO MEDICAL SCIENCE MONITOR
LA English
DT Article
DE Medicine; Chinese Traditional; Osteoporosis; Pharmacology
ID TNF-ALPHA; BONE; DIFFERENTIATION; EXPRESSION; CARCINOMA; DATABASE;
   PROTEIN; CELLS; SEEDS; GENE
AB Background: Osteoporosis is a metabolic osteopathy characterized by abnormal bone mass and microstructure that has become a public health problem worldwide. Cuscutae semen (CS) is a traditional Chinese medicine (TCM) that has a positive effect on the prevention and treatment of osteoporosis. However, the mechanism of CS is unclear. Therefore, this study aimed to reveal the possible molecular mechanism involved in the effects of CS on osteoporosis based on a network pharmacology approach.
   Material/Methods: The inactive and active ingredients of CS were identified by searching the pharmacology analysis platform of the Chinese medicine system (TCMSP), and the targets of osteoporosis were screened in the relevant databases, such as GeneCards, PubMed, and the Comparative Toxicogenomics Database (CTD). The network of "medicine-ingredients-disease-targets (M-I-D-T)" was established by means of network pharmacology, and the key targets and core pathways were determined by R analysis. Molecular docking methods were used to evaluate the binding activity between the target and the active ingredients of CS.
   Results: Eleven active ingredients were identified in CS, and 175 potential targets of the active ingredients were also identified from the TCMSP. Moreover, we revealed 22 539 targets related to osteoporosis in the 3 well-established databases, and we determined the intersection of the disease targets and the potential targets of the active ingredients; 107 common targets were identified and used in further analysis. Additionally, biological processes and signaling pathways involved in target action, such as fluid shear stress, atherosclerosis, cancer pathways, and the TNF signaling pathway, were determined. Finally, we chose the top 5 common targets, CCND1, EGFR, IL6, MAPK8, and VEGFA, for molecular docking with the 11 active ingredients of CS.
   Conclusions: This study suggested that CS has multiple ingredients and multiple targets relevant to the treatment of osteoporosis. We determined that the active ingredient, sesamin, may be the most crucial ingredient of CS for the treatment of osteoporosis. Additionally, the network pharmacology method provided a novel research approach to analyze the function of complex ingredients.
C1 [Dai, Weiran; Zhong, Guoqiang] Guangxi Med Univ, Dept Cardiol, Affiliated Hosp 1, Ward 1, Nanning, Guangxi, Peoples R China.
   [Sun, Yue] Guangxi Med Univ, Dept Geriatr Endocrinol, Affiliated Hosp 1, Nanning, Guangxi, Peoples R China.
RP Zhong, GQ (corresponding author), Guangxi Med Univ, Dept Cardiol, Affiliated Hosp 1, Ward 1, Nanning, Guangxi, Peoples R China.
EM drguoqiang@sina.com
FU National Natural Science Foundation of ChinaNational Natural Science
   Foundation of China (NSFC) [81660054]
FX This study was supported by the National Natural Science Foundation of
   China (No.81660054)
CR Adhikary S, 2018, NUTRITION, V53, P64, DOI 10.1016/j.nut.2017.12.003
   Arnsdorf EJ, 2009, J CELL SCI, V122, P546, DOI 10.1242/jcs.036293
   Bao XF, 2002, PLANTA MED, V68, P237, DOI 10.1055/s-2002-23133
   Boulbaroud S, 2008, Pak J Biol Sci, V11, P1696, DOI 10.3923/pjbs.2008.1696.1701
   Caetano-Lopes J, 2009, AUTOIMMUN REV, V8, P250, DOI 10.1016/j.autrev.2008.07.038
   Chandra A, 2013, J BIOL CHEM, V288, P20488, DOI 10.1074/jbc.M112.447250
   Clowes JA, 2005, IMMUNOL REV, V208, P207, DOI 10.1111/j.0105-2896.2005.00334.x
   Comas-Calonge Aida, 2017, J Clin Exp Dent, V9, pe302, DOI 10.4317/jced.53504
   Donnapee S, 2014, J ETHNOPHARMACOL, V157, P292, DOI 10.1016/j.jep.2014.09.032
   Du XM, 1998, PHYTOCHEMISTRY, V48, P843, DOI 10.1016/S0031-9422(97)00990-4
   Hajimehdipoor H, 2012, DARU, V20, DOI 10.1186/2008-2231-20-57
   He XH, 2010, J ASIAN NAT PROD RES, V12, P934, DOI 10.1080/10286020.2010.506434
   Hopkins AL, 2007, NAT BIOTECHNOL, V25, P1110, DOI 10.1038/nbt1007-1110
   Hsieh TC, 2002, INT J ONCOL, V20, P681
   Iyer S, 2014, J BIOL CHEM, V289, P24069, DOI 10.1074/jbc.M114.561803
   Kamal-Eldin Afaf, 2011, Recent Pat Food Nutr Agric, V3, P17
   Kanis JA, 2007, WHO TECHNICAL REPORT, P66
   Karsenty G, 2016, CELL, V164, P1248, DOI 10.1016/j.cell.2016.02.043
   Khodayari A, 2012, INT J MOL CELL MED, V1, P203
   Lee KM, 2019, CHEM-BIOL INTERACT, V308, P147, DOI 10.1016/j.cbi.2019.05.026
   Lin MK, 2011, IMMUNOBIOLOGY, V216, P1103, DOI 10.1016/j.imbio.2011.05.002
   Linder M, 2018, CELL DEATH DIFFER, V25, P1094, DOI 10.1038/s41418-017-0054-7
   Liu GQ, 2019, FASEB J, V33, P11137, DOI 10.1096/fj.201900436RR
   Ma ZP, 2019, MED SCI MONITOR, V25, P5312, DOI 10.12659/MSM.915529
   MANOLAGAS SC, 1995, INT J IMMUNOPHARMACO, V17, P109, DOI 10.1016/0192-0561(94)00089-7
   Marwick C, 2000, JAMA-J AM MED ASSOC, V283, P2093, DOI 10.1001/jama.283.16.2093
   Matsuguchi T, 2009, J BONE MINER RES, V24, P398, DOI 10.1359/JBMR.081107
   Min JK, 2003, J BIOL CHEM, V278, P39548, DOI 10.1074/jbc.M300539200
   Poornima P, 2016, PHARMACOL RES, V111, P290, DOI 10.1016/j.phrs.2016.06.018
   Rhee Y, 2011, J BONE MINER RES, V26, P1035, DOI 10.1002/jbmr.304
   Rose PW, 2017, NUCLEIC ACIDS RES, V45, pD271, DOI 10.1093/nar/gkw1000
   Roy B, 2013, WORLD J DIABETES, V4, P101, DOI 10.4239/wjd.v4.i4.101
   Sato AY, 2016, J BONE MINER RES, V31, P1791, DOI 10.1002/jbmr.2869
   Shi XQ, 2019, J ETHNOPHARMACOL, V235, P227, DOI 10.1016/j.jep.2019.01.027
   Si L, 2015, OSTEOPOROSIS INT, V26, P1929, DOI 10.1007/s00198-015-3093-2
   Stanstrup J, 2019, METABOLITES, V9, DOI 10.3390/metabo9100200
   Street John, 2009, J Orthop Surg Res, V4, P19, DOI 10.1186/1749-799X-4-19
   Szklarczyk D, 2017, NUCLEIC ACIDS RES, V45, pD362, DOI 10.1093/nar/gkw937
   Tan SD, 2006, J DENT RES, V85, P905, DOI 10.1177/154405910608501006
   Trott O, 2010, J COMPUT CHEM, V31, P455, DOI 10.1002/jcc.21334
   Tsuji M, 2009, J BONE MINER METAB, V27, P673, DOI 10.1007/s00774-009-0088-0
   Wanachewin O, 2012, BMC COMPLEM ALTERN M, V12, DOI 10.1186/1472-6882-12-71
   Wei X, 2017, BMC COMPLEM ALTERN M, V17, DOI 10.1186/s12906-017-1617-3
   Xu Q, 2019, EUR REV MED PHARMACO, V23, P4081, DOI 10.26355/eurrev_201905_17909
   Xue RC, 2013, NUCLEIC ACIDS RES, V41, pD1089, DOI 10.1093/nar/gks1100
   Yang HM, 2009, J MED FOOD, V12, P85, DOI 10.1089/jmf.2007.0665
   Yang S, 2017, CARBOHYD POLYM, V175, P249, DOI 10.1016/j.carbpol.2017.07.077
   Yuan Z, 2018, AM J TRANSL RES, V10, P4313
   Zhang XR, 2011, J BONE MINER RES, V26, P1022, DOI 10.1002/jbmr.295
   ZHENG HZ, 1998, MODERN STUDY TRADITI, P4110
   Zhou RB, 2016, PLOS ONE, V11, DOI 10.1371/journal.pone.0161254
   Zhu SY, 2018, J MOL ENDOCRINOL, V60, P185, DOI 10.1530/JME-17-0218
   Zou WJ, 2015, J BONE MINER METAB, V33, P615, DOI 10.1007/s00774-014-0627-1
NR 53
TC 2
Z9 2
U1 5
U2 36
PU INT SCIENTIFIC INFORMATION, INC
PI MELVILLE
PA 150 BROADHOLLOW RD, STE 114, MELVILLE, NY 11747 USA
SN 1643-3750
J9 MED SCI MONITOR
JI Med. Sci. Monitor
PD FEB 21
PY 2020
VL 26
AR e920485
DI 10.12659/MSM.920485
PG 20
WC Medicine, Research & Experimental
SC Research & Experimental Medicine
GA KN8GW
UT WOS:000515084500001
PM 32081843
OA Green Published
DA 2021-07-01
ER

PT J
AU Mao, Y
   Peng, X
   Xue, P
   Lu, DR
   Li, LL
   Zhu, SJ
AF Mao, Yun
   Peng, Xi
   Xue, Peng
   Lu, Dianrong
   Li, Linlu
   Zhu, Shijie
TI Network Pharmacology Study on the Pharmacological Mechanism of
   Cinobufotalin Injection against Lung Cancer
SO EVIDENCE-BASED COMPLEMENTARY AND ALTERNATIVE MEDICINE
LA English
DT Article
ID TRADITIONAL CHINESE MEDICINE; APOPTOSIS IN-VITRO;
   HEPATOCELLULAR-CARCINOMA; CINOBUFACINI INJECTION; ANTITUMOR-ACTIVITY;
   CELL APOPTOSIS; SORAFENIB; HUACHANSU; METASTASIS; INHIBITION
AB Cinobufotalin injection, extracted from the skin of Chinese giant salamander or black sable, has good clinical effect against lung cancer. However, owing to its complex composition, the pharmacological mechanism of cinobufotalin injection has not been fully clarified. This study aimed to explore the mechanism of action of cinobufotalin injection against lung cancer using network pharmacology and bioinformatics. Compounds of cinobufotalin injection were determined by literature retrieval, and potential therapeutic targets of cinobufotalin injection were screened from Swiss Target Prediction and STITCH databases. Lung-cancer-related genes were summarized from GeneCards, OMIM, and DrugBank databases. The pharmacological mechanism of cinobufotalin injection against lung cancer was determined by enrichment analysis of gene ontology and Kyoto Encyclopedia of Genes and Genomes, and protein-protein interaction network was constructed. We identified 23 compounds and 506 potential therapeutic targets of cinobufotalin injection, as well as 70 genes as potential therapeutic targets of cinobufotalin injection in lung cancer by molecular docking. The antilung cancer effect of cinobufotalin injection was shown to involve cell cycle, cell proliferation, antiangiogenesis effect, and immune inflammation pathways, such as PI3K-Akt, VEGF, and the Toll-like receptor signaling pathway. In network analysis, the hub targets of cinobufotalin injection against lung cancer were identified as VEGFA, EGFR, CCND1, CASP3, and AKT1. A network diagram of "drug-compounds-target-pathway" was constructed through network pharmacology to elucidate the pharmacological mechanism of the antilung cancer effect of cinobufotalin injection, which is conducive to guiding clinical medication.
C1 [Mao, Yun; Li, Linlu] Beijing Univ Chinese Med, Grad Sch, Beijing 100029, Peoples R China.
   [Mao, Yun; Xue, Peng; Lu, Dianrong; Li, Linlu; Zhu, Shijie] China Acad Chinese Med Sci, Dept Oncol, Wangjing Hosp, Beijing 100102, Peoples R China.
   [Peng, Xi] Hunan Prov Peoples Hosp, Dept Cardiol, Changsha 410000, Peoples R China.
RP Zhu, SJ (corresponding author), China Acad Chinese Med Sci, Dept Oncol, Wangjing Hosp, Beijing 100102, Peoples R China.
EM 1064984055@qq.com; 369172747@qq.com; xuepeng6399@163.com;
   ludianrong@aliyun.com; 344671622@qq.com; 20180941234@bucm.edu.cn
FU National Natural Science Foundation of ChinaNational Natural Science
   Foundation of China (NSFC) [81573915, 81973640]
FX This research was supported by the National Natural Science Foundation
   of China (Grant nos. 81573915 and 81973640).
CR Amberger JS, 2019, NUCLEIC ACIDS RES, V47, pD1038, DOI 10.1093/nar/gky1151
   Baykara O, 2017, INT J MED SCI, V14, P675, DOI 10.7150/ijms.19355
   Bray F, 2018, CA-CANCER J CLIN, V68, P394, DOI 10.3322/caac.21492
   Chen T, 2017, ONCOTARGET, V8, P11425, DOI 10.18632/oncotarget.14005
   Cheng CS, 2019, CANCER CELL INT, V19, DOI 10.1186/s12935-019-0806-1
   DENNIS G, 2003, GENOME BIOL, V4
   Fornari F, 2017, CLIN CANCER RES, V23, P3953, DOI 10.1158/1078-0432.CCR-16-1464
   Gautschi O, 2007, LUNG CANCER, V55, P1, DOI 10.1016/j.lungcan.2006.09.024
   Gfeller D, 2014, NUCLEIC ACIDS RES, V42, pW32, DOI 10.1093/nar/gku293
   Gyorffy B, 2013, PLOS ONE, V8, DOI 10.1371/journal.pone.0082241
   Hanahan D, 2011, CELL, V144, P646, DOI 10.1016/j.cell.2011.02.013
   Hashemi M, 2019, J CELL BIOCHEM, V120, P7199, DOI 10.1002/jcb.27994
   Herbst RS, 2018, NATURE, V553, P446, DOI 10.1038/nature25183
   Huang WW, 2012, MUTAT RES-FUND MOL M, V732, P26, DOI 10.1016/j.mrfmmm.2011.09.010
   Jiang Y, 2016, COMPLEMENT THER MED, V24, P55, DOI 10.1016/j.ctim.2015.12.006
   Jiang YT, 2010, CYTOTECHNOLOGY, V62, P573, DOI 10.1007/s10616-010-9310-0
   Kai S, 2014, BIOCHEM BIOPH RES CO, V452, P768, DOI 10.1016/j.bbrc.2014.08.147
   Kim S, 2016, NUCLEIC ACIDS RES, V44, pD1202, DOI 10.1093/nar/gkv951
   Kohl M, 2011, METHODS MOL BIOL, V696, P291, DOI 10.1007/978-1-60761-987-1_18
   Lam W, 2015, SCI REP-UK, V5, DOI 10.1038/srep09384
   Li C, 2013, EVID-BASED COMPL ALT, V2013, DOI 10.1155/2013/849054
   Li MM, 2012, BIOCHEM PHARMACOL, V83, P1251, DOI 10.1016/j.bcp.2012.01.023
   Liu SC, 2019, FRONT ONCOL, V9, DOI 10.3389/fonc.2019.00189
   Lv JH, 2017, ONCOTARGETS THER, V10, P1261, DOI 10.2147/OTT.S104767
   Meng ZQ, 2009, CANCER-AM CANCER SOC, V115, P5309, DOI 10.1002/cncr.24602
   Ni TY, 2019, BIOMED PHARMACOTHER, V118, DOI 10.1016/j.biopha.2019.109241
   O'Donnell JS, 2018, SEMIN CANCER BIOL, V48, P91, DOI 10.1016/j.semcancer.2017.04.015
   Parikh Ankur R, 2019, Acta Med Acad, V48, P78, DOI 10.5644/ama2006-124.244
   Qi FH, 2015, BIOSCI TRENDS, V9, P16, DOI 10.5582/bst.2015.01019
   Qi J, 2018, TOXINS, V10, DOI 10.3390/toxins10080336
   Reck M, 2016, NEW ENGL J MED, V375, P1823, DOI 10.1056/NEJMoa1606774
   Siegel RL, 2019, CA-CANCER J CLIN, V69, P7, DOI 10.3322/caac.21551
   Soares CD, 2017, MELANOMA RES, V27, P448, DOI 10.1097/CMR.0000000000000368
   Stelzer Gil, 2016, Curr Protoc Bioinformatics, V54, DOI 10.1002/cpbi.5
   Szklarczyk D, 2017, NUCLEIC ACIDS RES, V45, pD362, DOI 10.1093/nar/gkw937
   Szklarczyk D, 2016, NUCLEIC ACIDS RES, V44, pD380, DOI 10.1093/nar/gkv1277
   Wang HY, 2018, INT J ONCOL, V52, P2051, DOI 10.3892/ijo.2018.4351
   Wang HY, 2016, ONCOTARGET, V7, P20193, DOI 10.18632/oncotarget.7935
   Wang J, 2018, MOL CLIN ONCOL, V8, P631, DOI 10.3892/mco.2018.1591
   Wang J, 2018, BMC CANCER, V18, DOI 10.1186/s12885-018-4654-5
   Wang J, 2019, NAT MED, V25, P656, DOI 10.1038/s41591-019-0374-x
   Wei XL, 2017, PLOS ONE, V12, DOI 10.1371/journal.pone.0169141
   Wishart DS, 2008, NUCLEIC ACIDS RES, V36, pD901, DOI 10.1093/nar/gkm958
   Wu SH, 2017, ENVIRON TOXICOL, V32, P1305, DOI 10.1002/tox.22325
   Wu X, 2012, J SEP SCI, V35, P1893, DOI 10.1002/jssc.201200036
   Yin JH, 2014, BMC COMPLEM ALTERN M, V14, DOI 10.1186/1472-6882-14-483
   Yoda S, 2019, PHARMACOL THERAPEUT, V193, P20, DOI 10.1016/j.pharmthera.2018.08.007
   Yu Y, 2015, EVID-BASED COMPL ALT, V2015, DOI 10.1155/2015/835263
   Yu Z, 2018, SCI REP-UK, V8, DOI 10.1038/s41598-018-22113-2
   Zhang CC, 2019, APOPTOSIS, V24, P312, DOI 10.1007/s10495-019-01515-1
   Zhao HY, 2013, J SEP SCI, V36, P492, DOI 10.1002/jssc.201200762
   Zhou BD, 2015, EVID-BASED COMPL ALT, V2015, DOI 10.1155/2015/408145
   Zhou M, 2018, INT J CANCER, V143, P921, DOI 10.1002/ijc.31374
   Zhu ZT, 2012, INT J MOL SCI, V13, P2025, DOI 10.3390/ijms13022025
NR 54
TC 1
Z9 1
U1 0
U2 7
PU HINDAWI LTD
PI LONDON
PA ADAM HOUSE, 3RD FLR, 1 FITZROY SQ, LONDON, W1T 5HF, ENGLAND
SN 1741-427X
EI 1741-4288
J9 EVID-BASED COMPL ALT
JI Evid.-based Complement Altern. Med.
PD FEB 17
PY 2020
VL 2020
AR 1246742
DI 10.1155/2020/1246742
PG 13
WC Integrative & Complementary Medicine
SC Integrative & Complementary Medicine
GA KT4DB
UT WOS:000518964300002
PM 32148531
OA DOAJ Gold, Green Published
DA 2021-07-01
ER

PT J
AU Li, M
   Wang, J
   Fu, L
   Lu, Y
   Xu, JY
   Zhou, LL
   Zhu, HX
   Fang, L
   Feng, Z
   Xie, T
   Zhou, XP
AF Li, Ming
   Wang, Jing
   Fu, Ling
   Lu, Yan
   Xu, Jianya
   Zhou, Lingling
   Zhu, Huaxu
   Fang, Liang
   Feng, Zhe
   Xie, Tong
   Zhou, Xueping
TI Network Pharmacology-Based Prediction and Verification of Qingluo Tongbi
   Formula to Reduce Liver Toxicity of Tripterygium wilfordii via UGT2B7 in
   Endoplasmic Reticulum
SO MEDICAL SCIENCE MONITOR
LA English
DT Article
DE Drug-Induced Liver Injury; Endoplasmic Reticulum;
   Glucuronosyltransferase; Medicine, Chinese Traditional; Tripterygium
ID STRONG INHIBITION; UDP; MECHANISM; CELASTROL; 1A6
AB Background: The hepatotoxicity of Tripterygium wilfordii Hook. f. (TWHF) limits its clinic utilization. Qingluo Tongbi formula (QTF) was formulated based on a basic Chinese medicine theory. Previous studies have confirmed the safety and efficacy of QTF in treating rheumatoid arthritis. Therefore, we considered that TWHF could be detoxified based on its reasonable compatibility with QTF. We investigated the detoxicity mechanism of QTF in reducing the liver toxicity of TWHF.
   Material/Methods: We used network pharmacology to determine the relevant metabolism targets of TWHF, focusing on the phase II metabolic enzymes uridine diphosphate-glucuronosyltransferase 1A1 (UGT1A1), UGT1A6, and UGT2B7. Based on the molecular mechanisms of these predictions and the results of the network analysis, we designed experiments to verify our hypothesis in vivo. We used western blotting, real-time quantitative polymerase chain reaction (RT-qPCR), double immunofluorescence, and laser confocal microscopy to detect the expression of UGTs. Finally, we used transmission electron microscopy to observe the endoplasmic reticulum structure.
   Results: The results confirmed that QTF reversed the TWHF-induced reduction of UGT content in liver microsomes, upregulated UGT1A1 and UGT1A6 but not UGT2B7 in the liver tissue. UGT2B7 expression in the liver and liver microsomes was inconsistent. QTF upregulated the expression of UGT2B7 in the endoplasmic reticulum, and QTF upregulated UGT2B7 expression levels in the endoplasmic reticulum compared with TWHF, which reduced liver toxicity. Structural changes were observed in the endoplasmic reticulum.
   Conclusions: The Chinese traditional medicine compound QTF can achieve the effect of detoxification by upregulating the expression of UGT2B7 in the endoplasmic reticulum.
C1 [Li, Ming; Fu, Ling; Fang, Liang; Feng, Zhe; Xie, Tong; Zhou, Xueping] Nanjing Univ Chinese Med, Clin Med Coll 1, Nanjing, Jiangsu, Peoples R China.
   [Wang, Jing] Nanjing Univ Chinese Med, Affiliated Hosp Integrated Tradit Chinese & Weste, Nanjing, Jiangsu, Peoples R China.
   [Lu, Yan] Nanjing Chinese Med Hosp, Nanjing, Jiangsu, Peoples R China.
   [Xu, Jianya; Xie, Tong] Jiangsu Key Lab Pediat Resp Dis, Nanjing, Jiangsu, Peoples R China.
   [Zhou, Lingling; Zhu, Huaxu] Nanjing Univ Chinese Med, Sch Pharm, Jiangsu Prov Key Lab Pharmacol & Safety Evaluat M, Nanjing, Jiangsu, Peoples R China.
RP Xie, T; Zhou, XP (corresponding author), Nanjing Univ Chinese Med, Clin Med Coll 1, Nanjing, Jiangsu, Peoples R China.; Xie, T (corresponding author), Jiangsu Key Lab Pediat Resp Dis, Nanjing, Jiangsu, Peoples R China.
EM xietong@njucm.edu.cn; zxp@njucm.edu.cn
FU National Natural Science Foundation of ChinaNational Natural Science
   Foundation of China (NSFC) [81573869]; Postgraduate Research & Practice
   Innovation Program of Jiangsu Province [KYCX19_1201]; Natural Science
   Foundation of Jiangsu ProvinceNatural Science Foundation of Jiangsu
   Province [BK20181426]
FX This article was supported by the National Natural Science Foundation of
   China (No. 81573869), Postgraduate Research & Practice Innovation
   Program of Jiangsu Province (KYCX19_1201), and the Natural Science
   Foundation of Jiangsu Province (BK20181426)
CR Abdullah NH, 2018, MOLECULES, V23, DOI 10.3390/molecules23102696
   Aitio A, 1978, CONJUGATION REACTION, P122
   Correction for Yan, 2016, P NATL ACAD SCI USA, V113, pE256
   Franceschini A, 2013, NUCLEIC ACIDS RES, V41, pD808, DOI 10.1093/nar/gks1094
   Frederick CKPD, 1994, CONJUGATION DECONJUG, P2434
   Hu DG, 2014, DRUG METAB REV, V46, P421, DOI 10.3109/03602532.2014.973037
   Huang T, 2012, LAT AM J PHARM, V31, P1363
   Huang Y, 2019, EVID-BASED COMPL ALT, V2019, DOI 10.1155/2019/6308021
   Liu J, 2014, REFR SCI T, P107
   Liu JL, 2015, CELL, V161, P999, DOI 10.1016/j.cell.2015.05.011
   Liu TY, 2015, CHIN J INTEGR MED, V21, P291, DOI 10.1007/s11655-014-1839-x
   Liu Z, 2004, GUO YI FORUM, P23
   Lu Yan, 2017, China Journal of Traditional Chinese Medicine and Pharmacy, V32, P1050
   McInnes IB, 2017, LANCET, V389, P2328, DOI 10.1016/S0140-6736(17)31472-1
   Meech R, 1998, ARCH BIOCHEM BIOPHYS, V356, P77, DOI 10.1006/abbi.1998.0750
   Ru JL, 2014, J CHEMINFORMATICS, V6, DOI 10.1186/1758-2946-6-13
   [孙龙 Sun Long], 2017, [中国实验方剂学杂志, Chinese Journal of Experimental Traditional Medical Formulae], V23, P50
   Wang X, 2012, FITOTERAPIA, V83, P690, DOI 10.1016/j.fitote.2012.02.006
   Wang Y, 2012, LAT AM J PHARM, V31, P1351
   Xiao HY, 2016, INT J CANCER, V138, P2477, DOI 10.1002/ijc.29979
   Xie Tong, 2017, China Journal of Traditional Chinese Medicine and Pharmacy, V32, P3462
   Xie Tong, 2016, Zhongguo Zhong Yao Za Zhi, V41, P1124, DOI 10.4268/cjcmm20160625
   Yu ML, 2012, LAT AM J PHARM, V31, P1067
   Zhang BY, 2016, J ETHNOPHARMACOL, V185, P243, DOI 10.1016/j.jep.2016.03.027
   Zhang YS, 2012, MOLECULES, V17, P6832, DOI 10.3390/molecules17066832
   Zhao JW, 2012, MOLECULES, V17, P9469, DOI 10.3390/molecules17089469
   Zhou X Z, 2003, J TRADIT CHIN MED, P191
   Zhou Xueping, 2004, J Tradit Chin Med, V24, P83
NR 28
TC 3
Z9 3
U1 4
U2 17
PU INT SCIENTIFIC INFORMATION, INC
PI MELVILLE
PA 150 BROADHOLLOW RD, STE 114, MELVILLE, NY 11747 USA
SN 1643-3750
J9 MED SCI MONITOR
JI Med. Sci. Monitor
PD FEB 15
PY 2020
VL 26
AR e920376
DI 10.12659/MSM.920376
PG 11
WC Medicine, Research & Experimental
SC Research & Experimental Medicine
GA KL6NB
UT WOS:000513536800001
PM 32061080
OA Green Published
DA 2021-07-01
ER

PT J
AU Zhou, ZC
   Chen, B
   Chen, SM
   Lin, MQ
   Chen, Y
   Jin, S
   Chen, WY
   Zhang, YY
AF Zhou, Zhuchen
   Chen, Bing
   Chen, Simiao
   Lin, Minqiu
   Chen, Ying
   Jin, Shan
   Chen, Weiyan
   Zhang, Yuyan
TI Applications of Network Pharmacology in Traditional Chinese Medicine
   Research
SO EVIDENCE-BASED COMPLEMENTARY AND ALTERNATIVE MEDICINE
LA English
DT Review
ID ACTIVE INGREDIENTS; POTENTIAL TARGETS; MECHANISM; FORMULA;
   KNOWLEDGEBASE; PREDICTION; DECOCTION; DATABASE
AB Human diseases, especially infectious ones, have been evolving constantly. However, their treatment strategies are not developing quickly. Some diseases are caused by a variety of factors with very complex pathologies, and the use of a single drug cannot solve these problems. Traditional Chinese Medicine (TCM) medication is a unique treatment method in China. TCM formulae contain multiple herbs with multitarget, multichannel, and multilink characteristics. In recent years, with the flourishing development of network pharmacology, a new method for searching therapeutic drugs has emerged. The multitarget action in network pharmacology is consistent with the complex mechanisms of disease and drug action. Using network pharmacology to understand TCM is an emerging trend.
C1 [Zhou, Zhuchen; Chen, Bing; Chen, Simiao; Lin, Minqiu; Chen, Ying; Jin, Shan; Zhang, Yuyan] Zhejiang Chinese Med Univ, Sch Life Sci, Hangzhou 310053, Zhejiang, Peoples R China.
   [Chen, Weiyan] Zhejiang Chinese Med Univ, Sch Basic Med, Hangzhou 310053, Zhejiang, Peoples R China.
RP Zhang, YY (corresponding author), Zhejiang Chinese Med Univ, Sch Life Sci, Hangzhou 310053, Zhejiang, Peoples R China.
EM yannoo7376@sina.com
FU National Natural Science Foundation of ChinaNational Natural Science
   Foundation of China (NSFC) [81473587, 81774230]; Zhejiang Provincial
   Natural Science Foundation of ChinaNatural Science Foundation of
   Zhejiang Province [LR16H270001]
FX The authors would like to acknowledge Editage (http://www.editage.cn)
   for English language editing. This work was jointly supported by grants
   from the National Natural Science Foundation of China (nos. 81473587 and
   81774230) and Zhejiang Provincial Natural Science Foundation of China
   (no. LR16H270001).
CR Adar E., 2007, P 29 INT C SOFTW ENG
   Beuming T, 2005, BIOINFORMATICS, V21, P827, DOI 10.1093/bioinformatics/bti098
   Brown KR, 2005, BIOINFORMATICS, V21, P2076, DOI 10.1093/bioinformatics/bti273
   Chen D, 2013, EVID-BASED COMPL ALT, V2013, DOI 10.1155/2013/595924
   Chen JY, 2009, BMC GENOMICS, V10, DOI 10.1186/1471-2164-10-S1-S16
   Chen kai-xian, 2004, CHIN J NAT MED, V2, P257
   Chen QL, 2013, EVID-BASED COMPL ALT
   Cheng TJ, 2014, DRUG DISCOV TODAY, V19, P1751, DOI 10.1016/j.drudis.2014.08.008
   Du G. H., 2002, HIGH THROUGHPUT DRUG
   Fang JS, 2017, J ETHNOPHARMACOL, V196, P281, DOI 10.1016/j.jep.2016.11.034
   Goh KI, 2007, P NATL ACAD SCI USA, V104, P8685, DOI 10.1073/pnas.0701361104
   Gu JY, 2013, J CHEMINFORMATICS, V5, DOI 10.1186/1758-2946-5-51
   GUO SY, 2019, EVALUATION ANAL DRUG, V19, P252, DOI DOI 10.1016/J.JGAR.2019.10.013
   Hamosh A, 2002, NUCLEIC ACIDS RES, V30, P52, DOI 10.1093/nar/30.1.52
   [韩森 Han Sen], 2019, [中国中医基础医学杂志, Chinese Journal of Basic Medicine in Traditional Chinese Medicine], V25, P127
   Hao DC, 2014, DRUG DEVELOP RES, V75, P299, DOI 10.1002/ddr.21214
   Hong M, 2017, MOLECULES, V22, DOI 10.3390/molecules22040632
   Hopkins AL, 2008, NAT CHEM BIOL, V4, P682, DOI 10.1038/nchembio.118
   Hopkins AL, 2007, NAT BIOTECHNOL, V25, P1110, DOI 10.1038/nbt1007-1110
   Hu RF, 2017, CHIN J NAT MEDICINES, V15, P436, DOI 10.1016/S1875-5364(17)30065-1
   Jiang XQ, 2015, J ETHNOPHARMACOL, V174, P270, DOI 10.1016/j.jep.2015.08.026
   Juliet J., 2018, MOLECULES, V23, P1143
   Klee R, 2015, EPILEPSY RES, V118, P34, DOI 10.1016/j.eplepsyres.2015.11.003
   Kuhn M, 2010, NUCLEIC ACIDS RES, V38, pD552, DOI 10.1093/nar/gkp937
   Lehne Benjamin, 2009, Human Genomics, V3, P291
   Leydesdorff L, 2013, SCIENTOMETRICS, V94, P589, DOI 10.1007/s11192-012-0784-8
   Li S, 2007, IET SYST BIOL, V1, P51, DOI 10.1049/iet-syb:20060032
   Li S, 2013, CHIN J NAT MEDICINES, V11, P110, DOI [10.3724/SP.J.1009.2013.00110, 10.1016/S1875-5364(13)60037-0]
   Liu Ai-lin, 2010, Yaoxue Xuebao, V45, P1472
   [刘鑫馗 Liu Xinkui], 2017, [中国实验方剂学杂志, Chinese Journal of Experimental Traditional Medical Formulae], V23, P194
   Liu Zhi-hua, 2012, Yaoxue Xuebao, V47, P696
   Liu ZH, 2010, BIOCHEM BIOPH RES CO, V400, P34, DOI 10.1016/j.bbrc.2010.07.132
   Niu X. Y., 2012, CHINESE J EXPT TRADI, V18, P299
   Pang XC, 2018, CHIN J NAT MEDICINES, V16, P53, DOI 10.1016/S1875-5364(18)30029-3
   Pang Xiao-cong, 2016, Yaoxue Xuebao, V51, P725, DOI 10.16438/j.0513-4870.2015-0950
   Papadatos G, 2014, FUTURE MED CHEM, V6, P361, DOI 10.4155/fmc.14.8
   Prasad TSK, 2009, NUCLEIC ACIDS RES, V37, pD767, DOI 10.1093/nar/gkn892
   Shannon P, 2003, GENOME RES, V13, P2498, DOI 10.1101/gr.1239303
   Shen Hong, 2011, Zhong Yao Cai, V34, P937
   Sheng SJ, 2014, J ETHNOPHARMACOL, V154, P735, DOI 10.1016/j.jep.2014.04.048
   Suo TC, 2016, EXPERT REV PROTEOMIC, V13, P873, DOI 10.1080/14789450.2016.1220837
   Szklarczyk D, 2015, NUCLEIC ACIDS RES, V43, pD447, DOI 10.1093/nar/gku1003
   Tang F, 2015, J ETHNOPHARMACOL, V176, P402, DOI 10.1016/j.jep.2015.10.040
   Tang HC, 2017, COMPUT BIOL CHEM, V71, P70, DOI 10.1016/j.compbiolchem.2017.08.013
   Tao WY, 2013, J ETHNOPHARMACOL, V145, P1, DOI 10.1016/j.jep.2012.09.051
   Ung CY, 2007, J ETHNOPHARMACOL, V109, P21, DOI 10.1016/j.jep.2006.06.007
   [王君明 Wang Junming], 2013, [时珍国医国药, Lishizhen Medicine and Materia Medica Research], V24, P2245
   Wang Yi, 2011, Zhongguo Zhong Yao Za Zhi, V36, P228
   Wishart DS, 2008, NUCLEIC ACIDS RES, V36, pD901, DOI 10.1093/nar/gkm958
   Wixon J, 2000, YEAST, V17, P48, DOI 10.1002/(SICI)1097-0061(200004)17:1<48::AID-YEA2>3.0.CO;2-H
   Wu Chun-Wei, 2016, Zhongguo Zhong Yao Za Zhi, V41, P377, DOI 10.4268/cjcmm20160303
   Wu L, 2014, CHIN MED-UK, V9, DOI 10.1186/1749-8546-9-20
   Wu XM, 2015, CHIN J NAT MEDICINES, V13, P1, DOI 10.1016/S1875-5364(15)60001-2
   Xin WY, 2016, ACTA CHINESE MED, V31, P92
   Xu B, 2017, SCI REP-UK, V7, DOI 10.1038/s41598-017-07439-7
   Xue RC, 2013, NUCLEIC ACIDS RES, V41, pD1089, DOI 10.1093/nar/gks1100
   Yang L. P., 2017, ACTA UNIVERSITATIS T, V31, P14
   Zeng LT, 2017, SCI REP-UK, V7, DOI 10.1038/s41598-017-17139-x
   Zeng LT, 2017, J ETHNOPHARMACOL, V199, P68, DOI 10.1016/j.jep.2017.01.045
   Zhan L. L., 2018, J CLIN MED, V5, P197
   Zhang RZ, 2019, FRONT PHARMACOL, V10, DOI 10.3389/fphar.2019.00123
   ZHANG Y, 2018, CHIN TRADIT PAT MED, V40, P1584, DOI DOI 10.3969/j.issn.1001-1528
   Zhang YanQiong, 2015, Chinese Journal of Pharmacology and Toxicology, V29, P883
   Zhou C, 2018, MED SCI MONITOR, V24, P4305, DOI 10.12659/MSM.908104
NR 64
TC 14
Z9 15
U1 3
U2 4
PU HINDAWI LTD
PI LONDON
PA ADAM HOUSE, 3RD FLR, 1 FITZROY SQ, LONDON, W1T 5HF, ENGLAND
SN 1741-427X
EI 1741-4288
J9 EVID-BASED COMPL ALT
JI Evid.-based Complement Altern. Med.
PD FEB 14
PY 2020
VL 2020
AR 1646905
DI 10.1155/2020/1646905
PG 7
WC Integrative & Complementary Medicine
SC Integrative & Complementary Medicine
GA PC7EH
UT WOS:000597159500001
PM 32148533
OA DOAJ Gold, Green Published
DA 2021-07-01
ER

PT J
AU Wang, TT
   Jia, QY
   Chen, T
   Yin, H
   Tian, XT
   Lin, X
   Liu, Y
   Zhao, YJ
   Wang, YJ
   Shi, Q
   Huang, CG
   Xu, H
   Liang, QQ
AF Wang, Tengteng
   Jia, Qingyun
   Chen, Tao
   Yin, Hao
   Tian, Xiaoting
   Lin, Xi
   Liu, Yang
   Zhao, Yongjian
   Wang, Yongjun
   Shi, Qi
   Huang, Chenggang
   Xu, Hao
   Liang, Qianqian
TI Alleviation of Synovial Inflammation of Juanbi-Tang on Collagen-Induced
   Arthritis and TNF-Tg Mice Model
SO FRONTIERS IN PHARMACOLOGY
LA English
DT Article
DE Juanbi-Tang; rheumatoid arthritis; collagen-induced arthritis;
   synoviocyte; tumor necrosis factor
ID NF-KAPPA-B; TUMOR-NECROSIS-FACTOR; RHEUMATOID-ARTHRITIS; MOUSE MODEL;
   ACID; TARGET; CELLS
AB Rheumatoid arthritis (RA) is a chronic autoimmune disease that is primarily characterized by synovial inflammation. In this study, we found that a traditional Chinese decoction, Juanbi-Tang (JBT), JBT attenuated the symptoms of collagen-induced arthritis (CIA) mice and in tumor necrosis factor transgenic (TNF-Tg) mice by attenuating the arthritis index and hind paw thickness. According to histopathological staining of ankle sections, JBT significantly decreased the area of inflammation and reduced bone destruction of ankle joints in both these two types of mice. Moreover, decreased tartaric acid phosphatase-positive osteoclasts were observed in the JBT group compared with those found in the control group. We also revealed that JBT suppressed monocytes and T cells as well as the production of CCL2, CCR6, and CXCR3 ligands. We next used high-performance liquid chromatography to investigate the components and pharmacological properties of this classical herbal medicine in traditional Chinese medicine. Based on network pharmacology, we performed computational prediction simulation of the potential targets of JBT, which indicated the NF-kappa B pathway as its target, which was confirmed in vitro. JBT suppressed the production of pro-inflammatory cytokines including interleukin-6 (IL-6) and IL-8, and inhibited the expression of matrix metalloproteinase 1 in fibroblast-like synoviocytes derived from RA patients (MH7A cells). Furthermore, JBT also suppressed the phosphorylation of p38, JNK, and p65 in TNF-alpha-treated MH7A cells. In summary, this study proved that JBT could inhibit synovial inflammation and bone destruction, possibly by blocking the phosphorylation of NF-kappa B pathway-mediated production of proinflammatory effectors.
C1 [Wang, Tengteng; Chen, Tao; Liu, Yang; Zhao, Yongjian; Wang, Yongjun; Shi, Qi; Xu, Hao; Liang, Qianqian] Shanghai Univ Tradit Chinese Med, Longhua Hosp, Shanghai, Peoples R China.
   [Wang, Tengteng; Chen, Tao; Liu, Yang; Zhao, Yongjian; Wang, Yongjun; Shi, Qi; Xu, Hao; Liang, Qianqian] Shanghai Univ Tradit Chinese Med, Inst Spine, Shanghai, Peoples R China.
   [Jia, Qingyun] Linyi Peoples Hosp, Trauma Surg Dept, Ward 2, Linyi, Shandong, Peoples R China.
   [Chen, Tao; Liu, Yang; Zhao, Yongjian; Wang, Yongjun; Shi, Qi; Xu, Hao; Liang, Qianqian] Shanghai Univ Tradit Chinese Med, Key Lab Theory & Therapy Muscles & Bones, Minist Educ, Shanghai, Peoples R China.
   [Yin, Hao; Tian, Xiaoting; Huang, Chenggang] Chinese Acad Sci, Shanghai Inst Mat Med, Shanghai, Peoples R China.
   [Lin, Xi] Univ Rochester, Dept Pathol & Lab Med, Rochester, NY USA.
RP Xu, H; Liang, QQ (corresponding author), Shanghai Univ Tradit Chinese Med, Longhua Hosp, Shanghai, Peoples R China.; Xu, H; Liang, QQ (corresponding author), Shanghai Univ Tradit Chinese Med, Inst Spine, Shanghai, Peoples R China.; Xu, H; Liang, QQ (corresponding author), Shanghai Univ Tradit Chinese Med, Key Lab Theory & Therapy Muscles & Bones, Minist Educ, Shanghai, Peoples R China.
EM hoxu@163.com; liangqianqiantcm@126.com
FU National Natural Science FoundationNational Natural Science Foundation
   of China (NSFC) [81822050, 81920108032, 81673990, 81873321]; Leading
   Medical Talents in Shanghai [2019LJ02]; Dawn Plan of Shanghai Municipal
   Education Commission [19SG39]; Program for Innovative Research Team of
   the Ministry of Science and Technology of China [2015RA4002]; Research
   Project of Shanghai Science and Technology Commission [17401971100];
   Shanghai TCM Medical Center of Chronic Disease [2017ZZ01010];
   "Innovation Team" development projects [IRT1270]; Three Years Action to
   Accelerate the Development of Traditional Chinese Medicine Plan
   [ZY(2018-2020)-CCCX3003]
FX This work was sponsored by research grants from the National Natural
   Science Foundation (81822050, 81920108032, and 81673990 to QL, 81873321
   to HX), Leading Medical Talents in Shanghai (2019LJ02 to QL), Dawn Plan
   of Shanghai Municipal Education Commission (19SG39 to QL), Shanghai TCM
   Medical Center of Chronic Disease (2017ZZ01010 to YW), The Program for
   Innovative Research Team of the Ministry of Science and Technology of
   China (2015RA4002 to YW), Research Project of Shanghai Science and
   Technology Commission (17401971100 to QL), "Innovation Team" development
   projects (IRT1270 to YW), and Three Years Action to Accelerate the
   Development of Traditional Chinese Medicine Plan [ZY(2018-2020)-CCCX3003
   to YW].
CR Alam J, 2017, BIOMED PHARMACOTHER, V92, P615, DOI 10.1016/j.biopha.2017.05.055
   Baek SY, 2014, ACTA PHARMACOL SIN, V35, P1177, DOI 10.1038/aps.2014.58
   Brand DD, 2007, NAT PROTOC, V2, P1269, DOI 10.1038/nprot.2007.173
   Cao Z, 2017, MOL MED REP, V16, P2740, DOI 10.3892/mmr.2017.6886
   Chen P., 2018, J HEFEI U TECHNOL NA, V41, P415
   Chen Y, 2016, EVID-BASED COMPL ALT, V2016, DOI 10.1155/2016/7067691
   Cheng X, 2018, PLOS ONE, V13, DOI 10.1371/journal.pone.0195326
   Filer A, 2017, ANN RHEUM DIS, V76, P2105, DOI 10.1136/annrheumdis-2017-211286
   Guo RL, 2009, ARTHRITIS RHEUM-US, V60, P2666, DOI 10.1002/art.24764
   Ji BC, 2017, INT J MOL MED, V40, P1709, DOI 10.3892/ijmm.2017.3177
   Jia Q, 2019, FRONT PHARMACOL, V10, DOI 10.3389/fphar.2019.00094
   Jiang XQ, 2015, J ETHNOPHARMACOL, V174, P270, DOI 10.1016/j.jep.2015.08.026
   Kang LJ, 2018, BRIT J PHARMACOL, V175, P4295, DOI 10.1111/bph.14486
   KEFFER J, 1991, EMBO J, V10, P4025, DOI 10.1002/j.1460-2075.1991.tb04978.x
   Korb-Pap A, 2016, RHEUMATOLOGY, V55, P64, DOI 10.1093/rheumatology/kew347
   Kumar RA, 2018, INT IMMUNOPHARMACOL, V65, P348, DOI 10.1016/j.intimp.2018.10.016
   Li P, 2004, ARTHRITIS RHEUM, V50, P265, DOI 10.1002/art.11419
   Li Q., 2011, NEW CHIN MED, V43, P52
   Li Z., 2011, TCM RES, V24, P51
   Liu CC, 2017, MOL MED REP, V16, P1369, DOI 10.3892/mmr.2017.6698
   Lou LX, 2016, EXP THER MED, V11, P2054, DOI 10.3892/etm.2016.3136
   Luchetti MM, 2017, CURR PHARM BIOTECHNO, V18, P989, DOI 10.2174/1389201019666171226151852
   McInnes IB, 2017, LANCET, V389, P2328, DOI 10.1016/S0140-6736(17)31472-1
   Miyazawa K, 1998, J BIOCHEM-TOKYO, V124, P1153, DOI 10.1093/oxfordjournals.jbchem.a022233
   Ni J., 2014, ZHEJIANG J TRADIT CH, V49, P818
   Niu X., 2018, PHARM CLIN MED, V34, P6
   Niu X., 2018, J ANHUI U TRADIT CHI, V37, P71
   Ornbjerg LM, 2017, CLIN RHEUMATOL, V36, P781, DOI 10.1007/s10067-016-3489-1
   Roman-Blas JA, 2006, OSTEOARTHR CARTILAGE, V14, P839, DOI 10.1016/j.joca.2006.04.008
   Sun Y, 2018, EXP THER MED, V16, P4037, DOI 10.3892/etm.2018.6696
   Vashistha B, 2017, NUTR NEUROSCI, V20, P60, DOI 10.1179/1476830514Y.0000000165
   Vos T, 2017, LANCET, V390, P1211, DOI 10.1016/S0140-6736(17)32154-2
   Wang WF, 2017, INT IMMUNOPHARMACOL, V48, P61, DOI 10.1016/j.intimp.2017.04.025
   Wangyang YF, 2018, BIOSCIENCE REP, V38, DOI 10.1042/BSR20180982
   Wen XD, 2018, INT J BIOL SCI, V14, P1732, DOI 10.7150/ijbs.24232
   Xu RG, 2018, CELL MOL BIOL LETT, V23, DOI 10.1186/s11658-018-0086-0
   Xu X., 2018, J CELL MOL IMMUNOL, V34, P110
   Xu X., 2017, J MOL IMMUNOL, V33, P736
   Yu Q., 2015, CHIN NATL FOLK MED, V24, P1
   Zhang LM, 2018, ARTHRITIS RES THER, V20, DOI 10.1186/s13075-018-1722-9
   Zhang L, 2018, MOL THER-METH CLIN D, V9, P153, DOI 10.1016/j.omtm.2018.02.006
   Zhang R, 2019, INFLAMMATION, V42, P496, DOI 10.1007/s10753-018-0906-4
   Zhao L, 2015, J ETHNOPHARMACOL, V172, P100, DOI 10.1016/j.jep.2015.06.031
NR 43
TC 3
Z9 3
U1 2
U2 6
PU FRONTIERS MEDIA SA
PI LAUSANNE
PA AVENUE DU TRIBUNAL FEDERAL 34, LAUSANNE, CH-1015, SWITZERLAND
SN 1663-9812
J9 FRONT PHARMACOL
JI Front. Pharmacol.
PD FEB 14
PY 2020
VL 11
AR 45
DI 10.3389/fphar.2020.00045
PG 17
WC Pharmacology & Pharmacy
SC Pharmacology & Pharmacy
GA KR3FD
UT WOS:000517502900001
PM 32116720
OA DOAJ Gold, Green Published
DA 2021-07-01
ER

PT J
AU Lee, HS
   Lee, IH
   Park, SI
   Lee, DY
AF Lee, Ho-Sung
   Lee, In-Hee
   Park, Sang-In
   Lee, Dae-Yeon
TI Network Pharmacology-Based Investigation of the System-Level Molecular
   Mechanisms of the Hematopoietic Activity of Samul-Tang, a Traditional
   Korean Herbal Formula
SO EVIDENCE-BASED COMPLEMENTARY AND ALTERNATIVE MEDICINE
LA English
DT Article
AB Hematopoiesis is a dynamic process of the continuous production of diverse blood cell types to meet the body's physiological demands and involves complex regulation of multiple cellular mechanisms in hematopoietic stem cells, including proliferation, self-renewal, differentiation, and apoptosis. Disruption of the hematopoietic system is known to cause various hematological disorders such as myelosuppression. There is growing evidence on the beneficial effects of herbal medicines on hematopoiesis; however, their mechanism of action remains unclear. In this study, we conducted a network pharmacological-based investigation of the system-level mechanisms underlying the hematopoietic activity of Samul-tang, which is an herbal formula consisting of four herbal medicines, including Angelicae Gigantis Radix, Rehmanniae Radix Preparata, Paeoniae Radix Alba, and Cnidii Rhizoma. In silico analysis of the absorption-distribution-metabolism-excretion model identified 16 active phytochemical compounds contained in Samul-tang that may target 158 genes/proteins associated with myelosuppression to exert pharmacological effects. Functional enrichment analysis suggested that the targets of Samul-tang were significantly enriched in multiple pathways closely related to the hematopoiesis and myelosuppression development, including the PI3K-Akt, MAPK, IL-17, TNF, FoxO, HIF-1, NF-kappa B, and p53 signaling pathways. Our study provides novel evidence regarding the system-level mechanisms underlying the hematopoiesis-promoting effect of herbal medicines for hematological disorder treatment.
C1 [Lee, Ho-Sung; Lee, In-Hee; Lee, Dae-Yeon] The Fore, 87 Ogeum Ro, Seoul 05542, South Korea.
   [Lee, Ho-Sung; Lee, Dae-Yeon] Forest Hosp, 129 Ogeum Ro, Seoul 05549, South Korea.
   [Park, Sang-In] Forestheal Hosp, 173 Ogeum Ro, Seoul 05641, South Korea.
RP Lee, DY (corresponding author), The Fore, 87 Ogeum Ro, Seoul 05542, South Korea.; Lee, DY (corresponding author), Forest Hosp, 129 Ogeum Ro, Seoul 05549, South Korea.
EM foresthrnd@gmail.com
FU Fore and Forest Hospital
FX The authors thank Wan-Su Kim, Young-Woo Yi, and Juhwi Jo for their kind
   assistance with data acquisition. The authors would also like to thank
   Editage (http://www.editage.com) for English language editing. This
   study was funded by The Fore and Forest Hospital.
CR Aapro MS, 2011, EUR J CANCER, V47, P8, DOI 10.1016/j.ejca.2010.10.013
   Abbas HA, 2011, CELL CYCLE, V10, P3257, DOI 10.4161/cc.10.19.17721
   Alappat L, 2010, INT IMMUNOPHARMACOL, V10, P1390, DOI 10.1016/j.intimp.2010.08.003
   Amberger JS, 2015, NUCLEIC ACIDS RES, V43, pD789, DOI 10.1093/nar/gku1205
   Asai T, 2011, J CELL PHYSIOL, V226, P2215, DOI 10.1002/jcp.22561
   Baldridge MT, 2011, TRENDS IMMUNOL, V32, P57, DOI 10.1016/j.it.2010.12.003
   Barabasi AL, 2004, NAT REV GENET, V5, P101, DOI 10.1038/nrg1272
   Baudet A, 2012, BLOOD, V119, P6255, DOI 10.1182/blood-2012-01-403949
   Blank U, 2008, BLOOD, V111, P492, DOI 10.1182/blood-2007-07-075168
   Bondar T, 2010, CELL STEM CELL, V6, P309, DOI 10.1016/j.stem.2010.03.002
   Bottero V, 2006, CELL DEATH DIFFER, V13, P785, DOI 10.1038/sj.cdd.4401888
   Bouic PJD, 1996, INT J IMMUNOPHARMACO, V18, P693, DOI 10.1016/S0192-0561(97)85551-8
   Buitenhuis M, 2009, CELL CYCLE, V8, P560, DOI 10.4161/cc.8.4.7654
   Cannova J, 2015, FRONT MED-PRC, V9, P288, DOI 10.1007/s11684-015-0412-0
   Capitano ML, 2019, CURR OPIN HEMATOL, V26, P207, DOI 10.1097/MOH.0000000000000511
   Carey PJ, 2003, DRUG SAFETY, V26, P691, DOI 10.2165/00002018-200326100-00003
   Chan G, 2013, BLOOD, V121, P3594, DOI 10.1182/blood-2012-12-476200
   Chapman J., 2019, HISTOLOGY HEMATOPOIE
   Chen X, 2017, FRONT PHARMACOL, V8, DOI 10.3389/fphar.2017.00130
   Chen ZW, 2019, INT J MOL SCI, V20, DOI 10.3390/ijms20205214
   Cho DY, 2012, PLOS COMPUT BIOL, V8, DOI 10.1371/journal.pcbi.1002820
   Choi ES, 2018, EVID-BASED COMPL ALT, V2018, DOI 10.1155/2018/1024974
   Choi ES, 2016, EVID-BASED COMPL ALT, V2016, DOI 10.1155/2016/9580234
   Chotinantakul K, 2012, BONE MARROW RES, DOI 10.1155/2012/270425
   Daina A, 2019, NUCLEIC ACIDS RES, V47, pW357, DOI 10.1093/nar/gkz382
   Davis AP, 2019, NUCLEIC ACIDS RES, V47, pD948, DOI 10.1093/nar/gky868
   Demetri GD, 1998, J CLIN ONCOL, V16, P3412, DOI 10.1200/JCO.1998.16.10.3412
   Doan PL, 2013, NAT MED, V19, P295, DOI 10.1038/nm.3070
   Eun JaeSoon, 1998, Korean Journal of Pharmacognosy, V29, P110
   Forristal CE, 2015, LEUKEMIA, V29, P1366, DOI 10.1038/leu.2015.8
   Fortner Barry V, 2006, Support Cancer Ther, V3, P173, DOI 10.3816/SCT.2006.n.015
   Fossiez F, 1996, J EXP MED, V183, P2593, DOI 10.1084/jem.183.6.2593
   Fraile L, 2012, INT IMMUNOPHARMACOL, V13, P316, DOI 10.1016/j.intimp.2012.04.017
   Garcia MN, 1996, J NUTR, V126, P251
   Gauer RL, 2012, AM FAM PHYSICIAN, V85, P612
   Geest CR, 2009, J LEUKOCYTE BIOL, V86, P237, DOI 10.1189/jlb.0209097
   Gerber HP, 2003, J MOL MED, V81, P20, DOI 10.1007/s00109-002-0397-4
   Gerber HP, 2002, NATURE, V417, P954, DOI 10.1038/nature00821
   Gfeller D, 2014, NUCLEIC ACIDS RES, V42, pW32, DOI 10.1093/nar/gku293
   Gilreath JA, 2014, AM J HEMATOL, V89, P203, DOI 10.1002/ajh.23628
   Gong PY, 2019, J ETHNOPHARMACOL, V231, P394, DOI 10.1016/j.jep.2018.10.025
   Gu PQ, 2014, BRIEF BIOINFORM, V15, P984, DOI 10.1093/bib/bbt063
   Gu XG, 2008, EXP HEMATOL, V36, P1417, DOI 10.1016/j.exphem.2008.06.003
   Guo P., 2015, J SHANDONG U TRADITI, V4
   Guo Ping, 2004, Zhongguo Zhongyao Zazhi, V29, P893
   Guo Ping, 2005, Zhongguo Zhong Yao Za Zhi, V30, P1173
   Haase VH, 2013, BLOOD REV, V27, P41, DOI 10.1016/j.blre.2012.12.003
   Hao DC, 2014, DRUG DEVELOP RES, V75, P299, DOI 10.1002/ddr.21214
   Hemmati S, 2019, JCI INSIGHT, V4, DOI 10.1172/jci.insight.125832
   Hong T, 1998, PHYTOMEDICINE, V5, P353, DOI 10.1016/S0944-7113(98)80017-2
   Hsu HY, 1996, J ETHNOPHARMACOL, V54, P69, DOI 10.1016/S0378-8741(96)01450-X
   Hsu HY, 1996, J ETHNOPHARMACOL, V52, P113, DOI 10.1016/0378-8741(96)01400-6
   [华永庆 HUA Yongqing], 2008, [中国药科大学学报, Journal of China Pharmaceutical University], V39, P72
   Huang C, 2014, BRIEF BIOINFORM, V15, P710, DOI 10.1093/bib/bbt035
   Huang CK, 2014, STEM CELLS, V32, P2299, DOI 10.1002/stem.1722
   Huang GC, 2019, EVID-BASED COMPL ALT, V2019, DOI 10.1155/2019/4761651
   Huang JH, 2017, EVID-BASED COMPL ALT, V2017, DOI 10.1155/2017/7525179
   Huang JH, 2017, MOL MED REP, V16, P4583, DOI 10.3892/mmr.2017.7149
   Huang L, 2018, NUCLEIC ACIDS RES, V46, pD1117, DOI 10.1093/nar/gkx1028
   Ito K, 2006, NAT MED, V12, P446, DOI 10.1038/nm1388
   Jacobs-Helber SM, 2004, BLOOD, V104, P696, DOI 10.1182/blood-2003-05-1754
   Jacobs-Helber SM, 1998, MOL CELL BIOL, V18, P3699, DOI 10.1128/MCB.18.7.3699
   JACOBSEN SEW, 1994, STEM CELLS, V12, P111
   Jeong H, 2001, NATURE, V411, P41, DOI 10.1038/35075138
   Jeong SY, 2015, CHEM PHARM BULL, V63, P504, DOI 10.1248/cpb.c15-00081
   Jia LL, 2013, ONCOL LETT, V5, P1439, DOI 10.3892/ol.2013.1245
   Jia YJ, 2015, EVID-BASED COMPL ALT, V2015, DOI 10.1155/2015/690976
   Jovcic G, 2007, PHYSIOL RES, V56, P331
   Jovcic G, 2004, CELL PROLIFERAT, V37, P401, DOI 10.1111/j.1365-2184.2004.00322.x
   Jovcic G, 2001, GROWTH FACTORS, V19, P61, DOI 10.3109/08977190109001076
   Juntilla MM, 2010, BLOOD, V115, P4030, DOI 10.1182/blood-2009-09-241000
   Kanehisa M, 2000, NUCLEIC ACIDS RES, V28, P27, DOI 10.1093/nar/28.1.27
   Keiser MJ, 2007, NAT BIOTECHNOL, V25, P197, DOI 10.1038/nbt1284
   Kharas MG, 2010, BLOOD, V115, P1406, DOI 10.1182/blood-2009-06-229443
   Khoury H, 2000, BONE MARROW TRANSPL, V25, P1197, DOI 10.1038/sj.bmt.1702423
   Kim AD, 2014, EXP CELL RES, V329, P227, DOI 10.1016/j.yexcr.2014.10.011
   Kim HR, 2016, CELL BIOSCI, V6, DOI 10.1186/s13578-016-0111-9
   Kim MR, 2006, J CHROMATOGR A, V1116, P259, DOI 10.1016/j.chroma.2006.03.060
   조성기, 2005, [Journal of the Korean Society of Food Science and Nutrition, 한국식품영양과학회지], V34, P605
   Kono Y, 2016, BIOL PHARM BULL, V39, P1293, DOI 10.1248/bpb.b16-00050
   Krstic A, 2012, IMMUNOL RES, V52, P34, DOI 10.1007/s12026-012-8276-8
   Kumar A, 2019, STEM CELLS INT, V2019, DOI 10.1155/2019/2141475
   LATERVEER L, 1995, BLOOD, V85, P2269, DOI 10.1182/blood.V85.8.2269.bloodjournal8582269
   Lazarus H. M., 2012, CONCISE GUIDE HEMATO
   Lee AY, 2018, J ETHNOPHARMACOL, V221, P151, DOI 10.1016/j.jep.2018.04.027
   Lee HW, 2014, INT J CLIN EXP PATHO, V7, P6179
   Lee JG, 2012, J ETHNOPHARMACOL, V139, P739, DOI 10.1016/j.jep.2011.11.049
   Lee SE, 1999, AM J CHINESE MED, V27, P387, DOI 10.1142/S0192415X99000446
   Li L., 2012, PHARM CLIN CHINESE M, V1
   Li PL, 2015, J ETHNOPHARMACOL, V166, P261, DOI 10.1016/j.jep.2015.03.010
   Li Y, 2015, J ETHNOPHARMACOL, V174, P45, DOI 10.1016/j.jep.2015.07.043
   Li Y, 2014, J ETHNOPHARMACOL, V151, P452, DOI 10.1016/j.jep.2013.10.067
   Liang Qian-de, 2004, Zhongguo Zhong Yao Za Zhi, V29, P546
   Liang QD, 2006, BIOL PHARM BULL, V29, P1378, DOI 10.1248/bpb.29.1378
   LIESCHKE GJ, 1992, NEW ENGL J MED, V327, P28
   Liu JL, 2018, FRONT PHARMACOL, V9, DOI 10.3389/fphar.2018.01473
   Liu JL, 2018, SCI REP-UK, V8, DOI 10.1038/s41598-017-18764-2
   Liu JL, 2017, SCI REP-UK, V7, DOI 10.1038/s41598-017-16571-3
   Liu JL, 2016, EVID-BASED COMPL ALT, V2016, DOI 10.1155/2016/9025036
   Liu Li-Li, 2006, Zhongguo Zhong Yao Za Zhi, V31, P1172
   Liu MX, 2014, J ETHNOPHARMACOL, V152, P575, DOI 10.1016/j.jep.2014.02.012
   Liu Y, 2009, CELL CYCLE, V8, P3120, DOI 10.4161/cc.8.19.9627
   Liu Y, 2009, CELL STEM CELL, V4, P37, DOI 10.1016/j.stem.2008.11.006
   Ludwig H, 2001, SEMIN ONCOL, V28, P7, DOI 10.1053/sonc.2001.25391
   Luis TC, 2011, CELL STEM CELL, V9, P345, DOI 10.1016/j.stem.2011.07.017
   Lv WJ, 2019, OXID MED CELL LONGEV, V2019, DOI 10.1155/2019/8194804
   Ma Zeng-chun, 2003, Zhongguo Zhongyao Zazhi, V28, P1050
   Magee JA, 2012, CELL STEM CELL, V11, P415, DOI 10.1016/j.stem.2012.05.026
   Martin CS, 2011, GENOME MED, V3, DOI 10.1186/gm299
   Maxwell M B, 1992, Semin Oncol Nurs, V8, P113, DOI 10.1016/0749-2081(92)90027-Z
   McGeachy MJ, 2019, IMMUNITY, V50, P892, DOI 10.1016/j.immuni.2019.03.021
   Mendelson A, 2014, NAT MED, V20, P833, DOI 10.1038/nm.3647
   Menon V, 2018, CURR OPIN HEMATOL, V25, P290, DOI 10.1097/MOH.0000000000000441
   Miyamoto K, 2007, CELL STEM CELL, V1, P101, DOI 10.1016/j.stem.2007.02.001
   Miyamoto K, 2008, BLOOD, V112, P4485, DOI 10.1182/blood-2008-05-159848
   Mojsilovic S, 2015, MEDIAT INFLAMM, V2015, DOI 10.1155/2015/470458
   Monlish DA, 2016, FRONT IMMUNOL, V7, DOI 10.3389/fimmu.2016.00390
   Montojo Jason, 2014, F1000Res, V3, P153, DOI 10.12688/f1000research.4572.1
   Nagata Y, 1998, BLOOD, V92, P1859, DOI 10.1182/blood.V92.6.1859.418k37_1859_1869
   Nakada D, 2014, NATURE, V505, P555, DOI 10.1038/nature12932
   Nakagawa MM, 2018, FRONT CELL DEV BIOL, V6, DOI 10.3389/fcell.2018.00143
   O'Donnell RK, 2016, CANCER RES, V76, P517, DOI 10.1158/0008-5472.CAN-14-3023
   Ogawa K, 2012, BMC COMPLEM ALTERN M, V12, DOI 10.1186/1472-6882-12-118
   Ok S, 2018, EVID-BASED COMPL ALT, V2018, DOI 10.1155/2018/2450712
   Ozer H, 2000, J CLIN ONCOL, V18, P3558, DOI 10.1200/JCO.2000.18.20.3558
   Pant V, 2012, BLOOD, V120, P5118, DOI 10.1182/blood-2012-05-356014
   Park K.J., 2014, J MED PLANTS RES, V8, P657, DOI DOI 10.5897/JMPR2013.5288
[truncated: 3,392,166 more chars]
