# Supplementary material for: Bibliometric Analysis of Network Pharmacology in Traditional Chinese Medicine
Source: Evid Based Complement Alternat Med. 2022 Jun 15;2022:1583773. doi: 10.1155/2022/1583773 (PMC9217600; doi:10.1155/2022/1583773)
Supplement: Supplementary Materials — The supplementary materials were the basic information of 1905 articles downloaded from the Web of Science database in this study, including keywords, references, and the authors countries and institutions. [file 1583773.f1.zip › 1583773.f1/download_1501-1905.txt]

FN Clarivate Analytics Web of Science
VR 1.0
PT J
AU Wang, PQ
   Liu, Q
   Xu, WJ
   Yu, YN
   Zhang, YY
   Li, B
   Liu, J
   Wang, Z
AF Wang, Peng-qian
   Liu, Qiong
   Xu, Wen-juan
   Yu, Ya-nan
   Zhang, Ying-ying
   Li, Bing
   Liu, Jun
   Wang, Zhong
TI Pure mechanistic analysis of additive neuroprotective effects between
   baicalin and jasminoidin in ischemic stroke mice
SO ACTA PHARMACOLOGICA SINICA
LA English
DT Article
DE ischemic stroke; traditional Chinese medicine; baicalin; jasminoidin;
   combination therapy; additive effects; hippocampus microarray;
   transcriptome; network pharmacology; Fangjiomics
ID FOCAL CEREBRAL-ISCHEMIA; GENE-EXPRESSION; SYNERGISTIC MECHANISM; DRUG
   DISCOVERY; COMBINATION THERAPIES; SIGNALING PATHWAYS; MEMORY IMPAIRMENT;
   GLOBAL BURDEN; RESPONSES; FANGJIOMICS
AB Both baicalin (BA) and jasminoidin (JA) are active ingredients in Chinese herb medicine Scutellaria baicalensis and Fructus gardeniae, respectively. They have been shown to exert additive neuroprotective action in ischemic stroke models. In this study we used transcriptome analysis to explore the pure therapeutic mechanisms of BA, JA and their combination (BJ) contributing to phenotype variation and reversal of pathological processes. Mice with middle cerebral artery obstruction were treated with BA, JA, their combination (BJ), or concha margaritifera (CM). Cerebral infarct volume was examined to determine the effect of these compounds on phenotype. Using the hippocampus microarray and ingenuity pathway analysis (IPA) software, we exacted the differentially expressed genes, networks, pathways, and functions in positive-phenotype groups (BA, JA and BJ) by comparing with the negative-phenotype group (CM). In the BA, JA, and BJ groups, a total of 7, 4, and 11 specific target molecules, 1, 1, and 4 networks, 51, 59, and 18 canonical pathways and 70, 53, and 64 biological functions, respectively, were identified. Pure therapeutic mechanisms of BA and JA were mainly overlapped in specific target molecules, functions and pathways, which were related to the nervous system, inflammation and immune response. The specific mechanisms of BA and JA were associated with apoptosis and cancer-related signaling and endocrine and hormone regulation, respectively. In the BJ group, novel target profiles distinct from mono-therapies were revealed, including 11 specific target molecules, 10 functions, and 10 pathways, the majority of which were related to a virus-mediated immune response. The pure additive effects between BA and JA were based on enhanced action in virus-mediated immune response. This pure mechanistic analysis may provide a clearer outline of the target profiles of multi-target compounds and combination therapies.
C1 [Wang, Peng-qian; Xu, Wen-juan] China Acad Chinese Med Sci, Inst Chinese Mat Med, Beijing 100700, Peoples R China.
   [Liu, Qiong; Yu, Ya-nan; Li, Bing; Liu, Jun; Wang, Zhong] China Acad Chinese Med Sci, Inst Basic Res Clin Med, Beijing 100700, Peoples R China.
   [Zhang, Ying-ying] Beijing Univ Chinese Med, Dongzhimen Hosp, Beijing 100700, Peoples R China.
   [Li, Bing] China Acad Chinese Med Sci, Inst Informat Tradit Chinese Med, Beijing 100700, Peoples R China.
RP Liu, J; Wang, Z (corresponding author), China Acad Chinese Med Sci, Inst Basic Res Clin Med, Beijing 100700, Peoples R China.
EM franlj1104@aliyun.com; zhonw@vip.sina.com
RI Wang, Zhong/AAY-7574-2020
FU 9th Autonomously Selected Subject Projects of the China Academy of
   Chinese Medical Sciences [Z0405]
FX This study was supported by the 9th Autonomously Selected Subject
   Projects of the China Academy of Chinese Medical Sciences (No Z0405).
CR Bolanle F, 2012, J NEUROINFLAMM, V9, DOI 10.1186/1742-2094-9-174
   Chen L, 2017, NEUROL RES, V39, P795, DOI 10.1080/01616412.2017.1321710
   Chen X, 2016, J MOL NEUROSCI, V60, P63, DOI 10.1007/s12031-016-0791-y
   Chen Y, NAUNYN SCHMIEDEBERGS, V385, P797
   Chen YM, 2015, EUR J PHARMACOL, V768, P21, DOI 10.1016/j.ejphar.2015.09.029
   Chen YY, 2013, CNS NEUROL DISORD-DR, V12, P882, DOI 10.2174/18715273113129990073
   Chinese Pharmacopoeia Commission, 2010, PHARM PEOPL REP CHIN, P1529
   Dai XN, 2007, NEUROPHARMACOLOGY, V52, P1124, DOI 10.1016/j.neuropharm.2006.11.012
   Ding F, 2015, PLOS ONE, V10, DOI 10.1371/journal.pone.0116441
   Ding J, 2012, CELL MOL NEUROBIOL, V32, P267, DOI 10.1007/s10571-011-9758-2
   Dong XN, 2016, P NATL ACAD SCI USA, V113, P2994, DOI 10.1073/pnas.1601860113
   Duan DD, 2015, ACTA PHARMACOL SIN, V36, P651, DOI 10.1038/aps.2015.33
   Esmaeili A, 2012, INT REV IMMUNOL, V31, P396, DOI 10.3109/08830185.2012.723078
   Feigin VL, 2016, LANCET NEUROL, V15, P913, DOI 10.1016/S1474-4422(16)30073-4
   Frantz S, 2005, NATURE, V437, P942, DOI 10.1038/437942a
   Gafford G, 2014, PLOS ONE, V9, DOI 10.1371/journal.pone.0111009
   Gaire BP, 2014, CHIN J INTEGR MED, V20, P712, DOI 10.1007/s11655-014-1347-9
   Gu JY, 2013, PLOS ONE, V8, DOI 10.1371/journal.pone.0062839
   Gu PQ, 2014, BRIEF BIOINFORM, V15, P984, DOI 10.1093/bib/bbt063
   Guo JX, 2016, BIOCHEM BIOPH RES CO, V478, P1528, DOI 10.1016/j.bbrc.2016.08.138
   Guo L, 2011, NEURAL REGEN RES, V6, P165, DOI 10.3969/j.issn.1673-5374.2011.03.001
   Hopkins AL, 2009, NATURE, V462, P167, DOI 10.1038/462167a
   Huang C, 2014, BRIEF BIOINFORM, V15, P710, DOI 10.1093/bib/bbt035
   Huang ZR, 2017, PLOS ONE, V12, DOI 10.1371/journal.pone.0174096
   Inaba S, 2009, STROKE, V40, P597, DOI 10.1161/STROKEAHA.108.519801
   Jia J, 2009, NAT REV DRUG DISCOV, V8, P111, DOI 10.1038/nrd2683
   Jr AH, 2007, STROKE, V115, P1056
   Krishnamurthi RV, 2015, NEUROEPIDEMIOLOGY, V45, P190, DOI 10.1159/000441098
   Li B, 2016, CPT-PHARMACOMET SYST, V5, P575, DOI 10.1002/psp4.12127
   Li B, 2016, CNS NEUROL DISORD-DR, V15, P740, DOI 10.2174/1871527315666160321111053
   Li HY, 2012, CHINESE MED J-PEKING, V125, P1586, DOI 10.3760/cma.j.issn.0366-6999.2012.09.012
   Li P, 2017, J ETHNOPHARMACOL, V195, P127, DOI 10.1016/j.jep.2016.10.020
   Liu J, 2015, ACTA PHARMACOL SIN, V36, P680, DOI 10.1038/aps.2014.125
   Liu J, 2012, CNS NEUROL DISORD-DR, V11, P1070
   Liu J, 2012, CNS NEUROSCI THER, V18, P674, DOI 10.1111/j.1755-5949.2012.00348.x
   Liu WZ, 2015, REV NEUROSCIENCE, V26, P371, DOI 10.1515/revneuro-2015-0005
   Luan YX, 2017, BRAIN RES BULL, V128, P68, DOI 10.1016/j.brainresbull.2016.09.017
   Lv C, 2015, NEUROPHARMACOLOGY, V89, P175, DOI 10.1016/j.neuropharm.2014.09.019
   Ma JQ, 2015, INT IMMUNOPHARMACOL, V28, P531, DOI 10.1016/j.intimp.2015.06.036
   Marsh BJ, 2009, NEUROSCIENCE, V158, P1007, DOI 10.1016/j.neuroscience.2008.07.067
   Miro-Mur F, 2016, NEUROTHERAPEUTICS, V13, P719, DOI 10.1007/s13311-016-0469-8
   Miyagi K, 2015, BIOL PHARM BULL, V38, P1747, DOI 10.1248/bpb.b15-00432
   Munch V, 2017, BLOOD, V03
   National Research Council (US) Institute for Laboratory Animal Research, 1996, GUIDE CARE USE LAB A, V103, P1072
   Nolte MA, 2009, IMMUNOL REV, V229, P216, DOI 10.1111/j.1600-065X.2009.00774.x
   Ogino M, 2016, INT J MOL SCI, V17, DOI 10.3390/ijms17060954
   Ohba C, 2015, EPILEPSIA, V56, P841, DOI 10.1111/epi.12987
   Pan Y, 2017, ONCOTARGET, V8, P52474, DOI 10.18632/oncotarget.17193
   Park SH, 2017, J PATHOL TRANSL MED, V51, P205, DOI 10.4132/jptm.2017.03.08
   Quillinan N, 2014, EXP NEUROL, V259, P10, DOI 10.1016/j.expneurol.2014.02.004
   Roth BL, 2004, NAT REV DRUG DISCOV, V3, P353, DOI 10.1038/nrd1346
   Spaccapelo L, 2013, EUR J PHARMACOL, V707, P78, DOI 10.1016/j.ejphar.2013.03.030
   Tesio M, 2017, LEUKEMIA, V31, P2594, DOI 10.1038/leu.2017.157
   Traylor M, 2012, LANCET NEUROL, V11, P951, DOI 10.1016/S1474-4422(12)70234-X
   Tsutsui-Takeuchi M, 2015, IMMUNOL RES, V61, P240, DOI 10.1007/s12026-014-8617-x
   Tu XK, 2014, INFLAMMATION, V37, P1544, DOI 10.1007/s10753-014-9881-6
   Tu XK, 2011, NEUROCHEM RES, V36, P2022, DOI 10.1007/s11064-011-0526-y
   Tu XK, 2011, INFLAMMATION, V34, P463, DOI 10.1007/s10753-010-9254-8
   Tu XK, 2009, NEUROCHEM RES, V34, P1626, DOI 10.1007/s11064-009-9953-4
   Uchida M, 2009, J CEREBR BLOOD F MET, V29, P1454, DOI 10.1038/jcbfm.2009.60
   Umemori Juzoh, 2013, BMC Res Notes, V6, P203, DOI 10.1186/1756-0500-6-203
   Vezys V, 2011, J IMMUNOL, V187, P1634, DOI 10.4049/jimmunol.1100077
   Vogelgesang A, 2014, ACTA NEUROL SCAND, V129, P1, DOI 10.1111/ane.12165
   Wang P, 2016, BRAIN RES, V1642, P95, DOI 10.1016/j.brainres.2016.03.019
   Wang PQ, 2015, ACTA PHARMACOL SIN, V36, P734, DOI 10.1038/aps.2014.168
   Wang Z, 2004, J NEUROCHEM, V88, P1406, DOI 10.1046/j.1471-4159.2003.02258.x
   Wang Z, 2015, CURR VASC PHARMACOL, V13, P420, DOI 10.2174/157016111304150722171221
   Wang Z, 2011, EUR J PHARMACOL, V667, P278, DOI 10.1016/j.ejphar.2011.05.046
   Wang Z, 2011, J CLIN PHARMACOL, V51, P1132, DOI 10.1177/0091270010382913
   Wei XX, 2016, FISH SHELLFISH IMMUN, V55, P568, DOI 10.1016/j.fsi.2016.05.043
   Wong TH, 2014, BRAIN, V137, P1361, DOI 10.1093/brain/awu067
   Wu JR, 2014, J TRADIT CHIN MED, V34, P131, DOI 10.1016/S0254-6272(14)60066-2
   Xu HC, 2015, J VIROL, V89, P4748, DOI 10.1128/JVI.02976-14
   Xu MJ, 2013, J ETHNOPHARMACOL, V150, P116, DOI 10.1016/j.jep.2013.08.020
   Xue X, 2010, BIOCHEM BIOPH RES CO, V403, P398, DOI 10.1016/j.bbrc.2010.11.042
   Zhang JY, 2013, PLOS ONE, V8, DOI 10.1371/journal.pone.0056658
   Zhang LY, 2016, J BIOL CHEM, V291, P15093, DOI 10.1074/jbc.M116.717942
   Zhang YY, 2014, CNS NEUROSCI THER, V20, P253, DOI 10.1111/cns.12205
   Zhang ZJ, 2006, BRAIN RES, V1123, P188, DOI 10.1016/j.brainres.2006.09.063
   Zhang ZJ, 2009, NEUROCHEM INT, V54, P488, DOI 10.1016/j.neuint.2009.02.005
   Zhang ZJ, 2005, ACTA PHARMACOL SIN, V26, P307, DOI 10.1111/j.1745-7254.2005.00051.x
   Zhao CH, 2016, PLOS ONE, V11, DOI 10.1371/journal.pone.0152551
   Zheng DT, 2017, MOL CARCINOGEN, V56, P2234, DOI 10.1002/mc.22676
   Zhou FG, 2015, CELL SIGNAL, V27, P2035, DOI 10.1016/j.cellsig.2015.06.007
NR 84
TC 11
Z9 11
U1 3
U2 28
PU ACTA PHARMACOLOGICA SINICA
PI SHANGHAI
PA 294 TAI-YUAN RD, SHANGHAI, 200031, PEOPLES R CHINA
SN 1671-4083
EI 1745-7254
J9 ACTA PHARMACOL SIN
JI Acta Pharmacol. Sin.
PD JUN
PY 2018
VL 39
IS 6
BP 961
EP 974
DI 10.1038/aps.2017.145
PG 14
WC Chemistry, Multidisciplinary; Pharmacology & Pharmacy
SC Chemistry; Pharmacology & Pharmacy
GA GI4ZR
UT WOS:000434380400008
PM 29345255
OA Green Published, Bronze
DA 2021-07-01
ER

PT J
AU Zhang, YQ
   Wang, C
   Guo, QY
   Zhu, CY
   Yan, C
   Sun, DN
   Xu, QH
   Lin, N
AF Zhang, Yan-qiong
   Wang, Chao
   Guo, Qiu-yan
   Zhu, Chun-yan
   Yan, Chen
   Sun, Dan-ni
   Xu, Qiong-hong
   Lin, Na
TI Molecular mechanisms of the analgesic action of Wu-tou Decoction on
   neuropathic pain in mice revealed using microarray and network analysis
SO ACTA PHARMACOLOGICA SINICA
LA English
DT Article
DE Wu-tou Decoction; herbal formula; neuropathic pain; spinal nerve
   ligation; hyperalgesia; inflammatory cytokines; microarray analysis;
   network pharmacology; glial cell activation; neuroinflammation
ID SPINAL NERVE LIGATION; PROTEIN-KINASE; MODEL; IDENTIFICATION;
   KNOWLEDGEBASE; PHARMACOLOGY; ACTIVATION; PATHWAY; CORD
AB Wu-tou Decoction (WTD) is a classic herbal formula in traditional Chinese medicine for the treatment of joint diseases, neuropathic pain (NP) and inflammatory pain. In this study we investigated whether WTD produced analgesic action in a mouse spinal nerve ligation (SNL) model and elucidated the underlying molecular mechanisms. Mice were subjected to SNL and orally treated with WTD (3.15, 6.30 or 12.60 g.kg(-1).d(-1)) for 21 d. SNL induced mechanical hyperalgesia and heat hyperalgesia characterized by rapid and persistent pain hypersensitivity. In addition, the expression levels of IL-1 beta, TNF-alpha, CCL2 and CXCL1 in the spinal cord dorsal horn were dramatically increased on the 10th d post-surgery. Oral administration of WTD dose-dependently suppressed both mechanical and heat hyperalgesia as well as the expression levels of inflammatory cytokines in the spinal cord dorsal horn on the 21st d post-surgery. Then whole-genome microarray analyses were conducted to detect the gene expression profiles of spinal cord dorsal horn in SNL mice with or without WTD treatment. After construction of the WTD-SNL-network and topological analysis, a list of candidate target genes of WTD acting on SNL-induced NP was identified and found to be functionally enriched in several glial cell activation-related pathways and neuroinflammatory pathways. Our data have clarified the gene expression patterns in the mouse spinal cord under the NP condition. We also demonstrate the analgesic action of WTD through suppression of glial cell activation and neuroinflammation, which suggest the potential of WTD as a promising candidate for the treatment of NP.
C1 [Zhang, Yan-qiong; Wang, Chao; Guo, Qiu-yan; Zhu, Chun-yan; Yan, Chen; Sun, Dan-ni; Xu, Qiong-hong; Lin, Na] China Acad Chinese Med Sci, Inst Chinese Mat Med, Beijing 100700, Peoples R China.
RP Zhang, YQ; Lin, N (corresponding author), China Acad Chinese Med Sci, Inst Chinese Mat Med, Beijing 100700, Peoples R China.
EM yqzhang@icmm.ac.cn; nlin@icmm.ac.cn
FU National Natural Science Foundation of ChinaNational Natural Science
   Foundation of China (NSFC) [81630107, 81573878, 81374068, 81673834];
   Beijing Nova programBeijing Municipal Science & Technology Commission
   [Z1511000003150126]
FX This study was supported by the National Natural Science Foundation of
   China (No 81630107, 81573878, 81374068 and 81673834), and Beijing Nova
   program (No Z1511000003150126).
CR Bai GH, 2003, MODERN J INTEGR TRAD, V12, P385
   Basso L, 2017, CURR OPIN PHARMACOL, V32, P9, DOI 10.1016/j.coph.2016.10.002
   Casale R, 2017, CURR PAIN HEADACHE R, V21, DOI 10.1007/s11916-017-0615-y
   Colloca L, 2017, NAT REV DIS PRIMERS, V3, DOI 10.1038/nrdp.2017.2
   Galan-Arriero I, 2015, NEUROSCI LETT, V604, P69, DOI 10.1016/j.neulet.2015.07.044
   Guo QY, 2016, J TRANSL MED, V14, DOI 10.1186/s12967-016-0921-x
   Guo QY, 2015, REJUV RES, V18, P313, DOI 10.1089/rej.2014.1635
   Hamosh A, 2005, NUCLEIC ACIDS RES, V33, pD514
   Jiang BC, 2015, MOL PAIN, V11, DOI 10.1186/s12990-015-0047-9
   Jiang SP, 2016, EXP NEUROL, V275, P11, DOI 10.1016/j.expneurol.2015.11.001
   Jones RCW, 2016, MED CLIN N AM, V100, P155, DOI 10.1016/j.mcna.2015.08.009
   KIM SH, 1992, PAIN, V50, P355, DOI 10.1016/0304-3959(92)90041-9
   Liu GC, 1995, ACTA CHIN MED PHARM, V6, P31
   Liu M, 2012, PHARMACOL BIOCHEM BE, V102, P465, DOI 10.1016/j.pbb.2012.06.007
   Lu SW, 2015, J ETHNOPHARMACOL, V176, P177, DOI 10.1016/j.jep.2015.10.010
   Marwaha L, 2016, INFLAMMOPHARMACOLOGY, V24, P305, DOI 10.1007/s10787-016-0288-x
   Myers RR, 2006, DRUG DISCOV TODAY, V11, P8, DOI 10.1016/S1359-6446(05)03637-8
   Ni HD, 2016, J NEUROSCI RES, V94, P50, DOI 10.1002/jnr.23672
   Pessoa BL, 2015, CURR PAIN HEADACHE R, V19, DOI 10.1007/s11916-015-0530-z
   Pillai VB, 2014, CIRC RES, V114, P368, DOI 10.1161/CIRCRESAHA.113.300536
   Ramesh G, 2014, INFLAMM CELL SIGNAL, V1, DOI [10.14800/ICS.111, DOI 10.14800/ICS.111]
   Rojewska E, 2014, MOL PAIN, V10, DOI 10.1186/1744-8069-10-47
   Singhmar P, 2016, P NATL ACAD SCI USA, V113, P3036, DOI 10.1073/pnas.1516036113
   Sun R, 2007, NEUROSCIENCE, V144, P286, DOI 10.1016/j.neuroscience.2006.08.084
   Tang J, 2012, EVID-BASED COMPL ALT, V2012, DOI 10.1155/2012/185167
   Thakur KK, 2017, PHARMACOL RES, V115, P224, DOI 10.1016/j.phrs.2016.11.019
   Tiwari V, 2014, NEUROSCI BIOBEHAV R, V45, P19, DOI 10.1016/j.neubiorev.2014.05.002
   Vallejo R, 2016, NEUROMODULATION, V19, P576, DOI 10.1111/ner.12465
   Wang CX, 2015, BIOMED RES INT, V2015, DOI 10.1155/2015/423287
   Wang JY, 2015, EVID-BASED COMPL ALT, V2015, DOI 10.1155/2015/641286
   Wishart DS, 2008, NUCLEIC ACIDS RES, V36, pD901, DOI 10.1093/nar/gkm958
   Wu YE, 2015, ACTA PHARMACOL SIN, V36, P1308, DOI 10.1038/aps.2015.86
   Xu HY, 2016, MOL BIOSYST, V12, P233, DOI 10.1039/c5mb00460h
   Xu HY, 2014, PLOS ONE, V9, DOI 10.1371/journal.pone.0101432
   Yamasaki R, 2016, J NEUROSCI, V36, P11929, DOI 10.1523/JNEUROSCI.1981-16.2016
   Yang LH, 2014, INT J MOL SCI, V15, P13637, DOI 10.3390/ijms150813637
   Zhang YQ, 2016, ONCOTARGET, V7, P51699, DOI 10.18632/oncotarget.10329
   Zhang YQ, 2016, ONCOTARGET, V7, P15885, DOI 10.18632/oncotarget.7419
   Zhang YQ, 2015, SCI REP-UK, V5, DOI 10.1038/srep09463
   Zhang YQ, 2014, SCI REP-UK, V4, DOI 10.1038/srep04154
   Zhang YQ, 2013, EVID-BASED COMPL ALT, V2013, DOI 10.1155/2013/548498
NR 41
TC 6
Z9 9
U1 5
U2 15
PU NATURE PUBLISHING GROUP
PI LONDON
PA MACMILLAN BUILDING, 4 CRINAN ST, LONDON N1 9XW, ENGLAND
SN 1671-4083
EI 1745-7254
J9 ACTA PHARMACOL SIN
JI Acta Pharmacol. Sin.
PD JUN
PY 2018
VL 39
IS 6
BP 988
EP 997
DI 10.1038/aps.2017.110
PG 10
WC Chemistry, Multidisciplinary; Pharmacology & Pharmacy
SC Chemistry; Pharmacology & Pharmacy
GA GI4ZR
UT WOS:000434380400010
PM 28816231
OA Green Published, Bronze
DA 2021-07-01
ER

PT J
AU Ho, TT
   Tran, QTN
   Chai, CLL
AF Ho, Tu T.
   Tran, Quy T. N.
   Chai, Christina L. L.
TI The polypharmacology of natural products
SO FUTURE MEDICINAL CHEMISTRY
LA English
DT Article
DE drug repurposing; MAMUT; natural product panaceas; network pharmacology;
   polypharmacology
ID PROTEIN-STRUCTURE SIMILARITY; COMPOUND LIBRARY DEVELOPMENT; DRUG
   DISCOVERY; NETWORK PHARMACOLOGY; CHRONIC DISEASES; CHEMICAL SPACE;
   BREAST-CANCER; RESVERATROL; CURCUMIN; PROOXIDANT
AB The once-popular approach of using natural products as a prime source for medicinal chemistry and drug discovery has waned considerably in the past two decades due to the advent of high-throughput screening of small moleculemega libraries. However, the growing appreciation of network pharmacology as the next drug-discovery paradigm suggests that natural products and their unique polypharmacology offer significant advantages for finding novel therapeutics particularly for the treatment of complex and multifactorial diseases. Drug discovery process is awaiting the revitalization of interest in natural products and their derivatives. The current challenge is how to decipher this natural chemical diversity.
C1 [Ho, Tu T.; Tran, Quy T. N.; Chai, Christina L. L.] Natl Univ Singapore, Fac Sci, Dept Pharm, 18 Sci Dr 4, Singapore 117543, Singapore.
RP Chai, CLL (corresponding author), Natl Univ Singapore, Fac Sci, Dept Pharm, 18 Sci Dr 4, Singapore 117543, Singapore.
EM phacllc@nus.edu.sg
FU Ministry of Education (MOE) from Ministry of Education Singapore
   [R-148-000-241-114]; MOEMinistry of Education, SingaporeMinistry of
   Higher Education & Scientific Research (MHESR)
FX This work was supported by a Ministry of Education (MOE) Tier 1 Grant
   R-148-000-241-114 (CLLC) from the Ministry of Education Singapore and a
   MOE scholarship (TTNQ).
CR Agoston V, 2005, PHYS REV E, V71, DOI 10.1103/PhysRevE.71.051909
   Agrawal DK, 2010, MED RES REV, V30, P818, DOI 10.1002/med.20188
   Ahmad KA, 2003, ANN NY ACAD SCI, V1010, P365, DOI 10.1196/annals.1299.067
   Ahmed T, 2017, MOL NEUROBIOL, V54, P2622, DOI 10.1007/s12035-016-9839-9
   Ahsan H, 1999, CHEM-BIOL INTERACT, V121, P161, DOI 10.1016/S0009-2797(99)00096-4
   Alamolhodaei NS, 2017, FOOD CHEM TOXICOL, V103, P223, DOI 10.1016/j.fct.2017.03.024
   de la Lastral CA, 2007, BIOCHEM SOC T, V35, P1156, DOI 10.1042/BST0351156
   Anand P, 2008, CANCER LETT, V267, P133, DOI 10.1016/j.canlet.2008.03.025
   Anand P, 2007, MOL PHARMACEUT, V4, P807, DOI 10.1021/mp700113r
   Apic G, 2005, FEBS LETT, V579, P1872, DOI 10.1016/j.febslet.2005.02.023
   Arrell DK, 2010, CLIN PHARMACOL THER, V88, P120, DOI 10.1038/clpt.2010.91
   Athar M, 2009, ARCH BIOCHEM BIOPHYS, V486, P95, DOI 10.1016/j.abb.2009.01.018
   Azmi AS, 2012, FUTURE MED CHEM, V4, P939, DOI [10.4155/FMC.12.44, 10.4155/fmc.12.44]
   Banerjee A, 2008, CHEM-BIOL INTERACT, V174, P134, DOI 10.1016/j.cbi.2008.05.009
   Basly JP, 2000, LIFE SCI, V66, P769, DOI 10.1016/S0024-3205(99)00650-5
   Becker K, 2004, INT J PARASITOL, V34, P163, DOI 10.1016/j.ijpara.2003.09.011
   Bishayee A., CANC PREV RES, V2, P409
   Breinbauer R, 2002, CURR MED CHEM, V9, P2129, DOI 10.2174/0929867023368773
   Breinbauer R, 2002, ANGEW CHEM INT EDIT, V41, P2879
   Brohm D, 2002, ANGEW CHEM INT EDIT, V41, P307, DOI 10.1002/1521-3773(20020118)41:2<307::AID-ANIE307>3.0.CO;2-1
   Caliceti C, 2016, CURR MED CHEM, V23, P1460, DOI 10.2174/0929867323666160411143314
   Cui L, EXPERT REV ANTI INFE, V7, P999
   Dekker FJ, 2005, CURR OPIN CHEM BIOL, V9, P232, DOI 10.1016/j.cbpa.2005.03.003
   Einbond LS, 2016, FITOTERAPIA, V109, P146, DOI 10.1016/j.fitote.2015.12.005
   Storniolo CE, 2012, FOOD CHEM, V134, P1385, DOI 10.1016/j.foodchem.2012.03.036
   Eseberri I, 2013, PLOS ONE, V8, DOI 10.1371/journal.pone.0063918
   Fang J, 2017, BRIEF BIOINFORM, DOI [10.1093/bib/bbx045bbx045-bbx045, DOI 10.1093/BIB/BBX045BBX045-BBX045]
   Ferrieres J, 2004, HEART, V90, P107, DOI 10.1136/heart.90.1.107
   Gadacha W, 2009, REDOX REP, V14, P154, DOI 10.1179/135100009X466131
   Goel A., BIOCH PHARM, V75, P787
   Gogoi B, 2017, MOL BIOSYST, V13, P406, DOI 10.1039/c6mb00807k
   Golenser J, 2006, INT J PARASITOL, V36, P1427, DOI 10.1016/j.ijpara.2006.07.011
   Gu JY, 2013, PLOS ONE, V8, DOI 10.1371/journal.pone.0062839
   Harikumar KB, 2008, CELL CYCLE, V7, P1020, DOI 10.4161/cc.7.8.5740
   Harvey AL, 2008, DRUG DISCOV TODAY, V13, P894, DOI 10.1016/j.drudis.2008.07.004
   Hawley SA, 2012, SCIENCE, V336, P918, DOI 10.1126/science.1215327
   Jasial S, 2016, PLOS ONE, V11, DOI 10.1371/journal.pone.0153873
   Ji HF, 2011, MOLECULES, V16, P6732, DOI 10.3390/molecules16086732
   Jin Y, 2016, EXPERT OPIN THER PAT, V26, P229, DOI 10.1517/13543776.2016.1118060
   Khan HY, 2012, CURR DRUG TARGETS, V13, P1738
   Koch MA, 2005, P NATL ACAD SCI USA, V102, P17272, DOI 10.1073/pnas.0503647102
   Koch MA, 2003, BIOL CHEM, V384, P1265, DOI 10.1515/BC.2003.140
   Koeberle A, 2014, DRUG DISCOV TODAY, V19, P1871, DOI 10.1016/j.drudis.2014.08.006
   Koeberle A, 2009, MOL CANCER THER, V8, P2348, DOI 10.1158/1535-7163.MCT-09-0290
   Kundu JK, 2008, CANCER LETT, V269, P243, DOI 10.1016/j.canlet.2008.03.057
   Kunnumakkara AB, 2008, CANCER LETT, V269, P199, DOI 10.1016/j.canlet.2008.03.009
   Kunnumakkara AB, 2017, BRIT J PHARMACOL, V174, P1325, DOI 10.1111/bph.13621
   Lachance H, 2012, J MED CHEM, V55, P5989, DOI 10.1021/jm300288g
   Matyus P, 2016, CHEMMEDCHEM, V11, P1197, DOI 10.1002/cmdc.201500406
   McArdle BM, 2007, CHEMBIOCHEM, V8, P788, DOI 10.1002/cbic.200700035
   McCarty MF, 2006, INTEGR CANCER THER, V5, P252, DOI 10.1177/1534735406291499
   Menet MC, 2017, MOL NUTR FOOD RES, V61, DOI 10.1002/mnfr.201600686
   Nelson KM, 2017, J MED CHEM, V60, P1620, DOI 10.1021/acs.jmedchem.6b00975
   Newman DJ, 2016, J NAT PROD, V79, P629, DOI 10.1021/acs.jnatprod.5b01055
   Nguyen M, 2017, EUR J INORG CHEM, P3198, DOI 10.1002/ejic.201700385
   Olliaro PL, 2001, TRENDS PARASITOL, V17, P122, DOI 10.1016/S1471-4922(00)01838-9
   ONeill PM, 1705, MOLECULES, V15
   Padmanaban G, 2017, ACS MED CHEM LETT, V8, P274, DOI 10.1021/acsmedchemlett.7b00051
   Paul-Clark MJ, 2004, J EXP MED, V200, P69, DOI 10.1084/jem.20040566
   Rahman MM, 2010, MINI-REV ORG CHEM, V7, P256
   Schneider C, 2015, J AGR FOOD CHEM, V63, P7606, DOI 10.1021/acs.jafc.5b00244
   Siow YL, 2011, FOOD RES INT, V44, P2409, DOI 10.1016/j.foodres.2010.12.038
   Smoliga JM, 2011, MOL NUTR FOOD RES, V55, P1129, DOI 10.1002/mnfr.201100143
   Somasundaram S, 2000, ALIMENT PHARM THER, V14, P639
   Tillhon M, 2012, BIOCHEM PHARMACOL, V84, P1260, DOI 10.1016/j.bcp.2012.07.018
   Verrax J, 2011, ANTI-CANCER AGENT ME, V11, P213, DOI 10.2174/187152011795255902
   Wang J, 2015, NAT COMMUN, V6, DOI 10.1038/ncomms10111
   Xia N, 2016, BRIT J PHARMACOL, V174, P1633
   Yao J, 2015, SCI CHINA LIFE SCI, V58, P854, DOI 10.1007/s11427-013-4568-z
   Zhao S, 2012, ANNU REV PHARMACOL, V52, P505, DOI 10.1146/annurev-pharmtox-010611-134520
NR 70
TC 16
Z9 16
U1 3
U2 16
PU FUTURE SCI LTD
PI LONDON
PA UNITED HOUSE, 2 ALBERT PL, LONDON, N3 1QB, ENGLAND
SN 1756-8919
EI 1756-8927
J9 FUTURE MED CHEM
JI Future Med. Chem.
PD JUN
PY 2018
VL 10
IS 11
BP 1361
EP 1368
DI 10.4155/fmc-2017-0294
PG 8
WC Chemistry, Medicinal
SC Pharmacology & Pharmacy
GA GI6AM
UT WOS:000434451800009
PM 29673257
DA 2021-07-01
ER

PT J
AU Wang, XY
   Wang, GC
   Rong, JH
   Wang, SW
   Ng, TB
   Zhang, YB
   Lee, KF
   Zheng, L
   Wong, HK
   Yung, KKL
   Sze, SCW
AF Wang, Xueyu
   Wang, Guo-Cai
   Rong, Jianhui
   Wang, Shi Wei
   Ng, Tzi Bun
   Zhang, Yan Bo
   Lee, Kai Fai
   Zheng, Lin
   Wong, Hei-Kiu
   Yung, Ken Kin Lam
   Sze, Stephen Cho Wing
TI Identification of Steroidogenic Components Derived From Gardenia
   jasminoides Ellis Potentially Useful for Treating Postmenopausal
   Syndrome
SO FRONTIERS IN PHARMACOLOGY
LA English
DT Article
DE estrogen; Gardenia jasminoides Ellis; menopause; network pharmacology;
   ovarian granulosa cells
ID HORMONE REPLACEMENT THERAPY; ESTROGEN-RECEPTOR-ALPHA; TRADITIONAL
   CHINESE MEDICINE; HUMAN BREAST-CANCER; IN-VITRO; NETWORK PHARMACOLOGY;
   ANTIOXIDANT ACTIVITY; MENOPAUSAL SYMPTOMS; CELL-PROLIFERATION; METABOLIC
   SYNDROME
AB Estrogen-stimulating principles have been demonstrated to relieve postmenopausal syndrome effectively. Gardenia jasminoides Ellis (GJE) is an herbal medicine possessing multiple pharmacological effects on human health with low toxicity. However, the therapeutic effects of GJE on the management of postmenopausal syndrome and its mechanism of action have not been fully elucidated. In this study, network pharmacology-based approaches were employed to examine steroidogenesis under the influence of GJE. In addition, the possibility of toxicity of GJE was ruled out and four probable active compounds were predicted. In parallel, a chromatographic fraction of GJE with estrogen-stimulating effect was identified and nine major compounds were isolated from this active fraction. Among the nine compounds, four of them were identified by network pharmacology, validating the use of network pharmacology to predict active compounds. Then the phenotypic approaches were utilized to verify that rutin, chlorogenic acid (CGA) and geniposidic acid (GA) exerted an estrogen-stimulating effect on ovarian granulosa cells. Furthermore, the results of target-based approaches indicated that rutin, CGA, and GA could up-regulate the FSHR-aromatase pathway in ovarian granulosa cells. The stimulation of estrogen production by rat ovarian granulosa cells under the influence of the three compounds underwent a decline when the follicle-stimulating hormone receptor (FSHR) was blocked by antibodies against the receptor, indicating the involvement of FSHR in the estradiol-stimulating activity of the three compounds. The effects of the three compounds on estrogen biosynthesis-related gene expression level were further confirmed by Western blot assay. Importantly, the MTT results showed that exposure of breast cancer cells to the three compounds resulted in reduction of cell viability, demonstrating the cytotoxicity of the three compounds. Collectively, rutin, chlorogenic acid and geniposidic acid may contribute to the therapeutic potential of GJE for the treatment of postmenopausal syndrome.
C1 [Wang, Xueyu; Rong, Jianhui; Wang, Shi Wei; Zhang, Yan Bo; Zheng, Lin; Wong, Hei-Kiu] Univ Hong Kong, LKS Fac Med, Sch Chinese Med, Hong Kong, Hong Kong, Peoples R China.
   [Wang, Guo-Cai] Jinan Univ, Coll Pharm, Inst Tradit Chinese Med & Nat Prod, Guangzhou, Guangdong, Peoples R China.
   [Ng, Tzi Bun] Chinese Univ Hong Kong, Sch Biomed Sci, Fac Med, Hong Kong, Hong Kong, Peoples R China.
   [Lee, Kai Fai] Univ Hong Kong, LKS Fac Med, Dept Obstet & Gynaecol, Hong Kong, Hong Kong, Peoples R China.
   [Yung, Ken Kin Lam; Sze, Stephen Cho Wing] Hong Kong Baptist Univ, Fac Sci, Dept Biol, Hong Kong, Hong Kong, Peoples R China.
RP Yung, KKL; Sze, SCW (corresponding author), Hong Kong Baptist Univ, Fac Sci, Dept Biol, Hong Kong, Hong Kong, Peoples R China.
EM kklyung@hkbu.edu.hk; scwsze@hkbu.edu.hk
RI Rong, Jianhui/C-4385-2009; Lee, Calvin Kai Fai/C-4328-2009
OI Rong, Jianhui/0000-0002-3545-2811; SZE, Stephen Cho
   Wing/0000-0002-4561-1214; Lee, Calvin Kai Fai/0000-0001-5957-439X; Yung,
   Ken KL/0000-0002-9588-2573
FU Innovation and Technology Fund (ITF) - Innovation and Technology
   Commission, Government of Hong Kong SAR [ITS/262/09FP]; Seed Funding
   Programme for Basic Research; University of Hong KongUniversity of Hong
   Kong [201511159306, 201411159213, 200907176203]
FX This study was partially supported by Innovation and Technology Fund
   (ITF) awarded by the Innovation and Technology Commission, Government of
   Hong Kong SAR (project no ITS/262/09FP) and grants from the Seed Funding
   Programme for Basic Research, the University of Hong Kong (project
   codes: 201511159306, 201411159213, 200907176203). We thank Mr. Keith
   Wong, Ms. Cindy Lee, and Mr. Shiwei Wang for their technical assistance.
CR Al-Azzawi F, 2002, CLIMACTERIC, V5, P3, DOI 10.1080/713605194
   Al-Safi ZA, 2014, FERTIL STERIL, V101, P905, DOI 10.1016/j.fertnstert.2014.02.032
   Ali S, 2000, J MAMMARY GLAND BIOL, V5, P271, DOI 10.1023/A:1009594727358
   An J, 2016, XENOBIOTICA, V46, P793, DOI 10.3109/00498254.2015.1129470
   Avis Nancy E., 1994, Annals of Epidemiology, V4, P214
   Barnabei VM, 2002, OBSTET GYNECOL, V100, P1209, DOI 10.1016/S0029-7844(02)02369-4
   Barzi A, 2013, CLIN CANCER RES, V19, P5842, DOI 10.1158/1078-0432.CCR-13-0325
   Brueggemeier RW, 2005, ENDOCR REV, V26, P331, DOI 10.1210/er.2004-0015
   Burger HG, 2007, HUM REPROD UPDATE, V13, P559, DOI 10.1093/humupd/dmm020
   Cai L, 2015, EUR NEUROPSYCHOPHARM, V25, P1332, DOI 10.1016/j.euroneuro.2015.04.009
   Carr MC, 2003, J CLIN ENDOCR METAB, V88, P2404, DOI 10.1210/jc.2003-030242
   Chen J, 2014, FITOTERAPIA, V99, P1, DOI 10.1016/j.fitote.2014.08.015
   Chen LC, 2003, MATURITAS, V44, P55, DOI 10.1016/S0378-5122(02)00314-6
   Chen LC, 2010, INT J GYNECOL OBSTET, V109, P63, DOI 10.1016/j.ijgo.2009.10.014
   Chen YM, 2015, EUR J PHARMACOL, V768, P21, DOI 10.1016/j.ejphar.2015.09.029
   Citraro R, 2015, PHARMACOL BIOCHEM BE, V129, P65, DOI 10.1016/j.pbb.2014.12.006
   Clarke SC, 2002, BJOG-INT J OBSTET GY, V109, P1056, DOI 10.1111/j.1471-0528.2002.01544.x
   Colditz GA, 1998, JNCI-J NATL CANCER I, V90, P814, DOI 10.1093/jnci/90.11.814
   Constantine GD, 2003, CURR OPIN PHARMACOL, V3, P626, DOI 10.1016/j.coph.2003.07.003
   Dalal PK, 2015, INDIAN J PSYCHIAT, V57, pS222, DOI 10.4103/0019-5545.161483
   Davey DA, 2013, WOMENS HEALTH, V9, P59, DOI [10.2217/WHE.12.61, 10.2217/whe.12.61]
   Chuffa LGD, 2017, STEROIDS, V118, P93, DOI 10.1016/j.steroids.2016.12.011
   Deroo BJ, 2006, J CLIN INVEST, V116, P561, DOI 10.1172/JCI27987
   Deroo BJ, 2009, MOL ENDOCRINOL, V23, P955, DOI 10.1210/me.2008-0213
   Devi Gayatri, 2005, Gend Med, V2, P255, DOI 10.1016/S1550-8579(05)80055-5
   El Bitar H, 2004, TETRAHEDRON LETT, V45, P515, DOI 10.1016/j.tetlet.2003.11.005
   Feng Y., 2010, J LIAONING U TRADITI, V4, P125
   Folwarczna J, 2015, EUR REV MED PHARMACO, V19, P682
   GHOSE AK, 1988, J COMPUT CHEM, V9, P80, DOI 10.1002/jcc.540090111
   Gilbert IH, 2013, J MED CHEM, V56, P7719, DOI 10.1021/jm400362b
   Greendale GA, 1998, OBSTET GYNECOL, V92, P982, DOI 10.1016/S0029-7844(98)00305-6
   Ha H, 2003, ARCH PHARM RES, V26, P929, DOI 10.1007/BF02980202
   Heitman E, 2017, NUTR NEUROSCI, V20, P32, DOI 10.1179/1476830514Y.0000000146
   Hernandez CJ, 2003, OSTEOPOROSIS INT, V14, P843, DOI 10.1007/s00198-003-1454-8
   Hoga Luiza, 2015, JBI Database System Rev Implement Rep, V13, P250, DOI 10.11124/jbisrir-2015-1948
   Holst F, 2007, NAT GENET, V39, P655, DOI 10.1038/ng2006
   Hopkins AL, 2008, NAT CHEM BIOL, V4, P682, DOI 10.1038/nchembio.118
   Horcajada-Molteni MN, 2000, J BONE MINER RES, V15, P2251, DOI 10.1359/jbmr.2000.15.11.2251
   Hsu HY, 1997, CANCER LETT, V113, P31, DOI 10.1016/S0304-3835(96)04572-7
   Huang C, 2014, BRIEF BIOINFORM, V15, P710, DOI 10.1093/bib/bbt035
   Hughes JP, 2011, BRIT J PHARMACOL, V162, P1239, DOI 10.1111/j.1476-5381.2010.01127.x
   Hunzicker-Dunn M, 2006, CELL SIGNAL, V18, P1351, DOI 10.1016/j.cellsig.2006.02.011
   Im M, 2016, INT J ONCOL, V49, P2377, DOI 10.3892/ijo.2016.3742
   Janssen I, 2008, ARCH INTERN MED, V168, P1568, DOI 10.1001/archinte.168.14.1568
   Jia M, 2015, BEST PRACT RES CL EN, V29, P557, DOI 10.1016/j.beem.2015.04.008
   Johnston B. A., 1997, ONE 3 NATIONS ADULTS
   Kamaludin R., 2015, APOPTOTIC MECH APIGE
   Kamaludin R., 2013, OPEN C P J, V4, P205, DOI [10.2174/2210289201304010205, DOI 10.2174/2210289201304010205]
   KAUFERT PA, 1992, MATURITAS, V14, P143, DOI 10.1016/0378-5122(92)90006-P
   Kim ES, 2012, ONCOL REP, V27, P567, DOI 10.3892/or.2011.1508
   Kotapalli SS, 2015, PLOS ONE, V10, DOI 10.1371/journal.pone.0144018
   Kuhn M, 2008, NUCLEIC ACIDS RES, V36, pD684, DOI 10.1093/nar/gkm795
   Lee CH, 2014, J PHARMACOL SCI, V124, P344, DOI 10.1254/jphs.13174FP
   Li BL, 2013, EXP THER MED, V6, P562, DOI 10.3892/etm.2013.1168
   Li S, 2013, CHIN J NAT MEDICINES, V11, P110, DOI [10.3724/SP.J.1009.2013.00110, 10.1016/S1875-5364(13)60037-0]
   Liu H, 2013, J ASIAN NAT PROD RES, V15, P94, DOI 10.1080/10286020.2012.723203
   Liu HX, 2005, J ASIAN NAT PROD RES, V7, P139, DOI 10.1080/1028602042000204063
   Liu YF, 2008, BEI JING ZHONG YI YA, V31, P125
   Liu Y, 2011, J ETHNOPHARMACOL, V137, P1035, DOI 10.1016/j.jep.2011.07.031
   Lobo RA, 2014, CLIMACTERIC, V17, P540, DOI 10.3109/13697137.2014.933411
   Lu J, 2016, APPL BIOCHEM BIOTECH, V180, P79, DOI 10.1007/s12010-016-2084-x
   LUFKIN EG, 1992, ANN INTERN MED, V117, P1, DOI 10.7326/0003-4819-117-1-1
   Luo WX, 2006, BIOL REPROD, V75, P217, DOI 10.1095/biolreprod.105.047407
   Mao Y, 2017, ONCOTARGET, V8, P27007, DOI 10.18632/oncotarget.15351
   Mattingly CJ, 2003, ENVIRON HEALTH PERSP, V111, P793, DOI 10.1289/ehp.6028
   Meisler JG, 2003, J WOMENS HEALTH, V12, P847, DOI 10.1089/154099903770948069
   Miller VM, 2013, BIOL SEX DIFFER, V4, DOI 10.1186/2042-6410-4-6
   Nelson HD, 2002, JAMA-J AM MED ASSOC, V288, P872, DOI 10.1001/jama.288.7.872
   Nilsson S, 2001, PHYSIOL REV, V81, P1535
   Noratto G, 2009, J AGR FOOD CHEM, V57, P5219, DOI 10.1021/jf900259m
   Oliveira H, 2017, FOOD FUNCT, V8, P1672, DOI [10.1039/C7FO00091J, 10.1039/c7fo00091j]
   Papadopoulos V, 2012, BEST PRACT RES CL EN, V26, P771, DOI 10.1016/j.beem.2012.05.002
   Paruthiyil S, 2004, CANCER RES, V64, P423, DOI 10.1158/0008-5472.CAN-03-2446
   Peng LY, 2000, FITOTERAPIA, V71, P713, DOI 10.1016/S0367-326X(00)00212-4
   Phatak R. S., 2015, Pharmacognosy Journal, V7, P254
   Pieroni LG, 2011, MOLECULES, V16, P9439, DOI 10.3390/molecules16119439
   Pollow DP, 2015, AM J PHYSIOL-REG I, V309, pR1546, DOI 10.1152/ajpregu.00170.2015
   Prelevic GM, 1997, BAILLIERE CLIN ENDOC, V11, P311, DOI 10.1016/S0950-351X(97)80317-5
   Qu J, 2014, BRIT J PHARMACOL, V171, P3702, DOI 10.1111/bph.12725
   Ramalingayya GV, 2016, PHARMACOGN MAG, V12, pS63, DOI 10.4103/0973-1296.176104
   Rassi CM, 2005, CELL TISSUE RES, V319, P383, DOI 10.1007/s00441-004-1053-9
   Ren L, 2016, J ETHNOPHARMACOL, V187, P66, DOI 10.1016/j.jep.2016.04.023
   Ru JL, 2014, J CHEMINFORMATICS, V6, DOI 10.1186/1758-2946-6-13
   Scheid V, 2007, COMPLEMENT THER MED, V15, P54, DOI 10.1016/j.ctim.2005.12.002
   Scheid V, 2010, MATURITAS, V66, P111, DOI 10.1016/j.maturitas.2009.11.020
   Sheng L, 2006, EUR J PHARMACOL, V543, P116, DOI 10.1016/j.ejphar.2006.05.038
   SIMPSON ER, 1994, ENDOCR REV, V15, P342, DOI 10.1210/er.15.3.342
   Society N. A. M., 2006, MANAGEMENT OSTEOPORO, V13
   Strom A, 2004, P NATL ACAD SCI USA, V101, P1566, DOI 10.1073/pnas.0308319100
   Su DX, 2014, FOOD CHEM, V158, P385, DOI 10.1016/j.foodchem.2014.02.134
   Su JY, 2013, EVID-BASED COMPL ALT, V2013, DOI 10.1155/2013/747240
   Sung YY, 2014, J ETHNOPHARMACOL, V156, P33, DOI 10.1016/j.jep.2014.07.060
   Swamidass SJ, 2014, J BIOMOL SCREEN, V19, P782, DOI 10.1177/1087057114523068
   Sze SCW, 2009, J ETHNOPHARMACOL, V123, P27, DOI 10.1016/j.jep.2009.02.034
   TATTERSALL MHN, 1975, CLIN PHARMACOL THER, V17, P701
   Tsai TR, 2002, J CHROMATOGR A, V961, P83, DOI 10.1016/S0021-9673(02)00365-5
   Wang JM, 2016, METAB BRAIN DIS, V31, P1113, DOI 10.1007/s11011-016-9856-4
   Wang LL, 2013, EVID-BASED COMPL ALT, V2013, DOI 10.1155/2013/652373
   Wang SW, 2017, J ETHNOPHARMACOL, V195, P188, DOI 10.1016/j.jep.2016.11.018
   Wang SW, 2015, CHIN MED-UK, V10, DOI 10.1186/s13020-015-0051-z
   Weber M, 2009, MENOPAUSE, V16, P694, DOI 10.1097/gme.0b013e318196a0c9
   Winterhalter C, 2014, BIOINFORMATICS, V30, P1029, DOI 10.1093/bioinformatics/btt732
   Wong KL, 2015, SCI REP-UK, V5, DOI 10.1038/srep10179
   World Health Organization, 1996, WHO TECH REP SER
   Xiang H, 2016, FRONT PHARMACOL, V7, DOI 10.3389/fphar.2016.00378
   Yang HJ, 2016, BMC COMPLEM ALTERN M, V16, DOI 10.1186/s12906-016-1109-x
   Zhang GB, 2013, EVID-BASED COMPL ALT, V2013, DOI 10.1155/2013/621423
   Zhang HL, 2015, EVID-BASED COMPL ALT, V2015, DOI 10.1155/2015/761238
   Zhang HY, 2017, J ETHNOPHARMACOL, V196, P225, DOI 10.1016/j.jep.2016.11.042
   Zhou RB, 2016, PLOS ONE, V11, DOI 10.1371/journal.pone.0161254
NR 110
TC 6
Z9 8
U1 0
U2 10
PU FRONTIERS MEDIA SA
PI LAUSANNE
PA AVENUE DU TRIBUNAL FEDERAL 34, LAUSANNE, CH-1015, SWITZERLAND
SN 1663-9812
J9 FRONT PHARMACOL
JI Front. Pharmacol.
PD MAY 30
PY 2018
VL 9
AR 390
DI 10.3389/fphar.2018.00390
PG 19
WC Pharmacology & Pharmacy
SC Pharmacology & Pharmacy
GA GH6MW
UT WOS:000433559500001
PM 29899696
OA DOAJ Gold, Green Published
DA 2021-07-01
ER

PT J
AU Xing, XR
   Chen, S
   Li, L
   Cao, Y
   Chen, LD
   Wang, XB
   Zhu, ZY
AF Xing, Xinrui
   Chen, Si
   Li, Ling
   Cao, Yan
   Chen, Langdong
   Wang, Xiaobo
   Zhu, Zhenyu
TI The Active Components of Fuzheng Huayu Formula and Their Potential
   Mechanism of Action in Inhibiting the Hepatic Stellate Cells Viability -
   A Network Pharmacology and Transcriptomics Approach
SO FRONTIERS IN PHARMACOLOGY
LA English
DT Article
DE Fuzheng Huayu formula; network pharmacology; transcriptomics; liver
   fibrosis; pharmacological mechanism
ID BETA/SMAD SIGNALING PATHWAYS; INDUCED LIVER FIBROSIS; RECEPTOR-GAMMA;
   CARBON-TETRACHLORIDE; TGF-BETA/SMAD; GROWTH-FACTOR; THERAPEUTIC TARGETS;
   NATURAL-HISTORY; SINI DECOCTION; IN-VITRO
AB Purpose: This study aimed to identify the active components of Fuzheng Huayu (FZHY) formula and the mechanism by which they inhibit the viability of hepatic stellate cells (HSCs) by a combination of network pharmacology and transcriptomics.
   Methods: The active components of FZHY formula were screened out by text mining. Similarity match and molecular docking were used to predict the target proteins of these compounds. We then searched the STRING database to analyze the key enriched processes, pathways and related diseases of these target proteins. The relevant networks were constructed by Cytoscape. A network analysis method was established by integrating data from above network pharmacology with known transcriptomics analysis of quiescent HSCs-activated HSCs to identify the most possible targets of the active components in FZHY formula. A cell-based assay (LX-2 and T6 cells) and surface plasmon resonance (SPR) analysis were used to validate the most possible active component-target protein interactions (CTPIs).
   Results: 40 active ingredients in FZHY formula and their 79 potential target proteins were identified by network pharmacology approach. Further network analysis reduced the 79 potential target proteins to 31, which were considered more likely to be the target proteins of the active components in FZHY formula. In addition, further enrichment analysis of 31 target proteins indicated that the HIF-1, PI3K-Akt, FoxO, and chemokine signaling pathways may be the primary pathways regulated by FZHY formula in inhibiting the HSCs viability for the treatment of liver fibrosis. Of the 31 target proteins, peroxisome proliferator activator receptor gamma (PPARG) was selected for validation by experiments at the cellular and molecular level. The results demonstrated that schisandrin B, salvianolic acid A and kaempferol could directly bind to PPARG, decreasing the viability of HSCs (T6 cells and LX-2 cells) and exerting anti-fibrosis effects.
   Conclusion: The active ingredients of FZHY formula were successfully identified and the mechanisms by which they inhibit HSC viability determined, using network pharmacology and transcriptomics. This work is expected to benefit the clinical application of this formula.
C1 [Xing, Xinrui; Chen, Si; Li, Ling; Cao, Yan; Chen, Langdong; Zhu, Zhenyu] Second Mil Med Univ, Sch Pharm, Shanghai, Peoples R China.
   [Chen, Si; Wang, Xiaobo] Chinese Peoples Liberat Army, Hosp 210, Postdoctoral Res Workstn, Dalian, Peoples R China.
RP Zhu, ZY (corresponding author), Second Mil Med Univ, Sch Pharm, Shanghai, Peoples R China.; Wang, XB (corresponding author), Chinese Peoples Liberat Army, Hosp 210, Postdoctoral Res Workstn, Dalian, Peoples R China.
EM wxbbenson0653@sina.com; zzyzyfzhu@163.com
FU National Natural Science Foundation of ChinaNational Natural Science
   Foundation of China (NSFC) [81773683, 81573396]
FX This work was supported by the National Natural Science Foundation of
   China [Nos. 81773683 and 81573396].
CR Abbas G, 2011, AM J THER, V18, pE202, DOI 10.1097/MJT.0b013e3181df8df5
   Afdhal NH, 2004, SEMIN LIVER DIS, V24, P3, DOI 10.1055/s-2004-832922
   Aoyama T, 2010, GASTROENT RES PRACT, V2010, DOI 10.1155/2010/192543
   Bae MA, 2010, ARCH PHARM RES, V33, P433, DOI 10.1007/s12272-010-0313-3
   Bai T, 2014, INT IMMUNOPHARMACOL, V19, P351, DOI 10.1016/j.intimp.2014.02.006
   Chen CYC, 2011, PLOS ONE, V6, DOI 10.1371/journal.pone.0015939
   Chen QL, 2016, INT J MOL SCI, V17, DOI 10.3390/ijms17060883
   Chen S, 2014, MOL BIOSYST, V10, P3310, DOI 10.1039/c4mb00048j
   Cheng Q, 2013, J ETHNOPHARMACOL, V145, P175, DOI 10.1016/j.jep.2012.10.047
   Dai EH, 2014, HEPATO-GASTROENTEROL, V61, P2052, DOI 10.5754/hge13634
   Deng Jing-yu, 2007, Zhonghua Gan Zang Bing Za Zhi, V15, P621
   Fagone P, 2016, DRUG DISCOV TODAY, V21, P369, DOI 10.1016/j.drudis.2015.10.015
   Friedman SL, 2008, GASTROENTEROLOGY, V134, P1655, DOI 10.1053/j.gastro.2008.03.003
   Galli A, 2000, HEPATOLOGY, V31, P101, DOI 10.1002/hep.510310117
   Galli A, 2002, GASTROENTEROLOGY, V122, P1924, DOI 10.1053/gast.2002.33666
   Gao Guo-Yuan, 2016, Zhongguo Zhong Yao Za Zhi, V41, P1725, DOI 10.4268/cjcmm20160925
   Guo YZ, 2017, AM J MED SCI, V354, P199, DOI 10.1016/j.amjms.2017.04.011
   Hazra S, 2004, J BIOL CHEM, V279, P11392, DOI 10.1074/jbc.M310284200
   Hernandez-Gea V, 2011, ANNU REV PATHOL-MECH, V6, P425, DOI 10.1146/annurev-pathol-011110-130246
   HUANG MB, 2016, JOVE J VIS EXP MAY, DOI DOI 10.3791/54002
   Iwaisako K, 2012, P NATL ACAD SCI USA, V109, pE1369, DOI 10.1073/pnas.1202464109
   Jain MR, 2018, LIVER INT, V38, P1084, DOI 10.1111/liv.13634
   Jeong WI, 2006, HEPATOLOGY, V44, P1441, DOI 10.1002/hep.21419
   Jia YH, 2012, LIPIDS HEALTH DIS, V11, DOI 10.1186/1476-511X-11-45
   Jiang Y, 2015, FASEB J, V29, P1830, DOI 10.1096/fj.14-251751
   Jin H, 2016, CELL DEATH DIS, V7, DOI 10.1038/cddis.2016.92
   Kitchen DB, 2004, NAT REV DRUG DISCOV, V3, P935, DOI 10.1038/nrd1549
   Koyama Y, 2016, DIGEST DIS, V34, P589, DOI 10.1159/000445269
   Lavanchy D, 2004, J VIRAL HEPATITIS, V11, P97, DOI 10.1046/j.1365-2893.2003.00487.x
   Li J, 2015, LIVER INT, V35, P1222, DOI 10.1111/liv.12638
   Li S, 2013, CHIN J NAT MEDICINES, V11, P110, DOI [10.3724/SP.J.1009.2013.00110, 10.1016/S1875-5364(13)60037-0]
   Li Shao, 2011, Zhongguo Zhong Yao Za Zhi, V36, P2017
   Li S, 2011, BMC SYST BIOL, V5, DOI 10.1186/1752-0509-5-S1-S10
   Li XM, 2016, ACTA PHARMACOL SIN, V37, P783, DOI 10.1038/aps.2016.35
   Liu C, 1999, Zhongguo Zhong Xi Yi Jie He Za Zhi, V19, P412
   Liu HC, 2017, EXP THER MED, V14, P3880, DOI 10.3892/etm.2017.4956
   Liu Q, 2014, PHARM BIOL, V52, P1085, DOI 10.3109/13880209.2013.877491
   Liu YW, 2015, J BIOMED SCI, V22, DOI 10.1186/s12929-015-0168-5
   Liu Ying, 2006, Zhonghua Gan Zang Bing Za Zhi, V14, P422
   Mao YQ, 2015, WORLD J HEPATOL, V7, P1982, DOI 10.4254/wjh.v7.i16.1982
   Marra F, 2000, GASTROENTEROLOGY, V119, P466, DOI 10.1053/gast.2000.9365
   Marra F, 2014, GASTROENTEROLOGY, V147, P577, DOI 10.1053/j.gastro.2014.06.043
   McMahon BJ, 2004, SEMIN LIVER DIS, V24, P17, DOI 10.1055/s-2004-828674
   Mejias M, 2009, HEPATOLOGY, V49, P1245, DOI 10.1002/hep.22758
   Miao CG, 2013, BIOCHIMIE, V95, P2326, DOI 10.1016/j.biochi.2013.09.003
   Miyahara T, 2000, J BIOL CHEM, V275, P35715, DOI 10.1074/jbc.M006577200
   Nan YM, 2013, LIPIDS HEALTH DIS, V12, DOI 10.1186/1476-511X-12-11
   Ohtera A, 2013, BIOCHEM BIOPH RES CO, V440, P204, DOI 10.1016/j.bbrc.2013.09.003
   Pan Q, 2015, BIOMED RES INT, V2015, DOI 10.1155/2015/935903
   Park JH, 2015, BIOCHIMIE, V113, P26, DOI 10.1016/j.biochi.2015.03.015
   Scheving LA, 2016, AM J PHYSIOL-GASTR L, V311, pG807, DOI 10.1152/ajpgi.00423.2015
   Schuppan D, 2013, J CLIN INVEST, V123, P1887, DOI 10.1172/JCI66028
   She HY, 2005, J BIOL CHEM, V280, P4959, DOI 10.1074/jbc.M410078200
   Smoot ME, 2011, BIOINFORMATICS, V27, P431, DOI 10.1093/bioinformatics/btq675
   Stephanou A, 2003, INT J EXP PATHOL, V84, P239, DOI 10.1111/j.0959-9673.2003.00363.x
   Tai CJ, 2016, FOOD FUNCT, V7, P1915, DOI 10.1039/c6fo00117c
   Tang Cui-Lan, 2012, Zhongguo Zhong Xi Yi Jie He Za Zhi, V32, P20
   Tao YY, 2014, BMC COMPLEM ALTERN M, V14, DOI 10.1186/1472-6882-14-449
   Thomas M, 2004, CANCER RES, V64, P8357, DOI 10.1158/0008-5472.CAN-04-1864
   Tomita K, 2014, HEPATOLOGY, V59, P154, DOI 10.1002/hep.26604
   Tsukamoto H, 2005, ALCOHOL CLIN EXP RES, V29, p132S, DOI 10.1097/01.alc.0000189279.92602.f0
   Wang P, 2016, FRONT PHYSIOL, V7, DOI 10.3389/fphys.2016.00047
   Wang Qing-lan, 2012, Zhong Xi Yi Jie He Xue Bao, V10, P561
   Wang RQ, 2015, IRAN J BASIC MED SCI, V18, P404
   Wang SQ, 2016, CURR DRUG METAB, V17, P401, DOI 10.2174/1389200217666151210125105
   Wu S, 2015, J ETHNOPHARMACOL, V159, P262, DOI 10.1016/j.jep.2014.11.033
   Xu JY, 2003, AM J PHYSIOL-GASTR L, V285, pG20, DOI 10.1152/ajpgi.00474.2002
   Xu WH, 2014, HEPATOLOGY, V60, P648, DOI 10.1002/hep.27138
   Xue RC, 2013, NUCLEIC ACIDS RES, V41, pD1089, DOI 10.1093/nar/gks1100
   Yang L, 2006, AM J PHYSIOL-GASTR L, V291, pG902, DOI 10.1152/ajpgi.00124.2006
   Yang MD, 2012, HEPATOLOGY, V55, P1271, DOI 10.1002/hep.24792
   Yang T, 2015, J PHARMACEUT BIOMED, V114, P152, DOI 10.1016/j.jpba.2015.05.014
   Yang T, 2013, J ETHNOPHARMACOL, V148, P691, DOI 10.1016/j.jep.2013.05.031
   Zhai XG, 2015, EUR J PHARMACOL, V746, P56, DOI 10.1016/j.ejphar.2014.10.055
   Zhang B, 2014, EXP THER MED, V8, P1123, DOI 10.3892/etm.2014.1891
   Zhang CY, 2016, WORLD J GASTROENTERO, V22, P10512, DOI 10.3748/wjg.v22.i48.10512
   Zhang DQ, 2016, J FOOD SCI, V81, pH240, DOI [10.1111/1750-3841.13157, 10.1111/1750-3841.]
   Zhang D, 2014, J GASTROEN HEPATOL, V29, P623, DOI 10.1111/jgh.12412
   Zhang F, 2013, CELL MOL LIFE SCI, V70, P259, DOI 10.1007/s00018-012-1046-x
   Zhang YQ, 2016, ONCOTARGET, V7, P51699, DOI 10.18632/oncotarget.10329
   Zhao CY, 2006, BIOCHEM BIOPH RES CO, V350, P385, DOI 10.1016/j.bbrc.2006.09.069
   Zhao Chang-Qing, 2006, Zhong Xi Yi Jie He Xue Bao, V4, P467
   Zhao Q, 2013, TOHOKU J EXP MED, V229, P35, DOI 10.1620/tjem.229.35
   Zhao YL, 2014, MOLECULES, V19, P18767, DOI 10.3390/molecules191118767
   Zhong WC, 2017, ONCOTARGET, V8, P40486, DOI 10.18632/oncotarget.17119
NR 85
TC 8
Z9 9
U1 3
U2 24
PU FRONTIERS MEDIA SA
PI LAUSANNE
PA AVENUE DU TRIBUNAL FEDERAL 34, LAUSANNE, CH-1015, SWITZERLAND
SN 1663-9812
J9 FRONT PHARMACOL
JI Front. Pharmacol.
PD MAY 24
PY 2018
VL 9
AR 525
DI 10.3389/fphar.2018.00525
PG 13
WC Pharmacology & Pharmacy
SC Pharmacology & Pharmacy
GA GG8FX
UT WOS:000432934300001
PM 29881350
OA DOAJ Gold, Green Published
DA 2021-07-01
ER

PT J
AU Liu, XJ
   Shi, Y
   Hu, YH
   Luo, K
   Guo, Y
   Meng, WW
   Deng, YL
   Dai, RJ
AF Liu, Xiujie
   Shi, Yu
   Hu, Yinghui
   Luo, Ke
   Guo, Ying
   Meng, Weiwei
   Deng, Yulin
   Dai, Rongji
TI Bupleurum marginatum Wall.ex DC in Liver Fibrosis: Pharmacological
   Evaluation, Differential Proteomics, and Network Pharmacology
SO FRONTIERS IN PHARMACOLOGY
LA English
DT Article
DE Bupleurum marginatum Wall.ex DC; liver fibrosis; network pharmacology;
   differential proteomics; bioactive ingredients
ID CHEMICAL-CONSTITUENTS; HEPATIC-FIBROSIS; AERIAL PARTS; LIGNANS; INJURY;
   CELLS; ANTICANCER; DECOCTION; SAPONINS; SYNTHASE
AB Liver fibrosis is a common pathological feature of many chronic liver diseases. Bupleurum marginatum Wall.ex DC (ZYCH) is a promising therapeutic for liver fibrosis In this study, 25 compounds were isolated from ZYCH, and the effects of ZYCH on DMN-induced liver fibrosis in rats were evaluated The optimal effect group (H-ZYCH group) was selected for further proteomic analysis, and 282 proteins were altered in comparison to the DMN model group (FC > 1.2 or < 0.83, p < 0.05) Based on GO annotation analysis, clusters of drug metabolism, oxidative stress, biomolecular synthesis and metabolism, positive regulation of cell growth, extracellular matrix deposition, and focal adhesion were significantly regulated Then networks of the altered proteins and compounds was generated by Cytoscape. Importantly, triterpenoid saponins and lignans had possessed high libdock scores, numerous targets, important network positions, and strong inhibitory activity These findings may suggest that triterpenoid saponins and lignans are important active compounds of ZYCH in liver fibrosis and targeted by proteins involved in liver fibrosis The combination of network pharmacology with proteomic analysis may provide a forceful tool for exploring the effect mechanism of TCM and identifying bioactive ingredients and their targets.
C1 [Liu, Xiujie; Luo, Ke; Guo, Ying; Deng, Yulin; Dai, Rongji] Beijing Inst Technol, Inst Space Biol & Med Engn, Sch Life Sci, Beijing, Peoples R China.
   [Shi, Yu] Shanxi Med Univ, Sch Basic Med Sci, Taiyuan, Shanxi, Peoples R China.
   [Hu, Yinghui; Meng, Weiwei] Beijing Inst Technol, Sch Life Sci, Beijing, Peoples R China.
RP Dai, RJ (corresponding author), Beijing Inst Technol, Inst Space Biol & Med Engn, Sch Life Sci, Beijing, Peoples R China.
EM dairongji@bit.edu.cn
FU National Major Scientific Instruments and Equipment Development Project
   [2013YQ03059514]
FX The National Major Scientific Instruments and Equipment Development
   Project (Grant No. 2013YQ03059514) supported this study.
CR ANNAPOORANI KS, 1984, PHARMAZIE, V39, P716
   Ashour ML, 2014, CHIN MED-UK, V9, DOI 10.1186/1749-8546-9-4
   Ashour ML, 2012, PHYTOCHEM LETT, V5, P387, DOI 10.1016/j.phytol.2012.03.009
   Ashour ML, 2009, J PHARM PHARMACOL, V61, P1079, DOI [10.1211/jpp/61.08.0012, 10.1211/jpp.61.08.0012]
   BANERJI J, 1984, PHYTOCHEMISTRY, V23, P2323, DOI 10.1016/S0031-9422(00)80544-0
   BUDZIANOWSKI J, 1985, J NAT PROD, V48, P336, DOI 10.1021/np50038a033
   Chen Qiu-Ling, 2013, Zhong Yao Cai, V36, P739
   Chen QW, 2016, INT J MOL SCI, V17, DOI 10.3390/ijms17050738
   Chen SD, 2017, ONCOTARGET, V8, P10071, DOI 10.18632/oncotarget.14336
   Cho N, 2014, BIOORG MED CHEM LETT, V24, P5675, DOI 10.1016/j.bmcl.2014.10.068
   Clichici S, 2016, J MED FOOD, V19, P789, DOI 10.1089/jmf.2015.0104
   Costa JM, 2011, CLIN RES HEPATOL GAS, V35, P204, DOI 10.1016/j.clinre.2011.01.005
   Dercksen M, 2016, MOL GENET METAB, V119, P307, DOI 10.1016/j.ymgme.2016.10.004
   Di L, 2013, ARCH PHARM RES, V36, P1198, DOI 10.1007/s12272-013-0101-y
   DING JK, 1986, CHEM PHARM BULL, V34, P1158
   Dong Q, 2016, J CHROMATOGR B, V1026, P145, DOI 10.1016/j.jchromb.2015.12.024
   Du B, 2001, J Tradit Chin Med, V21, P147
   Fan B, 2015, INT J CLIN EXP PATHO, V8, P1226
   Fan JH, 2007, BIOCHEM CELL BIOL, V85, P189, DOI 10.1139/O07-010
   Guo QQ, 2017, FRONT PHARMACOL, V8, DOI 10.3389/fphar.2017.00230
   Heinhuis B, 2012, J BIOL CHEM, V287, P5733, DOI 10.1074/jbc.M111.288290
   Hou F, 2016, MOL MED REP, V13, P4335, DOI 10.3892/mmr.2016.5071
   Hu QN, 2014, CPT-PHARMACOMET SYST, V3, DOI 10.1038/psp.2014.1
   Iredale JP, 2017, DIGEST DIS, V35, P310, DOI 10.1159/000456581
   ISHII H, 1980, CHEM PHARM BULL, V28, P2367
   Kim SY, 2007, ARCH PHARM RES, V30, P561, DOI 10.1007/BF02977649
   Kumar P, 2014, FASEB J, V28, P5172, DOI 10.1096/fj.14-253229
   Li N, 2006, J NAT PROD, V69, P234, DOI 10.1021/np050417o
   [梁之桃 Liang Zhitao], 2003, [中国药科大学学报, Journal of China Pharmaceutical University], V34, P305
   Liu XJ, 2017, PHARMACOGN MAG, V13, P358, DOI 10.4103/pm.pm_384_16
   Liu XJ, 2017, DRUG DEVELOP RES, V78, P155, DOI 10.1002/ddr.21388
   Liu Y, 2008, HELV CHIM ACTA, V91, P2316, DOI 10.1002/hlca.200890252
   Lopez H, 1996, J NAT PROD, V59, P493, DOI 10.1021/np960133r
   Lu W., 2016, HERALD MED, V35, P164
   Luetkemeyer Anne F, 2017, Top Antivir Med, V25, P84
   LUO SQ, 1993, PHYTOCHEMISTRY, V33, P193, DOI 10.1016/0031-9422(93)85421-M
   MIKAYA GA, 1981, PLANTA MED, V43, P378, DOI 10.1055/s-2007-971527
   MORI F, 1994, PHYTOCHEMISTRY, V36, P1485, DOI 10.1016/S0031-9422(00)89747-2
   Mullen GE, 2015, BIOORG MED CHEM LETT, V25, P4363, DOI 10.1016/j.bmcl.2015.08.087
   Nugraha AS, 2015, NAT PROD RES, V29, P1954, DOI 10.1080/14786419.2015.1013470
   Oro D, 2016, J HEPATOL, V64, P691, DOI 10.1016/j.jhep.2015.10.020
   Peng B, 2013, J PROTEOME RES, V12, P1789, DOI 10.1021/pr3011342
   Prestigiacomo V, 2017, PLOS ONE, V12, DOI 10.1371/journal.pone.0179995
   RAFFAUF RF, 1987, J NAT PROD, V50, P772, DOI 10.1021/np50052a043
   SAKAMURA S, 1980, AGR BIOL CHEM TOKYO, V44, P2951, DOI 10.1080/00021369.1980.10864416
   SANFELICIANO A, 1991, PHYTOCHEMISTRY, V30, P3483, DOI 10.1016/0031-9422(91)83240-L
   Sasaki T, 2013, PHYTOCHEMISTRY, V95, P333, DOI 10.1016/j.phytochem.2013.07.022
   SHIMIZU K, 1985, CHEM PHARM BULL, V33, P3349
   Sumida Y, 2000, J HEPATOL, V33, P616, DOI 10.1034/j.1600-0641.2000.033004616.x
   Tabet E, 2016, TOXICOL LETT, V255, P1, DOI 10.1016/j.toxlet.2016.02.005
   Tan Li, 2005, Yaoxue Xuebao, V40, P428
   Tanemura K, 2017, J VET MED SCI, V79, P86, DOI 10.1292/jvms.15-0674
   Trautwein C, 2015, J HEPATOL, V62, pS15, DOI 10.1016/j.jhep.2015.02.039
   UMEZAWA T, 1991, J BIOL CHEM, V266, P10210
   Vilarinho S, 2016, P NATL ACAD SCI USA, V113, P11289, DOI 10.1073/pnas.1613228113
   Wang Qiong, 2007, Journal of Plant Resources and Environment, V16, P71
   WU X., 2015, TRANSBOUND EMERG DIS, V10, P1, DOI DOI 10.1016/J.BBMT.2015.10.004
   Yang H, 2000, J Tradit Chin Med, V20, P247
   Yang YN, 2015, J AGR FOOD CHEM, V63, P7958, DOI 10.1021/acs.jafc.5b02838
   Yu W, 2017, SCI REP-UK, V7, DOI 10.1038/s41598-017-01335-w
   Zhang WN, 2013, BIOCHEM SYST ECOL, V49, P47, DOI 10.1016/j.bse.2013.03.002
   Zhao XK, 2017, SCI REP-UK, V7, DOI 10.1038/s41598-017-04317-0
   Zhou YN, 2014, J ETHNOPHARMACOL, V153, P659, DOI 10.1016/j.jep.2014.03.019
   Zoubek ME, 2017, BEST PRACT RES CL GA, V31, P129, DOI 10.1016/j.bpg.2017.04.005
NR 64
TC 4
Z9 4
U1 0
U2 18
PU FRONTIERS MEDIA SA
PI LAUSANNE
PA AVENUE DU TRIBUNAL FEDERAL 34, LAUSANNE, CH-1015, SWITZERLAND
SN 1663-9812
J9 FRONT PHARMACOL
JI Front. Pharmacol.
PD MAY 17
PY 2018
VL 9
AR 524
DI 10.3389/fphar.2018.00524
PG 14
WC Pharmacology & Pharmacy
SC Pharmacology & Pharmacy
GA GG0RO
UT WOS:000432386500001
PM 29867514
OA DOAJ Gold, Green Published
DA 2021-07-01
ER

PT J
AU Zhang, TJ
   Bai, G
   Han, YQ
   Xu, J
   Gong, SX
   Li, YZ
   Zhang, HB
   Liu, CX
AF Zhang, Tiejun
   Bai, Gang
   Han, Yanqi
   Xu, Jun
   Gong, Suxiao
   Li, Yazhuo
   Zhang, Hongbing
   Liu, Changxiao
TI The method of quality marker research and quality evaluation of
   traditional Chinese medicine based on drug properties and effect
   characteristics
SO PHYTOMEDICINE
LA English
DT Article
DE Quality of TCM; Q-marker; Research idea; Research method; Research
   approach; Practice
ID ALKALOID BIOSYNTHESIS; CHEMICAL-CONSTITUENTS; NETWORK PHARMACOLOGY; RAT
   PLASMA; IDENTIFICATION; MECHANISM
AB Background: Quality of traditional Chinese medicine (TCM) plays a critical role in industry of TCM. Rapid development of TCM pharmaceutical areas is, however, greatly limited, since there are many issues not been resolved, concerning the quality study of TCM.
   Hypothesis/purpose: Core concept of TCM quality as well as the characteristics of TCM was discussed, in order to guide the quality research and evaluation of TCM, further improve the level of TCM quality control.
   Study design/methods: In this review, on the basis of systematic analysis of fundamental property and features of TCM in clinical application, the approaches and methods of quality marker (Q-marker) study were proposed through combination of transitivity and traceability of essentials of quality, correlation between chemical ingredients and drug property/efficacy, as well as analysis of endemicity of ingredients sharing similar pharmacophylogenetic and biosynthetic approaches.
   Results: The approaches and methods of Q-marker study were proposed and the novel integrated pattern for quality assessment and control of TCM was established.
   Conclusion: The core concept of Q-marker has helped to break through the bottleneck of the current fragmented quality research of TCM and improved the scientificity, integrity and systematicness of quality control.
C1 [Zhang, Tiejun; Han, Yanqi; Xu, Jun; Gong, Suxiao; Zhang, Hongbing] Tianjin Inst Pharmaceut Res, Tianjin Engn Lab Qual Control Technol Tradit Chin, Tianjin 300193, Peoples R China.
   [Bai, Gang] Nankai Univ, State Key Lab Med Chem Biol, Tianjin 300350, Peoples R China.
   [Bai, Gang] Nankai Univ, Coll Pharm, Tianjin Key Lab Mol Drug Res, Tianjin 300350, Peoples R China.
   [Li, Yazhuo; Liu, Changxiao] Tianjin Inst Pharmaceut Res, State Key Lab Drug Delivery Technol & Pharmacokin, Tianjin Ctr New Drug Evaluat & Res, Tianjin 300193, Peoples R China.
RP Zhang, TJ (corresponding author), Tianjin Inst Pharmaceut Res, Tianjin Engn Lab Qual Control Technol Tradit Chin, Tianjin 300193, Peoples R China.; Liu, CX (corresponding author), Tianjin Inst Pharmaceut Res, State Key Lab Drug Delivery Technol & Pharmacokin, Tianjin Ctr New Drug Evaluat & Res, Tianjin 300193, Peoples R China.
EM zhangtj@tjipr.com; liucx@tjipr.com
CR Bai Gang, 2016, Zhongguo Zhong Yao Za Zhi, V41, P3501, DOI 10.4268/cjcmm20161901
   BHAKUNI DS, 1986, TETRAHEDRON, V42, P675, DOI 10.1016/S0040-4020(01)87469-X
   [曹煌 Cao Huang], 2016, [中草药, Chinese Traditional and Herbal Drugs], V47, P1962
   Capote LA, 2015, EUR J PHARMACOL, V763, P143, DOI 10.1016/j.ejphar.2015.05.019
   Cheng BF, 2012, ANAL BIOANAL CHEM, V404, P2445, DOI 10.1007/s00216-012-6332-9
   [程巧 Cheng Qiao], 2014, [植物学报, Chinese Bulletin of Botany], V49, P720
   Facchini PJ, 2008, PLANT J, V54, P763, DOI 10.1111/j.1365-313X.2008.03438.x
   Han Yan-qi, 2017, Yaoxue Xuebao, V52, P132, DOI 10.16438/j.0513-4870.2016-0594
   Han Yan-qi, 2016, Yaoxue Xuebao, V51, P1302, DOI 10.16438/j.0513-4870.2016-0195
   Han Yan-qi, 2016, Yaoxue Xuebao, V51, P380, DOI 10.16438/j.0513-4870.2015-0550
   [韩彦琪 Han Yanqi], 2017, [中草药, Chinese Traditional and Herbal Drugs], V48, P526
   Han YQ, 2015, J ETHNOPHARMACOL, V174, P387, DOI 10.1016/j.jep.2015.08.044
   Hao DC, 2014, DRUG DEVELOP RES, V75, P299, DOI 10.1002/ddr.21214
   Jastrzebska B, 2013, AMINO ACIDS, V45, P1303, DOI 10.1007/s00726-013-1593-y
   [江振作 Jiang Zhenzuo], 2016, [中草药, Chinese Traditional and Herbal Drugs], V47, P4127
   Li QY, 2014, MOLECULES, V19, P16312, DOI 10.3390/molecules191016312
   Li S, 2014, EVID-BASED COMPL ALT, V2014, DOI 10.1155/2014/138460
   Liscombe DK, 2007, J BIOL CHEM, V282, P14741, DOI 10.1074/jbc.M611908200
   [刘昌孝 Liu Changxiao], 2016, [中草药, Chinese Traditional and Herbal Drugs], V47, P1443
   [刘昌孝 Liu Changxiao], 2015, [中草药, Chinese Traditional and Herbal Drugs], V46, P615
   TAKAO N, 1976, CHEM PHARM BULL, V24, P2859
   TANI C, 1974, CHEM PHARM BULL, V22, P2457
   Tianyu Zhang, 2015, 2015 Asia-Pacific Microwave Conference (APMC). Proceedings, P1, DOI 10.1109/APMC.2015.7411617
   [熊亮 Xiong Liang], 2016, [中草药, Chinese Traditional and Herbal Drugs], V47, P2212
   [叶文斌 Ye Wenbin], 2012, [中国农学通报, Chinese Agricultural Science Bulletin], V28, P231
   Zhang HB, 2016, CHIN HERB MED, V8, P154, DOI 10.1016/S1674-6384(16)60025-4
   Zhang T., 1996, CHIN TRADIT HERBAL D, V27, P34
   Zhang T., 2004, WORLD SCI TECHNOL MO, V6, P1
   [张铁军 Zhang Tiejun], 2016, [中草药, Chinese Traditional and Herbal Drugs], V47, P2199
   [张铁军 Zhang Tiejun], 2016, [中草药, Chinese Traditional and Herbal Drugs], V47, P1458
NR 30
TC 20
Z9 26
U1 14
U2 63
PU ELSEVIER GMBH
PI MUNICH
PA HACKERBRUCKE 6, 80335 MUNICH, GERMANY
SN 0944-7113
J9 PHYTOMEDICINE
JI Phytomedicine
PD MAY 15
PY 2018
VL 44
BP 204
EP 211
DI 10.1016/j.phymed.2018.02.009
PG 8
WC Plant Sciences; Chemistry, Medicinal; Integrative & Complementary
   Medicine; Pharmacology & Pharmacy
SC Plant Sciences; Pharmacology & Pharmacy; Integrative & Complementary
   Medicine
GA GK9TD
UT WOS:000436596600023
PM 29551645
DA 2021-07-01
ER

PT J
AU Li, K
   Li, JF
   Su, J
   Xiao, XF
   Peng, XJ
   Liu, F
   Li, DF
   Zhang, Y
   Chong, T
   Xu, HY
   Liu, CX
   Yang, HJ
AF Li Ke
   Li Junfang
   Su Jin
   Xiao Xuefeng
   Peng Xiujuan
   Liu Feng
   Li Defeng
   Zhang Yi
   Chong Tao
   Xu Haiyu
   Liu Changxiao
   Yang Hongjun
TI Identification of quality markers of Yuanhu Zhitong tablets based on
   integrative pharmacology and data mining
SO PHYTOMEDICINE
LA English
DT Article
DE Yuanhu Zhitong tablet; Quality evaluation; Least squares support vector
   machine; Vasorelaxation bioactivity; Quality markers
ID SUPPORT VECTOR MACHINES; LIQUID-CHROMATOGRAPHY; MASS-SPECTROMETRY;
   CONSTITUENTS; FINGERPRINT; PREDICTION
AB Background: The quality evaluation of traditional Chinese medicine (TCM) formulations is needed to guarantee the safety and efficacy. In our laboratory, we established interaction rules between chemical quality control and biological activity evaluations to study Yuanhu Zhitong tablets (YZTs). Moreover, a quality marker (Q-marker) has recently been proposed as a new concept in the quality control of TCM. However, no appropriate methods are available for the identification of Q-markers from the complex TCM systems.
   Purpose: We aimed to use an integrative pharmacological (IP) approach to further identify Q-markers from YZTs through the integration of multidisciplinary knowledge. In addition, data mining was used to determine the correlation between multiple constituents of this TCM and its bioactivity to improve quality control.
   Methods: The IP approach was used to identify the active constituents of YZTs and elucidate the molecular mechanisms by integrating chemical and biosynthetic analyses, drug metabolism, and network pharmacology. Data mining methods including grey relational analysis (GRA) and least squares support vector machine (LSSVM) regression techniques, were used to establish the correlations among the constituents and efficacy, and dose efficacy in multiple dimensions.
   Results: Seven constituents (tetrahydropalmatine, alpha-allocryptopine, protopine, corydaline, imperatorin, isoimperatorin, and byakangelicin) were identified as Q-markers of YZT using IP based on their high abundance, specific presence in the individual herbal constituents and the product, appropriate drug-like properties, and critical contribution to the bioactivity of the mixture of YZT constituents. Moreover, three Q-markers (protopine, alpha-allocryptopine, and corydaline) were highly correlated with the multiple bioactivities of the YZTs, as found using data mining. Finally, three constituents (tetrahydropalmatine, corydaline, and imperatorin) were chosen as minimum combinations that both distinguished the authentic components from false products and indicated the intensity of bioactivity to improve the quality control of YZTs.
   Conclusions: Tetrahydropalmatine, imperatorin, and corydaline could be used as minimum combinations to effectively control the quality of YZTs.
C1 [Li Ke] Qilu Univ Technol, Shandong Acad Sci, Inst Automat, Key Lab UWB & THz, Jinan, Shandong, Peoples R China.
   [Li Junfang; Su Jin; Li Defeng; Zhang Yi; Xu Haiyu; Yang Hongjun] China Acad Chinese Med Sci, Inst Chinese Mat Med, Beijing, Peoples R China.
   [Li Junfang; Xiao Xuefeng] Tianjin Univ Tradit Chinese Med, Tianjin 300193, Peoples R China.
   [Peng Xiujuan; Liu Feng; Xu Haiyu; Liu Changxiao] Shaanxi Inst Int Trade & Commerce, Xianyang 712046, Peoples R China.
   [Liu Changxiao] Tianjin Inst Pharmaceut Res, State Key Lab Drug Delivery Technol & Pharmacokin, Tianjin 300193, Peoples R China.
   [Chong Tao] China Acad Chinese Med Sci, Wangjing Hosp, Beijing, Peoples R China.
RP Xu, HY (corresponding author), China Acad Chinese Med Sci, Inst Chinese Mat Med, Beijing, Peoples R China.; Xu, HY; Liu, CX (corresponding author), Shaanxi Inst Int Trade & Commerce, Xianyang 712046, Peoples R China.; Liu, CX (corresponding author), Tianjin Inst Pharmaceut Res, State Key Lab Drug Delivery Technol & Pharmacokin, Tianjin 300193, Peoples R China.
EM hyxu@icmm.ac.cn
FU National Key Technology R&D Program of ChinaNational Key Technology R&D
   Program [2011BAI07B08]; National Natural Science Foundation of
   ChinaNational Natural Science Foundation of China (NSFC) [81473414,
   81274080]; Shandong Provincial Natural Science Foundation, ChinaNatural
   Science Foundation of Shandong Province [ZR2014HM031]; Key research and
   Development Program of Shandong Province [2016GSF202005, 2016GGX101010,
   2016ZDJS03A04, 2016GGC01023, 2017GGX10124]; Innovation Program of the
   Shandong Academy of Sciences
FX This work was supported by the National Key Technology R&D Program of
   China(2011BAI07B08), the National Natural Science Foundation of China
   (Grant Nos. 81473414 and 81274080), Shandong Provincial Natural Science
   Foundation, China(Grant No. ZR2014HM031), Key research and Development
   Program of Shandong Province(Grant Nos. 2016GSF202005, 2016GGX101010,
   2016ZDJS03A04, 2016GGC01023, and 2017GGX10124), and the Innovation
   Program of the Shandong Academy of Sciences.
CR Chang T.H, 2009, 2009 INT C E TECHN
   Chapelle O, 2002, MACH LEARN, V46, P131, DOI 10.1023/A:1012450327387
   Chen C.C., 2012, INT J SOCIAL HUMAN S, V6, P195
   Chen C, 2011, PHARM BIOL, V49, P445, DOI 10.3109/13880209.2010.523426
   Chen Xiaomeng, 2012, Zhongguo Zhong Yao Za Zhi, V37, P2005
   DENG JL, 1982, SYST CONTROL LETT, V1, P288, DOI 10.1016/S0167-6911(82)80025-X
   Dugrand-Judek A, 2015, PLOS ONE, V10, DOI 10.1371/journal.pone.0142757
   Gu H, 2009, J SYST ENG ELECTRON, V20, P106
   Hsin-Hung Wu, 2002, Quality Engineering, V15, P209, DOI 10.1081/QEN-120015853
   Ji ZC, 2016, J SEP SCI, V39, P3019, DOI 10.1002/jssc.201600334
   Jiang B, 2006, J AGR FOOD CHEM, V54, P3242, DOI 10.1021/jf0606149
   Li K, 2016, INT C ADV MECH SYST, P344, DOI 10.1109/ICAMechS.2016.7813472
   Li K, 2015, INT C ADV MECH SYST, P306, DOI 10.1109/ICAMechS.2015.7287079
   Li K, 2014, INT C ADV MECH SYST, P28, DOI 10.1109/ICAMechS.2014.6911618
   Liao DQ, 2016, SCI REP-UK, V6, DOI 10.1038/srep19460
   [刘昌孝 Liu Changxiao], 2016, [中草药, Chinese Traditional and Herbal Drugs], V47, P1443
   Liu LJ, 2016, INDIAN J PHARM SCI, V78, P143, DOI 10.4103/0250-474X.180257
   Lu C, 2003, ARTIF INTELL MED, V28, P281, DOI 10.1016/S0933-3657(03)00051-4
   Ma CH, 2011, J CHROMATOGR A, V1218, P1461, DOI 10.1016/j.chroma.2011.01.033
   Ma Y., 2015, ZHONGGUO ZHONG YAO Z, V5, P44
   Mahdjoubi A., 2013, J ENERGY POWER ENG, V7, P355
   Pelckmans K, 2004, IEEE IJCNN, P699, DOI 10.1109/IJCNN.2004.1380002
   Qin Y, 2012, J HAZARD MATER, V199, P350, DOI 10.1016/j.jhazmat.2011.11.029
   Schoelkopf B., 2002, LEARNING KERNELS
   Shawe-Taylor J., 2000, An introduction to support vector machines and other kernel-based learning methods
   Shi ZL, 2016, FRONT PHARMACOL, V7, DOI [10.3389/fphar.2016.00012, 10.3339/fphar.2016.00012]
   Suykens JAK, 2001, NEURAL NETWORKS, V14, P23, DOI 10.1016/S0893-6080(00)00077-0
   Tao Y, 2013, J CHROMATOGR B, V935, P1, DOI 10.1016/j.jchromb.2013.07.015
   Xu Hai-Yu, 2014, Zhongguo Zhong Yao Za Zhi, V39, P357
   Xu HY, 2016, MOL BIOSYST, V12, P233, DOI 10.1039/c5mb00460h
   Xu HY, 2013, PLOS ONE, V8, DOI 10.1371/journal.pone.0081135
   Xu HY, 2013, EVID-BASED COMPL ALT, V2013, DOI 10.1155/2013/658531
   Xu HY, 2013, J LIQ CHROMATOGR R T, V36, P807, DOI 10.1080/10826076.2012.678025
   Yang H.J, 2014, INTEGRATIVE PHARM EX
   [张铁军 Zhang Tiejun], 2016, [中草药, Chinese Traditional and Herbal Drugs], V47, P1458
   Zhang YingChun, 2012, Journal of Medicinal Plants Research, V6, P1941
   Zhang YC, 2011, J PHARMACEUT BIOMED, V56, P497, DOI 10.1016/j.jpba.2011.06.008
   Zhang YX, 2011, ADV TRANSP PHENOM, V2, P171
NR 38
TC 13
Z9 17
U1 4
U2 49
PU ELSEVIER GMBH, URBAN & FISCHER VERLAG
PI JENA
PA OFFICE JENA, P O BOX 100537, 07705 JENA, GERMANY
SN 0944-7113
J9 PHYTOMEDICINE
JI Phytomedicine
PD MAY 15
PY 2018
VL 44
BP 212
EP 219
DI 10.1016/j.phymed.2018.03.002
PG 8
WC Plant Sciences; Chemistry, Medicinal; Integrative & Complementary
   Medicine; Pharmacology & Pharmacy
SC Plant Sciences; Pharmacology & Pharmacy; Integrative & Complementary
   Medicine
GA GK9TD
UT WOS:000436596600024
PM 29551644
DA 2021-07-01
ER

PT J
AU Huang, HB
   Zhang, GG
   Zhou, YQ
   Lin, CR
   Chen, SL
   Lin, YT
   Mai, SK
   Huang, ZN
AF Huang, Hongbin
   Zhang, Guigui
   Zhou, Yuquan
   Lin, Chenru
   Chen, Suling
   Lin, Yutong
   Mai, Shangkang
   Huang, Zunnan
TI Reverse Screening Methods to Search for the Protein Targets of
   Chemopreventive Compounds
SO FRONTIERS IN CHEMISTRY
LA English
DT Review
DE drug design; reverse screening; shape similarity; pharmacophore
   modeling; reverse docking; methodology; online service; screening
   databases
ID POTENTIAL ANTINEOPLASTIC TARGETS; NETWORK PHARMACOLOGY APPROACH; ROBUST
   SCORING FUNCTIONS; CELL-CYCLE ARREST; IN-SILICO; WEB SERVER; MOLECULAR
   DOCKING; INVERSE DOCKING; EXPERIMENTAL VALIDATION; FUNCTIONAL COMPONENTS
AB This article is a systematic review of reverse screening methods used to search for the protein targets of chemopreventive compounds or drugs. Typical chemopreventive compounds include components of traditional Chinese medicine, natural compounds and Food and Drug Administration (FDA)-approved drugs. Such compounds are somewhat selective but are predisposed to bind multiple protein targets distributed throughout diverse signaling pathways in human cells. In contrast to conventional virtual screening, which identifies the ligands of a targeted protein from a compound database, reverse screening is used to identify the potential targets or unintended targets of a given compound from a large number of receptors by examining their known ligands or crystal structures. This method, also known as in silico or computational target fishing, is highly valuable for discovering the target receptors of query molecules from terrestrial or marine natural products, exploring the molecular mechanisms of chemopreventive compounds, finding alternative indications of existing drugs by drug repositioning, and detecting adverse drug reactions and drug toxicity. Reverse screening can be divided into three major groups: shape screening, pharmacophore screening and reverse docking. Several large software packages, such as Schrodinger and Discovery Studio; typical software/network services such as ChemMapper, PharmMapper, idTarget, and INVDOCK; and practical databases of known target ligands and receptor crystal structures, such as ChEMBL, BindingDB, and the Protein Data Bank (PDB), are available for use in these computational methods. Different programs, online services and databases have different applications and constraints. Here, we conducted a systematic analysis and multilevel classification of the computational programs, online services and compound libraries available for shape screening, pharmacophore screening and reverse docking to enable non-specialist users to quickly learn and grasp the types of calculations used in protein target fishing. In addition, we review the main features of these methods, programs and databases and provide a variety of examples illustrating the application of one or a combination of reverse screening methods for accurate target prediction.
C1 [Huang, Hongbin; Zhang, Guigui; Zhou, Yuquan; Lin, Chenru; Chen, Suling; Lin, Yutong; Mai, Shangkang; Huang, Zunnan] Guangdong Med Univ, Dongguan Sci Res Ctr, Key Lab Med Mol Diagnost Guangdong Prov, Dongguan, Peoples R China.
   [Huang, Hongbin; Zhou, Yuquan; Chen, Suling; Mai, Shangkang] Guangdong Med Univ, Sch Clin Med 2, Dongguan, Peoples R China.
   [Zhang, Guigui; Lin, Chenru; Lin, Yutong; Huang, Zunnan] Guangdong Med Univ, Sch Pharm, Dongguan, Peoples R China.
RP Huang, ZN (corresponding author), Guangdong Med Univ, Dongguan Sci Res Ctr, Key Lab Med Mol Diagnost Guangdong Prov, Dongguan, Peoples R China.; Huang, ZN (corresponding author), Guangdong Med Univ, Sch Pharm, Dongguan, Peoples R China.
EM zn_huang@yahoo.com
RI Huang, Zunnan/M-5214-2019
OI Huang, Zunnan/0000-0002-5821-703X
FU National Natural Science Foundation of ChinaNational Natural Science
   Foundation of China (NSFC) [31770774]; Natural Science Foundation of
   Guangdong Province, ChinaNational Natural Science Foundation of
   Guangdong Province [2015A030313518]; Provincial Major Project of Basic
   or Applied Research in Natural Science; Guangdong Provincial Education
   Department [2016KZDXM038]; Sail Plan The Introduction of the Shortage of
   Top-Notch Talent Project [YueRenCaiBan [2014] 1]
FX This work was supported by the National Natural Science Foundation of
   China (31770774), the Natural Science Foundation of Guangdong Province,
   China (2015A030313518), the Provincial Major Project of Basic or Applied
   Research in Natural Science, Guangdong Provincial Education Department
   (2016KZDXM038), and the 2013 Sail Plan The Introduction of the Shortage
   of Top-Notch Talent Project (YueRenCaiBan [2014] 1). We also thank
   American Journal Experts (AJE) for their help in revising English
   language.
CR Acharya PC, 2018, DRUG RES, V68, P100, DOI 10.1055/s-0043-118538
   Akbar R, 2011, BIOINFORMATION, V7, P413
   Allen WJ, 2015, J COMPUT CHEM, V36, P1132, DOI 10.1002/jcc.23905
   Armstrong MS, 2010, J COMPUT AID MOL DES, V24, P789, DOI 10.1007/s10822-010-9374-0
   Awale M, 2014, NUCLEIC ACIDS RES, V42, pW234, DOI 10.1093/nar/gku379
   Barbosa AJM, 2012, CURR TOP MED CHEM, V12, P866
   Bender A, 2004, J CHEM INF COMP SCI, V44, P170, DOI 10.1021/ci034207y
   Bernard P, 2008, CURR MED CHEM, V15, P3196, DOI 10.2174/092986708786848488
   Bhattacharjee B, 2013, ASIAN PAC J CANCER P, V14, P3735, DOI 10.7314/APJCP.2013.14.6.3735
   Bhattacharjee B, 2012, ASIAN PAC J CANCER P, V13, P5605, DOI 10.7314/APJCP.2012.13.11.5605
   BIOVIA, 2017, DISC STUD MOD ENV RE
   da Matta CBB, 2015, EUR J MED CHEM, V101, P1, DOI 10.1016/j.ejmech.2015.06.014
   Cai JH, 2006, PROTEIN SCI, V15, P2071, DOI 10.1110/ps.062238406
   Carvalho D, 2017, EUR J PHARM SCI, V106, P393, DOI 10.1016/j.ejps.2017.06.028
   Cereto-Massague A, 2015, METHODS, V71, P98, DOI 10.1016/j.ymeth.2014.09.006
   Chang DTH, 2005, NUCLEIC ACIDS RES, V33, pW233, DOI 10.1093/nar/gki586
   Chen H, 2016, SPRINGERPLUS, V5, DOI 10.1186/s40064-016-3385-9
   Chen J, 2006, J CHEM INF MODEL, V46, P2684, DOI 10.1021/ci600246s
   Chen SJ, 2017, MOLECULES, V22, DOI 10.3390/molecules22040644
   Chen SJ, 2014, ASIAN PAC J CANCER P, V15, P4301, DOI 10.7314/APJCP.2014.15.10.4301
   Chen SJ, 2014, ASIAN PAC J CANCER P, V15, P111, DOI 10.7314/APJCP.2014.15.1.111
   Chen Yan-Kun, 2017, Zhongguo Zhong Yao Za Zhi, V42, P3417, DOI 10.19540/j.cnki.cjcmm.20170731.002
   Chen YZ, 2001, J MOL GRAPH MODEL, V20, P199, DOI 10.1016/S1093-3263(01)00109-7
   Chen YZ, 2001, PROTEINS, V43, P217, DOI 10.1002/1097-0134(20010501)43:2<217::AID-PROT1032>3.0.CO;2-G
   Chen Z, 2009, ACTA PHARMACOL SIN, V30, P1694, DOI 10.1038/aps.2009.159
   Chitrala KN, 2014, PLOS ONE, V9, DOI 10.1371/journal.pone.0109185
   Considine KL, 2017, BIOORG MED CHEM LETT, V27, P1335, DOI 10.1016/j.bmcl.2017.02.024
   Cui ZJ, 2016, INT J MOL SCI, V17, DOI 10.3390/ijms17010113
   Das S, 2017, PHYTOCHEM ANALYSIS, V28, P324, DOI 10.1002/pca.2679
   Davis AP, 2017, NUCLEIC ACIDS RES, V45, pD972, DOI 10.1093/nar/gkw838
   Desaphy J, 2015, NUCLEIC ACIDS RES, V43, pD399, DOI 10.1093/nar/gku928
   DESHMUKH SBM, 2013, IJPBS, V3, P399
   Di Muzio E, 2017, J COMPUT AID MOL DES, V31, P213, DOI 10.1007/s10822-016-0006-1
   Do QT, 2007, PLANTA MED, V73, P1235, DOI 10.1055/s-2007-990216
   Do Quoc-Tuan, 2005, Curr Drug Discov Technol, V2, P161, DOI 10.2174/1570163054866873
   Drews J, 1997, DRUG DISCOV TODAY, V2, P72, DOI 10.1016/S1359-6446(96)10051-9
   Dunkel M, 2008, NUCLEIC ACIDS RES, V36, pW55, DOI 10.1093/nar/gkn307
   Durant JL, 2002, J CHEM INF COMP SCI, V42, P1273, DOI 10.1021/ci010132r
   Dutta S, 2017, LIFE SCI, V185, P73, DOI 10.1016/j.lfs.2017.07.015
   El-Wakil MH, 2017, BIOORG CHEM, V73, P154, DOI 10.1016/j.bioorg.2017.06.009
   Eric S, 2012, BIOORGAN MED CHEM, V20, P5220, DOI 10.1016/j.bmc.2012.06.051
   Ewing TJA, 2001, J COMPUT AID MOL DES, V15, P411, DOI 10.1023/A:1011115820450
   Fan SJ, 2012, BMC SYST BIOL, V6, DOI 10.1186/1752-0509-6-152
   Fang R, 2015, ALLERGY, V70, P1622, DOI 10.1111/all.12763
   Fang XL, 2002, J CHEM INF COMP SCI, V42, P192, DOI 10.1021/ci010083i
   Feng LX, 2011, PROTEOMICS, V11, P1473, DOI 10.1002/pmic.201000482
   Feng ZK, 2004, BIOINFORMATICS, V20, P2153, DOI 10.1093/bioinformatics/bth214
   Gao L, 2013, CHEM BIOL DRUG DES, V81, P675, DOI 10.1111/cbdd.12127
   Gao Y, 2018, J CELL BIOCHEM, V119, P837, DOI 10.1002/jcb.26248
   Gao ZT, 2008, BMC BIOINFORMATICS, V9, DOI 10.1186/1471-2105-9-104
   Gaulton A, 2017, NUCLEIC ACIDS RES, V45, pD945, DOI 10.1093/nar/gkw1074
   Gaurav A, 2014, J RECEPT LIGAND CH R, V7, P27, DOI 10.2147/JRLCR.S46845
   Ge SM, 2016, AM J TRANSL RES, V8, P5187
   Gfeller D, 2014, NUCLEIC ACIDS RES, V42, pW32, DOI 10.1093/nar/gku293
   Gilson MK, 2007, ANNU REV BIOPH BIOM, V36, P21, DOI 10.1146/annurev.biophys.36.040306.132550
   Gilson MK, 2016, NUCLEIC ACIDS RES, V44, pD1045, DOI 10.1093/nar/gkv1072
   Gilson MK, 1997, BIOPHYS J, V72, P1047, DOI 10.1016/S0006-3495(97)78756-3
   Glen RC, 2006, IDRUGS, V9, P199
   Gomes MN, 2017, BIOORG MED CHEM LETT, V27, P2459, DOI 10.1016/j.bmcl.2017.04.010
   Gong JY, 2013, BIOINFORMATICS, V29, P1827, DOI 10.1093/bioinformatics/btt270
   Graul AI, 2014, DRUG TODAY, V50, P51, DOI 10.1358/dot.2014.50.1.2116673
   Grinter SZ, 2011, J MOL GRAPH MODEL, V29, P795, DOI 10.1016/j.jmgm.2011.01.002
   Gupta SK, 2011, J BIOMED NANOTECHNOL, V7, P91, DOI 10.1166/jbn.2011.1217
   Gurung AB, 2016, GENET MOL RES, V15, DOI 10.4238/gmr.15038544
   Halgren TA, 2004, J MED CHEM, V47, P1750, DOI 10.1021/jm030644s
   Hastings J, 2016, NUCLEIC ACIDS RES, V44, pD1214, DOI 10.1093/nar/gkv1031
   Hastings J, 2013, NUCLEIC ACIDS RES, V41, pD456, DOI 10.1093/nar/gks1146
   Hawkins PCD, 2007, J MED CHEM, V50, P74, DOI 10.1021/jm0603365
   Hu SQ, 2017, BIOORG MED CHEM LETT, V27, P4075, DOI 10.1016/j.bmcl.2017.07.046
   Huang SY, 2010, J CHEM INF MODEL, V50, P262, DOI 10.1021/ci9002987
   Huey R, 2007, J COMPUT CHEM, V28, P1145, DOI 10.1002/jcc.20634
   Hurle MR, 2013, CLIN PHARMACOL THER, V93, P335, DOI 10.1038/clpt.2013.1
   Hwang GH, 2015, EUR J PHARMACOL, V765, P384, DOI 10.1016/j.ejphar.2015.08.058
   Iyer P, 2015, MOL DIVERS, V19, P855, DOI 10.1007/s11030-015-9578-2
   Jeong CH, 2009, CANCER RES, V69, P5584, DOI 10.1158/0008-5472.CAN-09-0491
   Ji ZL, 2006, TOXICOL LETT, V164, P104, DOI 10.1016/j.toxlet.2005.11.017
   KABSCH W, 1976, ACTA CRYSTALLOGR A, V32, P922, DOI 10.1107/S0567739476001873
   Keiser MJ, 2007, NAT BIOTECHNOL, V25, P197, DOI 10.1038/nbt1284
   Keiser MJ, 2009, NATURE, V462, P175, DOI 10.1038/nature08506
   Kharkar PS, 2014, FUTURE MED CHEM, V6, P333, DOI 10.4155/fmc.13.207
   Khedkar SA, 2007, MED CHEM, V3, P187, DOI 10.2174/157340607780059521
   Kim MS, 2014, CANCER PREV RES, V7, P236, DOI 10.1158/1940-6207.CAPR-13-0288
   Kim S, 2016, NUCLEIC ACIDS RES, V44, pD1202, DOI 10.1093/nar/gkv951
   Kinnings SL, 2011, J CHEM INF MODEL, V51, P624, DOI 10.1021/ci1003174
   Kohler S, 2008, AM J HUM GENET, V82, P949, DOI 10.1016/j.ajhg.2008.02.013
   KOSHLAND DE, 1958, P NATL ACAD SCI USA, V44, P98, DOI 10.1073/pnas.44.2.98
   Kozielewicz P, 2014, MONATSH CHEM, V145, P1201, DOI 10.1007/s00706-014-1212-y
   Kringelum J, 2016, DATABASE-OXFORD, DOI 10.1093/database/bav123
   Kuhn M, 2016, NUCLEIC ACIDS RES, V44, pD1075, DOI 10.1093/nar/gkv1075
   Kumar Sivakumar Prasanth, 2015, Journal of Chemical Biology, V8, P95, DOI 10.1007/s12154-015-0135-3
   KUNTZ ID, 1982, J MOL BIOL, V161, P269, DOI 10.1016/0022-2836(82)90153-X
   Kurogi Y, 2001, CURR MED CHEM, V8, P1035, DOI 10.2174/0929867013372481
   Law V, 2014, NUCLEIC ACIDS RES, V42, pD1091, DOI 10.1093/nar/gkt1068
   Leach AR, 2010, J MED CHEM, V53, P539, DOI 10.1021/jm900817u
   Lee A, 2016, EXPERT OPIN DRUG DIS, V11, P707, DOI 10.1080/17460441.2016.1190706
   Lei QF, 2015, CHIN MED-UK, V10, DOI 10.1186/s13020-015-0067-4
   Li GB, 2013, J MOL GRAPH MODEL, V44, P278, DOI 10.1016/j.jmgm.2013.07.005
   Li HL, 2006, NUCLEIC ACIDS RES, V34, pW219, DOI 10.1093/nar/gkl114
   Li J, 2016, BRIEF BIOINFORM, V17, P2, DOI 10.1093/bib/bbv020
   Li WH, 2015, NAT COMMUN, V6, DOI 10.1038/ncomms9330
   Li Y, 2016, J ETHNOPHARMACOL, V193, P354, DOI 10.1016/j.jep.2016.08.027
   Li YM, 2017, BIOMED PHARMACOTHER, V94, P758, DOI 10.1016/j.biopha.2017.07.118
   Liang JL, 2017, MEDIAT INFLAMM, V2017, DOI 10.1155/2017/1089028
   Lim TG, 2014, CANCER PREV RES, V7, P466, DOI 10.1158/1940-6207.CAPR-13-0387
   Liu B, 2017, J ETHNOPHARMACOL, V208, P225, DOI 10.1016/j.jep.2017.07.023
   Liu Hui, 2015, Genomics Insights, V8, P1, DOI 10.4137/GEI.S29821
   Liu X, 2015, BIOINFORMATICS, V31, P2049, DOI 10.1093/bioinformatics/btv099
   Liu X, 2014, J CHEMINFORMATICS, V6, DOI 10.1186/1758-2946-6-33
   Liu XF, 2010, NUCLEIC ACIDS RES, V38, pW609, DOI 10.1093/nar/gkq300
   Liu XY, 2015, J CANCER, V6, P1214, DOI 10.7150/jca.12191
   Liu XF, 2015, RSC ADV, V5, P34572, DOI 10.1039/c4ra17009a
   Liu XP, 2013, BIOINFORMATICS, V29, P1910, DOI 10.1093/bioinformatics/btt303
   Liu ZH, 2015, MOL INFORM, V34, P568, DOI 10.1002/minf.201500010
   Lo YC, 2016, ACS CHEM BIOL, V11, P2244, DOI 10.1021/acschembio.6b00253
   Lorber DM, 1998, PROTEIN SCI, V7, P938
   Lu BN, 2012, PHYTOTHER RES, V26, P646, DOI 10.1002/ptr.3615
   Lu BA, 2010, TOXICOL IN VITRO, V24, P1482, DOI 10.1016/j.tiv.2010.07.017
   Lu WQ, 2011, J MED CHEM, V54, P3564, DOI 10.1021/jm200139j
   Lv CT, 2015, MAR DRUGS, V13, P431, DOI 10.3390/md13010431
   Ma C, 2013, CHEM BIOL DRUG DES, V81, P775, DOI 10.1111/cbdd.12124
   Ma C, 2011, TOXICOLOGY, V283, P96, DOI 10.1016/j.tox.2011.02.009
   Ma XY, 2017, MOL NUTR FOOD RES, V61, DOI 10.1002/mnfr.201700332
   Maccari G, 2017, BIOORG MED CHEM LETT, V27, P3332, DOI 10.1016/j.bmcl.2017.06.016
   Maldonado-Rojas W, 2011, J BRAZIL CHEM SOC, V22, P2250, DOI 10.1590/S0103-50532011001200003
   Meshram RJ, 2017, J CLIN DIAGN RES, V11, DOI 10.7860/JCDR/2017/22761.9925
   Meslamani J, 2012, J CHEM INF MODEL, V52, P943, DOI 10.1021/ci300083r
   Mori M, 2015, ACS CHEM BIOL, V10, P1964, DOI 10.1021/acschembio.5b00337
   Morris GM, 1998, J COMPUT CHEM, V19, P1639, DOI 10.1002/(SICI)1096-987X(19981115)19:14<1639::AID-JCC10>3.0.CO;2-B
   Mount David W, 2007, CSH Protoc, V2007, DOI 10.1101/pdb.top17
   Muthusamy K, 2016, J BIOMOL STRUCT DYN, V34, P2599, DOI 10.1080/07391102.2015.1124289
   Nettles JH, 2006, J MED CHEM, V49, P6802, DOI 10.1021/jm060902w
   Nickel J, 2014, NUCLEIC ACIDS RES, V42, pW26, DOI 10.1093/nar/gku477
   Olivero-Verbel J, 2010, CHEMOSPHERE, V80, P1160, DOI 10.1016/j.chemosphere.2010.06.020
   Pan JB, 2014, TOXICOL APPL PHARM, V274, P24, DOI 10.1016/j.taap.2013.10.017
   Park K, 2017, J GINSENG RES, V41, P534, DOI 10.1016/j.jgr.2016.10.005
   Patel H, 2015, CHEMMEDCHEM, V10, P1209, DOI 10.1002/cmdc.201500123
   Paul N, 2004, PROTEINS, V54, P671, DOI 10.1002/prot.10625
   Pereira ASP, 2017, MOL DIVERS, V21, P809, DOI 10.1007/s11030-017-9769-0
   Poux S, 2017, BIOINFORMATICS, V33, P3454, DOI 10.1093/bioinformatics/btx439
   Pulla VK, 2016, J CHEM INF MODEL, V56, P173, DOI 10.1021/acs.jcim.5b00220
   Pun IHY, 2017, CANCER RES TREAT, V49, P219, DOI 10.4143/crt.2016.190
   Pundir Sangya, 2015, Curr Protoc Bioinformatics, V50, DOI 10.1002/0471250953.bi0127s50
   Putri JF, 2017, COMPUT BIOL CHEM, V70, P49, DOI 10.1016/j.compbiolchem.2017.08.003
   Raha K, 2005, J MED CHEM, V48, P4558, DOI 10.1021/jm048973n
   Rogers D, 2010, J CHEM INF MODEL, V50, P742, DOI 10.1021/ci100050t
   Rognan D, 2010, MOL INFORM, V29, P176, DOI 10.1002/minf.200900081
   Rose PW, 2015, NUCLEIC ACIDS RES, V43, pD345, DOI 10.1093/nar/gku1214
   Roth BL, 2000, NEUROSCIENTIST, V6, P252, DOI 10.1177/107385840000600408
   Rush TS, 2005, J MED CHEM, V48, P1489, DOI 10.1021/jm040163o
   Salim N, 2003, J CHEM INF COMP SCI, V43, P435, DOI 10.1021/ci025596j
   Sanni David Morakinyo, 2017, In Silico Pharmacology, V5, DOI 10.1007/s40203-017-0028-y
   Sarangi AN, 2015, J MICROBIOL METH, V111, P9, DOI 10.1016/j.mimet.2015.01.011
   Scafuri B, 2016, SCI REP-UK, V6, DOI 10.1038/srep32516
   Schenone M, 2013, NAT CHEM BIOL, V9, P232, DOI [10.1038/nchembio.1199, 10.1038/NCHEMBIO.1199]
   Schomburg KT, 2014, FUTURE MED CHEM, V6, P1987, DOI [10.4155/FMC.14.135, 10.4155/fmc.14.135]
   Schrodinger, 2018, SMALL MOL DRUG DISC
   Schuffenhauer A, 2003, J CHEM INF COMP SCI, V43, P391, DOI 10.1021/ci025569t
   Shang JL, 2017, BIOINFORMATICS, V33, P3480, DOI 10.1093/bioinformatics/btx418
   Shao YY, 2016, MOLECULES, V21, DOI 10.3390/molecules21050678
   Shindyalov IN, 1998, PROTEIN ENG, V11, P739, DOI 10.1093/protein/11.9.739
   SHOICHET BK, 1992, J COMPUT CHEM, V13, P380, DOI 10.1002/jcc.540130311
   Simon L, 2017, INTERDISCIP SCI, V9, P445, DOI 10.1007/s12539-016-0169-4
   Smusz S, 2015, J CHEM INF MODEL, V55, P823, DOI 10.1021/ci500564b
   Steindl TM, 2006, J CHEM INF MODEL, V46, P2146, DOI 10.1021/ci6002043
   Sterling T, 2015, J CHEM INF MODEL, V55, P2324, DOI 10.1021/acs.jcim.5b00559
   Sutter J, 2011, CURR COMPUT-AID DRUG, V7, P173, DOI 10.2174/157340911796504305
   Szklarczyk D, 2015, NUCLEIC ACIDS RES, V43, pD447, DOI 10.1093/nar/gku1003
   Tang YJ, 2016, SCI REP-UK, V6, P1, DOI 10.1038/srep34607
   Truchon JF, 2007, J CHEM INF MODEL, V47, P488, DOI 10.1021/ci600426e
   Wang JG, 2016, PHARMACOL THERAPEUT, V162, P10, DOI 10.1016/j.pharmthera.2016.01.010
   Wang JC, 2012, NUCLEIC ACIDS RES, V40, pW393, DOI 10.1093/nar/gks496
   Wang JC, 2011, J CHEM INF MODEL, V51, P2528, DOI 10.1021/ci200220v
   Wang L, 2013, AAPS J, V15, P53, DOI 10.1208/s12248-012-9413-y
   Wang NN, 2017, MED SCI MONITOR, V23, P5113, DOI 10.12659/MSM.904264
   Wang SY, 2015, CELL PROLIFERAT, V48, P86, DOI 10.1111/cpr.12157
   Wang X, 2017, NUCLEIC ACIDS RES, V45, pW356, DOI 10.1093/nar/gkx374
   Wang X, 2016, J CHEM INF MODEL, V56, P1175, DOI 10.1021/acs.jcim.5b00690
   Wang Y, 2017, QUANT IMAGING MED SU, V7, P532, DOI 10.21037/qims.2017.10.08
   Wang YC, 2013, BIOINFORMATICS, V29, P1317, DOI 10.1093/bioinformatics/btt158
   Wang ZY, 2016, TUMOR BIOL, V37, P5837, DOI 10.1007/s13277-015-4177-5
   Waseem D, 2017, DARU, V25, DOI 10.1186/s40199-017-0174-0
   WEINER SJ, 1984, J AM CHEM SOC, V106, P765, DOI 10.1021/ja00315a051
   Willett P, 1995, TRENDS BIOTECHNOL, V13, P516, DOI 10.1016/S0167-7799(00)89015-0
   Wishart DS, 2007, NUCLEIC ACIDS RES, V35, pD521, DOI 10.1093/nar/gkl923
   Wishart DS, 2009, NUCLEIC ACIDS RES, V37, pD603, DOI 10.1093/nar/gkn810
   Wolber G, 2005, J CHEM INF MODEL, V45, P160, DOI 10.1021/ci049885e
   Xu XL, 2016, MEDIAT INFLAMM, V2016, DOI 10.1155/2016/8172706
   Xu XM, 2016, J MOL GRAPH MODEL, V70, P284, DOI 10.1016/j.jmgm.2016.08.001
   Yan X, 2014, J COMPUT CHEM, V35, P1122, DOI 10.1002/jcc.23603
   Yan X, 2013, J CHEM INF MODEL, V53, P1967, DOI 10.1021/ci300601q
   Yan XM, 2016, INT J MOL SCI, V17, DOI 10.3390/ijms17030318
   Ye L, 2012, CHINESE SCI BULL, V57, P1672, DOI 10.1007/s11434-012-5142-y
   Ye XY, 2015, EVID-BASED COMPL ALT, V2015, DOI 10.1155/2015/983951
   Yi F, 2016, CHIN MED-UK, V11, DOI 10.1186/s13020-016-0112-y
   Yin LH, 2015, BMC COMPLEM ALTERN M, V15, DOI 10.1186/s12906-015-0579-6
   Yuan DP, 2014, CHIN J NAT MEDICINES, V12, P443, DOI 10.1016/S1875-5364(14)60069-8
   Yuan YX, 2013, CURR PHARM DESIGN, V19, P2326, DOI 10.2174/1381612811319120019
   Yue QX, 2008, MOL CELL PROTEOMICS, V7, P949, DOI 10.1074/mcp.M700259-MCP200
   Zahler S, 2007, CHEM BIOL, V14, P1207, DOI 10.1016/j.chembiol.2007.10.010
   Zeng LT, 2017, SCI REP-UK, V7, DOI 10.1038/s41598-017-17139-x
   Zeng LT, 2017, EXP THER MED, V14, P4697, DOI 10.3892/etm.2017.5170
   Zhang HK, 2016, SCI REP-UK, V6, DOI 10.1038/srep26363
   Zhang SD, 2011, MEDCHEMCOMM, V2, P471, DOI 10.1039/c0md00245c
   Zhang YQ, 2011, SCI CHINA LIFE SCI, V54, P988, DOI 10.1007/s11427-011-4247-x
   Zhang YW, 2016, J ASIAN NAT PROD RES, V18, P475, DOI 10.1080/10286020.2015.1131678
   Zhang Z., 2013, CELL DEATH DIS, V4
   Zhao J, 2012, PLOS ONE, V7, DOI 10.1371/journal.pone.0044938
   Zheng MY, 2013, TRENDS PHARMACOL SCI, V34, P549, DOI 10.1016/j.tips.2013.08.004
   Zheng R, 2011, INT J MOL SCI, V12, P5200, DOI 10.3390/ijms12085200
   Zheng YX, 2015, PLOS ONE, V10, DOI 10.1371/journal.pone.0130055
   Ziegler S, 2013, ANGEW CHEM INT EDIT, V52, P2744, DOI 10.1002/anie.201208749
   Zoete V, 2016, J CHEM INF MODEL, V56, P1399, DOI 10.1021/acs.jcim.6b00174
NR 212
TC 37
Z9 38
U1 7
U2 43
PU FRONTIERS MEDIA SA
PI LAUSANNE
PA AVENUE DU TRIBUNAL FEDERAL 34, LAUSANNE, CH-1015, SWITZERLAND
SN 2296-2646
J9 FRONT CHEM
JI Front. Chem.
PD MAY 9
PY 2018
VL 6
AR 138
DI 10.3389/fchem.2018.00138
PG 28
WC Chemistry, Multidisciplinary
SC Chemistry
GA GF2IU
UT WOS:000431762600001
PM 29868550
OA DOAJ Gold, Green Published
DA 2021-07-01
ER

PT J
AU Yang, Y
   Yang, K
   Hao, T
   Zhu, GD
   Ling, R
   Zhou, XZ
   Li, P
AF Yang, Yang
   Yang, Kuo
   Hao, Teng
   Zhu, Guodong
   Ling, Ruby
   Zhou, Xuezhong
   Li, Ping
TI Prediction of Molecular Mechanisms for LianXia NingXin Formula: A
   Network Pharmacology
SO FRONTIERS IN PHYSIOLOGY
LA English
DT Article
DE NPPA; CRH; network pharmacology; coronary heart disease; LianXia NingXin
   formula; pharmacological target
ID ATRIAL-NATRIURETIC-PEPTIDE; HEART-DISEASE; POLYMORPHISMS; PROTEINS;
   MEDICINE; ANP
AB Objectives: Network pharmacological methods were used to investigate the underlying molecular mechanisms of LianXia NingXin (LXNX) formula, a Chinese prescription, to treat coronary heart disease (CHD) and disease phenotypes (CHD related diseases and symptoms).
   Methods: The different seed gene lists associated with the herbs of LXNX formula, the CHD co-morbid diseases and symptoms which were relieved by the LXNX formula (co-morbid diseases and symptoms) were curated manually from biomedical databases and published biomedical literatures. Module enrichment analysis was used to identify CHD-related disease modules in the protein-protein interaction (PPI) network which were also associated to the targets of LXNX formula (LXNX formula's CHD modules). The molecular characteristics of LXNX formula's CHD modules were investigated via functional enrichment analysis in terms of gene ontology and pathways. We performed shortest path analysis to explore the interactions between the drug targets of LXNX formula and CHD related disease phenotypes (e.g., co-morbid diseases and symptoms).
   Results: We identified two significant CHD related disease modules (i.e., M146 and M203), which were targeted by the herbs of LXNX formula. Pathway and GO term functional analysis results indicated that G-protein coupled receptor signaling pathways (GPCR) of M146 and cellular protein metabolic process of M203 are important functional pathways for the respective module. This is further confirmed by the shortest path analysis between the drug targets of LXNX formula and the aforementioned disease modules. In addition, corticotropin releasing hormone (CRH) and natriuretic peptide precursor A (NPPA) are the only two LXNX formula target proteins with the low shortest path length (on average shorter than 3) to their respective CHD module and co-morbid disease and symptom gene groups.
   Conclusion: G-protein coupled receptor signaling pathway and cellular protein metabolic process are the key LXNX formula's pathways to treat CHD disease phenotypes, in which CRH and NPPA are the two key drug targets of LXNX formula. Further evidences from Chinese herb pharmacological databases indicate that Pinellia ternata (Banxia) has relatively strong adjustive functions on the two key targets.
C1 [Yang, Yang; Ling, Ruby; Li, Ping] Beijing Univ Chinese Med, Affiliated Hosp 3, Beijing, Peoples R China.
   [Yang, Kuo; Zhou, Xuezhong] Beijing Jiaotong Univ, Sch Comp & Informat Technol, Beijing Key Lab Traff Data Anal & Min, Beijing, Peoples R China.
   [Hao, Teng] Beijing ChaoYang Hosp Tradit Chinese Med, Dept Psychiat, Beijing, Peoples R China.
   [Zhu, Guodong] Beijing Chaoyang Integrat Med Emergency Med Ctr, Dept Cardiovasc, Beijing, Peoples R China.
RP Li, P (corresponding author), Beijing Univ Chinese Med, Affiliated Hosp 3, Beijing, Peoples R China.; Zhou, XZ (corresponding author), Beijing Jiaotong Univ, Sch Comp & Informat Technol, Beijing Key Lab Traff Data Anal & Min, Beijing, Peoples R China.
EM xzzhou@bjtu.edu.cn; pearll2008@126.com
RI ZHOU, XUE/F-6129-2013; Zhou, Xuezhong/I-4101-2014
OI Zhou, Xuezhong/0000-0002-4713-3594
FU youth teacher project, Beijing University of Chinese Medicine, China
   [2017-JYB-JS-124]; National Key RD Project [2017YFC1703506]; Special
   Programs of Traditional Chinese Medicine [201407001]
FX This work was supported by grants from youth teacher project, Beijing
   University of Chinese Medicine, China (2017-JYB-JS-124), National Key
   R&D Project (2017YFC1703506) and the Special Programs of Traditional
   Chinese Medicine (No. 201407001).
CR Alcantara C, 2014, CIRCULATION, V129, P139, DOI 10.1161/CIRCULATIONAHA.113.006515
   Asalgoo S, 2017, FRONT NEUROSCI-SWITZ, V11, DOI 10.3389/fnins.2017.00668
   Barabasi AL, 2011, NAT REV GENET, V12, P56, DOI 10.1038/nrg2918
   Baxter JD, 2003, ENDOCR REV, V24, P253, DOI 10.1210/er.2003-0099
   Benjamin EJ, 2018, CIRCULATION, V137, pE67, DOI 10.1161/CIR.0000000000000558
   Cao D., 2018, CIRCULATION, DOI [10. 1161/ CIRCULATIONAHA. 117. 031046, DOI 10.1161/CIRCULATI0NAHA.117.031046]
   Charpie John R., 1997, Blood Pressure, V6, P117, DOI 10.3109/08037059709061810
   Cheng Z. Q., 2017, ASIA PAC TRADIT MED, V13, P71
   Cho W, 2015, PLOS ONE, V10, DOI 10.1371/journal.pone.0130587
   Clarke MCH, 2010, CIRC RES, V106, P363, DOI 10.1161/CIRCRESAHA.109.208389
   Contoreggi C, 2015, NUCL MED BIOL, V42, P323, DOI 10.1016/j.nucmedbio.2014.11.008
   Deuchar GA, 2011, ENDOCRINOLOGY, V152, P236, DOI 10.1210/en.2010-0925
   Dijkstra E.W., 1959, NUMER MATH, V1, P269, DOI [10.1007/BF01386390., DOI 10.1007/BF01386390]
   Dittrich MT, 2008, BIOINFORMATICS, V24, pI223, DOI 10.1093/bioinformatics/btn161
   Francia P, 2013, CLIN MED INSIGHTS-CA, V7, P153, DOI 10.4137/CMC.S12239
   Gomez P, 2010, J NUTR, V140, P773, DOI 10.3945/jn.109.115964
   Gurevich VV, 2017, INT J MOL SCI, V18, DOI 10.3390/ijms18122519
   Hopkins AL, 2008, NAT CHEM BIOL, V4, P682, DOI 10.1038/nchembio.118
   Howlett GJ, 2006, CURR OPIN LIPIDOL, V17, P541, DOI 10.1097/01.mol.0000245260.63505.4f
   Huang DW, 2009, NAT PROTOC, V4, P44, DOI 10.1038/nprot.2008.211
   Inda C, 2017, SCI REP-UK, V7, DOI 10.1038/s41598-017-02021-7
   Kakizawa K, 2016, SCI ADV, V2, DOI 10.1126/sciadv.1501723
   Kiemer Alexandra K., 2005, Current Medicinal Chemistry - Cardiovascular & Hematological Agents, V3, P11
   Kleinbongard P, 2010, PHARMACOL THERAPEUT, V127, P295, DOI 10.1016/j.pharmthera.2010.05.002
   Li J. L., 2014, JETCM, V23, P2153
   Li J. L., 2015, GLOBAL TRADIT CHIN M, V8, P303
   Li J. L., 2015, GLOBAL TRADIT CHIN M, V8, P162
   Li J. L., 2014, JETCM, V23, P2153
   Li S, 2014, EVID-BASED COMPL ALT, V2014, DOI 10.1155/2014/138460
   Li S, 2016, CHIN J INTEGR MED, V22, P647, DOI 10.1007/s11655-016-2499-9
   Lin B. Y, 2012, SYST BIOL, V16
   Liu Zhi-hua, 2012, Yaoxue Xuebao, V47, P696
   Lynch AI, 2009, CURR HYPERTENS REP, V11, P35, DOI 10.1007/s11906-009-0008-7
   Ma N. N, 2015, BEIJING U CHIN MED, V12, P33
   Mahoney JP, 2016, CURR OPIN STRUC BIOL, V41, P247, DOI 10.1016/j.sbi.2016.11.005
   Maioli E, 2000, BBA-MOL BASIS DIS, V1500, P31, DOI 10.1016/S0925-4439(99)00083-6
   Menche J, 2015, SCIENCE, V347, DOI 10.1126/science.1257601
   Misa TJ, 2010, COMMUN ACM, V53, P41, DOI 10.1145/1787234.1787249
   Montoya JG, 2017, P NATL ACAD SCI USA, V114, pE7150, DOI 10.1073/pnas.1710519114
   Mukund K, 2017, FRONT PHYSIOL, V8, DOI 10.3389/fphys.2017.00980
   Ni W., 2016, CHINA PRESS TRADIT C, V4, P129
   Paragliola RM, 2017, INT J MOL SCI, V18, DOI 10.3390/ijms18102201
   Parvin R, 2017, PLOS ONE, V12, DOI 10.1371/journal.pone.0175435
   Peng X.F., 2015, J TIANJIN U TCM, V34, P121
   Rotundo RL, 2017, J NEUROCHEM, V142, P52, DOI 10.1111/jnc.13982
   Shen Y. H., 2004, CHINA MED HERALD, V11, P15
   Song J., 2011, WORLD J INTEGR TRADI, V6, P801
   Song W, 2015, GENE, V569, P1, DOI 10.1016/j.gene.2015.06.029
   Szklarczyk D, 2011, NUCLEIC ACIDS RES, V39, pD561, DOI 10.1093/nar/gkq973
   Tang P. P., 2012, CHINA J CHIN MED, V27, P1112
   Torricelli C, 2004, J MOL ENDOCRINOL, V33, P335, DOI 10.1677/jme.1.01530
   Torricelli C, 2004, BIOCHEM BIOPH RES CO, V315, P16, DOI 10.1016/j.bbrc.2004.01.017
   Vinayagam A, 2016, P NATL ACAD SCI USA, V113, P4976, DOI 10.1073/pnas.1603992113
   Wang YW, 2017, SCI REP-UK, V7, DOI 10.1038/srep40137
   World Health Organization, 2017, CARD DIS CVDS
   Xu WM, 2018, FRONT PHYSIOL, V9, DOI 10.3389/fphys.2018.00007
   [许伟明 Xu Weiming], 2017, [中华中医药杂志, China Journal of Traditional Chinese Medicine and Pharmacy], V32, P2288
   [杨涛 Yang Tao], 2016, [北京中医药大学学报, Journal of Beijing University of Traditional Chinese Medicine], V39, P811
   Zhang HeNan, 2015, China Journal of Traditional Chinese Medicine and Pharmacy, V30, P1194
   Zhang J, 2013, BEIJING J TRAD CHIN, V32, P483
   Zhang J, 2017, CURR PHARM DESIGN, V23, P5086, DOI 10.2174/1381612823666170803101602
   Zhang YanQiong, 2015, Chinese Journal of Pharmacology and Toxicology, V29, P883
   Zhou JJ, 2018, ENDOCRINOLOGY, V159, P1537, DOI 10.1210/en.2017-03176
   Zhou XZ, 2018, EBIOMEDICINE, V31, P79, DOI 10.1016/j.ebiom.2018.04.002
   Zhou XZ, 2014, NAT COMMUN, V5, DOI 10.1038/ncomms5212
NR 65
TC 4
Z9 5
U1 1
U2 26
PU FRONTIERS MEDIA SA
PI LAUSANNE
PA AVENUE DU TRIBUNAL FEDERAL 34, LAUSANNE, CH-1015, SWITZERLAND
SN 1664-042X
J9 FRONT PHYSIOL
JI Front. Physiol.
PD MAY 8
PY 2018
VL 9
AR 489
DI 10.3389/fphys.2018.00489
PG 11
WC Physiology
SC Physiology
GA GF1LJ
UT WOS:000431695200001
PM 29867541
OA DOAJ Gold, Green Published
DA 2021-07-01
ER

PT J
AU Zhu, HX
   Hao, J
   Niu, YY
   Liu, D
   Chen, D
   Wu, XZ
AF Zhu, Hongxu
   Hao, Jian
   Niu, Yangyang
   Liu, Dan
   Chen, Dan
   Wu, Xiongzhi
TI Molecular targets of Chinese herbs: a clinical study of metastatic
   colorectal cancer based on network pharmacology
SO SCIENTIFIC REPORTS
LA English
DT Article
ID COLON-CANCER; CELL-CYCLE; LIVER METASTASES; URSOLIC ACID; CHEMOTHERAPY;
   APOPTOSIS; MEDICINE; SURVIVAL; PROGRESSION; INHIBITION
AB Increasing evidence has shown that Chinese herbal medicine (CHM) has promising therapeutic effects in colorectal cancer (CRC); however, the active ingredients and potential targets remain unclear. In this study, we aimed to investigate the relative molecular targets of the Chinese herbs that have been found effective in treating metastatic CRC (mCRC) based on clinical data and network pharmacology. In multivariate analysis CHM resulted an independent prognostic factor. The hazard ratio was 0.103 (95% confidence interval = 0.064-0.164; P < 0.001). Compared with the non-CHM group, the median survival time of the CHM group was also improved (40 versus 12 months; P < 0.001). Eighteen out of 295 herbs showed significant correlation with survival results (P < 0.05). Bioinformatics analysis indicated that the 18 herbs realize anti-CRC activity mainly through suppressing the proliferative activity of ERBB2, peroxisome proliferator-activated receptor gamma, and retinoid X receptor, suppressing angiogenesis via inhibition of VEGFR and VEGFA expression, inhibiting the phosphatidylinositol-3-kinase/AKT1 signaling pathway directly through SRC and AKT1, and reducing tumor necrosis factor-induced inflammation.
C1 [Zhu, Hongxu; Hao, Jian; Liu, Dan] Tianjin Med Univ, Natl Clin Res Ctr Canc, Key Lab Canc Prevent & Therapy, Canc Inst & Hosp, Tianjin 300060, Peoples R China.
   [Niu, Yangyang] Tianjin Childrens Hosp, Tianjin 300134, Peoples R China.
   [Chen, Dan] Tianjin Med Univ, Sch Basic Med Sci, Dept Pharmacol, Qi Xiang Tai Rd, Tianjin 300070, Peoples R China.
   [Wu, Xiongzhi] Tianjin Med Univ, Canc Inst & Hosp, Zhong Shan Men Inpatient Dept, Tianjin 300060, Peoples R China.
RP Wu, XZ (corresponding author), Tianjin Med Univ, Canc Inst & Hosp, Zhong Shan Men Inpatient Dept, Tianjin 300060, Peoples R China.
EM wuxiongzhi@163.com
RI Wu, Xiong-Zhi/P-4045-2019
FU National Science Foundation of ChinaNational Natural Science Foundation
   of China (NSFC) [81173376, 81473441]
FX This study was supported by the National Science Foundation of China,
   No. 81173376 and 81473441.
CR Ali H, 2015, DRUG DES DEV THER, V9, P2793, DOI 10.2147/DDDT.S83514
   Avizienyte E, 2002, NAT CELL BIOL, V4, P632, DOI 10.1038/ncb829
   Balkwill F, 2006, CANCER METAST REV, V25, P409, DOI 10.1007/s10555-006-9005-3
   Colakoglu T, 2008, AM J SURG, V195, P719, DOI 10.1016/j.amjsurg.2007.05.061
   de Gramont A, 2000, J CLIN ONCOL, V18, P2938, DOI 10.1200/JCO.2000.18.16.2938
   Engelman JA, 2009, NAT REV CANCER, V9, P550, DOI 10.1038/nrc2664
   Feldmann M, 2002, NAT REV IMMUNOL, V2, P364, DOI 10.1038/nri802
   Fiatte C, 2006, INT J ONCOL, V29, P1601
   Gao L, 2016, MEDICINE, V95, DOI 10.1097/MD.0000000000004389
   Gao L, 2016, SCI REP-UK, V6, DOI 10.1038/srep24944
   Glimelius B, 2012, SCAND J GASTROENTERO, V47, P296, DOI 10.3109/00365521.2012.640828
   Hopkins AL, 2008, NAT CHEM BIOL, V4, P682, DOI 10.1038/nchembio.118
   Hsu YL, 2004, LIFE SCI, V75, P2303, DOI 10.1016/j.lfs.2004.04.027
   Jeong JH, 2009, J CELL BIOCHEM, V106, P73, DOI 10.1002/jcb.21977
   Kelly C, 2007, SURG ONCOL, V16, P65, DOI 10.1016/j.suronc.2007.04.006
   Li S, 2013, CHIN J NAT MEDICINES, V11, P110, DOI [10.3724/SP.J.1009.2013.00110, 10.1016/S1875-5364(13)60037-0]
   Li S, 2011, BMC SYST BIOL, V5, DOI 10.1186/1752-0509-5-S1-S10
   Li X, 2013, PLOS ONE, V8, DOI 10.1371/journal.pone.0060338
   Lin MS, 2007, J DIGEST DIS, V8, P82, DOI 10.1111/j.1443-9573.2007.00290.x
   Liu J., 2016, SCI REP, V2016, P6, DOI DOI 10.1038/SREP38813
   Lykoudis PM, 2014, BRIT J SURG, V101, P605, DOI 10.1002/bjs.9449
   Mao Y, 2017, ONCOTARGET, V8, P27007, DOI 10.18632/oncotarget.15351
   Nitiss JL, 2009, NAT REV CANCER, V9, P338, DOI 10.1038/nrc2607
   Nordlinger B, 2009, ANN ONCOL, V20, P985, DOI 10.1093/annonc/mdn735
   Nordlinger B, 2007, EUR J CANCER, V43, P2037, DOI 10.1016/j.ejca.2007.07.017
   Osako T, 1998, ONCOLOGY-BASEL, V55, P548, DOI 10.1159/000011911
   Park CH, 2005, BIOCHEM BIOPH RES CO, V328, P227, DOI 10.1016/j.bbrc.2004.12.151
   Poornima P, 2016, PHARMACOL RES, V111, P290, DOI 10.1016/j.phrs.2016.06.018
   Qi FH, 2015, BIOSCI TRENDS, V9, P16, DOI 10.5582/bst.2015.01019
   Ru JL, 2014, J CHEMINFORMATICS, V6, DOI 10.1186/1758-2946-6-13
   Sandler A, 2011, J THORAC ONCOL, V6, P1400, DOI 10.1097/JTO.0b013e31820d7805
   Sanoff HK, 2008, J CLIN ONCOL, V26, P5721, DOI 10.1200/JCO.2008.17.7147
   Scardoni G, 2009, BIOINFORMATICS, V25, P2857, DOI 10.1093/bioinformatics/btp517
   Simmonds PC, 2006, BRIT J CANCER, V94, P982, DOI 10.1038/sj.bjc.6603033
   Smoot ME, 2011, BIOINFORMATICS, V27, P431, DOI 10.1093/bioinformatics/btq675
   Tan KY, 2008, TECH COLOPROCTOL, V12, P1, DOI 10.1007/s10151-008-0392-z
   Tao Li, 2010, Zhong Xi Yi Jie He Xue Bao, V8, P1159
   Tao WY, 2013, J ETHNOPHARMACOL, V145, P1, DOI 10.1016/j.jep.2012.09.051
   Terzic J, 2010, GASTROENTEROLOGY, V138, P2101, DOI 10.1053/j.gastro.2010.01.058
   Toiyama Y, 2014, ANN SURG, V259, P735, DOI 10.1097/SLA.0b013e3182a6909d
   Van Cutsem E, 2014, ANN ONCOL, V25, P1, DOI 10.1093/annonc/mdu260
   Van Cutsem E, 2011, J CLIN ONCOL, V29, P2011, DOI 10.1200/JCO.2010.33.5091
   Wu Chun-Wei, 2016, Zhongguo Zhong Yao Za Zhi, V41, P377, DOI 10.4268/cjcmm20160303
   Wu T., 2012, COCHRANE LIB, V25
   Yaacob NS, 2008, EXP TOXICOL PATHOL, V60, P505, DOI 10.1016/j.etp.2008.05.006
   Yan SL, 2010, TOXICOL IN VITRO, V24, P842, DOI 10.1016/j.tiv.2009.12.008
   Yang H, 2016, NUCLEIC ACIDS RES, V44, pD1069, DOI 10.1093/nar/gkv1230
   Zhang GB, 2013, EVID-BASED COMPL ALT, V2013, DOI 10.1155/2013/621423
   Zhang YL, 2017, CHIN MED-UK, V12, DOI 10.1186/s13020-017-0140-2
NR 49
TC 18
Z9 21
U1 1
U2 10
PU NATURE PUBLISHING GROUP
PI LONDON
PA MACMILLAN BUILDING, 4 CRINAN ST, LONDON N1 9XW, ENGLAND
SN 2045-2322
J9 SCI REP-UK
JI Sci Rep
PD MAY 8
PY 2018
VL 8
AR 7238
DI 10.1038/s41598-018-25500-x
PG 12
WC Multidisciplinary Sciences
SC Science & Technology - Other Topics
GA GF0NH
UT WOS:000431627300015
PM 29740162
OA DOAJ Gold, Green Published
DA 2021-07-01
ER

PT J
AU Jarrell, JT
   Gao, L
   Cohen, DS
   Huang, XD
AF Jarrell, Juliet T.
   Gao, Li
   Cohen, David S.
   Huang, Xudong
TI Network Medicine for Alzheimer's Disease and Traditional Chinese
   Medicine
SO MOLECULES
LA English
DT Review
DE Alzheimer's disease; network medicine; inflammation; network and system
   pharmacology; traditional Chinese medicine
ID DEFAULT-MODE NETWORK; FUNCTIONAL CONNECTIVITY; HERBAL MEDICINES;
   EXPRESSION; MECHANISM; OLIGODENDROCYTES; METAANALYSIS; HUPERZINE;
   DECOCTION; VARIANTS
AB Alzheimer's Disease (AD) is a neurodegenerative condition that currently has no known cure. The principles of the expanding field of network medicine (NM) have recently been applied to AD research. The main principle of NM proposes that diseases are much more complicated than one mutation in one gene, and incorporate different genes, connections between genes, and pathways that may include multiple diseases to create full scale disease networks. AD research findings as a result of the application of NM principles have suggested that functional network connectivity, myelination, myeloid cells, and genes and pathways may play an integral role in AD progression, and may be integral to the search for a cure. Different aspects of the AD pathology could be potential targets for drug therapy to slow down or stop the disease from advancing, but more research is needed to reach definitive conclusions. Additionally, the holistic approaches of network pharmacology in traditional Chinese medicine (TCM) research may be viable options for the AD treatment, and may lead to an effective cure for AD in the future.
C1 [Jarrell, Juliet T.; Cohen, David S.; Huang, Xudong] Massachusetts Gen Hosp, Dept Psychiat, Neurochem Lab, Charlestown, MA 02129 USA.
   [Jarrell, Juliet T.; Cohen, David S.; Huang, Xudong] Harvard Med Sch, Charlestown, MA 02129 USA.
   [Gao, Li] Shanxi Univ, Modern Res Ctr Tradit Chinese Med, Taiyuan 030006, Peoples R China.
RP Huang, XD (corresponding author), Massachusetts Gen Hosp, Dept Psychiat, Neurochem Lab, Charlestown, MA 02129 USA.; Huang, XD (corresponding author), Harvard Med Sch, Charlestown, MA 02129 USA.
EM jjarrell@smith.edu; gaoli87@sxu.edu.cn; DCOHEN17@mgh.harvard.edu;
   Huang.Xudong@mgh.harvard.edu
RI Huang, Xudong/AAJ-2775-2020
OI Huang, Xudong/0000-0002-4811-1901
FU NIH National Institute on AgingUnited States Department of Health &
   Human ServicesNational Institutes of Health (NIH) - USANIH National
   Institute on Aging (NIA) [R01AG056614]; NATIONAL INSTITUTE ON
   AGINGUnited States Department of Health & Human ServicesNational
   Institutes of Health (NIH) - USANIH National Institute on Aging (NIA)
   [R01AG056614] Funding Source: NIH RePORTER
FX This work was funded by NIH National Institute on Aging (R01AG056614).
CR Ahnaou A, 2017, SCI REP-UK, V7, DOI 10.1038/s41598-017-13839-6
   Behrendt G, 2013, GLIA, V61, P273, DOI 10.1002/glia.22432
   Billones CD, 2016, PROCEEDINGS OF THE 2016 IEEE REGION 10 CONFERENCE (TENCON), P3724, DOI 10.1109/TENCON.2016.7848755
   Booij BB, 2011, J ALZHEIMERS DIS, V23, P109, DOI 10.3233/JAD-2010-101518
   Chen CH, 2012, INT J NEUROPSYCHOPH, V15, P77, DOI 10.1017/S1461145711000149
   Cheng XR, 2013, FRONT AGING NEUROSCI, V5, DOI 10.3389/fnagi.2013.00065
   Dartigues JF, 2017, JPAD-J PREV ALZHEIM, V4, P16, DOI 10.14283/jpad.2016.105
   de Haan W, 2017, PLOS COMPUT BIOL, V13, DOI 10.1371/journal.pcbi.1005707
   De Rossi P, 2016, MOL NEURODEGENER, V11, DOI 10.1186/s13024-016-0124-1
   Desai MK, 2009, GLIA, V57, P54, DOI 10.1002/glia.20734
   Dimitriadis SI, 2017, FRONT NEUROINFORM, V11, DOI 10.3389/fninf.2017.00028
   Fang JS, 2017, J ETHNOPHARMACOL, V196, P281, DOI 10.1016/j.jep.2016.11.034
   Balthazar MLF, 2014, PSYCHIAT RES-NEUROIM, V221, P37, DOI 10.1016/j.pscychresns.2013.10.010
   Goh KI, 2007, P NATL ACAD SCI USA, V104, P8685, DOI 10.1073/pnas.0701361104
   Guo H, 2017, FRONT NEUROSCI-SWITZ, V11, DOI 10.3389/fnins.2017.00639
   Hao ZL, 2009, COCHRANE DB SYST REV, DOI 10.1002/14651858.CD007365.pub2
   Hoenig MC, 2018, BRAIN, V141, P568, DOI 10.1093/brain/awx353
   Hu YS, 2017, ALZHEIMERS RES THER, V9, DOI 10.1186/s13195-017-0252-z
   Hu YS, 2017, MOL NEUROBIOL, V54, P4452, DOI 10.1007/s12035-016-9998-8
   Huang HJ, 2014, BIOMED RES INT, V2014, DOI 10.1155/2014/452625
   Huang HJ, 2014, BIOMED RES INT, V2014, DOI 10.1155/2014/741703
   Huang KL, 2017, NAT NEUROSCI, V20, P1052, DOI 10.1038/nn.4587
   Huang Li-Ping, 2017, Zhongguo Zhong Yao Za Zhi, V42, P4211, DOI 10.19540/j.cnki.cjcmm.20170905.008
   Huang XT, 2014, NEUROBIOL AGING, V35, P1045, DOI 10.1016/j.neurobiolaging.2013.11.004
   Hung TC, 2014, BIOMED RES INT, V2014, DOI 10.1155/2014/769867
   Jones DT, 2016, BRAIN, V139, P547, DOI 10.1093/brain/awv338
   Kaufmann D, 2016, MOLECULES, V21, DOI 10.3390/molecules21091161
   Kong W, 2014, COMPUT MATH METHOD M, V2014, DOI 10.1155/2014/340758
   Lambert JC, 2013, NAT GENET, V45, P1452, DOI 10.1038/ng.2802
   Lee ES, 2016, ALZ DIS ASSOC DIS, V30, P289, DOI 10.1097/WAD.0000000000000143
   Li JY, 2018, BEHAV BRAIN RES, V337, P160, DOI 10.1016/j.bbr.2017.09.027
   Li N, 2014, J ETHNOPHARMACOL, V152, P508, DOI 10.1016/j.jep.2014.01.032
   Logsdon B.A., 2016, ALZHEIMERS DEMENT, V12, pP1026, DOI [10.1016/j.jalz.2016.06.2120, DOI 10.1016/J.JALZ.2016.06.2120]
   Luo YX, 2016, J ETHNOPHARMACOL, V178, P66, DOI 10.1016/j.jep.2015.12.011
   McKenzie AT, 2017, MOL NEURODEGENER, V12, DOI 10.1186/s13024-017-0219-3
   Menche J, 2015, SCIENCE, V347, DOI 10.1126/science.1257601
   Park JE, 2017, KOREAN J RADIOL, V18, P983, DOI 10.3348/kjr.2017.18.6.983
   Pievani M, 2011, LANCET NEUROL, V10, P829, DOI 10.1016/S1474-4422(11)70158-2
   Sanz-Arigita EJ, 2010, PLOS ONE, V5, DOI 10.1371/journal.pone.0013788
   Savaskan E, 2018, INT PSYCHOGERIATR, V30, P285, DOI 10.1017/S1041610217001892
   Shi J, 2017, BMC COMPLEM ALTERN M, V17, DOI 10.1186/s12906-017-2040-5
   Sims R, 2017, NAT GENET, V49, P1373, DOI 10.1038/ng.3916
   Song AL, 2016, BIODATA MIN, V9, DOI 10.1186/s13040-016-0082-8
   Sun Y, 2013, BRIEF BIOINFORM, V14, P327, DOI 10.1093/bib/bbs025
   Tanninen SE, 2017, NEUROBIOL AGING, V58, P151, DOI 10.1016/j.neurobiolaging.2017.06.024
   Tian Z, 2017, J BIOMED SEMANT, V8, DOI 10.1186/s13326-017-0141-1
   Voyle N, 2016, J ALZHEIMERS DIS, V49, P659, DOI 10.3233/JAD-150440
   Wang JH, 2017, CURR ALZHEIMER RES, V14, P221, DOI 10.2174/1567205013666160603001637
   Wu Y, 2017, NEUROSCI LETT, V642, P102, DOI 10.1016/j.neulet.2017.02.007
   Xie LS, 2016, BIOSCI BIOTECH BIOCH, V80, P2334, DOI 10.1080/09168451.2016.1222265
   Yao XH, 2017, BIOINFORMATICS, V33, P3250, DOI 10.1093/bioinformatics/btx344
   Zhu DC, 2013, J ALZHEIMERS DIS, V34, P969, DOI 10.3233/JAD-121879
NR 52
TC 15
Z9 16
U1 1
U2 20
PU MDPI
PI BASEL
PA ST ALBAN-ANLAGE 66, CH-4052 BASEL, SWITZERLAND
SN 1420-3049
J9 MOLECULES
JI Molecules
PD MAY
PY 2018
VL 23
IS 5
AR 1143
DI 10.3390/molecules23051143
PG 13
WC Biochemistry & Molecular Biology; Chemistry, Multidisciplinary
SC Biochemistry & Molecular Biology; Chemistry
GA GJ3NX
UT WOS:000435204000158
PM 29751596
OA DOAJ Gold, Green Published
DA 2021-07-01
ER

PT J
AU Lyu, M
   Cui, Y
   Zhao, TC
   Ning, ZC
   Ren, J
   Jin, XP
   Fan, GW
   Zhu, Y
AF Lyu, Ming
   Cui, Ying
   Zhao, Tiechan
   Ning, Zhaochen
   Ren, Jie
   Jin, Xingpiao
   Fan, Guanwei
   Zhu, Yan
TI Tnfrsf12a-Mediated Atherosclerosis Signaling and Inflammatory Response
   as a Common Protection Mechanism of Shuxuening Injection Against Both
   Myocardial and Cerebral Ischemia-Reperfusion Injuries
SO FRONTIERS IN PHARMACOLOGY
LA English
DT Article
DE Shuxuening injection; myocardial ischemia-reperfusion; cerebral
   ischemia-reperfusion; atherosclerosis signaling; inflammatory response;
   TNFRSF12A
ID GINKGO-BILOBA EXTRACT; SMOOTH-MUSCLE-CELLS; TWEAK RECEPTOR FN14;
   BLOOD-BRAIN-BARRIER; LONG-TERM TREATMENT; EGB 761; THERAPEUTIC TARGET;
   CARDIOVASCULAR-DISEASE; MOLECULAR-MECHANISMS; ALZHEIMERS-DISEASE
AB Shuxuening injection (SXNI) is a widely prescribed herbal medicine of Ginkgo biloba extract (EGB) for cerebral and cardiovascular diseases in China. However, its curative effects on ischemic stroke and heart diseases and the underlying mechanisms remain unknown. Taking an integrated approach of RNA-seq and network pharmacology analysis, we compared transcriptome profiles of brain and heart ischemia reperfusion injury in C57BL/6J mice to identify common and differential target genes by SXNI. Models for myocardial ischemia reperfusion injury (MIRI) by ligating left anterior descending coronary artery (LAD) for 30 min ischemia and 24 h reperfusion and cerebral ischemia reperfusion injury (CIRI) by middle cerebral artery occlusion (MCAO) for 90 min ischemia and 24 h reperfusion were employed to identify the common mechanisms of SXNI on both cerebral and myocardial ischemia reperfusion. In the CIRI model, ischemic infarct volume was markedly decreased after pre-treatment with SXNI at 0.5, 2.5, and 12.5 mL/kg. In the MIRI model, pre-treatment with SXNI at 2.5 and 12.5 mL/kg improved cardiac function and coronary blood flow and decreased myocardial infarction area. Besides, SXNI at 2.5 mL/kg also markedly reduced the levels of LDH, AST, CK-MB, and CK in serum. RNA-seq analysis identified 329 differentially expressed genes (DEGs) in brain and 94 DEGs in heart after SXNI treatment in CIRI or MIRI models, respectively. Core analysis by Ingenuity Pathway Analysis (IPA) revealed that atherosclerosis signaling and inflammatory response were top-ranked in the target profiles for both CIRI and MIRI after pre-treatment with SXNI. Specifically, Tnfrsf12a was recognized as an important common target, and was regulated by SXNI in CIRI and MIRI. In conclusion, our study showed that SXNI effectively protects brain and heart from I/R injuries via a common Tnfrsf12a-mediated pathway involving atherosclerosis signaling and inflammatory response. It provides a novel knowledge of active ingredients of Ginkgo biloba on cardio-cerebral vascular diseases in future clinical application.
C1 [Lyu, Ming; Cui, Ying; Zhao, Tiechan; Ning, Zhaochen; Ren, Jie; Jin, Xingpiao; Fan, Guanwei; Zhu, Yan] Tianjin Univ Tradit Chinese Med, Tianjin State Key Lab Modern Chinese Med, Tianjin, Peoples R China.
   [Lyu, Ming; Cui, Ying; Zhao, Tiechan; Ning, Zhaochen; Ren, Jie; Jin, Xingpiao; Zhu, Yan] Tianjin Int Joint Acad Biomed, Res & Dev Ctr TCM, Tianjin, Peoples R China.
   [Fan, Guanwei] Tianjin Univ Tradit Chinese Med, Teaching Hosp 1, Tianjin, Peoples R China.
RP Fan, GW; Zhu, Y (corresponding author), Tianjin Univ Tradit Chinese Med, Tianjin State Key Lab Modern Chinese Med, Tianjin, Peoples R China.; Zhu, Y (corresponding author), Tianjin Int Joint Acad Biomed, Res & Dev Ctr TCM, Tianjin, Peoples R China.; Fan, GW (corresponding author), Tianjin Univ Tradit Chinese Med, Teaching Hosp 1, Tianjin, Peoples R China.
EM fgw1005@hotmail.com; yanzhu.harvard@icloud.com
RI Zhu, Yan/A-1548-2017; Lyu, Ming/E-7411-2017; guanwei, fan/M-8193-2019
OI Zhu, Yan/0000-0002-3197-7936; Lyu, Ming/0000-0002-4550-4312; 
FU Program for Changjiang Scholars and Innovative Research Team in
   University (PCSIRT)Program for Changjiang Scholars & Innovative Research
   Team in University (PCSIRT) [IRT-14R41]; National Natural Science
   Foundation of ChinaNational Natural Science Foundation of China (NSFC)
   [NSFC 81274128]; Tianjin Outstanding Youth Science Foundation
   [17JCJQJC46200]; State Key Development Program for Basic Research of
   China (973 Program)National Basic Research Program of ChinaState Key
   Development Program for Basic Research of China [2012CB723504]
FX This study was supported by grants from the Program for Changjiang
   Scholars and Innovative Research Team in University (PCSIRT No.
   IRT-14R41), the National Natural Science Foundation of China (NSFC
   81274128), Tianjin Outstanding Youth Science Foundation (17JCJQJC46200),
   and State Key Development Program for Basic Research of China (973
   Program, No. 2012CB723504).
CR Abcouwer SF, 2013, J NEUROINFLAMM, V10, DOI 10.1186/1742-2094-10-149
   Abdel-Wahab BA, 2012, PHYTOMEDICINE, V19, P444, DOI 10.1016/j.phymed.2011.11.011
   Affo S, 2013, GUT, V62, P452, DOI 10.1136/gutjnl-2011-301146
   Sanz AB, 2011, KIDNEY INT, V80, P708, DOI 10.1038/ki.2011.180
   Belviranli M, 2015, BEHAV BRAIN RES, V278, P453, DOI 10.1016/j.bbr.2014.10.032
   Benjamin EJ, 2017, CIRCULATION, V135, pE146, DOI 10.1161/CIR.0000000000000485
   Bot I, 2017, LANCET, V389, P770, DOI 10.1016/S0140-6736(17)30044-2
   Bowerman M, 2015, HUM MOL GENET, V24, P3440, DOI 10.1093/hmg/ddv094
   Buervenich S, 2001, Hum Mutat, V17, P435, DOI 10.1002/humu.1126
   Calapai G, 2000, LIFE SCI, V67, P2673, DOI 10.1016/S0024-3205(00)00858-4
   Campbell S, 2006, J IMMUNOL, V176, P1889, DOI 10.4049/jimmunol.176.3.1889
   Chan PC, 2007, J ENVIRON SCI HEAL C, V25, P211, DOI 10.1080/10590500701569414
   Chen H, 2011, ANTIOXID REDOX SIGN, V14, P1505, DOI 10.1089/ars.2010.3576
   Chen Hong-Yu, 2017, Zhongguo Zhong Xi Yi Jie He Za Zhi, V37, P283
   Chen JR, 2016, J ETHNOPHARMACOL, V194, P559, DOI 10.1016/j.jep.2016.10.025
   Chen ZL, 2017, CIRC RES, V121, P451, DOI 10.1161/CIRCRESAHA.117.311170
   Chopra M, 2015, BLOOD, V126, P437, DOI 10.1182/blood-2015-01-620583
   Cook DJ, 2012, NATURE, V483, P213, DOI 10.1038/nature10841
   Dai L, 2009, CANCER LETT, V283, P159, DOI 10.1016/j.canlet.2009.03.036
   DeKosky ST, 2008, JAMA-J AM MED ASSOC, V300, P2253, DOI 10.1001/jama.2008.683
   Di Martino L, 2016, CANCER RES, V76, P6533, DOI 10.1158/0008-5472.CAN-16-0400
   Diamond BJ, 2013, PSYCHIAT CLIN N AM, V36, P73, DOI 10.1016/j.psc.2012.12.006
   Doerner JL, 2015, J INVEST DERMATOL, V135, P1986, DOI 10.1038/jid.2015.124
   El Boghdady NA, 2013, CELL BIOCHEM FUNCT, V31, P344, DOI 10.1002/cbf.2907
   Eltzschig HK, 2011, NAT MED, V17, P1391, DOI 10.1038/nm.2507
   Fernandez-Laso V, 2017, SCI REP-UK, V7, DOI 10.1038/srep46679
   Fujiu K, 2017, NAT MED, V23, P611, DOI 10.1038/nm.4326
   Gao E, 2010, CIRC RES, V107, P1445, DOI 10.1161/CIRCRESAHA.110.223925
   Guerram M, 2016, NEUROCHEM INT, V101, P1, DOI 10.1016/j.neuint.2016.09.005
   Guo Y. D., 2012, CHIN J EXP TRADIT ME, V18, P222
   Han JY, 2017, PHARMACOL THERAPEUT, V177, P146, DOI 10.1016/j.pharmthera.2017.03.005
   HARAMAKI N, 1994, FREE RADICAL BIO MED, V16, P789, DOI 10.1016/0891-5849(94)90194-5
   Hotta K, 2011, KIDNEY INT, V79, P179, DOI 10.1038/ki.2010.379
   Hu B, 2002, CHINESE MED J-PEKING, V115, P1316
   Johnston AJ, 2015, CELL, V162, P1365, DOI 10.1016/j.cell.2015.08.031
   Kim MS, 2016, PHYTOMEDICINE, V23, P1356, DOI 10.1016/j.phymed.2016.07.013
   KLEIJNEN J, 1992, LANCET, V340, P1136, DOI 10.1016/0140-6736(92)93158-J
   Kusmic C, 2004, J CARDIOVASC PHARM, V44, P356, DOI 10.1097/01.fjc.0000137164.99487.42
   Kwon OH, 2012, CANCER LETT, V314, P73, DOI 10.1016/j.canlet.2011.09.016
   Lakshmi SVV, 2009, INDIAN J BIOCHEM BIO, V46, P421
   Li F, 2016, SCI REP-UK, V6, DOI 10.1038/srep37114
   Li J, 2012, J MOL CELL CARDIOL, V52, P865, DOI 10.1016/j.yjmcc.2011.08.027
   Liao HJ, 2011, PLANTA MED, V77, P1818, DOI 10.1055/s-0030-1271153
   Libby P, 2002, CIRCULATION, V105, P1135, DOI 10.1161/hc0902.104353
   Libby P, 2016, J AM COLL CARDIOL, V67, P1091, DOI 10.1016/j.jacc.2015.12.048
   Liebgott T, 2000, BASIC RES CARDIOL, V95, P368, DOI 10.1007/s003950070035
   Liou SF, 2011, EVID-BASED COMPL ALT, V2011, P1, DOI 10.1093/ecam/neq061
   Liu AH, 2013, AM J CHINESE MED, V41, P789, DOI 10.1142/S0192415X13500535
   Liu X, 2015, BRAIN BEHAV IMMUN, V46, P121, DOI 10.1016/j.bbi.2015.01.011
   Liu YL, 2017, J INVEST DERMATOL, V137, P1512, DOI 10.1016/j.jid.2017.03.019
   Liu YL, 2014, MOL MED REP, V9, P1112, DOI 10.3892/mmr.2014.1959
   Liu Y, 2013, J ETHNOPHARMACOL, V148, P632, DOI 10.1016/j.jep.2013.05.018
   Lozano-Bartolome J, 2016, INT J OBESITY, V40, P1337, DOI 10.1038/ijo.2016.73
   Lu SP, 2011, MOLECULES, V16, P9194, DOI 10.3390/molecules16119194
   Luo XL, 2008, CHINESE MED J-PEKING, V121, P1407, DOI 10.1097/00029330-200808010-00014
   Luo Yan-Hua, 2014, Zhongguo Zhong Yao Za Zhi, V39, P3499
   Lyu M, 2017, SCI REP-UK, V7, DOI 10.1038/s41598-017-14692-3
   Ma CY, 2016, EXP THER MED, V11, P1734, DOI 10.3892/etm.2016.3105
   MacEwan DJ, 2015, BLOOD, V126, P429, DOI 10.1182/blood-2015-06-649517
   Martinez-Aranda A, 2015, ONCOTARGET, V6, P44254, DOI 10.18632/oncotarget.5471
   Mesquita TRR, 2017, FRONT PHARMACOL, V8, DOI 10.3389/fphar.2017.00220
   Michaelson JS, 2012, J AUTOIMMUN, V39, P130, DOI 10.1016/j.jaut.2012.05.003
   Mohanta TK, 2014, NAT PROD RES, V28, P746, DOI 10.1080/14786419.2013.879303
   Moreno JA, 2013, ARTERIOSCL THROM VAS, V33, P612, DOI 10.1161/ATVBAHA.112.300874
   Munoz-Garcia B, 2006, STROKE, V37, P2044, DOI 10.1161/01.STR.0000230648.00027.00
   Munoz-Garcia B, 2011, CARDIOVASC RES, V89, P225, DOI 10.1093/cvr/cvq278
   Nada SE, 2014, MOL NEUROBIOL, V49, P945, DOI 10.1007/s12035-013-8572-x
   Naidu M. U. R., 2002, Indian Journal of Experimental Biology, V40, P894
   Novoyatleva T, 2013, BASIC RES CARDIOL, V108, DOI 10.1007/s00395-012-0325-x
   Novoyatleva T, 2010, CARDIOVASC RES, V85, P681, DOI 10.1093/cvr/cvp360
   Oliveira DR, 2009, BRAIN RES, V1269, P68, DOI 10.1016/j.brainres.2008.11.105
   Orsu P, 2013, J NEURAL TRANSM, V120, P1217, DOI 10.1007/s00702-013-0982-4
   Ortiz A, 2009, CYTOKINE GROWTH F R, V20, P251, DOI 10.1016/j.cytogfr.2009.05.002
   Perez JG, 2016, ONCOGENE, V35, P2145, DOI 10.1038/onc.2015.310
   Peter K, 2012, ATHEROSCLEROSIS, V221, P317, DOI 10.1016/j.atherosclerosis.2011.11.039
   PHILLIS JW, 1994, PROG NEUROBIOL, V42, P441, DOI 10.1016/0301-0082(94)90046-9
   Potrovita I, 2004, J NEUROSCI, V24, P8237, DOI 10.1523/JNEUROSCI.1089-04.2004
   Ridker PM, 2017, NEW ENGL J MED, V377, P1119, DOI 10.1056/NEJMoa1707914
   Ridker PM, 2017, LANCET, V390, P1833, DOI 10.1016/S0140-6736(17)32247-X
   Rocher MN, 2011, FITOTERAPIA, V82, P1075, DOI 10.1016/j.fitote.2011.07.001
   Saleem S, 2008, STROKE, V39, P3389, DOI 10.1161/STROKEAHA.108.523480
   Schneider R, 2009, HISTOL HISTOPATHOL, V24, P587, DOI 10.14670/HH-24.587
   SHEN JG, 1995, BIOCHEM MOL BIOL INT, V35, P125
   Shi C, 2010, INT J MOL SCI, V11, P107, DOI 10.3390/ijms11010107
   Shibata M, 2001, CIRCULATION, V103, P1799, DOI 10.1161/01.CIR.103.13.1799
   Sidler D, 2017, NAT COMMUN, V8, DOI 10.1038/ncomms15395
   Smith JV, 2004, APPL MICROBIOL BIOT, V64, P465, DOI 10.1007/s00253-003-1527-9
   Son A, 2013, MUCOSAL IMMUNOL, V6, P1131, DOI 10.1038/mi.2013.10
   Tanaka K, 2013, CURR NEUROPHARMACOL, V11, P430, DOI 10.2174/1570159X11311040006
   Tang YP, 2017, ONCOTARGET, V8, P86671, DOI 10.18632/oncotarget.21372
   Tulsulkar J, 2016, TRANSL STROKE RES, V7, P120, DOI 10.1007/s12975-015-0433-7
   Tulsulkar J, 2013, NEUROCHEM INT, V62, P189, DOI 10.1016/j.neuint.2012.11.017
   van Beek TA, 2009, J CHROMATOGR A, V1216, P2002, DOI 10.1016/j.chroma.2009.01.013
   Vilahur G, 2013, EUR HEART J, V34, P2082, DOI 10.1093/eurheartj/ehs211
   Wang H. L., 2013, CHIN J EXP TRADIT ME, V19, P343
   Wang WX, 2016, J CARDIOVASC PHARM T, V21, P381, DOI 10.1177/1074248415616189
   Wang Z, 2016, PHYTOMEDICINE, V23, P621, DOI 10.1016/j.phymed.2016.03.005
   Watts GS, 2007, INT J CANCER, V121, P2132, DOI 10.1002/ijc.22898
   Weinberg JM, 2011, KIDNEY INT, V79, P151, DOI 10.1038/ki.2010.435
   WELCH KMA, 1977, STROKE, V8, P341, DOI 10.1161/01.STR.8.3.341
   Wen J, 2015, J AUTOIMMUN, V60, P40, DOI 10.1016/j.jaut.2015.03.005
   Wen J, 2013, J AUTOIMMUN, V43, P44, DOI 10.1016/j.jaut.2013.03.002
   Wilhelm A, 2016, J PATHOL, V239, P109, DOI 10.1002/path.4707
   Winkles JA, 2006, CANCER LETT, V235, P11, DOI 10.1016/j.canlet.2005.03.048
   Winkles JA, 2008, NAT REV DRUG DISCOV, V7, P411, DOI 10.1038/nrd2488
   Wu C, 2015, GENET MOL RES, V14, P6387, DOI 10.4238/2015.June.11.14
   Xia YM, 2015, J AM SOC NEPHROL, V26, P1053, DOI 10.1681/ASN.2014030233
   Yadava RS, 2015, HUM MOL GENET, V24, P2035, DOI 10.1093/hmg/ddu617
   Yang MZ, 2016, BRAIN RES, V1642, P516, DOI 10.1016/j.brainres.2016.04.046
   Yang YM, 2013, CARBOHYD POLYM, V98, P1383, DOI 10.1016/j.carbpol.2013.07.045
   Zhang Hong, 2009, China Journal of Traditional Chinese Medicine and Pharmacy, V24, P81
   Zhang XH, 2007, J CEREBR BLOOD F MET, V27, P534, DOI 10.1038/sj.jcbfm.9600368
   Zhang ZJ, 2012, BRAIN RES BULL, V87, P193, DOI 10.1016/j.brainresbull.2011.11.002
   Zhao X, 2013, J PHARMACOL SCI, V123, P318, DOI 10.1254/jphs.13118FP
   Zhou H, 2014, MOL CANCER THER, V13, P2688, DOI 10.1158/1535-7163.MCT-14-0346
   Zhou H, 2013, J INVEST DERMATOL, V133, P1052, DOI 10.1038/jid.2012.402
   Zhou S. Q., 2011, MOD MED J CHINA, V13, P39
   Zhou W, 2004, CARDIOVASC DRUG REV, V22, P309
NR 118
TC 15
Z9 17
U1 3
U2 15
PU FRONTIERS MEDIA SA
PI LAUSANNE
PA AVENUE DU TRIBUNAL FEDERAL 34, LAUSANNE, CH-1015, SWITZERLAND
SN 1663-9812
J9 FRONT PHARMACOL
JI Front. Pharmacol.
PD APR 6
PY 2018
VL 9
AR 312
DI 10.3389/fphar.2018.00312
PG 17
WC Pharmacology & Pharmacy
SC Pharmacology & Pharmacy
GA GB8UI
UT WOS:000429350400001
PM 29681850
OA DOAJ Gold, Green Published
DA 2021-07-01
ER

PT J
AU Xiang, W
   Suo, TC
   Yu, H
   Li, AP
   Zhang, SQ
   Wang, CH
   Zhu, Y
   Li, Z
AF Xiang, Wei
   Suo, Tong-Chuan
   Yu, Hua
   Li, An-Ping
   Zhang, Shou-Qing
   Wang, Chun-Hua
   Zhu, Yan
   Li, Zheng
TI A new strategy for choosing "Q-markers" via network pharmacology,
   application to the quality control of a Chinese medical preparation
SO JOURNAL OF FOOD AND DRUG ANALYSIS
LA English
DT Article
DE Quality marker; Network pharmacology; Quality control; Shenxian Shengmai
   oral liquid
ID PERFORMANCE LIQUID-CHROMATOGRAPHY; IONIZATION MASS-SPECTROMETRY;
   PANAX-QUINQUEFOLIUS; DRUG DISCOVERY; QTOF-MS; GINSENOSIDES; PARADIGM;
   GINSENG; ROOT
AB Due to its chemical complexity, proper quality control for a Chinese medical preparation (CMP) has been a great challenge. Choosing the appropriate quality markers (Q-markers) for quality control of CMP is an important work. Best of all, the chosen Q-markers are the main chemical compounds from the herbals as well as the active constituents of this CMP. Only in this way the established quality control system can really achieve the purpose of controlling the quality of CMP and ensuring the safely and effectively use of CMP. To achieve the purpose, network pharmacology combined with the contents of chemical compounds in the CMP has been used in this research. We took an anti-arrhythmic CMP, Shenxian-Shengmai oral liquid (SSOL), as an example. Firstly, UPLC-QTOF-MS/MS method was used to analyze the main components of SSOL. A total of 64 compounds were unambiguously or tentatively identified and 32 of them were further validated by reference compounds. Secondly, the network was constructed based on the identified compounds to predict the effective compounds related to cardiac arrhythmias. Based on the existing database and the operation method of topology, a method of double network analysis (DNAA) was proposed, from which 10 important targets in the pathway of arrhythmia were screened out, and 26 compounds had good antiarrhythmic activity. Based on the prediction results of network pharmacology along with the contents of the compounds in this CMP, ten representative compounds were chosen as the Q-markers for the quality control of SSOL. We find that five of these ten compounds, including danshensu, rosmarinic acid, salvianolic acid A, epimedin A and icariin, have antiarrhythmic activity. Then, the UPLCDAD method was established as the control method for SSOL. Copyright (C) 2017, Food and Drug Administration, Taiwan. Published by Elsevier Taiwan LLC. This is an open access article under the CC BY-NC-ND license.
C1 [Xiang, Wei; Yu, Hua; Wang, Chun-Hua; Zhu, Yan] Tianjin Univ Tradit Chinese Med, Tianjin Key Lab Modern Chinese Med, Tianjin 300193, Peoples R China.
   [Suo, Tong-Chuan; Wang, Chun-Hua; Li, Zheng] Tianjin Univ Tradit Chinese Med, Coll Pharmaceut Engn Tradit Chinese Med, Tianjin 300193, Peoples R China.
   [Li, An-Ping; Zhang, Shou-Qing] Harmonia Testing Tianjin Ltd Co, Tianjin 300457, Peoples R China.
RP Wang, CH; Zhu, Y (corresponding author), Tianjin Univ Tradit Chinese Med, Tianjin Key Lab Modern Chinese Med, Tianjin 300193, Peoples R China.
EM pharmwch@126.com; yanzhu.harvard@icloud.com
RI Wang, Chun-Hua/AAO-4812-2021; Zhu, Yan/A-1548-2017
OI Wang, Chun-Hua/0000-0002-3594-0495; Zhu, Yan/0000-0002-3197-7936; xiang,
   wei/0000-0002-3002-3575
FU Tianjin Science and Technology Commissioner Project [16JCTPJC49000];
   Science and Technology Program of Tianjin [15PTCYSY00030,
   14TXZYJC00440]; National Natural Science FoundationNational Natural
   Science Foundation of China (NSFC) [81403059, 81573826]; Natural Science
   Foundation of Tianjin, ChinaNatural Science Foundation of Tianjin
   [16JCYBJC43900]
FX This work was supported by the Tianjin Science and Technology
   Commissioner Project (No. 16JCTPJC49000), Science and Technology Program
   of Tianjin (Nos. 15PTCYSY00030 and 14TXZYJC00440), the National Natural
   Science Foundation (Nos. 81403059 and 81573826) and Natural Science
   Foundation of Tianjin, China (No. 16JCYBJC43900).
CR Chen XJ, 2007, J CHROMATOGR A, V1163, P96, DOI 10.1016/j.chroma.2007.06.020
   Ding G, 2015, RSC ADV, V7, P22034
   Ding GY, 2016, J PHARMACEUT BIOMED, V131, P391, DOI 10.1016/j.jpba.2016.09.008
   Goh KI, 2007, P NATL ACAD SCI USA, V104, P8685, DOI 10.1073/pnas.0701361104
   Hopkins AL, 2008, NAT CHEM BIOL, V4, P682, DOI 10.1038/nchembio.118
   Hopkins AL, 2007, NAT BIOTECHNOL, V25, P1110, DOI 10.1038/nbt1007-1110
   Jen HC, 2014, J FOOD DRUG ANAL, V22, P178, DOI 10.1016/j.jfda.2013.09.005
   Jia WN., 2015, SCI WORLD J, V2015, P1
   [江振作 Jiang Zhenzuo], 2016, [中草药, Chinese Traditional and Herbal Drugs], V47, P4127
   Kuhn M, 2014, NUCLEIC ACIDS RES, V42, pD401, DOI 10.1093/nar/gkt1207
   Li S, 2010, BMC BIOINFORMATICS, V11, DOI 10.1186/1471-2105-11-S11-S6
   Liang ZT, 2015, J PHARMACEUT BIOMED, V105, P121, DOI 10.1016/j.jpba.2014.12.005
   Liu AH, 2007, J CHROMATOGR A, V1161, P170, DOI 10.1016/j.chroma.2007.05.081
   [刘昌孝 Liu Changxiao], 2016, [中草药, Chinese Traditional and Herbal Drugs], V47, P1443
   Mansoor A, 2017, J FOOD DRUG ANAL, V25, P430
   Pan Jia-hu, 2009, Zhongguo Xinyao yu Linchuang Zazhi, V28, P721
   Park HW, 2014, J GINSENG RES, V38, P59, DOI 10.1016/j.jgr.2013.11.011
   Paul D, 2017, J PHARMACEUT BIOMED, V143, P1, DOI 10.1016/j.jpba.2017.05.026
   Prasad TSK, 2009, NUCLEIC ACIDS RES, V37, pD767, DOI 10.1093/nar/gkn892
   Queralt-Rosinach N, NUCL ACIDS RES
   Razick S, 2008, BMC BIOINFORMATICS, V9, DOI 10.1186/1471-2105-9-405
   Ru JL, 2014, J CHEMINFORMATICS, V6, DOI 10.1186/1758-2946-6-13
   Sun BS, 2012, J GINSENG RES, V36, P277, DOI 10.5142/jgr.2012.36.3.277
   Suo TC, 2017, SCI REP-UK, V7, DOI 10.1038/srep40529
   Wang CH, 2016, MOL BIOSYST, V12, P606, DOI 10.1039/c5mb00448a
   Wang YQ, 2010, J PHARMACEUT BIOMED, V51, P606, DOI 10.1016/j.jpba.2009.09.033
   Wu D, 2015, J FOOD DRUG ANAL, V23, P144, DOI 10.1016/j.jfda.2014.07.009
   Zhao HY, 2008, J CHROMATOGR A, V1190, P157, DOI 10.1016/j.chroma.2008.02.109
NR 28
TC 13
Z9 16
U1 3
U2 33
PU FOOD & DRUG ADMINSTRATION
PI TAIPEI
PA 161-2 KUNYANG STREET, NANGANG, TAIPEI, 00000, TAIWAN
SN 1021-9498
J9 J FOOD DRUG ANAL
JI J. Food Drug Anal.
PD APR
PY 2018
VL 26
IS 2
BP 858
EP 868
DI 10.1016/j.jfda.2017.10.003
PG 11
WC Food Science & Technology; Pharmacology & Pharmacy
SC Food Science & Technology; Pharmacology & Pharmacy
GA GD1MJ
UT WOS:000430263700045
PM 29567258
OA DOAJ Gold
DA 2021-07-01
ER

PT J
AU Xie, WJ
   Meng, XB
   Zhai, YD
   Zhou, P
   Ye, TY
   Wang, Z
   Sun, GB
   Sun, XB
AF Xie, Weijie
   Meng, Xiangbao
   Zhai, Yadong
   Zhou, Ping
   Ye, Tianyuan
   Wang, Zhen
   Sun, Guibo
   Sun, Xiaobo
TI Panax Notoginseng Saponins: A Review of Its Mechanisms of Antidepressant
   or Anxiolytic Effects and Network Analysis on Phytochemistry and
   Pharmacology
SO MOLECULES
LA English
DT Review
DE antianxiety; antidepression; panax notoginseng saponins; network
   pharmacology; review
ID CEREBRAL ISCHEMIA-REPERFUSION; BDNF SIGNALING PATHWAY; MAIN ACTIVE
   COMPONENTS; PLUS-MAZE MODEL; GINSENOSIDE RG1; PARKINSONS-DISEASE; MAJOR
   DEPRESSION; RAT MODEL; TRYPTOPHAN CATABOLITES; POSTSTROKE DEPRESSION
AB Panax notoginseng (Burk) F. H. Chen, as traditional Chinese medicine, has a long history of high clinical value, such as anti-inflammatory, anti-oxidation, inhibition of platelet aggregation, regulation of blood glucose and blood pressure, inhibition of neuronal apoptosis, and neuronal protection, and its main ingredients are Panax notoginseng saponins (PNS). Currently, Panax notoginseng (Burk) F. H. Chen may improve mental function, have anti-insomnia and anti-depression effects, alleviate anxiety, and decrease neural network excitation. However, the underlying effects and the mechanisms of Panax notoginseng (Burk) F. H. Chen and its containing chemical constituents (PNS) on these depression-related or anxiety-related diseases has not been completely established. This review summarized the antidepressant or anxiolytic effects and mechanisms of PNS and analyzed network targets of antidepressant or anxiolytic actions with network pharmacology tools to provide directions and references for further pharmacological studies and new ideas for clinical treatment of nervous system diseases and drug studies and development. The review showed PNS and its components may exert these effects through regulating neurotransmitter mechanism (5-HT, DA, NE), modulation of the gamma-amino butyric acid (GABA) neurotransmission, glutamatergic system, hypo-thalamus-pituitary-adrenal (HPA) axis, brain-derived neurotrophic factor (BDNF), and its intracellular signaling pathways in the central nervous system; and produce neuronal protection by anti-inflammatory, anti-oxidation, or inhibition of neuronal apoptosis, or platelet aggregation and its intracellular signaling pathways. Network target analysis indicated PNS and its components also may have anti-inflammatory and anti-apoptotic effects, which leads to the preservation of brain nerves, and regulate the activity and secretion of nerve cells, exerting anti-depression and anxiolytic effects, which may provide new directions for further in-depth researches of related mechanisms.
C1 [Xie, Weijie; Meng, Xiangbao; Zhai, Yadong; Zhou, Ping; Ye, Tianyuan; Wang, Zhen; Sun, Guibo; Sun, Xiaobo] Peking Union Med Coll, Inst Med Plant Dev, Beijing Key Lab Innovat Drug Discovery Tradit Chi, Beijing 100193, Peoples R China.
   [Xie, Weijie; Meng, Xiangbao; Zhai, Yadong; Zhou, Ping; Ye, Tianyuan; Wang, Zhen; Sun, Guibo; Sun, Xiaobo] Chinese Acad Med Sci, Beijing 100193, Peoples R China.
   [Xie, Weijie; Meng, Xiangbao; Zhai, Yadong; Zhou, Ping; Ye, Tianyuan; Wang, Zhen; Sun, Guibo; Sun, Xiaobo] Minist Educ, Key Lab Bioact Subst & Resource Utilizat Chinese, Beijing 100193, Peoples R China.
   [Xie, Weijie; Meng, Xiangbao; Zhai, Yadong; Zhou, Ping; Ye, Tianyuan; Wang, Zhen; Sun, Guibo; Sun, Xiaobo] State Adm Tradit Chinese Med, Key Lab Efficacy Evaluat Chinese Med Glycolipid M, Beijing 100193, Peoples R China.
   [Xie, Weijie; Meng, Xiangbao; Zhai, Yadong; Zhou, Ping; Ye, Tianyuan; Wang, Zhen; Sun, Guibo; Sun, Xiaobo] Zhongguancun Open Lab Res & Dev Nat Med & Hlth Pr, Beijing 100193, Peoples R China.
RP Sun, GB; Sun, XB (corresponding author), Peking Union Med Coll, Inst Med Plant Dev, Beijing Key Lab Innovat Drug Discovery Tradit Chi, Beijing 100193, Peoples R China.; Sun, GB; Sun, XB (corresponding author), Chinese Acad Med Sci, Beijing 100193, Peoples R China.; Sun, GB; Sun, XB (corresponding author), Minist Educ, Key Lab Bioact Subst & Resource Utilizat Chinese, Beijing 100193, Peoples R China.; Sun, GB; Sun, XB (corresponding author), State Adm Tradit Chinese Med, Key Lab Efficacy Evaluat Chinese Med Glycolipid M, Beijing 100193, Peoples R China.; Sun, GB; Sun, XB (corresponding author), Zhongguancun Open Lab Res & Dev Nat Med & Hlth Pr, Beijing 100193, Peoples R China.
EM ginseng123@163.com; xbmeng@implad.ac.cn; zydmailbox@163.com;
   zhoup0520@163.com; yetianyuan2013@163.com; 15128475758@163.com;
   sunguibo@126.com; sun_xiaobo163@163.com
FU Major Scientific and Technological Special Project for "Significant New
   Drugs Formulation" [2017ZX09101003-009]; Chinese Academy of Medical
   Sciences (CAMS) Innovation Fund for Medical Sciences [2016-I2M-1-012];
   CAMS Initiative for Innovative Medicine [CAMS-I2M-1-010]; Special
   Research Project for TCM [201507004]; National Natural Science
   Foundation of ChinaNational Natural Science Foundation of China (NSFC)
   [81503290, 81773938]
FX This work was supported by the Major Scientific and Technological
   Special Project for "Significant New Drugs Formulation" (No.
   2017ZX09101003-009), the Chinese Academy of Medical Sciences (CAMS)
   Innovation Fund for Medical Sciences (No. 2016-I2M-1-012), the CAMS
   Initiative for Innovative Medicine (No. CAMS-I2M-1-010), the Special
   Research Project for TCM (No. 201507004), the National Natural Science
   Foundation of China (No. 81503290), and The National Natural Science
   Foundation of China (NO. 81773938).
CR Albert PR, 2014, CURR PHARM DESIGN, V20, P3738, DOI 10.2174/13816128113196660740
   Allison DJ, 2014, J NEUROINFLAMM, V11, DOI 10.1186/s12974-014-0151-1
   Anderson G, 2016, CURR PHARM DESIGN, V22, P6142, DOI 10.2174/1381612822666160906161513
   Anderson G, 2014, MOL NEUROBIOL, V49, P771, DOI 10.1007/s12035-013-8554-z
   Anderson G, 2014, CNS NEUROL DISORD-DR, V13, P137, DOI 10.2174/18715273113129990082
   Anderson G, 2014, CNS DRUGS, V28, P1, DOI 10.1007/s40263-013-0119-1
   Anderson G, 2013, PROG NEURO-PSYCHOPH, V42, P101, DOI 10.1016/j.pnpbp.2012.07.016
   Bahramsoltani R, 2015, REV NEUROSCIENCE, V26, P699, DOI 10.1515/revneuro-2015-0009
   Benson C, 2015, MOD TR PHARMACOPSYCH, V30, P67, DOI 10.1159/000435933
   Braga J, 2014, ACTA REUMATOL PORT, V39, P218
   Carr MN, 2006, EUR J PHARMACOL, V531, P160, DOI 10.1016/j.ejphar.2005.12.014
   Catena-Dell'Osso M, 2013, CURR MED CHEM, V20, P2861
   Cha HY, 2005, BIOL PHARM BULL, V28, P1621, DOI 10.1248/bpb.28.1621
   Chen Wei, 2010, Chin Med, V5, P12, DOI 10.1186/1749-8546-5-12
   Chi S, 2014, J ALZHEIMERS DIS, V42, P739, DOI 10.3233/JAD-140324
   Choi JG, 2017, FRONT IMMUNOL, V8, DOI 10.3389/fimmu.2017.01542
   Choi Jong Hyun, 2007, Journal of Applied Pharmacology, V15, P27
   Churchill JD, 2002, INTEGR PHYS BEH SCI, V37, P178, DOI 10.1007/BF02734180
   Cui JH, 2012, J PSYCHOPHARMACOL, V26, P697, DOI 10.1177/0269881111415735
   Dean J, 2017, ASIAN J PSYCHIATR, V27, P101, DOI 10.1016/j.ajp.2017.01.025
   Dell'Osso L, 2016, CURR PHARM DESIGN, V22, P949, DOI 10.2174/1381612822666151214104826
   Du WX, 2015, PHYTOMEDICINE, V22, P813, DOI 10.1016/j.phymed.2015.05.056
   Ducottet C, 2004, BEHAV BRAIN RES, V155, P291, DOI 10.1016/j.bbr.2004.04.020
   Dunn EC, 2015, HARVARD REV PSYCHIAT, V23, P1, DOI 10.1097/HRP.0000000000000054
   Edwards P., 2017, SCI REP-UK, V7, P1
   Flaster M, 2013, TOP STROKE REHABIL, V20, P139, DOI 10.1310/tsr2002-139
   Gazal M, 2014, BRAIN RES BULL, V108, P10, DOI 10.1016/j.brainresbull.2014.07.007
   Ge ZR, 2016, EXP THER MED, V11, P2341, DOI 10.3892/etm.2016.3222
   Han JY, 2017, PHARMACOL THERAPEUT, V177, P146, DOI 10.1016/j.pharmthera.2017.03.005
   Hashmi AM, 2013, J PAK MED ASSOC, V63, P899
   Hou Qian-Ling, 2017, Zhongguo Zhong Yao Za Zhi, V42, P1167, DOI 10.19540/j.cnki.cjcmm.20170121.014
   Huang XP, 2015, AM J CHINESE MED, V43, P1419, DOI 10.1142/S0192415X15500809
   Huang XP, 2015, PHARMACOGN MAG, V11, P732, DOI 10.4103/0973-1296.165572
   Jeon SW, 2016, WORLD J PSYCHIATR, V6, P283, DOI 10.5498/wjp.v6.i3.283
   Jiang B, 2012, BRIT J PHARMACOL, V166, P1872, DOI 10.1111/j.1476-5381.2012.01902.x
   Jiang S, 2011, J ETHNOPHARMACOL, V133, P914, DOI 10.1016/j.jep.2010.10.030
   Kang A, 2017, J AGR FOOD CHEM, V65, P6861, DOI 10.1021/acs.jafc.7b02386
   Kang A, 2011, J NEUROINFLAMM, V8, DOI 10.1186/1742-2094-8-100
   Kim NH, 2011, BEHAV MED, V37, P42, DOI 10.1080/08964289.2011.566591
   Kim TW, 2009, PLANTA MED, V75, P836, DOI 10.1055/s-0029-1185402
   Lee B, 2016, J NAT MED-TOKYO, V70, P133, DOI 10.1007/s11418-015-0943-3
   Lee B, 2012, J MICROBIOL BIOTECHN, V22, P708, DOI 10.4014/jmb.1112.12046
   Lee BH, 2013, EUR J PHARMACOL, V705, P119, DOI 10.1016/j.ejphar.2013.02.040
   Lee S, 2017, J GINSENG RES, V41, P589, DOI 10.1016/j.jgr.2017.01.010
   Leff-Gelman P, 2016, NEUROSCI BULL, V32, P398, DOI 10.1007/s12264-016-0048-3
   Li J, 2015, SCI REP, V5, P1
   Li Qian, 2010, Zhongguo Ying Yong Sheng Li Xue Za Zhi, V26, P117
   Li WY, 2014, NEUROENDOCRINOL LETT, V35, P104
   Limon A, 2016, NEUROSCI BIOBEHAV R, V66, P80, DOI 10.1016/j.neubiorev.2016.04.010
   Lin Fang-Bo, 2016, Nan Fang Yi Ke Da Xue Xue Bao, V37, P567
   Liu M Y, 2016, Zhonghua Nei Ke Za Zhi, V55, P700, DOI 10.3760/cma.j.issn.0578-1426.2016.09.009
   Liu Z, 2016, NEUROSCIENCE, V322, P358, DOI 10.1016/j.neuroscience.2016.02.050
   Luo J, 2012, PSYCHIAT RES, V198, P300, DOI 10.1016/j.psychres.2011.09.010
   Novais F, 2015, J ALZHEIMERS DIS, V47, P845, DOI 10.3233/JAD-148004
   Oakes P, 2017, CLIN ANAT, V30, P44, DOI 10.1002/ca.22781
   Oh HA, 2015, BIOL PHARM BULL, V38, P331, DOI 10.1248/bpb.b14-00669
   Pan LL, 2015, J CARDIOVASC TRANSL, V8, P536, DOI 10.1007/s12265-015-9659-8
   Pang HH, 2017, J ZHEJIANG UNIV-SC B, V18, P343, DOI 10.1631/jzus.B1600235
   Pechlivanova D, 2010, BEHAV BRAIN RES, V209, P205, DOI 10.1016/j.bbr.2010.01.037
   Qi HY, 2016, BMC COMPLEM ALTERN M, V16, DOI 10.1186/s12906-016-1160-7
   Shi M, 2010, J PAIN, V11, P219, DOI 10.1016/j.jpain.2009.07.002
   Shi XW, 2016, J ETHNOPHARMACOL, V190, P301, DOI 10.1016/j.jep.2016.06.017
   Si YC, 2016, J CHIN MED ASSOC, V79, P256, DOI 10.1016/j.jcma.2015.10.011
   Stepanichev M, 2014, BIOMED RES INT, V2014, DOI 10.1155/2014/932757
   Su Ping, 2014, Zhongguo Zhong Yao Za Zhi, V39, P4516
   Taksande BG, 2013, EUR J PHARMACOL, V720, P115, DOI 10.1016/j.ejphar.2013.10.041
   Tian ZH, 2017, J CHROMATOGR B, V1040, P136, DOI 10.1016/j.jchromb.2016.12.007
   Uchida S., 2017, PSYCHIAT CLIN NEUROS
   Wang J, 2015, J ETHNOPHARMACOL, V176, P375, DOI 10.1016/j.jep.2015.11.023
   Wang J, 2018, MOL MED REP, V17, P3186, DOI 10.3892/mmr.2017.8221
   Wang T, 2016, J ETHNOPHARMACOL, V188, P234, DOI 10.1016/j.jep.2016.05.005
   Wang T, 2015, BIOCHEM BIOPH RES CO, V466, P232, DOI 10.1016/j.bbrc.2015.09.014
   Wang YY, 2016, EXP THER MED, V12, P3998, DOI 10.3892/etm.2016.3890
   Wang ZJ, 2011, YAKUGAKU ZASSHI, V131, P993, DOI 10.1248/yakushi.131.993
   Wu CF, 2003, PHARMACOL BIOCHEM BE, V76, P103, DOI 10.1016/S0091-3057(03)00215-6
   Wu Hai-Fen, 2012, Zhongguo Zhong Yao Za Zhi, V37, P3117
   WU JX, 1988, ACTA PHARM SINIC, V9, P409
   Xiang H, 2011, PHYTOMEDICINE, V18, P731, DOI 10.1016/j.phymed.2010.11.014
   Xie Tong, 2016, Zhongguo Zhong Yao Za Zhi, V41, P1124, DOI 10.4268/cjcmm20160625
   Xu CJ, 2010, PROG NEURO-PSYCHOPH, V34, P1402, DOI 10.1016/j.pnpbp.2010.07.010
   Xu DW, 2017, NEUROSCI LETT, V645, P97, DOI 10.1016/j.neulet.2017.02.071
   Xu Y, 2017, MOL MED REP, V16, P7829, DOI 10.3892/mmr.2017.7519
   Xu YX, 2014, AM J CHINESE MED, V42, P799, DOI 10.1142/S0192415X14500517
   Yamada N, 2011, PSYCHOPHARMACOLOGY, V216, P589, DOI 10.1007/s00213-011-2252-1
   Yin S, 2016, PHARM BIOL, V54, P231, DOI 10.3109/13880209.2015.1029051
   You ZC, 2017, J NAT MED-TOKYO, V71, P367, DOI 10.1007/s11418-016-1066-1
   Yue SJ, 2017, SCI REP-UK, V7, DOI 10.1038/srep40318
   Zhang HL, 2017, J PHARMACOL SCI, V134, P45, DOI 10.1016/j.jphs.2017.03.007
   Zhang HL, 2016, PHARMACOL BIOCHEM BE, V140, P17, DOI 10.1016/j.pbb.2015.10.018
   Zhang JJ, 2015, J PHARMACOL EXP THER, V352, P315, DOI 10.1124/jpet.114.218750
   Zhao MZ, 2018, J AFFECT DISORDERS, V227, P226, DOI 10.1016/j.jad.2017.10.024
   Zhao S, 2015, CHIN J INTEGR MED, V21, P147, DOI 10.1007/s11655-014-1790-2
   Zheng X, 2014, NEUROSCIENCE, V256, P210, DOI 10.1016/j.neuroscience.2013.10.023
   Zheng X, 2016, SCI REP-UK, V6, DOI 10.1038/srep19406
   Zong SH, 2017, FRONT IMMUNOL, V8, DOI 10.3389/fimmu.2017.00752
NR 95
TC 25
Z9 26
U1 9
U2 39
PU MDPI
PI BASEL
PA ST ALBAN-ANLAGE 66, CH-4052 BASEL, SWITZERLAND
SN 1420-3049
J9 MOLECULES
JI Molecules
PD APR
PY 2018
VL 23
IS 4
AR 940
DI 10.3390/molecules23040940
PG 18
WC Biochemistry & Molecular Biology; Chemistry, Multidisciplinary
SC Biochemistry & Molecular Biology; Chemistry
GA GI7YB
UT WOS:000434717300232
PM 29673237
OA DOAJ Gold, Green Published
DA 2021-07-01
ER

PT J
AU Gao, K
   Yang, R
   Zhang, P
   Wang, ZY
   Jia, CX
   Zhang, FL
   Li, SJ
   Wang, JP
   Murtaza, G
   Xie, H
   Zhao, HH
   Wang, W
   Chen, JX
AF Gao, Kuo
   Yang, Ran
   Zhang, Pan
   Wang, Zhiyong
   Jia, Caixia
   Zhang, Feilong
   Li, Shaojing
   Wang, Jinping
   Murtaza, Ghulam
   Xie, Hua
   Zhao, Huihui
   Wang, Wei
   Chen, Jianxin
TI Effects of Qijian mixture on type 2 diabetes assessed by metabonomics,
   gut microbiota and network pharmacology
SO PHARMACOLOGICAL RESEARCH
LA English
DT Article
DE Type 2 diabetes; Mechanism of action; Molecular targets; Metabonomics;
   Gut microbiota; System pharmacology
ID INSULIN-RESISTANCE; METABOLIC SYNDROME; ESCHERICHIA-COLI; MICE; OBESITY;
   CELLS; INFLAMMATION; ENDOTOXEMIA; PREVALENCE; BERBERINE
AB Qjjian mixture, a new traditional Chinese medicine (TCM) formula comprising of Astragalus membranaceus, Romulus euonymi, Coptis chinensis and Pueraria lobata, was designed to ameliorate the type 2 diabetes (T2D), and its safety and efficacy were evaluated in the research by metabonomics, gut micro biota and system pharmacology. To study the hypoglycemic effect of Qijian mixture, male KKay mice (28-30g, 8-9 week) and C57/BL6 mice (18-19 g, 8-9 week) were used. Thirty KKay diabetic mice were randomly distributed into 5 groups, abbreviated as Model group (Model), Low Qijian Mixture group (QJM(L)), High Qijian Mixture group (QJM(H)), Chinese Medicine (Gegen Qinlian Decoction) Positive group (GGQL), and Western Medicine (Metformin hydrochloride) Positive group (Metformin). C57/BL6 was considered as the healthy control group (Control). Moreover, a system pharmacology approach was utilized to assess the physiological targets involved in the action of Qijian mixture. There was no adverse drug reaction of Qijian mixture in the acute toxicity study and HE result, and, compared with Model group, Qijian mixture could modulate blood glycemic level safely and effectively. Callan Mixture was lesser effective than metformin hydrochloride; however, both showed similar hypoglycemic trend. Based on H-1 NMR based metabonomics study, the profoundly altered metabolites in Qijian mixture treatment group were identified. Qjjian mixture-related 55 proteins and 4 signaling pathways, including galactose metabolism, valine, leucine and isoleucine degradation metabolism, aminoacyl-tRNA biosynthesis metabolism and alanine, aspartate and glutamate metabolism pathways, were explored. The PCoA analysis of gut micro biota revealed that Qijian mixture treatment profoundly enriched bacteroidetes. In addition, the system pharmacology paradigm revealed that Qijian mixture acted through TP53, AKT1 and PPARA proteins. It was concluded that Qjjian mixture effectively alleviated T2D, and this effect was linked with the altered features of the metabolite profiles and the gut microbiota. (C) 2018 Elsevier Ltd. All rights reserved.
C1 [Gao, Kuo; Zhang, Pan; Jia, Caixia; Zhang, Feilong; Wang, Jinping; Murtaza, Ghulam; Xie, Hua; Zhao, Huihui; Wang, Wei; Chen, Jianxin] Beijing Univ Chinese Med, Bei San Huan East Rd, Beijing 100029, Peoples R China.
   [Yang, Ran] China Acad Chinese Med Sci, Guanganmen Hosp, Beijing 100053, Peoples R China.
   [Wang, Zhiyong] FengNing Chinese Med Hosp, Xin Feng North Rd, Fengning 068350, Peoples R China.
   [Li, Shaojing] China Acad Chinese Med Sci, Inst Chinese Mat Med, Beijing 100700, Peoples R China.
   [Murtaza, Ghulam] Chinese Acad Sci, Inst Automat, Beijing 100029, Peoples R China.
RP Zhao, HH; Wang, W; Chen, JX (corresponding author), Beijing Univ Chinese Med, Bei San Huan East Rd, Beijing 100029, Peoples R China.
EM 515123134@QQ.com; sunnygirl-1986@163.com; zhangjian3428@126.com;
   1099525743@QQ.com; jcxcaixia@foxmail.com; delko@bucm.edu.cn;
   shaojingli2004@126.com; wjpbucm@163.com; ghulammurtaza@ciit.net.pk;
   xiehua1130@163.com; hh686@126.com; wangwei@bucm.edu.cn; CJX@bucm.edu.cn
OI Zhang, Jian/0000-0002-6585-2808
FU National Natural Science Foundation of ChinaNational Natural Science
   Foundation of China (NSFC) [81522051, 81470191, 81530100, 81403368];
   Postgraduate Project of Beijing University of Chinese Medicine
   [2015-JYB-XS044, 2016-JYB-XS007]; Innovation Team of Wei Wang in Beijing
   University of Chinese Medicine; Combined Traditional Chinese and Western
   Medicine Pharmacology (13 Common Construction)
FX This work was supported by the National Natural Science Foundation of
   China (no. 81522051, 81470191, 81530100 and 81403368), Postgraduate
   Project of Beijing University of Chinese Medicine (no. 2015-JYB-XS044
   and 2016-JYB-XS007), Innovation Team of Wei Wang in Beijing University
   of Chinese Medicine and Combined Traditional Chinese and Western
   Medicine Pharmacology (13 Common Construction) Hold by Wei Wang.
CR Adeva MM, 2012, AMINO ACIDS, V43, P171, DOI 10.1007/s00726-011-1088-7
   Amar J, 2011, EMBO MOL MED, V3, P559, DOI 10.1002/emmm.201100159
   Ashburner M, 2000, NAT GENET, V25, P25, DOI 10.1038/75556
   Butler AE, 2003, DIABETES, V52, P102, DOI 10.2337/diabetes.52.1.102
   Cani PD, 2007, DIABETOLOGIA, V50, P2374, DOI 10.1007/s00125-007-0791-0
   Cani PD, 2007, DIABETES, V56, P1761, DOI 10.2337/db06-1491
   Chen JX, 2016, SCI REP-UK, V6, DOI 10.1038/srep24383
   Chen Q, 2006, CHINESE MED PHARM RE, P107
   Choy K, 2013, J NUTR, V143, P878, DOI 10.3945/jn.112.172999
   Davis LMG, 2010, INT J FOOD MICROBIOL, V144, P285, DOI 10.1016/j.ijfoodmicro.2010.10.007
   Deng H., 2011, CHIN J EXP TRADIT ME, V17, P114
   Dvorakova M, 2017, PHARMACOL RES, V124, P126, DOI 10.1016/j.phrs.2017.08.002
   Fei N, 2013, ISME J, V7, P880, DOI 10.1038/ismej.2012.153
   Feng JH, 2010, NANOTECHNOLOGY, V21, DOI 10.1088/0957-4484/21/39/395101
   Hakansson A, 2011, NUTRIENTS, V3, P637, DOI 10.3390/nu3060637
   Hansana V, 2013, BMC PUBLIC HEALTH, V13, DOI 10.1186/1471-2458-13-617
   Hotamisligil GS, 2006, NATURE, V444, P860, DOI 10.1038/nature05485
   Janga SC, 2009, MOL BIOSYST, V5, P1536, DOI [10.1039/b908147j, 10.1039/B908147j]
   Jay MA, 2007, CURR DIABETES REV, V3, P33, DOI 10.2174/157339907779802067
   KHINMAUNGU, 1985, BMJ-BRIT MED J, V291, P1601, DOI 10.1136/bmj.291.6509.1601
   Kuhn M, 2014, NUCLEIC ACIDS RES, V42, pD401, DOI 10.1093/nar/gkt1207
   Kung CP, 2016, J ENDOCRINOL, V231, pR61, DOI 10.1530/JOE-16-0324
   Larsen N, 2010, PLOS ONE, V5, DOI 10.1371/journal.pone.0009085
   Le Sage F, 2017, PHARMACOL RES, V119, P303, DOI 10.1016/j.phrs.2017.02.020
   Li C, 2016, SCI REP-UK, V6, DOI 10.1038/srep36949
   Li P, 2015, BIOINFORMATICS, V31, P2007, DOI 10.1093/bioinformatics/btv080
   Minamino T, 2009, NAT MED, V15, P1082, DOI 10.1038/nm.2014
   Mohammed A, 2013, TRANSL ONCOL, V6, P649, DOI 10.1593/tlo.13556
   OuYang D, 2011, APPL BIOCHEM BIOTECH, V165, P148, DOI 10.1007/s12010-011-9240-0
   Park DY, 2013, PLOS ONE, V8, DOI 10.1371/journal.pone.0059470
   Park SG, 2008, P NATL ACAD SCI USA, V105, P11043, DOI 10.1073/pnas.0802862105
   Petry KG, 1998, TRENDS GENET, V14, P98, DOI 10.1016/S0168-9525(97)01379-6
   Qin JJ, 2012, NATURE, V490, P55, DOI 10.1038/nature11450
   Qiu GZ, 2017, EXP BIOL MED, V242, P223, DOI 10.1177/1535370216657445
   RABBANI GH, 1987, J INFECT DIS, V155, P979, DOI 10.1093/infdis/155.5.979
   Ren ZZ, 2014, BIO-MED MATER ENG, V24, P1333, DOI 10.3233/BME-130936
   Ru JL, 2014, J CHEMINFORMATICS, V6, DOI 10.1186/1758-2946-6-13
   Shin NR, 2014, GUT, V63, P727, DOI 10.1136/gutjnl-2012-303839
   Sookoian S, 2012, WORLD J GASTROENTERO, V18, P3775, DOI 10.3748/wjg.v18.i29.3775
   Tang J, 2009, J ETHNOPHARMACOL, V126, P5, DOI 10.1016/j.jep.2009.08.009
   Tian N, 2013, METABOLOMICS, V9, P1228, DOI 10.1007/s11306-013-0535-8
   Troy EB, 2010, FRONT BIOSCI-LANDMRK, V15, P25, DOI 10.2741/3603
   Wang X, 2016, BIOCHEM BIOPH RES CO, V473, P428, DOI 10.1016/j.bbrc.2016.03.024
   Wang XJ, 2011, J PHARMACEUT BIOMED, V55, P859, DOI 10.1016/j.jpba.2011.01.042
   Wenting Z., 2013, 12 CHIN SOC END AC C
   Wenting Z., 2014, J BEIJING U TRAD CHI
   Whiting DR, 2011, DIABETES RES CLIN PR, V94, P311, DOI 10.1016/j.diabres.2011.10.029
   Wiklund P, 2016, SCI REP-UK, V6, DOI 10.1038/srep24540
   Xiao SM, 2014, FEMS MICROBIOL ECOL, V87, P357, DOI 10.1111/1574-6941.12228
   Xu J, 2015, ISME J, V9, P552, DOI 10.1038/ismej.2014.177
   Xu Y, 2013, JAMA-J AM MED ASSOC, V310, P948, DOI 10.1001/jama.2013.168118
   Yan B., 2014, CHIN J ETHNOMED ETHN, V13, P27
   Yang J, 2012, J BIOL CHEM, V287, P24795, DOI 10.1074/jbc.M112.344259
   Yang L, 2016, MOL ENDOCRINOL, V30, P361, DOI 10.1210/me.2015-1213
   Yao X, 2011, BMC SYST BIOL, V5, DOI 10.1186/1752-0509-5-79
   Zhang M, 2008, EXP DIABETES RES, DOI 10.1155/2008/704045
   Zhang QC, 2012, NATURE, V490, P556, DOI 10.1038/nature11503
   Zhang X, 2012, PLOS ONE, V7, DOI 10.1371/journal.pone.0040320
   Zhang YF, 2008, J CLIN ENDOCR METAB, V93, P2559, DOI 10.1210/jc.2007-2404
   Zhao LC, 2012, J ETHNOPHARMACOL, V142, P647, DOI 10.1016/j.jep.2012.05.031
   Zhao LP, 2013, NAT REV MICROBIOL, V11, P639, DOI 10.1038/nrmicro3089
   Zhu RY, 2017, PHARMACOL RES, V122, P78, DOI 10.1016/j.phrs.2017.05.019
NR 62
TC 33
Z9 41
U1 18
U2 156
PU ACADEMIC PRESS LTD- ELSEVIER SCIENCE LTD
PI LONDON
PA 24-28 OVAL RD, LONDON NW1 7DX, ENGLAND
SN 1043-6618
J9 PHARMACOL RES
JI Pharmacol. Res.
PD APR
PY 2018
VL 130
BP 93
EP 109
DI 10.1016/j.phrs.2018.01.011
PG 17
WC Pharmacology & Pharmacy
SC Pharmacology & Pharmacy
GA GG9JN
UT WOS:000433016900009
PM 29391233
DA 2021-07-01
ER

PT J
AU Liu, F
   Du, X
   Liu, PR
   Sun, YH
   Zhang, YM
AF Liu Feng
   Du Xia
   Liu Pei-Rong
   Sun Yu-Hong
   Zhang Yan-Min
TI Screening and analysis of key active constituents in Guanxinshutong
   capsule using mass spectrum and integrative network pharmacology
SO CHINESE JOURNAL OF NATURAL MEDICINES
LA English
DT Article
DE Mass spectrum; Systems pharmacology; Guanxinshutong capsule;
   Cardiovascular diseases; Calcium signaling pathway
ID TRADITIONAL CHINESE MEDICINE; OXIDATIVE STRESS; HERBAL FORMULAS;
   ACTIVATION; MECHANISMS; DANSHEN; SYSTEM; DEATH; ACID
AB Guanxinshutong capsule (GXSTC) is an effective and safe traditional Chinese medicine used in the treatment of cardiovascular diseases (CVDs) for many years. However, the targets of this herbal formula and the underlying molecular mechanisms of action involved in the treatment of CVDs are still unclear. In the present study, we used a systems pharmacology approach to identify the active ingredients of GXSTC and their corresponding targets in the calcium signaling pathway with respect to the treatment of CVDs. This method integrated chromatographic techniques, prediction of absorption, distribution, metabolism, and excretion, analysis using Kyoto Encyclopedia of Genes and Genomes, network construction, and pharmacological experiments. 12 active compounds and 33 targets were found to have a role in the treatment of CVDs, and four main active ingredients, including protocatechuic acid, cryptotanshinone, eugenol, and bomeol were selected to verify the effect of (GXSTC) on calcium signaling system in cardiomyocyte injury induced by hypoxia and reoxygenation. The results from the present study revealed the active components and targets of GXSTC in the treatment of CVDs, providing a new perspective to enhance the understanding of the role of the calcium signaling pathway in the therapeutic effect of GXSTC.
C1 [Liu Feng; Zhang Yan-Min] Xi An Jiao Tong Univ, Hlth Sci Ctr, Sch Pharm, Xian 710061, Shaanxi, Peoples R China.
   [Liu Feng; Sun Yu-Hong] Shaanxi Inst Int Trade & Commence, Xianyang 712046, Peoples R China.
   [Liu Feng] Shaanxi Buchang Pharmaceut Co Ltd, Xian 710075, Shaanxi, Peoples R China.
   [Du Xia] Shannxi Acad Traditionnal Chinese Med, Xian 710003, Shaanxi, Peoples R China.
   [Liu Pei-Rong] Northwest Univ, Sch Life Sci, Xian 710069, Shaanxi, Peoples R China.
RP Zhang, YM (corresponding author), Xi An Jiao Tong Univ, Hlth Sci Ctr, Sch Pharm, Xian 710061, Shaanxi, Peoples R China.
EM zhang2008@mail.xjtu.edu.cn
OI Zhang, Yanmin/0000-0001-7307-9408
FU Ministry of National Science and Technology [2011ZX09401-308-6];
   National Natural Science Foundation of ChinaNational Natural Science
   Foundation of China (NSFC) [81773772, 81704088]; Shaanxi Department of
   Science and Technology [2016KTTSSF01-04-01]
FX The work was supported by Ministry of National Science and Technology
   (No. 2011ZX09401-308-6), National Natural Science Foundation of China
   (Nos. 81773772 and 81704088) and Shaanxi Department of Science and
   Technology (No. 2016KTTSSF01-04-01).
CR Akao M, 2003, CIRC RES, V92, P186, DOI 10.1161/01.RES.0000051861.21316.E9
   Benjafield AV, 2003, CLIN GENET, V64, P433, DOI 10.1034/j.1399-0004.2003.00148.x
   Chen XP, 2014, MED RES REV, V34, P768, DOI 10.1002/med.21304
   Cong BH, 2014, MOL CELL ENDOCRINOL, V382, P17, DOI 10.1016/j.mce.2013.09.002
   Frey N, 2000, NAT MED, V6, P1221
   Gabathuler R, 2010, NEUROBIOL DIS, V37, P48, DOI 10.1016/j.nbd.2009.07.028
   Gautam R, 2016, BMC COMPLEM ALTERN M, V16, DOI 10.1186/s12906-016-1069-1
   Gu S, 2013, MOL BIOSYST, V9, P2696, DOI 10.1039/c3mb70268e
   Gu S, 2013, MOL BIOSYST, V9, P1931, DOI 10.1039/c3mb25605g
   Han YQ, 2014, BIOMED CHROMATOGR, V28, P554, DOI 10.1002/bmc.3069
   Herzog WR, 1997, INT J CARDIOL, V59, P21, DOI 10.1016/S0167-5273(96)02883-5
   HIDALGO IJ, 1989, GASTROENTEROLOGY, V96, P736
   Lende Amol B., 2011, Inflammopharmacology, V19, P255, DOI 10.1007/s10787-011-0086-4
   Liang XJ, 2014, MOL BIOSYST, V10, P1014, DOI 10.1039/c3mb70507b
   Liang Z, 2012, J GERIATR CARDIOL, V9, P130, DOI 10.3724/SP.J.1263.2011.11261
   Liu Y, 2013, J CHROMATOGR B, V923, P48, DOI 10.1016/j.jchromb.2013.02.009
   Lv YH, 2010, J PHARMACEUT BIOMED, V52, P155, DOI 10.1016/j.jpba.2009.12.013
   Ma T, 2010, MOL BIOSYST, V6, P613, DOI 10.1039/b914024g
   MARKOWITZ K, 1992, ORAL SURG ORAL MED O, V73, P729, DOI 10.1016/0030-4220(92)90020-Q
   Mukherjee SB, 2002, J BIOL CHEM, V277, P24717, DOI 10.1074/jbc.M201961200
   Pei TL, 2016, J ETHNOPHARMACOL, V190, P272, DOI 10.1016/j.jep.2016.06.001
   Ru JL, 2014, J CHEMINFORMATICS, V6, DOI 10.1186/1758-2946-6-13
   SCHULMAN H, 1978, P NATL ACAD SCI USA, V75, P5432, DOI 10.1073/pnas.75.11.5432
   Shannon P, 2003, GENOME RES, V13, P2498, DOI 10.1101/gr.1239303
   Shyu KG, 2001, J MOL CELL CARDIOL, V33, P691, DOI 10.1006/jmcc.2000.1333
   Sun HY, 2005, AM J PHYSIOL-HEART C, V288, pH1900, DOI 10.1152/ajpheart.01244.2003
   Tao WY, 2013, J ETHNOPHARMACOL, V145, P1, DOI 10.1016/j.jep.2012.09.051
   Wang J, 2010, CHROMATOGRAPHIA, V72, P431, DOI 10.1365/s10337-010-1677-8
   Williamson G, 2010, BRIT J NUTR, V104, pS48, DOI 10.1017/S0007114510003946
   Xie WJ, 2016, CHEM CENT J, V10, DOI 10.1186/s13065-016-0187-7
   Yang X., 2014, ADV MATER SCI ENG, V2014, P11, DOI DOI 10.5194/BG-11-1667-2014
   Yin YJ, 2003, FASEB J, V17, P163, DOI 10.1096/fj.02-0316com
   Yusuf S, 2001, CIRCULATION, V104, P2746, DOI 10.1161/hc4601.099487
   Zhang B, 2016, SCI REP-UK, V6, DOI 10.1038/srep21872
   Zhang JX, 2014, PLOS ONE, V9, DOI 10.1371/journal.pone.0102506
   Zhang XZ, 2014, MOL BIOSYST, V10, P2517, DOI 10.1039/c4mb00164h
   Zhang YM, 2012, CELL DEATH DIS, V3, DOI 10.1038/cddis.2012.145
   [张艳 Zhang Yan], 2015, [中医杂志, Journal of Traditional Chinese Medicine], V56, P2054
NR 38
TC 7
Z9 7
U1 4
U2 21
PU CHINESE JOURNAL NATURAL MEDICINES
PI NANJING
PA 24, TONGJIA XIANG, NANJING, 210009, PEOPLES R CHINA
SN 2095-6975
EI 1875-5364
J9 CHIN J NAT MEDICINES
JI Chin. J. Nat. Med.
PD APR
PY 2018
VL 16
IS 4
BP 302
EP 312
DI 10.1016/S1875-5364(18)30060-8
PG 11
WC Integrative & Complementary Medicine; Pharmacology & Pharmacy
SC Integrative & Complementary Medicine; Pharmacology & Pharmacy
GA GG7WH
UT WOS:000432908600007
PM 29703330
DA 2021-07-01
ER

PT J
AU Shu, ZM
   Wang, H
   Shahen, M
   Guo, ZH
   Shu, J
   Wu, TT
   Bian, XY
   Shar, AH
   Farag, MR
   Alagawany, M
   Liu, CB
AF Shu, Zhiming
   Wang, He
   Shahen, Mohamed
   Guo, Zihu
   Shu, Jia
   Wu, Tiantian
   Bian, Xiaoyu
   Shar, Akhtar Hussain
   Farag, Mayada Ragab
   Alagawany, Mahmoud
   Liu, Chaobin
TI Clarifying of the potential mechanism of Sinisan formula for treatment
   of chronic hepatitis by systems pharmacology method
SO BIOMEDICINE & PHARMACOTHERAPY
LA English
DT Article
DE Network pharmacology; Chronic hepatitis; Sinisan formula; Herbal
   medicines
ID FATTY LIVER-DISEASE; PROLIFERATOR-ACTIVATED RECEPTOR; TRADITIONAL
   CHINESE MEDICINE; B-VIRUS INFECTION; SI-NI-SAN; C VIRUS;
   HEPATOCELLULAR-CARCINOMA; SIGNALING PATHWAY; LIPID-METABOLISM;
   PPAR-GAMMA
AB Chronic hepatitis is a general designation class of diseases, which results in different degrees of liver necrosis and inflammatory reaction, followed by liver fibrosis, may eventually develop into cirrhosis. However, the molecular pathogenesis of chronic hepatitis is too complex to elucidate. Herbal medicines, featured with multiple targets and compounds, have long displayed therapeutic effect in treating chronic hepatitis, though their molecular mechanisms of contribution remain indistinct. This research utilized the network pharmacology to confirm the molecular pathogenesis of chronic hepatitis through providing a comprehensive analysis of active chemicals, drug targets and pathways' interaction of Sinisan formula for treating chronic hepatitis. The outcomes showed that 80 active ingredients of Sinisan formula interacting with 91 therapeutic proteins were authenticated. Sinisan formula potentially participates in immune modulation, anti-inflammatory and antiviral activities, even has regulating effects on lipid metabolism. These mechanisms directly or indirectly are involved in curing chronic hepatitis by an interaction way. The network pharmacology based analysis demonstrated that Sinisan has multi-scale curative activity in regulating chronic hepatitis related biological processes, which provides a new potential way for modern medicine in the treatment of chronic diseases.
C1 [Shu, Zhiming; Wang, He; Shahen, Mohamed; Guo, Zihu; Shu, Jia; Wu, Tiantian; Bian, Xiaoyu; Shar, Akhtar Hussain] Northwest A&F Univ, Coll Life Sci, Yangling 712100, Shaanxi, Peoples R China.
   [Shahen, Mohamed] Tanta Univ, Zool Dept, Fac Sci, Tanta 31527, Egypt.
   [Farag, Mayada Ragab] Zagazig Univ, Vet Med Fac, Forens Med & Toxicol Dept, Zagazig 44511, Egypt.
   [Alagawany, Mahmoud] Zagazig Univ, Fac Agr, Dept Poultry, Zagazig 44511, Egypt.
   [Liu, Chaobin] Northwest A&F Univ, Coll Forestry, Yangling 712100, Shaanxi, Peoples R China.
RP Alagawany, M (corresponding author), Zagazig Univ, Fac Agr, Dept Poultry, Zagazig 44511, Egypt.; Liu, CB (corresponding author), Northwest A&F Univ, Coll Forestry, Yangling 712100, Shaanxi, Peoples R China.
EM mmalagwany@zu.edu.eg; liuchaobin@126.com
RI Farag, Mayada R./AAE-2155-2019; Shahen, Mohamed/AAB-6810-2020; Alagwany,
   Mahmoud/P-3051-2014; Guo, Zihu/AAE-5007-2019
OI Shahen, Mohamed/0000-0003-3608-2581; Guo, Zihu/0000-0003-3975-3141
CR Angulo P, 2002, J GASTROEN HEPATOL, V17, pS186, DOI 10.1046/j.1440-1746.17.s1.10.x
   Basra G, 2011, WORLD J HEPATOL, V3, P118, DOI 10.4254/wjh.v3.i5.118
   Besse-Patin A, 2017, GASTROENTEROLOGY, V152, P243, DOI 10.1053/j.gastro.2016.09.017
   Chang LC, 1997, J NAT PROD, V60, P869, DOI 10.1021/np970236p
   Chang TT, 2010, HEPATOLOGY, V52, P886, DOI 10.1002/hep.23785
   Cheng FF, 2017, BMC COMPLEM ALTERN M, V17, DOI 10.1186/s12906-017-1707-2
   Cho HA, 2009, ARCH PHARM RES, V32, P1077, DOI 10.1007/s12272-009-1714-z
   Choi YH, 2003, INT J ONCOL, V23, P1657
   Choudhury S, 2016, J NUTR BIOCHEM, V38, P25, DOI 10.1016/j.jnutbio.2016.09.001
   Colledge D, 2017, VIROLOGY, V501, P70, DOI 10.1016/j.virol.2016.11.007
   Dooley S, 2012, CELL TISSUE RES, V347, P245, DOI 10.1007/s00441-011-1246-y
   Dyson J, 2014, J HEPATOL, V60, P110, DOI 10.1016/j.jhep.2013.08.011
   Friedman SL, 2008, GASTROENTEROLOGY, V134, P1655, DOI 10.1053/j.gastro.2008.03.003
   Furusawa JI, 2009, INT IMMUNOPHARMACOL, V9, P499, DOI 10.1016/j.intimp.2009.01.031
   Gao QH, 2016, REV BRAS FARMACOGN, V26, P369, DOI 10.1016/j.bjp.2016.01.001
   Gatouillat G, 2015, PHYTOMEDICINE, V22, P1186, DOI 10.1016/j.phymed.2015.09.005
   Goos JACM, 2014, BRIT J CANCER, V111, P749, DOI 10.1038/bjc.2014.354
   Guo C, 2013, FOOD CHEM TOXICOL, V56, P436, DOI 10.1016/j.fct.2013.02.051
   Han MS, 2016, CELL REP, V15, P19, DOI 10.1016/j.celrep.2016.03.008
   Han XN, 2013, J AGR FOOD CHEM, V61, P12692, DOI 10.1021/jf405384r
   Hanafy SM, 2010, CLIN BIOCHEM, V43, P1112, DOI 10.1016/j.clinbiochem.2010.07.005
   Hao DC, 2014, DRUG DEVELOP RES, V75, P299, DOI 10.1002/ddr.21214
   Hikino H., 1982, HETEROCYCLES, V19
   Hopkins AL, 2008, NAT CHEM BIOL, V4, P682, DOI 10.1038/nchembio.118
   Hsieh MJ, 2016, PHYTOMEDICINE, V23, P359, DOI 10.1016/j.phymed.2016.01.005
   Huang C, 2014, BRIEF BIOINFORM, V15, P710, DOI 10.1093/bib/bbt035
   Huang DW, 2009, NAT PROTOC, V4, P44, DOI 10.1038/nprot.2008.211
   Ishida H, 2004, BIOCHEM BIOPH RES CO, V321, P722, DOI 10.1016/j.bbrc.2004.07.015
   Janga SC, 2009, MOL BIOSYST, V5, P1536, DOI [10.1039/b908147j, 10.1039/B908147j]
   Jiang JY, 2003, BIOL PHARM BULL, V26, P1089, DOI 10.1248/bpb.26.1089
   Jin JL, 2016, CELL REP, V16, P744, DOI 10.1016/j.celrep.2016.06.019
   Kang SI, 2013, PHYTOTHER RES, V27, P131, DOI 10.1002/ptr.4683
   KISO Y, 1982, HETEROCYCLES, V19, P1615
   Koschutnig K, 2009, TOXICOL IN VITRO, V23, P755, DOI 10.1016/j.tiv.2009.03.007
   Laavola M, 2012, PLANTA MED, V78, P779, DOI 10.1055/s-0031-1298458
   Li J., 2015, J TRAD CHIN MED SCI, V2, P150, DOI [10.1016/j.jtcms.2016.02.006, DOI 10.1016/J.JTCMS.2016.02.006]
   Li JS, 2015, SCI REP-UK, V5, DOI 10.1038/srep15290
   Lin HJ, 2015, BMC COMPLEM ALTERN M, V15, DOI 10.1186/s12906-015-0870-6
   Lin YG, 2011, J AGR FOOD CHEM, V59, P4496, DOI 10.1021/jf1044475
   Liu CG, 2013, BIOL PHARM BULL, V36, P1700
   Liu JL, 2016, SCI REP-UK, V6, DOI 10.1038/srep19809
   Ma XY, 2014, PHYTOTHER RES, V28, P560, DOI 10.1002/ptr.5024
   Mele D, 2017, ANTIVIR RES, V137, P108, DOI 10.1016/j.antiviral.2016.11.013
   Ni ZH, 2014, FREE RADICAL BIO MED, V70, P194, DOI 10.1016/j.freeradbiomed.2014.02.012
   Niwa AM, 2013, J FOOD COMPOS ANAL, V30, P1, DOI 10.1016/j.jfca.2012.12.003
   Ott JJ, 2012, VACCINE, V30, P2212, DOI 10.1016/j.vaccine.2011.12.116
   Pang XL, 2016, CLIN IMMUNOL, V164, P57, DOI 10.1016/j.clim.2016.01.014
   Pawlotsky JM, 2011, HEPATOLOGY, V53, P1742, DOI 10.1002/hep.24262
   Pei TL, 2016, J ETHNOPHARMACOL, V190, P272, DOI 10.1016/j.jep.2016.06.001
   Polyzos SA, 2017, METABOLISM, V66, P64, DOI 10.1016/j.metabol.2016.08.001
   Quan HY, 2013, FITOTERAPIA, V86, P208, DOI 10.1016/j.fitote.2013.03.005
   Ramesh S, 2004, SEMIN LIVER DIS, V24, P399, DOI 10.1055/s-2004-860869
   Rathod SB, 2016, HUM IMMUNOL, V77, P1254, DOI 10.1016/j.humimm.2016.10.001
   Rebhun JF, 2015, FITOTERAPIA, V106, P55, DOI 10.1016/j.fitote.2015.08.004
   Rosen A, 2016, J AM COLL SURGEONS, V223, pS138, DOI 10.1016/j.jamcollsurg.2016.06.292
   Ru JL, 2014, J CHEMINFORMATICS, V6, DOI 10.1186/1758-2946-6-13
   Schweitzer A, 2015, LANCET, V386, P1546, DOI 10.1016/S0140-6736(15)61412-X
   Shi MD, 2013, PHYTOMEDICINE, V20, P743, DOI 10.1016/j.phymed.2013.02.004
   Shiferaw F, 2016, BMC PUBLIC HEALTH, V16, DOI 10.1186/s12889-016-3459-1
   Shin EM, 2008, INT IMMUNOPHARMACOL, V8, P1524, DOI 10.1016/j.intimp.2008.06.008
   Stanaway JD, 2016, LANCET, V388, P1081, DOI 10.1016/S0140-6736(16)30579-7
   Stoop JN, 2005, HEPATOLOGY, V41, P771, DOI 10.1002/hep.20649
   Sun X, 2017, EUR J PHARMACOL, V806, P75, DOI 10.1016/j.ejphar.2017.04.021
   Suzuki M, 2005, AM J CHINESE MED, V33, P87, DOI 10.1142/S0192415X05002680
   Tailleux A, 2012, BBA-MOL CELL BIOL L, V1821, P809, DOI 10.1016/j.bbalip.2011.10.016
   Tang Y, 2011, J HEPATO-BIL-PAN SCI, V18, P551, DOI 10.1007/s00534-010-0368-z
   Tian YB, 2017, VIRUS RES, V228, P102, DOI 10.1016/j.virusres.2016.11.027
   Toda G, 1993, Nihon Shokakibyo Gakkai Zasshi, V90, P2059
   Wang Hui-hui, 2015, Zhongguo Zhong Yao Za Zhi, V40, P3723
   Wen J, 2012, J PHARMACEUT BIOMED, V66, P271, DOI 10.1016/j.jpba.2012.03.040
   Wu X, 2015, J FUNCT FOODS, V19, P278, DOI 10.1016/j.jff.2015.09.035
   Xi QL, 2015, INT J BIOCHEM CELL B, V68, P21, DOI 10.1016/j.biocel.2015.08.013
   Xie T., 2004, STRAIT PHARM J, V1
   Xu DP, 2006, J IMMUNOL, V177, P739, DOI 10.4049/jimmunol.177.1.739
   Zhang AH, 2013, ANALYST, V138, P353, DOI 10.1039/c2an36382h
   Zhang B, 2016, SCI REP-UK, V6, DOI 10.1038/srep21872
   Zhou YP, 2016, J ETHNOPHARMACOL, V190, P83, DOI 10.1016/j.jep.2016.06.011
NR 77
TC 15
Z9 15
U1 1
U2 36
PU ELSEVIER FRANCE-EDITIONS SCIENTIFIQUES MEDICALES ELSEVIER
PI ISSY-LES-MOULINEAUX
PA 65 RUE CAMILLE DESMOULINS, CS50083, 92442 ISSY-LES-MOULINEAUX, FRANCE
SN 0753-3322
EI 1950-6007
J9 BIOMED PHARMACOTHER
JI Biomed. Pharmacother.
PD APR
PY 2018
VL 100
BP 532
EP 550
DI 10.1016/j.biopha.2018.02.047
PG 19
WC Medicine, Research & Experimental; Pharmacology & Pharmacy
SC Research & Experimental Medicine; Pharmacology & Pharmacy
GA FZ5PZ
UT WOS:000427649200064
PM 29482047
DA 2021-07-01
ER

PT J
AU Huang, T
   Ning, ZW
   Hu, DD
   Zhang, M
   Zhao, L
   Lin, CY
   Zhong, LLD
   Yang, ZJ
   Xu, HX
   Bian, ZX
AF Huang, Tao
   Ning, Ziwan
   Hu, Dongdong
   Zhang, Man
   Zhao, Ling
   Lin, Chengyuan
   Zhong, Linda L. D.
   Yang, Zhijun
   Xu, Hongxi
   Bian, Zhaoxiang
CA MZRW Res Grp
TI Uncovering the Mechanisms of Chinese Herbal Medicine (MaZiRenWan) for
   Functional Constipation by Focused Network Pharmacology Approach
SO FRONTIERS IN PHARMACOLOGY
LA English
DT Article
DE MaZiRenWan; component group; functional constipation; focused network
   pharmacology; representative compound; Chinese Herbal Medicine
ID CHRONIC IDIOPATHIC CONSTIPATION; SLOW-TRANSIT CONSTIPATION;
   UNITED-STATES; MICE; INHIBITION; RECEPTOR; FEMALE; PROGESTERONE;
   BINDINGDB; DATABASE
AB MaZiRenWan (MZRW, also known as Hemp Seed Pill) is a Chinese Herbal Medicine which has been demonstrated to safely and effectively alleviate functional constipation (FC) in a randomized, placebo-controlled clinical study with 120 subjects. However, the underlying pharmacological actions of MZRW for FC, are still largely unknown. We systematically analyzed the bioactive compounds of MZRW and mechanism-of-action biological targets through a novel approach called "focused network pharmacology." Among the 97 compounds identified by UPLC-QTOF-MS/MS in MZRW extract, 34 were found in rat plasma, while 10 were found in rat feces. Hierarchical clustering analysis suggest that these compounds can be classified into component groups, in which compounds are highly similar to each other and most of them are from the same herb. Emodin, amygdalin, albiflorin, honokiol, and naringin were selected as representative compounds of corresponding component groups. All of them were shown to induce spontaneous contractions of rat colonic smooth muscle in vitro. Network analysis revealed that biological targets in acetylcholine-, estrogen-, prostaglandin-, cannabinoid-, and purine signaling pathways are able to explain the prokinetic effects of representative compounds and corresponding component groups. In conclusion, MZRW active components enhance colonic motility, possibly by acting on multiple targets and pathways.
C1 [Huang, Tao; Ning, Ziwan; Hu, Dongdong; Zhang, Man; Zhao, Ling; Lin, Chengyuan; Zhong, Linda L. D.; Yang, Zhijun; Bian, Zhaoxiang] Hong Kong Baptist Univ, Sch Chinese Med, Lab Brain & Gut Res, Kowloon Tong, Hong Kong, Peoples R China.
   [Hu, Dongdong; Xu, Hongxi] Shanghai Univ Tradit Chinese Med, Sch Pharm, Shanghai, Peoples R China.
   [Hu, Dongdong; Xu, Hongxi] Engn Res Ctr Shanghai Coll TCM New Drug Discovery, Shanghai, Peoples R China.
   [Zhang, Man] Guangzhou Med Univ, Guangzhou Res Inst Snake Venom, Guangzhou, Guangdong, Peoples R China.
   [Lin, Chengyuan] Yunnan Minzu Univ, YMU HKBU Joint Lab Tradit Nat Med, Kunming, Yunnan, Peoples R China.
   [Zhong, Linda L. D.; Bian, Zhaoxiang] Hong Kong Baptist Univ, Hong Kong Chinese Med Clin Study Ctr, Kowloon Tong, Hong Kong, Peoples R China.
RP Bian, ZX (corresponding author), Hong Kong Baptist Univ, Sch Chinese Med, Lab Brain & Gut Res, Kowloon Tong, Hong Kong, Peoples R China.; Bian, ZX (corresponding author), Hong Kong Baptist Univ, Hong Kong Chinese Med Clin Study Ctr, Kowloon Tong, Hong Kong, Peoples R China.
EM bianzxiang@gmail.com
RI Xu, Hongxi/AAC-2799-2020; Zhong, Lidan/AAI-7376-2021
OI LIN, Chengyuan/0000-0001-7929-0212; Huang, Tao/0000-0001-5897-4017
FU Health and Health Services Fund, Hong Kong SAR, China [09101501];
   Shenzhen Science and Technology Innovation Committee
   [JCYJ20140419130444178]
FX This study was supported by Health and Health Services Fund, Hong Kong
   SAR, China (project no. 09101501) and Shenzhen Science and Technology
   Innovation Committee (No. JCYJ20140419130444178).
CR Aviello G, 2008, EUR REV MED PHARMACO, V12, P81
   Bassotti G, 2012, NEUROGASTROENT MOTIL, V24, pE155, DOI 10.1111/j.1365-2982.2011.01850.x
   Bender A, 2004, ORG BIOMOL CHEM, V2, P3204, DOI 10.1039/b409813g
   Bossone C, 2001, AM J PHYSIOL-GASTR L, V280, pG949
   CHANG CJ, 1992, J NAT PROD, V55, P1529, DOI 10.1021/np50089a001
   Chen LD, 2018, J ETHNOPHARMACOL, V219, P359, DOI 10.1016/j.jep.2017.12.011
   CHEN TS, 1995, AM J PHYSIOL-GASTR L, V268, pG171
   Chen X, 2001, COMB CHEM HIGH T SCR, V4, P719
   Cheng CW, 2011, AM J GASTROENTEROL, V106, P120, DOI 10.1038/ajg.2010.305
   Choijookhuu N, 2012, HISTOCHEM CELL BIOL, V137, P575, DOI 10.1007/s00418-012-0935-2
   Christodoulides S, 2016, ALIMENT PHARM THER, V44, P103, DOI 10.1111/apt.13662
   Cong P, 2007, GASTROENTEROLOGY, V133, P445, DOI 10.1053/j.gastro.2007.05.021
   Coupar IM, 2002, J PHARM PHARMACOL, V54, P289, DOI 10.1211/0022357021778330
   Czajka-Oraniec I, 2010, ENDOKRYNOL POL, V61, P126
   El-Salhy M, 2003, Colorectal Dis, V5, P288, DOI 10.1046/j.1463-1318.2003.00498.x
   Endringer DC, 2008, J NAT PROD, V71, P1082, DOI 10.1021/np800098f
   Fichna J, 2013, NEUROGASTROENT MOTIL, V25, pE550, DOI 10.1111/nmo.12158
   Frattini Jared C, 2008, Clin Colon Rectal Surg, V21, P146, DOI 10.1055/s-2008-1075864
   Gao L, 2018, SCI REP-UK, V8, DOI 10.1038/s41598-017-18325-7
   Gaulton A, 2012, NUCLEIC ACIDS RES, V40, pD1100, DOI 10.1093/nar/gkr777
   Gilson MK, 2016, NUCLEIC ACIDS RES, V44, pD1045, DOI 10.1093/nar/gkv1072
   Han YM, 2012, BIOORG MED CHEM LETT, V22, P323, DOI 10.1016/j.bmcl.2011.11.008
   Hu DD, 2017, WORLD J TRADIT CHIN, V3, P8
   Hu DD, 2015, J CHROMATOGR B, V1000, P136, DOI 10.1016/j.jchromb.2015.07.003
   Huang T, 2017, BMC BIOINFORMATICS, V18, DOI 10.1186/s12859-017-1586-z
   Jing Z. Z., 1997, SHANG HAN LUN
   Knowles CH, 2003, DIS COLON RECTUM, V46, P1716, DOI 10.1007/BF02660783
   Kobayashi H, 2002, PEDIATR SURG INT, V18, P349, DOI 10.1007/s00383-002-0776-5
   Kotani H, 2010, J NAT PROD, V73, P1332, DOI 10.1021/np100120c
   Lee GY, 2015, BIOORG MED CHEM LETT, V25, P5097, DOI 10.1016/j.bmcl.2015.10.014
   Li S, 2013, CHIN J NAT MEDICINES, V11, P110, DOI [10.3724/SP.J.1009.2013.00110, 10.1016/S1875-5364(13)60037-0]
   Liem O, 2009, J PEDIATR-US, V154, P258, DOI 10.1016/j.jpeds.2008.07.060
   Lin CY, 2015, SCI REP-UK, V5, DOI 10.1038/srep12095
   Liu TQ, 2007, NUCLEIC ACIDS RES, V35, pD198, DOI 10.1093/nar/gkl999
   Liu Zhi-hua, 2012, Yaoxue Xuebao, V47, P696
   Matsuda H, 2001, BIOORG MED CHEM LETT, V11, P1839, DOI 10.1016/S0960-894X(01)00318-3
   Mitchell C, 1998, SHANG HAN LUN COLD D
   Nagahama K, 2012, NEUROGASTROENT MOTIL, V24, P566, DOI 10.1111/j.1365-2982.2012.01912.x
   Nelson AD, 2017, GUT, V66, P1611, DOI 10.1136/gutjnl-2016-311835
   Nolan ML, 2013, DRUGS, V73, P1377, DOI 10.1007/s40265-013-0100-9
   Oh JE, 2013, KOREAN J PHYSIOL PHA, V17, P423, DOI 10.4196/kjpp.2013.17.5.423
   Oliveros J. C., 2007, VENNY INTERACTIVE TO
   Pedregosa F, 2011, J MACH LEARN RES, V12, P2825
   Peery AF, 2015, GASTROENTEROLOGY, V149, P1731, DOI 10.1053/j.gastro.2015.08.045
   Peery AF, 2012, GASTROENTEROLOGY, V143, P1179, DOI 10.1053/j.gastro.2012.08.002
   Rao SSC, 2015, ALIMENT PHARM THER, V41, P1256, DOI 10.1111/apt.13167
   Rempel V, 2013, ACS MED CHEM LETT, V4, P41, DOI 10.1021/ml300235q
   Rogers D, 2010, J CHEM INF MODEL, V50, P742, DOI 10.1021/ci100050t
   Sarno S, 2003, BIOCHEM J, V374, P639, DOI 10.1042/BJ20030674
   Schuhly W, 2009, BIOORGAN MED CHEM, V17, P4459, DOI 10.1016/j.bmc.2009.05.018
   Shahid S, 2012, J CLIN GASTROENTEROL, V46, P150, DOI 10.1097/MCG.0b013e318231fc64
   Suares NC, 2011, AM J GASTROENTEROL, V106, P1582, DOI 10.1038/ajg.2011.164
   SURRENTI E, 1995, AM J GASTROENTEROL, V90, P1471
   Taferner B, 2011, J MED CHEM, V54, P5349, DOI 10.1021/jm200186n
   Tunaru S, 2012, P NATL ACAD SCI USA, V109, P9179, DOI 10.1073/pnas.1201627109
   Velio P, 1996, J CLIN GASTROENTEROL, V22, P190, DOI 10.1097/00004836-199604000-00008
   Xiao ZL, 2005, GASTROENTEROLOGY, V128, P667, DOI 10.1053/j.gastro.2004.12.001
   Xiao ZL, 2009, AM J PHYSIOL-GASTR L, V297, pG886, DOI 10.1152/ajpgi.00184.2009
   ZEMBOWER DE, 1992, J MED CHEM, V35, P1597, DOI 10.1021/jm00087a014
   Zeng LT, 2017, SCI REP-UK, V7, DOI 10.1038/s41598-017-17139-x
   Zhao RL, 2018, J ETHNOPHARMACOL, V210, P287, DOI 10.1016/j.jep.2017.08.041
   Zhong LLD, 2016, CHIN MED-UK, V11, DOI 10.1186/s13020-016-0099-4
NR 62
TC 18
Z9 18
U1 4
U2 26
PU FRONTIERS MEDIA SA
PI LAUSANNE
PA AVENUE DU TRIBUNAL FEDERAL 34, LAUSANNE, CH-1015, SWITZERLAND
SN 1663-9812
J9 FRONT PHARMACOL
JI Front. Pharmacol.
PD MAR 26
PY 2018
VL 9
AR 270
DI 10.3389/fphar.2018.00270
PG 11
WC Pharmacology & Pharmacy
SC Pharmacology & Pharmacy
GA GA3XT
UT WOS:000428264500001
PM 29632490
OA DOAJ Gold, Green Published
DA 2021-07-01
ER

PT J
AU Huang, T
   Zhong, LLD
   Lin, CY
   Zhao, L
   Ning, ZW
   Hu, DD
   Zhang, M
   Tian, K
   Cheng, CW
   Bian, ZX
AF Huang, Tao
   Zhong, Linda L. D.
   Lin, Chen-Yuan
   Zhao, Ling
   Ning, Zi-Wan
   Hu, Dong-Dong
   Zhang, Man
   Tian, Ke
   Cheng, Chung-Wah
   Bian, Zhao-Xiang
CA MZRW Res Grp
TI Approaches in studying the pharmacology of Chinese Medicine formulas:
   bottom-up, top-down-and meeting in the middle
SO CHINESE MEDICINE
LA English
DT Review
DE Bottom-up; Chinese medicine formula; Focused network pharmacology;
   Pharmacometabolomics; Top-down
ID NETWORK PHARMACOLOGY
AB Investigating the pharmacology is key to the modernization of Chinese Medicine (CM) formulas. However, identifying which are the active compound(s) of CM formulas, which biological entities they target, and through which signaling pathway(s) they act to modify disease symptoms, are still difficult tasks for researchers, even when equipped with an arsenal of advanced modern technologies. Multiple approaches, including network pharmacology, pharmacogenomics, -proteomics, and -metabolomics, have been developed to study the pharmacology of CM formulas. They fall into two general categories in terms of how they tackle a problem: bottom-up and top-down. In this article, we compared these two different approaches in several dimensions by using the case of MaZiRenWan (MZRW, also known as Hemp Seed Pill), a CM herbal formula for functional constipation. Multiple hypotheses are easy to be proposed in the bottom-up approach (e.g. network pharmacology); but these hypotheses are usually false positives and hard to be tested. In contrast, it is hard to suggest hypotheses in the top-down approach (e.g. pharmacometabolomics); however, once a hypothesis is proposed, it is much easier to be tested. Merging of these two approaches could results in a powerful approach, which could be the new paradigm for the pharmacological study of CM formulas.
C1 [Huang, Tao; Zhong, Linda L. D.; Lin, Chen-Yuan; Zhao, Ling; Ning, Zi-Wan; Hu, Dong-Dong; Zhang, Man; Tian, Ke; Bian, Zhao-Xiang] Hong Kong Baptist Univ, Inst Brain & Gut Res, Sch Chinese Med, Jockey Club Sch Chinese Med, Room 307,7 Baptist Univ Rd, Kowloon, Hong Kong, Peoples R China.
   [Zhong, Linda L. D.; Cheng, Chung-Wah; Bian, Zhao-Xiang] Hong Kong Baptist Univ, Hong Kong Chinese Med Clin Study Ctr, Jockey Club Sch Chinese Med, Room 307,7 Baptist Univ Rd, Kowloon, Hong Kong, Peoples R China.
   [Lin, Chen-Yuan] Yunnan Minzu Univ, YMU HKBU Joint Lab Tradit Nat Med, Kunming 650500, Yunnan, Peoples R China.
   [Zhang, Man] Guangzhou Med Univ, Guangzhou Res Inst Snake Venom, Guangzhou 510000, Guangdong, Peoples R China.
RP Bian, ZX (corresponding author), Hong Kong Baptist Univ, Inst Brain & Gut Res, Sch Chinese Med, Jockey Club Sch Chinese Med, Room 307,7 Baptist Univ Rd, Kowloon, Hong Kong, Peoples R China.; Bian, ZX (corresponding author), Hong Kong Baptist Univ, Hong Kong Chinese Med Clin Study Ctr, Jockey Club Sch Chinese Med, Room 307,7 Baptist Univ Rd, Kowloon, Hong Kong, Peoples R China.
EM bianzxiang@gmail.com
RI Zhong, Lidan/AAI-7376-2021
OI Huang, Tao/0000-0001-5897-4017
FU Health and Health Services Fund, Hong Kong SAR, P. R. China [09101501];
   Shenzhen Science and Technology Innovations Committee
   [JCYJ20140419130444178]
FX This study was supported by Health and Health Services Fund, Hong Kong
   SAR, P. R. China (Project No. 09101501) and Shenzhen Science and
   Technology Innovations Committee (No. JCYJ20140419130444178).
CR Bender A, 2004, ORG BIOMOL CHEM, V2, P3204, DOI 10.1039/b409813g
   BIEDERMAN I, 1973, J EXP PSYCHOL, V97, P22, DOI 10.1037/h0033776
   Capasso R, 2005, GASTROENTEROLOGY, V129, P941, DOI 10.1053/j.gastro.2005.06.018
   Chen CH, 2012, P NATL ACAD SCI USA, V109, P8241, DOI 10.1073/pnas.1119920109
   Cheng CW, 2011, AM J GASTROENTEROL, V106, P120, DOI 10.1038/ajg.2010.305
   Coghlan ML, 2012, PLOS GENET, V8, P436, DOI 10.1371/journal.pgen.1002657
   Hao DC, 2014, DRUG DEVELOP RES, V75, P299, DOI 10.1002/ddr.21214
   Hu DD, 2017, WORLD J TRADIT CHIN, V3, P8
   Hu DD, 2015, J CHROMATOGR B, V1000, P136, DOI 10.1016/j.jchromb.2015.07.003
   Hu RF, 2017, CHIN J NAT MEDICINES, V15, P436, DOI 10.1016/S1875-5364(17)30065-1
   Huang T, 2018, CHINESE HERBAL UNPUB
   Huang T, 2018, FRONT PHARMACOL, V9, DOI 10.3389/fphar.2018.00270
   Huang T, 2017, BMC BIOINFORMATICS, V18, DOI 10.1186/s12859-017-1586-z
   Li J, 2012, EVID-BASED COMPL ALT, V2012, DOI 10.1155/2012/149762
   Li S, 2014, EVID-BASED COMPL ALT, V2014, DOI 10.1155/2014/138460
   Li S, 2013, CHIN J NAT MEDICINES, V11, P110, DOI [10.3724/SP.J.1009.2013.00110, 10.1016/S1875-5364(13)60037-0]
   Li Shao, 2011, Zhongguo Zhong Yao Za Zhi, V36, P2017
   Liu Qingshan, 2012, Zhongguo Zhong Yao Za Zhi, V37, P134
   Liu Zhi-hua, 2012, Yaoxue Xuebao, V47, P696
   Lu Ming, 2015, Yao Xue Xue Bao, V50, P1135
   Mitchell C, 1998, SHANG HAN LUN COLD D
   Sun H, 2013, J PHARMACEUT BIOMED, V75, P173, DOI 10.1016/j.jpba.2012.11.025
   Suo TC, 2017, SCI REP-UK, V7, DOI 10.1038/srep40529
   Tang HC, 2017, COMPUT BIOL CHEM, V71, P70, DOI 10.1016/j.compbiolchem.2017.08.013
   Wang XJ, 2013, J PHARMACEUT BIOMED, V74, P22, DOI 10.1016/j.jpba.2012.10.009
   Wu Leihong, 2011, Zhongguo Zhong Yao Za Zhi, V36, P2916
   Wu XL, 2015, APPL BIONICS BIOMECH, V2015, DOI 10.1155/2015/475261
   Xu Haiyu, 2012, Zhongguo Zhong Yao Za Zhi, V37, P142
   Yang M, 2013, EVID-BASED COMPL ALT, V2013, DOI 10.1155/2013/731969
   Zhang B, 2013, EVID-BASED COMPL ALT, V2013, DOI 10.1155/2013/456747
   Zhang XZ, 2014, MOL BIOSYST, V10, P2517, DOI 10.1039/c4mb00164h
   Zhang Z., 1999, Shang Han Lun: on cold damage, translation and commentaries
   Zhong LLD, 2016, CHIN MED-UK, V11, DOI 10.1186/s13020-016-0099-4
   Zhong LL, 2018, CHINESE HER IN PRESS
NR 34
TC 6
Z9 8
U1 2
U2 9
PU BMC
PI LONDON
PA CAMPUS, 4 CRINAN ST, LONDON N1 9XW, ENGLAND
SN 1749-8546
J9 CHIN MED-UK
JI Chin. Med.
PD MAR 21
PY 2018
VL 13
AR 15
DI 10.1186/s13020-018-0170-4
PG 7
WC Integrative & Complementary Medicine; Pharmacology & Pharmacy
SC Integrative & Complementary Medicine; Pharmacology & Pharmacy
GA GA3FI
UT WOS:000428213500001
PM 29588653
OA DOAJ Gold, Green Published
DA 2021-07-01
ER

PT J
AU Cao, H
   Li, SL
   Xie, R
   Xu, N
   Qian, Y
   Chen, HD
   Hu, QY
   Quan, YH
   Yu, ZH
   Liu, JJ
   Xiang, M
AF Cao, Hui
   Li, Senlin
   Xie, Rui
   Xu, Na
   Qian, Ying
   Chen, Hongdan
   Hu, Qinyu
   Quan, Yihong
   Yu, Zhihong
   Liu, Junjun
   Xiang, Ming
TI Exploring the Mechanism of Dangguiliuhuang Decoction Against Hepatic
   Fibrosis by Network Pharmacology and Experimental Validation
SO FRONTIERS IN PHARMACOLOGY
LA English
DT Article
DE Dangguiliuhuang decoction; hepatic fibrosis; network pharmacology;
   PPAR-gamma; NF-kappa B
ID NF-KAPPA-B; ACTIVATED RECEPTOR-GAMMA; PPAR-GAMMA; INFLAMMATORY
   MEDIATORS; SIGNALING PATHWAYS; LIVER FIBROSIS; EXPRESSION; INJURY;
   CELLS; INHIBITION
AB Dangguiliuhuang decoction (DGLHD) has been demonstrated to be effective in treating inflammatory, hepatic steatosis, and insulin resistance. In the study, we tried to elucidate the pharmacological efficacy and mechanism of DGLHD against liver fibrosis and predicate potential active ingredients and targets via network analysis and experimental validation. In the formula, we totally discovered 76 potential active ingredients like baicalein, berberine, and wogonin, and 286 corresponding targets including PTGS (prostaglandin-endoperoxide synthase) 2, PPAR (peroxisome proliferator-activated receptors) -gamma, and NF-kappa B (nuclear factor-kappa B). Pathway and functional enrichment analysis of these putative targets indicated that DGLHD obviously influenced NF-kappa B and PPAR signaling pathway. Consistently, DGLHD downregulated levels of ALT (alanine transaminase) and AST (aspartate transaminase), reduced production of proinflammatory cytokines-TNF (tumor necrosis factor) -alpha and IL (Interleukin) -1 beta in serum and liver from mice with hepatic fibrosis, and inhibited hepatic stellate cell (HSC)-T6 cells proliferation. DGLHD decreased TGF (transforming growth factor) - beta 1 and alpha-SMA (smooth muscle actin) expression as well, maintained MMP (matrix metalloprotein) 13-TIMP (tissue inhibitor of metalloproteinases) 1 balance, leading to mitigated ECM (extracellular matrix) deposition in vivo and in vitro. Moreover, our experimental data confirmed that the alleviated inflammation and ECM accumulation were pertinent to NF-kappa B inhibition and PPAR-gamma activation. Overall, our results suggest that DGLHD aims at multiply targets and impedes the progression of hepatic fibrosis by ameliorating abnormal inflammation and ECM deposition, thereby serving as a novel regimen for treating hepatic fibrosis in clinic.
C1 [Cao, Hui; Li, Senlin; Xie, Rui; Xu, Na; Qian, Ying; Chen, Hongdan; Hu, Qinyu; Liu, Junjun; Xiang, Ming] Huazhong Univ Sci & Technol, Tongji Med Coll, Sch Pharm, Wuhan, Hubei, Peoples R China.
   [Quan, Yihong; Yu, Zhihong] Huazhong Univ Sci & Technol, Tongji Med Coll, Dept Tradit Chinese Med, Cent Hosp Wuhan, Wuhan, Hubei, Peoples R China.
RP Liu, JJ; Xiang, M (corresponding author), Huazhong Univ Sci & Technol, Tongji Med Coll, Sch Pharm, Wuhan, Hubei, Peoples R China.
EM junjun.liu@hust.edu.cn; xiangming@tjmu.edu.cn
OI Xiang, Ming/0000-0002-3048-3897
FU National Natural Science Foundation of ChinaNational Natural Science
   Foundation of China (NSFC) [81673440, 81473585]; Program for HUST
   Interdisciplinary Innovation Team; Fundamental Research Funds for the
   Central University [2016JCTD109]
FX This research was supported by the National Natural Science Foundation
   of China (81673440 and 81473585) and Program for HUST Interdisciplinary
   Innovation Team and the Fundamental Research Funds for the Central
   University (2016JCTD109).
CR Bataller R, 2005, J CLIN INVEST, V115, P209, DOI 10.1172/JCI200524282
   Cao H, 2017, FRONT PHARMACOL, V8, DOI 10.3389/fphar.2017.00445
   Chen CYC, 2011, PLOS ONE, V6, DOI 10.1371/journal.pone.0015939
   Chen HB, 2017, EUR J PHARMACOL, V811, P222, DOI 10.1016/j.ejphar.2017.06.027
   Chuang CH, 2016, J NUTR BIOCHEM, V33, P45, DOI 10.1016/j.jnutbio.2016.03.011
   Dennis G, 2003, GENOME BIOL, V4, DOI 10.1186/gb-2003-4-9-r60
   Ellis EL, 2012, J HEPATOL, V56, P1171, DOI 10.1016/j.jhep.2011.09.024
   Federico A, 2017, MOLECULES, V22, DOI 10.3390/molecules22020191
   Friedman SL, 2015, DIGEST DIS, V33, P504, DOI 10.1159/000374098
   Hamosh A, 2005, NUCLEIC ACIDS RES, V33, pD514
   Hazra S, 2004, J BIOL CHEM, V279, P11392, DOI 10.1074/jbc.M310284200
   Hemmann S, 2007, J HEPATOL, V46, P955, DOI 10.1016/j.jhep.2007.02.003
   Hernandez-Gea V, 2011, ANNU REV PATHOL-MECH, V6, P425, DOI 10.1146/annurev-pathol-011110-130246
   Hong MJ, 2013, J PHARM PHARMACOL, V65, P142, DOI 10.1111/j.2042-7158.2012.01570.x
   Hua YL, 2014, J ETHNOPHARMACOL, V151, P1090, DOI 10.1016/j.jep.2013.12.011
   Jeong WI, 2011, HEPATOLOGY, V53, P1342, DOI 10.1002/hep.24190
   Kanehisa M, 2000, NUCLEIC ACIDS RES, V28, P27, DOI 10.1093/nar/28.1.27
   Kisseleva T, 2008, EXP BIOL MED, V233, P109, DOI 10.3181/0707-MR-190
   Lampiasi N, 2018, IMMUNOBIOLOGY, V223, P349, DOI 10.1016/j.imbio.2017.10.046
   Le MQ, 2015, BIOCHIMIE, V119, P52, DOI 10.1016/j.biochi.2015.10.006
   Lee M, 2017, INT J MOL SCI, V18, DOI 10.3390/ijms18112497
   Li HJ, 2016, J DIABETES INVEST, V7, P824, DOI 10.1111/jdi.12516
   Lin JG, 2008, LAB INVEST, V88, P529, DOI 10.1038/labinvest.2008.20
   Liu TT, 2015, SCI REP-UK, V5, DOI 10.1038/srep13982
   Liu XJ, 2006, LIVER INT, V26, P8, DOI 10.1111/j.1478-3231.2005.01192.x
   Lotersztajn S, 2005, ANNU REV PHARMACOL, V45, P605, DOI 10.1146/annurev.pharmtox.45.120403.095906
   Luedde T, 2011, NAT REV GASTRO HEPAT, V8, P108, DOI 10.1038/nrgastro.2010.213
   Ma R, 2017, BIOMED PHARMACOTHER, V88, P459, DOI 10.1016/j.biopha.2017.01.107
   Mahmoud AM, 2017, BIOMED PHARMACOTHER, V94, P280, DOI 10.1016/j.biopha.2017.07.101
   Park KS, 2016, J NAT MED-TOKYO, V70, P620, DOI 10.1007/s11418-016-0988-y
   Ru JL, 2014, J CHEMINFORMATICS, V6, DOI 10.1186/1758-2946-6-13
   Safran M, 2003, NUCLEIC ACIDS RES, V31, P142, DOI 10.1093/nar/gkg050
   Seki E, 2015, HEPATOLOGY, V61, P1066, DOI 10.1002/hep.27332
   Shimizu T, 2018, J NAT MED-TOKYO, V72, P181, DOI 10.1007/s11418-017-1129-y
   Son G, 2007, AM J PHYSIOL-GASTR L, V293, pG631, DOI 10.1152/ajpgi.00185.2007
   Sun H, 2010, EUR J PHARMACOL, V631, P53, DOI 10.1016/j.ejphar.2010.01.002
   Tang JL, 2008, LANCET, V372, P1938, DOI 10.1016/S0140-6736(08)61354-9
   Tao WY, 2013, J ETHNOPHARMACOL, V145, P1, DOI 10.1016/j.jep.2012.09.051
   Wang N, 2016, EVID-BASED COMPL ALT, V2016, DOI 10.1155/2016/8762345
   Wang YC, 2016, INT J MOL SCI, V17, DOI 10.3390/ijms17071036
   Wu JS, 2016, EUR J PHARMACOL, V780, P106, DOI 10.1016/j.ejphar.2016.03.037
   Xu TJ, 2015, BIOCHEM PHARMACOL, V93, P49, DOI 10.1016/j.bcp.2014.10.016
   Xu Xian-Chou, 2008, Zhongguo Zhong Xi Yi Jie He Za Zhi, V28, P91
   Xu X, 2012, INT J MOL SCI, V13, P6964, DOI 10.3390/ijms13066964
   Zhang YQ, 2015, SCI REP-UK, V5, DOI 10.1038/srep09463
   Zhang YQ, 2014, SCI REP-UK, V4, DOI 10.1038/srep04154
NR 46
TC 15
Z9 15
U1 1
U2 23
PU FRONTIERS MEDIA SA
PI LAUSANNE
PA AVENUE DU TRIBUNAL FEDERAL 34, LAUSANNE, CH-1015, SWITZERLAND
SN 1663-9812
J9 FRONT PHARMACOL
JI Front. Pharmacol.
PD MAR 5
PY 2018
VL 9
AR 187
DI 10.3389/fphar.2018.00187
PG 14
WC Pharmacology & Pharmacy
SC Pharmacology & Pharmacy
GA FY3BU
UT WOS:000426693000001
PM 29556199
OA DOAJ Gold, Green Published
DA 2021-07-01
ER

PT J
AU Pang, HQ
   Yue, SJ
   Tang, YP
   Chen, YY
   Tan, YJ
   Cao, YJ
   Shi, XQ
   Zhou, GS
   Kang, A
   Huang, SL
   Shi, YJ
   Sun, J
   Tang, ZS
   Duan, JA
AF Pang, Han-Qing
   Yue, Shi-Jun
   Tang, Yu-Ping
   Chen, Yan-Yan
   Tan, Ya-Jie
   Cao, Yu-Jie
   Shi, Xu-Qin
   Zhou, Gui-Sheng
   Kang, An
   Huang, Sheng-Liang
   Shi, Ya-Jun
   Sun, Jing
   Tang, Zhi-Shu
   Duan, Jin-Ao
TI Integrated Metabolomics and Network Pharmacology Approach to Explain
   Possible Action Mechanisms of Xin-Sheng-Hua Granule for Treating Anemia
SO FRONTIERS IN PHARMACOLOGY
LA English
DT Article
DE Xin-Sheng-Hua granule; anemia; metabolomics; network pharmacology;
   molecular mechanism
ID PERFORMANCE LIQUID-CHROMATOGRAPHY; MAJOR BIOACTIVE COMPONENTS; DANGGUI
   BUXUE DECOCTION; BLOOD-DEFICIENCY RATS; NITRIC-OXIDE SYNTHASE;
   MASS-SPECTROMETRY; CHUANXIONG-RHIZOMA; LC-MS/MS; IDENTIFICATION;
   STRATEGIES
AB As a well-known traditional Chinese medicine (TCM) prescription, Xin-Sheng-Hua Granule (XSHG) has been applied in China for more than 30 years to treat postpartum diseases, especially anemia. However, underlying therapeutic mechanisms of XSHG for anemia were still unclear. In this study, plasma metabolomics profiling with UHPLC-QTOF/MS and multivariate data method was firstly analyzed to discover the potential regulation mechanisms of XSHG on anemia rats induced by bleeding from the orbit. Afterward, the compound-target-pathway network of XSHG was constructed by the use of network pharmacology, thus anemia-relevant signaling pathways were dissected. Finally, the crucial targets in the shared pathways of metabolomics and network pharmacology were experimentally validated by ELISA and Western Blot analysis. The results showed that XSHG could exert excellent effects on anemia probably through regulating coenzyme A biosynthesis, sphingolipids metabolism and HIF-1 a pathways, which was reflected by the increased levels of EPOR, F2, COASY, as well as the reduced protein expression of HIF-1 a, SPHK1, and S1PR1. Our work successfully explained the polypharmcological mechanisms underlying the efficiency of XSHG on treating anemia, and meanwhile, it probed into the potential treatment strategies for anemia from TCM prescription.
C1 [Pang, Han-Qing; Tang, Yu-Ping; Chen, Yan-Yan; Shi, Ya-Jun; Sun, Jing; Tang, Zhi-Shu] Shaanxi Univ Chinese Med, Coll Pharm, Xianyang, Peoples R China.
   [Pang, Han-Qing; Tang, Yu-Ping; Chen, Yan-Yan; Shi, Ya-Jun; Sun, Jing; Tang, Zhi-Shu] Shaanxi Univ Chinese Med, Shaanxi Collaborat Innovat Ctr Chinese Med Resour, Xianyang, Peoples R China.
   [Pang, Han-Qing; Yue, Shi-Jun; Tang, Yu-Ping; Tan, Ya-Jie; Cao, Yu-Jie; Shi, Xu-Qin; Zhou, Gui-Sheng; Kang, An; Duan, Jin-Ao] Nanjing Univ Chinese Med, Jiangsu Collaborat Innovat Ctr Chinese Med Resour, Nanjing, Jiangsu, Peoples R China.
   [Pang, Han-Qing; Yue, Shi-Jun; Tang, Yu-Ping; Tan, Ya-Jie; Cao, Yu-Jie; Shi, Xu-Qin; Zhou, Gui-Sheng; Kang, An; Duan, Jin-Ao] Nanjing Univ Chinese Med, Natl & Local Collaborat Engn Ctr Chinese Med Reso, Jiangsu Key Lab High Technol Res TCM Formulae, Nanjing, Jiangsu, Peoples R China.
   [Huang, Sheng-Liang] Jiangsu Revolence Pharmaceut Co Ltd, Huaian, Peoples R China.
RP Tang, YP (corresponding author), Shaanxi Univ Chinese Med, Coll Pharm, Xianyang, Peoples R China.; Tang, YP (corresponding author), Shaanxi Univ Chinese Med, Shaanxi Collaborat Innovat Ctr Chinese Med Resour, Xianyang, Peoples R China.; Tang, YP (corresponding author), Nanjing Univ Chinese Med, Jiangsu Collaborat Innovat Ctr Chinese Med Resour, Nanjing, Jiangsu, Peoples R China.; Tang, YP (corresponding author), Nanjing Univ Chinese Med, Natl & Local Collaborat Engn Ctr Chinese Med Reso, Jiangsu Key Lab High Technol Res TCM Formulae, Nanjing, Jiangsu, Peoples R China.
EM 2051001@sntcm.edu.cn
RI Yue, Shi-Jun/ABH-6263-2020
OI Yue, Shi-Jun/0000-0003-2097-223X
FU National Natural Science Foundation of ChinaNational Natural Science
   Foundation of China (NSFC) [81773882, 81603258]; State Project of TCM
   standardization "standardization construction of Xin-Sheng-Hua granule"
   [ZYBZH-C-JS-34]; Open Project Program of Jiangsu Key Laboratory for High
   Technology Research of TCM Formulae; Jiangsu Collaborative Innovation
   Center of Chinese Medicinal Resources Industrialization [FJGJS-2015-11];
   333 Highlevel Talents Training Project funded by Jiangsu Province
   [BRA2016387]; Technology Innovation Venture fund by Nanjing University
   of Chinese Medicine [CX201503]; Priority Academic Program Development of
   Jiangsu Higher Education Institutions (PAPD)
FX This work was supported by National Natural Science Foundation of China
   (81773882 and 81603258), and State Project of TCM standardization
   "standardization construction of Xin-Sheng-Hua granule" (ZYBZH-C-JS-34).
   This work was also supported by the Open Project Program of Jiangsu Key
   Laboratory for High Technology Research of TCM Formulae and Jiangsu
   Collaborative Innovation Center of Chinese Medicinal Resources
   Industrialization (No. FJGJS-2015-11), 333 Highlevel Talents Training
   Project funded by Jiangsu Province (No. BRA2016387), Technology
   Innovation Venture fund by Nanjing University of Chinese Medicine
   (CX201503). This research was also financially supported by a project
   funded by the Priority Academic Program Development of Jiangsu Higher
   Education Institutions (PAPD). We are also pleased to thank Waters Ltd.
   for technical support.
CR Amabile G, 2015, NAT COMMUN, V6, DOI 10.1038/ncomms8091
   Balarajan Y, 2011, LANCET, V378, P2123, DOI 10.1016/S0140-6736(10)62304-5
   Bi CWC, 2012, PLANTA MED, V78, P122, DOI 10.1055/s-0031-1280356
   Cabas I, 2013, J IMMUNOL, V191, P4628, DOI 10.4049/jimmunol.1301613
   Cao CH, 2015, PLOS ONE, V10, DOI 10.1371/journal.pone.0143377
   Chen M, 2016, INT J MOL SCI, V17, DOI 10.3390/ijms17122079
   Ciborowski M, 2012, J PROTEOME RES, V11, P6231, DOI 10.1021/pr3008946
   Courant F, 2014, PROTEOMICS, V14, P2369, DOI 10.1002/pmic.201400255
   Cui DN, 2017, FRONT PHARMACOL, V8, DOI 10.3389/fphar.2017.00211
   Deeb RS, 2006, AM J PATHOL, V168, P349, DOI 10.2353/ajpath.2006.050090
   DiDonato JA, 2012, IMMUNOL REV, V246, P379, DOI 10.1111/j.1600-065X.2012.01099.x
   Duan Y, 2016, MOL CELL ENDOCRINOL, V434, P219, DOI 10.1016/j.mce.2016.07.006
   Egler J, 2017, CELL PHYSIOL BIOCHEM, V41, P2534, DOI 10.1159/000475977
   Froessler B, 2014, BMC PREGNANCY CHILDB, V14, DOI 10.1186/1471-2393-14-115
   Godzien J, 2011, J PROTEOME RES, V10, P837, DOI 10.1021/pr100993x
   Guo QY, 2016, J TRANSL MED, V14, DOI 10.1186/s12967-016-0921-x
   Haase VH, 2013, BLOOD REV, V27, P41, DOI 10.1016/j.blre.2012.12.003
   Harvald EB, 2015, APOPTOSIS, V20, P658, DOI 10.1007/s10495-015-1108-2
   Hoffmann T, 2014, ANAL CHEM, V86, P10780, DOI 10.1021/ac502805w
   Hu YY, 2016, BRAIN RES, V1649, P123, DOI 10.1016/j.brainres.2016.08.012
   Janssens K, 2015, ANN NY ACAD SCI, V1351, P52, DOI 10.1111/nyas.12821
   Keiser MJ, 2007, NAT BIOTECHNOL, V25, P197, DOI 10.1038/nbt1284
   Kell DB, 2014, DRUG DISCOV TODAY, V19, P171, DOI 10.1016/j.drudis.2013.07.014
   Knapp M, 2012, BASIC RES CARDIOL, V107, DOI 10.1007/s00395-012-0294-0
   Kuhn M, 2012, NUCLEIC ACIDS RES, V40, pD876, DOI 10.1093/nar/gkr1011
   Li BH, 2013, J PHARMACEUT BIOMED, V76, P192, DOI 10.1016/j.jpba.2012.12.029
   Li L, 2015, J CHROMATOGR A, V1381, P140, DOI 10.1016/j.chroma.2015.01.013
   Li S, 2014, EVID-BASED COMPL ALT, V2014, DOI 10.1155/2014/138460
   Li WX, 2014, J CHROMATOGR A, V1346, P49, DOI 10.1016/j.chroma.2014.04.042
   Li X, 2013, J ETHNOPHARMACOL, V145, P241, DOI 10.1016/j.jep.2012.10.059
   Lin CY, 2013, J INORG BIOCHEM, V128, P221, DOI 10.1016/j.jinorgbio.2013.07.026
   Liu HP, 2016, EVID-BASED COMPL ALT, V2016, DOI 10.1155/2016/2960372
   Liu XF, 2010, NUCLEIC ACIDS RES, V38, pW609, DOI 10.1093/nar/gkq300
   Maglione PJ, 2015, ANN NY ACAD SCI, V1356, P1, DOI 10.1111/nyas.12763
   Mancuso C, 2014, FOOD CHEM TOXICOL, V65, P185, DOI 10.1016/j.fct.2013.12.024
   Markova V, 2015, COCHRANE DB SYST REV, DOI 10.1002/14651858.CD010861.pub2
   Milman N, 2012, ANN HEMATOL, V91, P143, DOI 10.1007/s00277-011-1381-2
   Milman N, 2011, ANN HEMATOL, V90, P1247, DOI 10.1007/s00277-011-1279-z
   Mizrahi K, 2013, STEM CELLS, V31, P156, DOI 10.1002/stem.1259
   Mohanta TK, 2015, BMC GENOMICS, V16, DOI 10.1186/s12864-015-1244-7
   Mousa HA, 2014, COCHRANE DB SYST REV, DOI 10.1002/14651858.CD003249.pub3
   National Research Council (US) Institute for Laboratory Animal Research, 1996, GUIDE CARE USE LAB A
   Naz S, 2014, J CHROMATOGR A, V1353, P99, DOI 10.1016/j.chroma.2014.04.071
   Pacana T, 2015, PLOS ONE, V10, DOI 10.1371/journal.pone.0136822
   Pang HQ, 2017, J CHROMATOGR B, V1061, P372, DOI 10.1016/j.jchromb.2017.07.042
   Pang Han-Qing, 2016, Zhongguo Zhong Yao Za Zhi, V41, P4006, DOI 10.4268/cjcmm20162120
   Pang HQ, 2016, J SEP SCI, V39, P4096, DOI 10.1002/jssc.201600606
   Park S, 2015, MOL CELLS, V38, P587, DOI 10.14348/molcells.2015.0126
   Pietrocola F, 2015, CELL METAB, V21, P805, DOI 10.1016/j.cmet.2015.05.014
   Prosser GA, 2014, EMBO REP, V15, P657, DOI 10.15252/embr.201338283
   Rankin EB, 2012, CELL, V149, P63, DOI 10.1016/j.cell.2012.01.051
   Shi XQ, 2014, J ETHNOPHARMACOL, V153, P169, DOI 10.1016/j.jep.2014.02.004
   Shi XQ, 2014, J PHARMACEUT BIOMED, V88, P207, DOI 10.1016/j.jpba.2013.08.043
   Shu XH, 2015, CELL MOL LIFE SCI, V72, P4561, DOI 10.1007/s00018-015-2021-0
   Takayama T, 2015, ANAL CHIM ACTA, V898, P73, DOI 10.1016/j.aca.2015.10.010
   Testai FD, 2014, J NEUROCHEM, V131, P530, DOI 10.1111/jnc.12836
   Tomita H, 2013, MOL MICROBIOL, V90, P307, DOI 10.1111/mmi.12363
   Tuncalp O, 2013, INT J GYNECOL OBSTET, V123, P254, DOI 10.1016/j.ijgo.2013.06.024
   Wang P, 2010, J PHARMACEUT BIOMED, V53, P631, DOI 10.1016/j.jpba.2010.04.032
   Wang XJ, 2016, TRAC-TREND ANAL CHEM, V76, P86, DOI 10.1016/j.trac.2015.11.010
   Wang XJ, 2016, SCI REP-UK, V6, DOI 10.1038/srep18997
   Wang X, 2017, ONCOTARGET, V8, P55920, DOI 10.18632/oncotarget.18473
   Wei Y, 2013, J CHROMATOGR A, V1284, P53, DOI 10.1016/j.chroma.2013.01.103
   Wettersten HI, 2013, ORGANOGENESIS, V9, P11, DOI 10.4161/org.24322
   Xu W, 2015, ANAL CHEM, V87, P829, DOI 10.1021/ac503619q
   Yang YF, 2017, ACS CHEM BIOL, V12, P1363, DOI 10.1021/acschembio.6b00762
   Ye H, 2011, NUCLEIC ACIDS RES, V39, pD1055, DOI 10.1093/nar/gkq1165
   Yue SJ, 2017, FRONT PHARMACOL, V8, DOI 10.3389/fphar.2017.00694
   Yue SJ, 2017, SCI REP-UK, V7, DOI 10.1038/srep40318
   Zhang QY, 2016, J PHARMACEUT BIOMED, V120, P175, DOI 10.1016/j.jpba.2015.12.031
   Zhou JW, 2017, J IMMUNOL RES, V2017, DOI 10.1155/2017/9786972
   Zhu F, 2012, NUCLEIC ACIDS RES, V40, pD1128, DOI 10.1093/nar/gkr797
NR 72
TC 31
Z9 32
U1 4
U2 41
PU FRONTIERS MEDIA SA
PI LAUSANNE
PA AVENUE DU TRIBUNAL FEDERAL 34, LAUSANNE, CH-1015, SWITZERLAND
SN 1663-9812
J9 FRONT PHARMACOL
JI Front. Pharmacol.
PD MAR 2
PY 2018
VL 9
AR 165
DI 10.3389/fphar.2018.00165
PG 18
WC Pharmacology & Pharmacy
SC Pharmacology & Pharmacy
GA FY0UW
UT WOS:000426528900001
PM 29551975
OA DOAJ Gold, Green Published
DA 2021-07-01
ER

PT J
AU Chen, SJ
   Wei-Cai
   Li, ZH
AF Chen, Shao-Jun
   Wei-Cai
   Li, Zhao-Hui
TI Drug-target network of taxanes revealed by data mining
SO PAKISTAN JOURNAL OF PHARMACEUTICAL SCIENCES
LA English
DT Article
DE Data mining; Docetaxel; Network pharmacology; Paclitaxel; Taxanes
ID PROTEIN-CHEMICAL INTERACTIONS; GROWTH-FACTOR RECEPTOR; BIOLOGICAL
   NETWORKS; BREAST-CANCER; DISCOVERY; STITCH; PHARMACOLOGY; ACTIVATION;
   PACLITAXEL; DOCETAXEL
AB Taxanes, mainly group paclitaxel and docetaxel, are amongst the most promising anticancer agents that are widely used for a variety of tumor types. It is a great challenge to gain a quick overview of the molecular mechanisms of taxanes, owning to the massive amounts of data have been produced. Network pharmacology will be a powerful tool to uncover the drug-targets network of taxanes. In this study, drug-targets network of paclitaxel and docetaxel were constructed via STITCH by database mining, and its topological parameters and important nodes were analyzed. All will provide a systematic understanding for molecular mechanisms of pacltaxel and docetaxel in a quick and visual way.
C1 [Chen, Shao-Jun; Wei-Cai; Li, Zhao-Hui] Zhejiang Pharmaceut Coll, Dept Tradit Chinese Med, Ningbo, Zhejiang, Peoples R China.
RP Chen, SJ (corresponding author), Zhejiang Pharmaceut Coll, Dept Tradit Chinese Med, Ningbo, Zhejiang, Peoples R China.
EM chenshaojun@hotmail.com
FU Zhejiang Provincial Natural Science Foundation of ChinaNatural Science
   Foundation of Zhejiang Province [LY15H280009]; Zhejiang Pharmaceutical
   College [ZPCSR2015018]
FX This work was supported by Zhejiang Provincial Natural Science
   Foundation of China (LY15H280009) and Zhejiang Pharmaceutical College
   (ZPCSR2015018).
CR Anighoro A, 2014, J MED CHEM, V57, P7874, DOI 10.1021/jm5006463
   [Anonymous], 2018, PAK J PHARM SCI, V31, P485
   Assenov Y, 2008, BIOINFORMATICS, V24, P282, DOI 10.1093/bioinformatics/btm554
   Barabasi AL, 2004, NAT REV GENET, V5, P101, DOI 10.1038/nrg1272
   Bronckaers A, 2009, MED RES REV, V29, P903, DOI 10.1002/med.20159
   Chen XP, 2013, J CELL BIOCHEM, V114, P1145, DOI 10.1002/jcb.24457
   de Weger VA, 2014, ANTI-CANCER DRUG, V25, P488, DOI 10.1097/CAD.0000000000000093
   Doncheva NT, 2012, NAT PROTOC, V7, P670, DOI 10.1038/nprot.2012.004
   Fauzee NJS, 2011, ASIAN PAC J CANCER P, V12, P837
   Geney R, 2005, Med Chem, V1, P125
   Hopkins AL, 2008, NAT CHEM BIOL, V4, P682, DOI 10.1038/nchembio.118
   Hopkins AL, 2007, NAT BIOTECHNOL, V25, P1110, DOI 10.1038/nbt1007-1110
   Jorissen RN, 2003, EXP CELL RES, V284, P31, DOI 10.1016/S0014-4827(02)00098-8
   Kimura Y, 2007, CANCER SCI, V98, P1303, DOI 10.1111/j.1349-7006.2007.00538.x
   Kuhn M, 2008, NUCLEIC ACIDS RES, V36, pD684, DOI 10.1093/nar/gkm795
   Kuhn M, 2014, NUCLEIC ACIDS RES, V42, pD401, DOI 10.1093/nar/gkt1207
   Kuhn M, 2012, NUCLEIC ACIDS RES, V40, pD876, DOI 10.1093/nar/gkr1011
   Kuhn M, 2010, NUCLEIC ACIDS RES, V38, pD552, DOI 10.1093/nar/gkp937
   Lee S, 2009, EXPERT OPIN DRUG DIS, V4, P1177, DOI 10.1517/17460440903322234
   Mendelsohn J, 2001, ENDOCR-RELAT CANCER, V8, P3, DOI 10.1677/erc.0.0080003
   Pastrello C, 2013, PLOS COMPUT BIOL, V9, DOI 10.1371/journal.pcbi.1002833
   Patil A, 2010, INT J MOL SCI, V11, P1930, DOI 10.3390/ijms11041930
   Patterson PD, 2013, BMC HEALTH SERV RES, V13, DOI 10.1186/1472-6963-13-109
   Puglisi F, 2008, ANN ONCOL, V19, P1541, DOI 10.1093/annonc/mdn165
   Qiu LH, 2005, INT J ONCOL, V27, P1441
   Saito R, 2012, NAT METHODS, V9, P1069, DOI [10.1038/NMETH.2212, 10.1038/nmeth.2212]
   Shannon P, 2003, GENOME RES, V13, P2498, DOI 10.1101/gr.1239303
   Tang J, 2014, J CHEM INF MODEL, V54, P735, DOI 10.1021/ci400709d
   Tulsyan S, 2014, GENE, V543, P69, DOI 10.1016/j.gene.2014.04.004
   Wolf SJ, 2011, PHARMACOGENOMICS J, V11, P315, DOI 10.1038/tpj.2011.16
   Yang YL, 2009, DRUG DISCOV TODAY, V14, P147, DOI 10.1016/j.drudis.2008.12.005
   Yared JA, 2012, DRUG DES DEV THER, V6, P371, DOI 10.2147/DDDT.S28997
   Yildirim MA, 2007, NAT BIOTECHNOL, V25, P1119, DOI 10.1038/nbt1338
   Zhao MZ, 2014, CURR PHARM DESIGN, V20, P5202, DOI 10.2174/1381612820666140306104823
NR 34
TC 0
Z9 1
U1 0
U2 10
PU UNIV KARACHI
PI KARACHI
PA UNIV CAMPUS, FAC PHARMACY, KARACHI, 75270, PAKISTAN
SN 1011-601X
J9 PAK J PHARM SCI
JI Pak. J. Pharm. Sci.
PD MAR
PY 2018
VL 31
IS 2
BP 485
EP 489
PG 5
WC Pharmacology & Pharmacy
SC Pharmacology & Pharmacy
GA GA3KU
UT WOS:000428228300019
PM 29618439
DA 2021-07-01
ER

PT J
AU Liu, ZH
   Du, JW
   Yan, X
   Zhong, JL
   Cui, L
   Lin, JY
   Zeng, LZ
   Ding, P
   Chen, P
   Zhou, XX
   Zhou, HH
   Gu, Q
   Xu, J
AF Liu, Zhihong
   Du, Jiewen
   Yan, Xin
   Zhong, Jiali
   Cui, Lu
   Lin, Jinyuan
   Zeng, Lizhu
   Ding, Peng
   Chen, Pin
   Zhou, Xinxin
   Zhou, Huihao
   Gu, Qiong
   Xu, Jun
TI TCMAnalyzer: A Chemo- and Bioinformatics Web Service for Analyzing
   Traditional Chinese Medicine
SO JOURNAL OF CHEMICAL INFORMATION AND MODELING
LA English
DT Article
ID NETWORK PHARMACOLOGY; DRUG DISCOVERY; RESOURCE; POLYPHARMACOLOGY;
   DATABASE; TARGET
AB Traditional Chinese medicine (TCM) has been widely used and proven effective in long term clinical practice. However, the molecular mechanism of action for many TCMs remains unclear due to the complexity of many ingredients and their interactions with biological receptors. This is one of the major roadblocks in TCM modernization. In order to solve this problem, we have developed TCMAnalyzer, which is a free web-based toolkit allowing a user to (1) identify the potential compounds that are responsible for the bioactivities for a TCM herb through scaffold-activity relation searches using structural search techniques, (2) investigate the molecular mechanism of action for a TCM herb at the systemic level, and (3) explore the potentially targeted bioactive herbs. The toolkit can result in TCM networks that demonstrate the relations among natural product molecules (small molecular ligands), putative protein targets, pathways, and diseases. These networks are graphically depicted to reveal the mechanism of actions for a TCM herb or to identify new molecular scaffolds for new chemotherapies. TCMAnalyzer is freely available at http://www.rcdd.org.cn/tcmanalyzer.
C1 [Liu, Zhihong; Du, Jiewen; Yan, Xin; Cui, Lu; Lin, Jinyuan; Zeng, Lizhu; Ding, Peng; Zhou, Huihao; Gu, Qiong; Xu, Jun] Sun Yat Sen Univ, Sch Pharmaceut Sci, Res Ctr Drug Discovery, 132 East Circle Univ City, Guangzhou 510006, Guangdong, Peoples R China.
   [Zhong, Jiali; Zhou, Xinxin] Guangzhou Univ Chinese Med, Sch Chinese Mat Med, Guangzhou 510006, Guangdong, Peoples R China.
   [Chen, Pin] Sun Yat Sen Univ, Natl Supercomp Ctr Guangzhou, Guangzhou 510006, Guangdong, Peoples R China.
RP Gu, Q; Xu, J (corresponding author), Sun Yat Sen Univ, Sch Pharmaceut Sci, Res Ctr Drug Discovery, 132 East Circle Univ City, Guangzhou 510006, Guangdong, Peoples R China.
EM guqiong@mail.sysu.edu.cn; junxu@biochemomes.com
RI ZHOU, HUIHAO/L-6133-2016; gu, qiong/N-1653-2017
OI ZHOU, HUIHAO/0000-0002-9675-5007; Liu, Zhihong/0000-0001-8370-2419;
   Chen, Pin/0000-0001-8746-9917; Gu, Qiong/0000-0001-6011-3697
FU National Science Foundation of ChinaNational Natural Science Foundation
   of China (NSFC) [81473138, 81573310, 81703416]; Guangdong Province
   Science and Technology Planning Project [2016A020217002]; Guangdong
   Province Frontier and Key Technology Innovation Program
   [201513010109004]; Guangdong National Science Foundation
   [2016A030310228]; Special Program for Applied Research on Super
   Computation of the NSFC-Guangdong Joint Fund [U1501501]
FX This work was supported by the National Science Foundation of China
   (81473138, 81573310, 81703416), Guangdong Province Science and
   Technology Planning Project (2016A020217002), Guangdong Province
   Frontier and Key Technology Innovation Program (201513010109004),
   Guangdong National Science Foundation (2016A030310228), and Special
   Program for Applied Research on Super Computation of the NSFC-Guangdong
   Joint Fund (the second phase) under Grant No. U1501501.
CR Cui L, 2015, J CHEM INF MODEL, V55, P2455, DOI 10.1021/acs.jcim.5b00449
   Ehrman TM, 2007, J CHEM INF MODEL, V47, P2316, DOI 10.1021/ci700155t
   Fauzi FM, 2013, J CHEM INF MODEL, V53, P661, DOI 10.1021/ci3005513
   Fu XJ, 2017, J CHEM INF MODEL, V57, P468, DOI 10.1021/acs.jcim.6b00725
   Gaulton A, 2012, NUCLEIC ACIDS RES, V40, pD1100, DOI 10.1093/nar/gkr777
   Gu JY, 2013, J CHEMINFORMATICS, V5, DOI 10.1186/1758-2946-5-51
   Hao DC, 2014, DRUG DEVELOP RES, V75, P299, DOI 10.1002/ddr.21214
   Hofherr SE, 2011, PLOS ONE, V6, DOI 10.1371/journal.pone.0017076
   Hopkins AL, 2008, NAT CHEM BIOL, V4, P682, DOI 10.1038/nchembio.118
   Huang DW, 2009, NAT PROTOC, V4, P44, DOI 10.1038/nprot.2008.211
   Huang DW, 2009, NUCLEIC ACIDS RES, V37, P1, DOI 10.1093/nar/gkn923
   Kanehisa M, 2017, NUCLEIC ACIDS RES, V45, pD353, DOI 10.1093/nar/gkw1092
   Li S, 2015, SCIENCE, V350, pS72
   Li S, 2013, CHIN J NAT MEDICINES, V11, P110, DOI [10.3724/SP.J.1009.2013.00110, 10.1016/S1875-5364(13)60037-0]
   Li S, 2011, BMC SYST BIOL, V5, DOI 10.1186/1752-0509-5-S1-S10
   Li XX, 2012, PLOS ONE, V7, DOI 10.1371/journal.pone.0043918
   Liu H, 2013, J ETHNOPHARMACOL, V146, P773, DOI 10.1016/j.jep.2013.02.004
   Liu ZH, 2016, BIOINFORMATICS, V32, P1752, DOI 10.1093/bioinformatics/btw055
   Liu ZY, 2016, SCI REP-UK, V6, DOI 10.1038/srep21146
   Ntie-Kang F, 2017, J NAT PROD, V80, P2067, DOI 10.1021/acs.jnatprod.7b00283
   Ru JL, 2014, J CHEMINFORMATICS, V6, DOI 10.1186/1758-2946-6-13
   Tian S, 2013, J CHEM INF MODEL, V53, P1787, DOI 10.1021/ci400146u
   Todsen WL, 2014, J CHEM INF MODEL, V54, P2391, DOI 10.1021/ci500438j
   Wang Q, 2017, J SEP SCI, V40, P2688, DOI 10.1002/jssc.201700208
   Wang W, 2015, ACTA PHARMACOL SIN, V36, P676, DOI 10.1038/aps.2015.24
   Xu J, 1996, J CHEM INF COMP SCI, V36, P25, DOI 10.1021/ci950061u
   Xue RC, 2013, NUCLEIC ACIDS RES, V41, pD1089, DOI 10.1093/nar/gks1100
   Yan X, 2013, J CHEM INF MODEL, V53, P1967, DOI 10.1021/ci300601q
   Yang H, 2016, NUCLEIC ACIDS RES, V44, pD1069, DOI 10.1093/nar/gkv1230
NR 29
TC 9
Z9 10
U1 0
U2 31
PU AMER CHEMICAL SOC
PI WASHINGTON
PA 1155 16TH ST, NW, WASHINGTON, DC 20036 USA
SN 1549-9596
EI 1549-960X
J9 J CHEM INF MODEL
JI J. Chem Inf. Model.
PD MAR
PY 2018
VL 58
IS 3
BP 550
EP 555
DI 10.1021/acs.jcim.7b00549
PG 6
WC Chemistry, Medicinal; Chemistry, Multidisciplinary; Computer Science,
   Information Systems; Computer Science, Interdisciplinary Applications
SC Pharmacology & Pharmacy; Chemistry; Computer Science
GA GA8SO
UT WOS:000428610200002
PM 29420025
DA 2021-07-01
ER

PT J
AU de Anda-Jauregui, G
   Guo, K
   McGregor, BA
   Hur, J
AF de Anda-Jauregui, Guillermo
   Guo, Kai
   McGregor, Brett A.
   Hur, Junguk
TI Exploration of the Anti-Inflammatory Drug Space Through Network
   Pharmacology: Applications for Drug Repurposing
SO FRONTIERS IN PHYSIOLOGY
LA English
DT Article
DE anti-inflammatory drugs; network pharmacology; adverse drug reactions;
   pathways; systems pharmacology; drug repurposing
ID OLD DRUGS; DISCOVERY; INFLAMMATION; KNOWLEDGE; TARGET
AB The quintessential biological response to disease is inflammation. It is a driver and an important element in a wide range of pathological states. Pharmacological management of inflammation is therefore central in the clinical setting. Anti-inflammatory drugs modulate specific molecules involved in the inflammatory response; these drugs are traditionally classified as steroidal and non-steroidal drugs. However, the effects of these drugs are rarely limited to their canonical targets, affecting other molecules and altering biological functions with system-wide effects that can lead to the emergence of secondary therapeutic applications or adverse drug reactions (ADRs). In this study, relationships among anti-inflammatory drugs, functional pathways, and ADRs were explored through network models. We integrated structural drug information, experimental anti-inflammatory drug perturbation gene expression profiles obtained from the Connectivity Map and Library of Integrated Network-Based Cellular Signatures, functional pathways in the Kyoto Encyclopedia of Genes and Genomes (KEGG) and Reactome databases, as well as adverse reaction information from the U.S. Food and Drug Administration (FDA) Adverse Event Reporting System (FAERS). The network models comprise nodes representing anti-inflammatory drugs, functional pathways, and adverse effects. We identified structural and gene perturbation similarities linking anti-inflammatory drugs. Functional pathways were connected to drugs by implementing Gene Set Enrichment Analysis (GSEA). Drugs and adverse effects were connected based on the proportional reporting ratio (PRR) of an adverse effect in response to a given drug. Through these network models, relationships among anti-inflammatory drugs, their functional effects at the pathway level, and their adverse effects were explored. These networks comprise 70 different anti-inflammatory drugs, 462 functional pathways, and 1,175 ADRs. Network-based properties, such as degree, clustering coefficient, and node strength, were used to identify new therapeutic applications within and beyond the anti-inflammatory context, as well as ADR risk for these drugs, helping to select better repurposing candidates. Based on these parameters, we identified naproxen, meloxicam, etodolac, tenoxicam, flufenamic acid, fenoprofen, and nabumetone as candidates for drug repurposing with lower ADR risk. This network-based analysis pipeline provides a novel way to explore the effects of drugs in a therapeutic space.
C1 [de Anda-Jauregui, Guillermo; Guo, Kai; McGregor, Brett A.; Hur, Junguk] Univ North Dakota, Sch Med & Hlth Sci, Dept Biomed Sci, Grand Forks, ND 58201 USA.
RP Hur, J (corresponding author), Univ North Dakota, Sch Med & Hlth Sci, Dept Biomed Sci, Grand Forks, ND 58201 USA.
EM junguk.hur@med.und.edu
RI Hur, Junguk/J-6229-2019
OI Hur, Junguk/0000-0002-0736-2149
FU University of North Dakota Post-Doctoral Pilot Grant [21230]
FX KG was partially supported by the University of North Dakota
   Post-Doctoral Pilot Grant (#21230).
CR Agambar L., 1990, PHYSIOTHERAPY, V76, P198, DOI [10.1016/S0031-9406(10)62174-8, DOI 10.1016/S0031-9406(10)62174-8]
   Ahmed I, 2010, BIOMETRICS, V66, P301, DOI 10.1111/j.1541-0420.2009.01262.x
   Albert R, 2002, REV MOD PHYS, V74, P47, DOI 10.1103/RevModPhys.74.47
   Barabasi AL, 2004, NAT REV GENET, V5, P101, DOI 10.1038/nrg1272
   Barabasi AL, 2011, NAT REV GENET, V12, P56, DOI 10.1038/nrg2918
   Barnes PJ, 2006, BRIT J PHARMACOL, V148, P245, DOI 10.1038/sj.bjp.0706736
   Barrat A, 2004, P NATL ACAD SCI USA, V101, P3747, DOI 10.1073/pnas.0400087101
   Bozimowski Gregory, 2015, AANA J, V83, P425
   Cao Y, 2008, BIOINFORMATICS, V24, P1733, DOI 10.1093/bioinformatics/btn307
   Chartier M, 2017, BMC PHARMACOL TOXICO, V18, DOI 10.1186/s40360-017-0128-7
   Chen X, 2002, J CHEM INF COMP SCI, V42, P1407, DOI 10.1021/ci025531g
   Cotran R., 2015, ROBBINS COTRAN PATHO
   Csardi G., 2006, INTERJOURNAL COMPLEX, P1695, DOI DOI 10.3724/SP.J.1087.2009.02191
   de Anda-Jauregui G, 2015, COMPUT BIOL CHEM, V59, P42, DOI 10.1016/j.compbiolchem.2015.07.004
   Dinarello CA, 2010, CELL, V140, P935, DOI 10.1016/j.cell.2010.02.043
   Duan QN, 2014, NUCLEIC ACIDS RES, V42, pW449, DOI 10.1093/nar/gku476
   Ekins S, 2011, DRUG DISCOV TODAY, V16, P298, DOI 10.1016/j.drudis.2011.02.016
   Evans SJW, 2001, PHARMACOEPIDEM DR S, V10, P483, DOI 10.1002/pds.677
   Fabregat A, 2016, NUCLEIC ACIDS RES, V44, pD481, DOI 10.1093/nar/gkv1351
   FDA, 2014, FDA ADV EV REP SYST
   Ferrero-Miliani L, 2007, CLIN EXP IMMUNOL, V147, P227, DOI 10.1111/j.1365-2249.2006.03261.x
   Guillaume JL, 2006, PHYSICA A, V371, P795, DOI 10.1016/j.physa.2006.04.047
   Haeggstrom JZ, 2010, BIOCHEM BIOPH RES CO, V396, P135, DOI 10.1016/j.bbrc.2010.03.140
   Hagberg A. A., 2008, 7 PYTH SCI C SCIPY20, V2008, P11
   Harrold JM, 2013, CLIN PHARMACOL THER, V94, P651, DOI 10.1038/clpt.2013.176
   Hopkins AL, 2008, NAT CHEM BIOL, V4, P682, DOI 10.1038/nchembio.118
   Hur J, 2014, CPT-PHARMACOMET SYST, V3, DOI 10.1038/psp.2014.11
   Iorio F, 2010, P NATL ACAD SCI USA, V107, P14621, DOI 10.1073/pnas.1000138107
   Kanehisa M, 2014, NUCLEIC ACIDS RES, V42, pD199, DOI 10.1093/nar/gkt1076
   Kibble M, 2016, DRUG DISCOV TODAY, V21, P1063, DOI 10.1016/j.drudis.2016.03.001
   Kim MS, 2014, CANCER PREV RES, V7, P236, DOI 10.1158/1940-6207.CAPR-13-0288
   Kim S, 2016, NUCLEIC ACIDS RES, V44, pD1202, DOI 10.1093/nar/gkv951
   Latapy M., 2006, ARXIVCONDMAT0611631
   Lo YC, 2015, PLOS COMPUT BIOL, V11, DOI 10.1371/journal.pcbi.1004153
   Maitra A, 2016, BRIT MED BULL, V118, P145, DOI 10.1093/bmb/ldw019
   Montero-Melendez T, 2017, CELL MOL LIFE SCI, V74, P1335, DOI 10.1007/s00018-016-2419-3
   Nishimura Darryl, 2001, BIOTECH SOFTWARE INT, V2, P117, DOI [10.1089/152791601750294344, DOI 10.1089/152791601750294344]
   Nugent T, 2016, PEERJ COMPUT SCI, DOI 10.7717/peerj-cs.46
   Palayoor ST, 2012, J CARDIOVASC PHARM, V59, P487, DOI 10.1097/FJC.0b013e31824ba6b5
   Preethi B, 2016, BIODRUGS, V30, P593, DOI 10.1007/s40259-016-0200-7
   Rudmann DG, 2013, TOXICOL PATHOL, V41, P310, DOI 10.1177/0192623312464311
   Sergushichev A.A., 2016, BIORXIV, DOI 10.1101/060012
   Shameer K, 2017, BRIEF BIOINFORM, V18, P105, DOI 10.1093/bib/bbv118
   Strittmatter SM, 2014, NAT MED, V20, P590, DOI 10.1038/nm.3595
   Subramanian A, 2005, P NATL ACAD SCI USA, V102, P15545, DOI 10.1073/pnas.0506580102
   Vodovotz Y, 2010, IMMUNOPHARM IMMUNOT, V32, P181, DOI 10.3109/08923970903369867
   Vodovotz Y, 2008, PLOS COMPUT BIOL, V4, DOI 10.1371/journal.pcbi.1000014
   Wishart DS, 2008, NUCLEIC ACIDS RES, V36, pD901, DOI 10.1093/nar/gkm958
   Yang JH, 2014, J CHEM INF MODEL, V54, P2562, DOI 10.1021/ci500340n
   Zhang XZ, 2015, BRAIN RES BULL, V110, P26, DOI 10.1016/j.brainresbull.2014.11.003
   Zhao SW, 2010, PLOS ONE, V5, DOI 10.1371/journal.pone.0011764
NR 51
TC 9
Z9 9
U1 0
U2 6
PU FRONTIERS MEDIA SA
PI LAUSANNE
PA AVENUE DU TRIBUNAL FEDERAL 34, LAUSANNE, CH-1015, SWITZERLAND
SN 1664-042X
J9 FRONT PHYSIOL
JI Front. Physiol.
PD MAR 1
PY 2018
VL 9
AR 151
DI 10.3389/fphys.2018.00151
PG 12
WC Physiology
SC Physiology
GA FX9CJ
UT WOS:000426392700001
PM 29545755
OA DOAJ Gold, Green Published
DA 2021-07-01
ER

PT J
AU Isgut, M
   Rao, M
   Yang, CH
   Subrahmanyam, V
   Rida, PCG
   Aneja, R
AF Isgut, Monica
   Rao, Mukkavilli
   Yang, Chunhua
   Subrahmanyam, Vangala
   Rida, Padmashree C. G.
   Aneja, Ritu
TI Application of Combination High-Throughput Phenotypic Screening and
   Target Identification Methods for the Discovery of Natural Product-Based
   Combination Drugs
SO MEDICINAL RESEARCH REVIEWS
LA English
DT Review
DE network pharmacology; reverse pharmacokinetics; combination drugs;
   multicomponent drugs; chemical proteomics; phenotypic screening
ID GARLIC ALLIUM-SATIVUM; GINGER PHYTOCHEMICALS; GREEN TEA; CANCER;
   SYNERGY; PHARMACOKINETICS; CHEMOTHERAPY; POLYPHENOLS; MECHANISMS;
   RESISTANCE
AB Modern drug discovery efforts have hadmediocre success rates with increasing developmental costs, and this has encouraged pharmaceutical scientists to seek innovative approaches. Recently with the rise of the fields of systems biology and metabolomics, network pharmacology (NP) has begun to emerge as a new paradigm in drug discovery, with a focus on multiple targets and drug combinations for treating disease. Studies on the benefits of drug combinations lay the groundwork for a renewed focus on natural products in drug discovery. Natural products consist of a multitude of constituents that can act on a variety of targets in the body to induce pharmacodynamic responses that may together culminate in an additive or synergistic therapeutic effect. Although natural products cannot be patented, they can be used as starting points in the discovery of potent combination therapeutics. The optimal mix of bioactive ingredients in natural products can be determined via phenotypic screening. The targets and molecular mechanisms of action of these active ingredients can then be determined using chemical proteomics, and by implementing a reverse pharmacokinetics approach. This review article provides evidence supporting the potential benefits of natural product-based combination drugs, and summarizes drug discovery methods that can be applied to this class of drugs. (C) 2017 Wiley Periodicals, Inc.
C1 [Isgut, Monica; Rao, Mukkavilli; Yang, Chunhua; Rida, Padmashree C. G.; Aneja, Ritu] Georgia State Univ, Dept Biol, POB 4010, Atlanta, GA 30303 USA.
   [Subrahmanyam, Vangala] Incan Solut Private Ltd, Halifax, NS, Canada.
   [Rida, Padmashree C. G.] Novazoi Theranost, Rolling Hills Estates, CA 90274 USA.
RP Aneja, R (corresponding author), Georgia State Univ, Dept Biol, POB 4010, Atlanta, GA 30303 USA.
EM raneja@gsu.edu
CR Ahmad N, 1997, JNCI-J NATL CANCER I, V89, P1881, DOI 10.1093/jnci/89.24.1881
   Baliga MS, 2011, CRIT REV FOOD SCI, V51, P499, DOI 10.1080/10408391003698669
   Balunas MJ, 2005, LIFE SCI, V78, P431, DOI 10.1016/j.lfs.2005.09.012
   Bhatia SN, 2014, NAT BIOTECHNOL, V32, P760, DOI 10.1038/nbt.2989
   Bode A. M., 2011, HERBAL MED BIOMOLECU, P131, DOI DOI 10.1201/B10787
   Borisy AA, 2003, P NATL ACAD SCI USA, V100, P7977, DOI 10.1073/pnas.1337088100
   Brahmbhatt M, 2013, NUTR CANCER, V65, P263, DOI 10.1080/01635581.2013.749925
   Esch EW, 2015, NAT REV DRUG DISCOV, V14, P248, DOI 10.1038/nrd4539
   Fabricant DS, 2001, ENVIRON HEALTH PERSP, V109, P69, DOI 10.2307/3434847
   Fujiki H, 2015, J CANCER RES CLIN, V141, P1511, DOI 10.1007/s00432-014-1899-5
   Gundala SR, 2014, CARCINOGENESIS, V35, P1320, DOI 10.1093/carcin/bgu011
   Hao HP, 2014, TRENDS PHARMACOL SCI, V35, P168, DOI 10.1016/j.tips.2014.02.001
   Harvey AL, 2008, DRUG DISCOV TODAY, V13, P894, DOI 10.1016/j.drudis.2008.07.004
   Holohan C, 2013, NAT REV CANCER, V13, P714, DOI 10.1038/nrc3599
   Hopkins AL, 2008, NAT CHEM BIOL, V4, P682, DOI 10.1038/nchembio.118
   Hopkins AL, 2007, NAT BIOTECHNOL, V25, P1110, DOI 10.1038/nbt1007-1110
   Ji HF, 2009, EMBO REP, V10, P194, DOI 10.1038/embor.2009.12
   Jin J, 2013, FITOTERAPIA, V90, P1, DOI 10.1016/j.fitote.2013.06.013
   Kamb A, 2007, NAT REV DRUG DISCOV, V6, P115, DOI 10.1038/nrd2155
   Keith CT, 2005, NAT REV DRUG DISCOV, V4, P71, DOI 10.1038/nrd1609
   Koehn FE, 2005, NAT REV DRUG DISCOV, V4, P206, DOI 10.1038/nrd1657
   Kong DX, 2009, DRUG DISCOV TODAY, V14, P115, DOI 10.1016/j.drudis.2008.07.002
   Kotz J., 2012, SCIBX, V5, P380
   Lan K, 2013, EVID-BASED COMPL ALT, V2013, DOI 10.1155/2013/819147
   Lesgards JF, 2014, PHYTOTHER RES, V28, P1423, DOI 10.1002/ptr.5165
   Li B, 2014, INT J MOL SCI, V15, P11245, DOI 10.3390/ijms150711245
   Li JWH, 2009, SCIENCE, V325, P161, DOI 10.1126/science.1168243
   Li XJ, 2008, TRENDS PHARMACOL SCI, V29, P331, DOI 10.1016/j.tips.2008.04.002
   Liu RH, 2003, AM J CLIN NUTR, V78, p517S, DOI 10.1093/ajcn/78.3.517S
   Liu ZH, 2015, PHYTOMEDICINE, V22, P573, DOI 10.1016/j.phymed.2015.03.011
   Liu ZQ, 2007, EXPERT OPIN DRUG MET, V3, P389, DOI 10.1517/17425255.3.3.389
   Manach C, 2004, AM J CLIN NUTR, V79, P727, DOI 10.1093/ajcn/79.5.727
   Mann J, 2002, NAT REV CANCER, V2, P143, DOI 10.1038/nrc723
   Newman DJ, 2012, J NAT PROD, V75, P311, DOI 10.1021/np200906s
   Oommen S, 2004, EUR J PHARMACOL, V485, P97, DOI 10.1016/j.ejphar.2003.11.059
   Perestrelo AR, 2015, SENSORS-BASEL, V15, P31142, DOI 10.3390/s151229848
   Quan Y, 2015, INT J MOL SCI, V16, P510, DOI 10.3390/ijms16010510
   Sarkar FH, 2002, CANCER METAST REV, V21, P265, DOI 10.1023/A:1021210910821
   Saxena R, 2016, MOL NUTR FOOD RES, V60, P1364, DOI 10.1002/mnfr.201500955
   Scannell JW, 2012, NAT REV DRUG DISCOV, V11, P191, DOI 10.1038/nrd3681
   Szakacs G, 2006, NAT REV DRUG DISCOV, V5, P219, DOI 10.1038/nrd1984
   Thomson M, 2003, CURR CANCER DRUG TAR, V3, P67, DOI 10.2174/1568009033333736
   Wang JG, 2016, PHARMACOL THERAPEUT, V162, P10, DOI 10.1016/j.pharmthera.2016.01.010
   Wang JG, 2015, SCI REP-UK, V5, DOI 10.1038/srep07896
   WARGOVICH MJ, 1987, CARCINOGENESIS, V8, P487, DOI 10.1093/carcin/8.3.487
   Wong AYT, 2014, CHIN MED-UK, V9, DOI 10.1186/1749-8546-9-17
   Yang Y, 2014, FITOTERAPIA, V92, P133, DOI 10.1016/j.fitote.2013.10.010
   Yardley DA, 2013, INT J BREAST CANCER, V2013, DOI 10.1155/2013/137414
   Zaveri NT, 2006, LIFE SCI, V78, P2073, DOI 10.1016/j.lfs.2005.12.006
   Zhang GB, 2013, EVID BASED COMPLEMEN, V2013
   Zheng W, 2013, DRUG DISCOV TODAY, V18, P1067, DOI 10.1016/j.drudis.2013.07.001
   Zick SM, 2008, CANCER EPIDEM BIOMAR, V17, P1930, DOI 10.1158/1055-9965.EPI-07-2934
NR 52
TC 15
Z9 15
U1 3
U2 63
PU WILEY
PI HOBOKEN
PA 111 RIVER ST, HOBOKEN 07030-5774, NJ USA
SN 0198-6325
EI 1098-1128
J9 MED RES REV
JI Med. Res. Rev.
PD MAR
PY 2018
VL 38
IS 2
BP 504
EP 524
DI 10.1002/med.21444
PG 21
WC Chemistry, Medicinal; Pharmacology & Pharmacy
SC Pharmacology & Pharmacy
GA FW1AK
UT WOS:000425027400003
PM 28510271
DA 2021-07-01
ER

PT J
AU Dawood, M
   Hamdoun, S
   Efferth, T
AF Dawood, Mona
   Hamdoun, Sami
   Efferth, Thomas
TI Multifactorial Modes of Action of Arsenic Trioxide in Cancer Cells as
   Analyzed by Classical and Network Pharmacology
SO FRONTIERS IN PHARMACOLOGY
LA English
DT Article
DE trioxide; drug resistance; pharmacogenomics; AP-1; NF-kappa B
ID NF-KAPPA-B; ACUTE PROMYELOCYTIC LEUKEMIA; MULTIPLE-MYELOMA CELLS;
   MOLECULAR INTERACTION MAPS; GENE-EXPRESSION PROFILES; GROWTH-FACTOR
   RECEPTOR; TRANS-RETINOIC ACID; COMPARE ANALYSIS; DRUG-RESISTANCE;
   DOWN-REGULATION
AB Arsenic trioxide is a traditional remedy in Chinese Medicine since ages. Nowadays, it is clinically used to treat acute promyelocytic leukemia (APL) by targeting PML/RARA. However, the drug's activity is broader and the mechanisms of action in other tumor types remain unclear. In this study, we investigated molecular modes of action by classical and network pharmacological approaches. CEM/ADR5000 resistance leukemic cells were similar sensitive to As2O3 as their wild-type counterpart CCRF-CEM (resistance ratio: 1.88). Drug-resistant U87.MG Delta EGFR glioblastoma cells harboring mutated epidermal growth factor receptor were even more sensitive (collateral sensitive) than wild-type U87. MG cells (resistance ratio: 0.33). HCT-116 colon carcinoma p53(-/-) knockout cells were 7.16-fold resistant toward As2O3 compared to wild-type cells. Forty genes determining cellular responsiveness to As2O3 were identified by microarray and COMPARE analyses in 58 cell lines of the NCI panel. Hierarchical cluster analysis-based heat mapping revealed significant differences between As2O3 sensitive cell lines and resistant cell lines with p-value: 1.86 x 10(-5). The genes were subjected to Galaxy Cistrome gene promoter transcription factor analysis to predict the binding of transcription factors. We have exemplarily chosen NF-kappa B and AP-1, and indeed As2O3 dose-dependently inhibited the promoter activity of these two transcription factors in reporter cell lines. Furthermore, the genes identified here and those published in the literature were assembled and subjected to Ingenuity Pathway Analysis for comprehensive network pharmacological approaches that included all known factors of resistance of tumor cells to As2O3. In addition to pathways related to the anticancer effects of As2O3, several neurological pathways were identified. As arsenic is well-known to exert neurotoxicity, these pathways might account for neurological side effects. In conclusion, the activity of As2O3 is not restricted to acute promyelocytic leukemia. In addition to PML/RARA, numerous other genes belonging to diverse functional classes may also contribute to its cytotoxicity. Network pharmacology is suited to unravel the multifactorial modes of action of As2O3.
C1 [Dawood, Mona; Hamdoun, Sami; Efferth, Thomas] Johannes Gutenberg Univ Mainz, Inst Pharm & Biochem, Dept Pharmaceut Biol, Mainz, Germany.
RP Efferth, T (corresponding author), Johannes Gutenberg Univ Mainz, Inst Pharm & Biochem, Dept Pharmaceut Biol, Mainz, Germany.
EM efferth@uni-mainz.de
OI Efferth, Thomas/0000-0002-3096-3292
FU Ministry of Higher Education and Scientific ResearchMinistry of Higher
   Education & Scientific Research (MHESR); Al-Neelain University,
   Khartoum, Sudan
FX We are thankful to the Ph.D. stipend provided to MD by the Ministry of
   Higher Education and Scientific Research as well as the Al-Neelain
   University, Khartoum, Sudan.
CR ALVAREZ M, 1995, J CLIN INVEST, V95, P2205, DOI 10.1172/JCI117910
   Amigo-Jimenez I, 2015, ONCOTARGET, V6, P44832, DOI 10.18632/oncotarget.6265
   Amundson SA, 2008, CANCER RES, V68, P415, DOI 10.1158/0008-5472.CAN-07-2120
   Anderson KC, 2002, CANCER J, V8, P12, DOI 10.1097/00130404-200201000-00003
   ANGEL P, 1991, BIOCHIM BIOPHYS ACTA, V1072, P129, DOI 10.1016/0304-419X(91)90011-9
   Baselga J, 2002, ONCOLOGIST, V7, P2
   Baud V, 2009, NAT REV DRUG DISCOV, V8, P33, DOI 10.1038/nrd2781
   Beauchamp EM, 2012, VITAM HORM, V88, P333, DOI 10.1016/B978-0-12-394622-5.00015-8
   Berman KS, 2002, CLIN CANCER RES, V8, P354
   Bharti AC, 2003, BLOOD, V101, P1053, DOI 10.1182/blood-2002-05-1320
   Boeckx C, 2015, AM J CANCER RES, V5, P1921
   Breccia M, 2012, EXPERT OPIN PHARMACO, V13, P1031, DOI 10.1517/14656566.2012.677436
   Brown M, 2007, BLOOD, V109, P1653, DOI 10.1182/blood-2006-04-015537
   BROWN PH, 1993, ONCOGENE, V8, P877
   Bunz F, 1998, SCIENCE, V282, P1497, DOI 10.1126/science.282.5393.1497
   Burnichon V, 2003, TOXICOL LETT, V143, P155, DOI 10.1016/S0378-4274(03)00171-1
   Chandan K, 2012, BIOINFORMATICS, V28, P889, DOI 10.1093/bioinformatics/btr694
   Chen J, 2016, LEUKEMIA RES, V50, P116, DOI 10.1016/j.leukres.2016.10.003
   Chen X, 2009, ONCOL REP, V22, P73, DOI 10.3892/or_00000408
   Chendamarai E, 2015, PLOS ONE, V10, DOI 10.1371/journal.pone.0121912
   Chin L, 2008, NATURE, V452, P553, DOI 10.1038/nature06914
   Cree IA, 2017, BMC CANCER, V17, DOI 10.1186/s12885-016-2999-1
   Daschner PJ, 1999, BREAST CANCER RES TR, V53, P229, DOI 10.1023/A:1006138803392
   Davison K, 2003, LEUKEMIA, V17, P931, DOI 10.1038/sj.leu.2402876
   dos Santos BS, 2016, FRONT MICROBIOL, V7, DOI 10.3389/fmicb.2016.01466
   Eferl R, 2003, NAT REV CANCER, V3, P859, DOI 10.1038/nrc1209
   Efferth T, 1997, LEUKEMIA, V11, P1180, DOI 10.1038/sj.leu.2400669
   Efferth T, 2003, MOL PHARMACOL, V64, P382, DOI 10.1124/mol.64.2.382
   Efferth T, 2008, CLIN CANCER RES, V14, P2405, DOI 10.1158/1078-0432.CCR-07-4525
   Efferth Thomas, 2004, Cancer Genomics & Proteomics, V1, P363
   Efferth T, 2017, ONCOTARGET, V8, P50284, DOI 10.18632/oncotarget.17466
   Efferth T, 2011, CURR DRUG TARGETS, V12, P122, DOI 10.2174/138945011793591626
   Eisen MB, 1998, P NATL ACAD SCI USA, V95, P14863, DOI 10.1073/pnas.95.25.14863
   Evans A, 2008, CANCER CHEMOTH PHARM, V61, P377, DOI 10.1007/s00280-007-0480-1
   Fagan V, 2012, BIOORGAN MED CHEM, V20, P3223, DOI 10.1016/j.bmc.2012.03.063
   Fang JS, 2018, BRIEF BIOINFORM, V19, P1153, DOI 10.1093/bib/bbx045
   Ferlay J, 2015, INT J CANCER, V136, pE359, DOI 10.1002/ijc.29210
   Fujioka S, 2004, MOL CELL BIOL, V24, P7806, DOI 10.1128/MCB.24.17.7806-7819.2004
   Funahashi Akira, 2003, Biosilico, V1, P159, DOI 10.1016/S1478-5382(03)02370-9
   Ganter B, 2008, CURR OPIN DRUG DISC, V11, P86
   Geromichalos GD, 2016, J BUON, V21, P764
   Ghaffari Seyed H, 2016, Asian Pac J Cancer Prev, V17, P1553
   Giommarelli C, 2009, FREE RADICAL BIO MED, V46, P1516, DOI 10.1016/j.freeradbiomed.2009.03.006
   Goto E, 2011, BLOOD, V118, P1600, DOI 10.1182/blood-2011-01-329433
   Guilbert J J, 2001, Educ Health (Abingdon), V14, P452
   Guttridge DC, 1999, MOL CELL BIOL, V19, P5785
   Hamdoun S, 2017, ONCOTARGET, V8, P35103, DOI 10.18632/oncotarget.16626
   Han SS, 2005, J CELL BIOCHEM, V94, P695, DOI 10.1002/jcb.20337
   Han YH, 2008, MOL CELLS, V26, P158
   Hayashi T, 2002, MOL CANCER THER, V1, P851
   Hientz K, 2017, ONCOTARGET, V8, P8921, DOI 10.18632/oncotarget.13475
   Hour TC, 2004, ANTI-CANCER DRUG, V15, P779, DOI 10.1097/00001813-200409000-00007
   Hu XM, 2003, CANCER CHEMOTH PHARM, V51, P119, DOI 10.1007/s00280-002-0543-2
   Huang XJ, 1999, MED ONCOL, V16, P58, DOI 10.1007/BF02787360
   Ideker T, 2001, SCIENCE, V292, P929, DOI 10.1126/science.292.5518.929
   Iland HJ, 2014, BEST PRACT RES CL HA, V27, P39, DOI 10.1016/j.beha.2014.04.003
   Jang M, 2012, CANCER RES, V72, P4214, DOI 10.1158/0008-5472.CAN-12-1110
   Jemal A, 2010, CANCER EPIDEM BIOMAR, V19, P1893, DOI 10.1158/1055-9965.EPI-10-0437
   Kadioglu O, 2016, PHYTOMEDICINE, V23, P293, DOI 10.1016/j.phymed.2016.01.004
   Kadioglu O, 2016, ARCH TOXICOL, V90, P575, DOI 10.1007/s00204-015-1480-2
   Kadioglu O, 2015, J NAT PROD, V78, P762, DOI 10.1021/np501007n
   Kadioglu O, 2014, INVEST NEW DRUG, V32, P1316, DOI 10.1007/s10637-014-0081-x
   Kharman-Biz A, 2013, BMC CANCER, V13, DOI 10.1186/1471-2407-13-441
   KIMMIG A, 1990, CANCER RES, V50, P6793
   Klinger PHS, 2017, GENET MOL RES, V16, DOI 10.4238/gmr16019412
   Kohn KW, 2006, MOL SYST BIOL, V2, DOI 10.1038/msb4100088
   Kohn KW, 2006, MOL BIOL CELL, V17, P1, DOI 10.1091/mbc.E05-09-0824
   Kohn KW, 1999, MOL BIOL CELL, V10, P2703, DOI 10.1091/mbc.10.8.2703
   Kohn KW, 2001, CHAOS, V11, P84, DOI 10.1063/1.1338126
   Koo HM, 1996, CANCER RES, V56, P5211
   Kuete V, 2017, PHYTOMEDICINE, V33, P62, DOI 10.1016/j.phymed.2017.07.010
   Kuete V, 2016, PHYTOMEDICINE, V23, P856, DOI 10.1016/j.phymed.2016.04.007
   Lallemand-Breitenbach V, 2012, TRENDS MOL MED, V18, P36, DOI 10.1016/j.molmed.2011.10.001
   Lee CC, 2006, LEUKEMIA LYMPHOMA, V47, P521, DOI 10.1080/10428190500305851
   LEE JS, 1994, MOL PHARMACOL, V46, P627
   Lefebvre C, 2012, WIRES SYST BIOL MED, V4, P311, DOI 10.1002/wsbm.1159
   Lepoivre C, 2012, BMC BIOINFORMATICS, V13, DOI 10.1186/1471-2105-13-19
   Li F, 2017, J CLEAN PROD, V163, pS1, DOI 10.1016/j.jclepro.2016.11.151
   Li S, 2013, CHIN J NAT MEDICINES, V11, P110, DOI [10.3724/SP.J.1009.2013.00110, 10.1016/S1875-5364(13)60037-0]
   Liang XJ, 2014, MOL BIOSYST, V10, P1014, DOI 10.1039/c3mb70507b
   Lin Y, 2010, EXPERT OPIN THER TAR, V14, P45, DOI 10.1517/14728220903431069
   Liu JY, 2016, BLOOD, V127, P243, DOI 10.1182/blood-2015-04-637678
   Liu Q, 2003, BLOOD, V101, P4078, DOI 10.1182/blood-2002-10-3231
   Liu T, 2011, GENOME BIOL, V12, DOI 10.1186/gb-2011-12-8-r83
   Lopez F, 2008, PLOS ONE, V3, DOI 10.1371/journal.pone.0004001
   Lou YJ, 2015, ANN HEMATOL, V94, P1829, DOI 10.1007/s00277-015-2477-x
   Lui VWY, 2002, ANTICANCER RES, V22, P1
   Luna A, 2011, BMC BIOINFORMATICS, V12, DOI 10.1186/1471-2105-12-167
   Luzina EL, 2012, EUR J MED CHEM, V53, P364, DOI 10.1016/j.ejmech.2012.03.026
   Ma HK, 2014, P IEEE SEMICOND THER, P159, DOI 10.1109/SEMI-THERM.2014.6892233
   Mathieu J, 2006, INT J CANCER, V119, P1723, DOI 10.1002/ijc.21970
   Matulis SM, 2012, PLOS ONE, V7, DOI 10.1371/journal.pone.0052662
   Matulis SM, 2009, MOL CANCER THER, V8, P1197, DOI 10.1158/1535-7163.MCT-08-1072
   MCDONNELL SE, 1990, MOL CELL BIOL, V10, P4284, DOI 10.1128/MCB.10.8.4284
   Milde-Langosch K, 2004, BREAST CANCER RES TR, V86, P139, DOI 10.1023/B:BREA.0000032982.49024.71
   Miller WH, 2002, CANCER RES, V62, P3893
   Mocellin S, 2005, ANN SURG, V241, P16, DOI 10.1097/01.sla.0000150157.83537.53
   Nakanishi C, 2005, NAT REV CANCER, V5, P297, DOI 10.1038/nrc1588
   O'Brien J, 2000, EUR J BIOCHEM, V267, P5421, DOI 10.1046/j.1432-1327.2000.01606.x
   OConnor PM, 1997, CANCER RES, V57, P4285
   Passegue E, 2000, EMBO J, V19, P2969, DOI 10.1093/emboj/19.12.2969
   PAULL KD, 1989, J NATL CANCER I, V81, P1088, DOI 10.1093/jnci/81.14.1088
   PAULL KD, 1995, PREDICTION BIOCH MEC
   Perkins C, 2000, BLOOD, V95, P1014, DOI 10.1182/blood.V95.3.1014.003k04_1014_1022
   Perou CM, 2000, NATURE, V406, P747, DOI 10.1038/35021093
   Pfister TD, 2009, MOL CANCER THER, V8, P1878, DOI 10.1158/1535-7163.MCT-09-0016
   Pluchino KM, 2012, DRUG RESIST UPDATE, V15, P98, DOI 10.1016/j.drup.2012.03.002
   Poornima P, 2016, PHARMACOL RES, V111, P290, DOI 10.1016/j.phrs.2016.06.018
   Quan Y, 2014, NAT PROD COMMUN, V9, P1391
   Rao Y, 2013, SCI CHINA LIFE SCI, V56, P495, DOI 10.1007/s11427-013-4487-z
   Roboz GJ, 2000, BLOOD, V96, P1525, DOI 10.1182/blood.V96.4.1525.h8001525_1525_1530
   Ross DT, 2000, NAT GENET, V24, P227, DOI 10.1038/73432
   Roszak J, 2013, CHEM-BIOL INTERACT, V205, P198, DOI 10.1016/j.cbi.2013.07.011
   Saeed M, 2014, PHYTOMEDICINE, V21, P1525, DOI 10.1016/j.phymed.2014.07.011
   Salerno Milena, 2003, Bioinorg Chem Appl, P189, DOI 10.1155/S1565363303000153
   Scherf U, 2000, NAT GENET, V24, P236, DOI 10.1038/73439
   Schmidt F, 2016, PHARMACEUTICALS-BASE, V9, DOI 10.3390/ph9020033
   Seo EJ, 2016, MOLECULES, V21, DOI 10.3390/molecules21040496
   Seo T, 2007, INT J HEMATOL, V85, P26, DOI 10.1532/IJH97.05142
   Sertel S, 2012, PLOS ONE, V7, DOI 10.1371/journal.pone.0035584
   Shaulian E, 2001, ONCOGENE, V20, P2390, DOI 10.1038/sj.onc.1204383
   Siegel RL, 2017, CA-CANCER J CLIN, V67, P7, DOI 10.3322/caac.21387
   Soignet SL, 1998, NEW ENGL J MED, V339, P1341, DOI 10.1056/NEJM199811053391901
   SZABO E, 1991, CELL GROWTH DIFFER, V2, P475
   Tabellini G, 2005, J CELL PHYSIOL, V202, P623, DOI 10.1002/jcp.20153
   Thomas Sterling, 2010, Human Genomics, V4, P353
   Tomita A, 2013, INT J HEMATOL, V97, P717, DOI 10.1007/s12185-013-1354-4
   Tung JN, 2011, ANN SURG ONCOL, V18, P1492, DOI 10.1245/s10434-010-1444-y
   Um SJ, 2002, CANCER LETT, V181, P11, DOI 10.1016/S0304-3835(02)00039-3
   Vahidnia A, 2007, HUM EXP TOXICOL, V26, P823, DOI 10.1177/0960327107084539
   Walker Alice M, 2016, J Cancer Sci Ther, V8, P1
   Wang HT, 2014, BIOCHEM BIOPH RES CO, V451, P556, DOI 10.1016/j.bbrc.2014.08.014
   Wang S, 2013, GENE, V512, P89, DOI 10.1016/j.gene.2012.10.006
   Wei LH, 2005, ONCOGENE, V24, P390, DOI 10.1038/sj.onc.1208192
   Wiench B, 2012, EVID-BASED COMPL ALT, V2012, DOI [10. 1155/2012/726025 23118796, DOI 10.1155/2012/726025]
   Woo SH, 2004, INT J CANCER, V112, P596, DOI 10.1002/ijc.20433
   Wosikowski K, 1997, JNCI-J NATL CANCER I, V89, P1505, DOI 10.1093/jnci/89.20.1505
   Yan WS, 2011, J BIOL CHEM, V286, P17478, DOI 10.1074/jbc.M111.231639
   Yang CH, 1999, BRIT J CANCER, V81, P796, DOI 10.1038/sj.bjc.6690766
   Yedjou CG, 2009, MOL CELL BIOCHEM, V331, P207, DOI 10.1007/s11010-009-0160-z
   Yih LH, 2013, TOXICOL APPL PHARM, V267, P228, DOI 10.1016/j.taap.2013.01.011
   Yuan B, 2016, ONCOL REP, V35, P147, DOI 10.3892/or.2015.4343
   Zaharevitz DW, 2002, J MOL GRAPH MODEL, V20, P297, DOI 10.1016/S1093-3263(01)00126-7
   Zhang LB, 2012, PLOS ONE, V7, DOI 10.1371/journal.pone.0046255
   Zhang XH, 2013, LEUKEMIA RES, V37, P1719, DOI 10.1016/j.leukres.2013.09.019
   Zhang X, 2015, CANCER LETT, V366, P112, DOI 10.1016/j.canlet.2015.06.014
   Zhao CQ, 1997, P NATL ACAD SCI USA, V94, P10907, DOI 10.1073/pnas.94.20.10907
   Zhao DF, 2011, BIOMED PHARMACOTHER, V65, P354, DOI 10.1016/j.biopha.2011.04.016
   Zhao SG, 2008, MOL BIOL REP, V35, P421, DOI 10.1007/s11033-007-9102-6
   Zheng TS, 2014, MOL CANCER, V13, DOI 10.1186/1476-4598-13-133
   Zhou P, 2005, BRIT J HAEMATOL, V128, P636, DOI 10.1111/j.1365-2141.2005.05369.x
NR 151
TC 7
Z9 8
U1 0
U2 12
PU FRONTIERS MEDIA SA
PI LAUSANNE
PA AVENUE DU TRIBUNAL FEDERAL 34, LAUSANNE, CH-1015, SWITZERLAND
SN 1663-9812
J9 FRONT PHARMACOL
JI Front. Pharmacol.
PD FEB 27
PY 2018
VL 9
AR 143
DI 10.3389/fphar.2018.00143
PG 19
WC Pharmacology & Pharmacy
SC Pharmacology & Pharmacy
GA FX6IR
UT WOS:000426187900001
PM 29535630
OA DOAJ Gold, Green Published
DA 2021-07-01
ER

PT J
AU Zhang, XJ
   Pi, ZF
   Zheng, Z
   Liu, ZQ
   Song, FR
AF Zhang, Xueju
   Pi, Zifeng
   Zheng, Zhong
   Liu, Zhiqiang
   Song, Fengrui
TI Comprehensive investigation of in-vivo ingredients and action mechanism
   of iridoid extract from Gardeniae Fructus by liquid chromatography
   combined with mass spectrometry, microdialysis sampling and network
   pharmacology
SO JOURNAL OF CHROMATOGRAPHY B-ANALYTICAL TECHNOLOGIES IN THE BIOMEDICAL
   AND LIFE SCIENCES
LA English
DT Article
DE Iridoid; Mass spectrometry; Microdialysis; Network pharmacology
ID DA-HUANG DECOCTION; JASMINOIDES ELLIS; RAT PLASMA; KAPPA-B; ESI-MS;
   IDENTIFICATION; CONSTITUENTS; METABOLITES; GENIPOSIDE; MS/MS
AB Gardeniae Fructus is a widely used Traditional Chinese Medicines in treating various diseases. However, the absorbed components and metabolites of its main bioactive iridoid ingredients from iridoid extract of the fruits of Gardeniae Fructus in rat plasma need further study. In this study, a systematic method based on ultra-performance liquid chromatography-quadrupole-time-of-flight/mass spectrometry (UPLC-Q-TOF/MS) technique was developed to speculate the absorbed components and metabolites of iridoid extract in rat plasma after oral administration. A total of 19 compounds, including 9 prototype components and 10 metabolites were identified in plasma. 5 metabolites containing 4 new metabolites (M1, M2, M7, M10) were tentatively determined in rat plasma. Besides, Microdialysis-intensity-fading mass spectrometry (MD-IF-MS) method was originally employed to reveal the binding affinities with a-glucosidase for in-vivo prototype components and their metabolites. Finally, the absorbed constituents and the corresponding target proteins were used to generate compound-target network to find the related diseases and action pathways by a network pharmacology method. The results provide useful information for further study of pharmacology and in vivo mechanism of action of iridoid extract from the fruits of Gardeniae Fructus.
C1 [Zhang, Xueju; Pi, Zifeng; Zheng, Zhong; Liu, Zhiqiang; Song, Fengrui] Chinese Acad Sci, Natl Ctr Mass Spectrometry Changchun, Jilin Prov Key Lab Chinese Med Chem & Mass Spectr, Changchun Inst Appl Chem, Changchun 130022, Jilin, Peoples R China.
   [Zhang, Xueju] Univ Chinese Acad Sci, Beijing 100039, Peoples R China.
RP Liu, ZQ; Song, FR (corresponding author), Chinese Acad Sci, Natl Ctr Mass Spectrometry Changchun, Jilin Prov Key Lab Chinese Med Chem & Mass Spectr, Changchun Inst Appl Chem, Changchun 130022, Jilin, Peoples R China.
EM liuzq@ciac.ac.cn; ongfr@ciac.ac.cn
FU National Nature Science Foundation of ChinaNational Natural Science
   Foundation of China (NSFC) [81373952, 81473537]
FX This work was supported by the National Nature Science Foundation of
   China (No. 81373952, 81473537).
CR Barnes PJ, 1997, NEW ENGL J MED, V336, P1066, DOI 10.1056/NEJM199704103361506
   Bergonzi MC, 2012, FOOD CHEM, V134, P1199, DOI 10.1016/j.foodchem.2012.02.157
   Chen J, 2014, FITOTERAPIA, V97, P111, DOI 10.1016/j.fitote.2014.05.023
   Chen QC, 2009, PHYTOCHEMISTRY, V70, P779, DOI 10.1016/j.phytochem.2009.03.008
   Coran SA, 2014, J CHROMATOGR A, V1325, P221, DOI 10.1016/j.chroma.2013.12.001
   Ding Y., 2013, EVID-BASED COMPL ALT, V2013, P1
   Downard KM, 2016, MASS SPECTROM REV, V35, P559, DOI 10.1002/mas.21480
   Fu ZW, 2014, BIOMED CHROMATOGR, V28, P1795, DOI 10.1002/bmc.3223
   Fu ZW, 2014, BIOMED CHROMATOGR, V28, P475, DOI 10.1002/bmc.3057
   Han H, 2011, RAPID COMMUN MASS SP, V25, P3339, DOI 10.1002/rcm.5216
   Han Y, 2015, FOOD CHEM, V188, P648, DOI 10.1016/j.foodchem.2015.05.039
   Hopkins AL, 2008, NAT CHEM BIOL, V4, P682, DOI 10.1038/nchembio.118
   Hopkins AL, 2007, NAT BIOTECHNOL, V25, P1110, DOI 10.1038/nbt1007-1110
   Leng S.H, 2003, ZHONGGUO ZHONG YI JI, V9, P283
   Li JC, 2014, J PHARMACEUT BIOMED, V95, P146, DOI 10.1016/j.jpba.2014.02.025
   Li Y, 2016, ONCOGENE, V35, P6223, DOI 10.1038/onc.2016.155
   Liu WL, 2011, RAPID COMMUN MASS SP, V25, P973, DOI 10.1002/rcm.4947
   Liu Y, 2016, ANAL METHODS-UK, V8, P4689, DOI 10.1039/c6ay01233g
   Ma L, 2013, RAPID COMMUN MASS SP, V27, P1527, DOI 10.1002/rcm.6594
   Phatak R. S., 2015, Pharmacognosy Journal, V7, P254
   Sheu SJ, 1998, HRC-J HIGH RES CHROM, V21, P523, DOI 10.1002/(SICI)1521-4168(19980901)21:9&lt;523::AID-JHRC523&gt;3.0.CO;2-B
   Shi QH, 2014, INT IMMUNOPHARMACOL, V20, P298, DOI 10.1016/j.intimp.2014.04.004
   Su JL, 2004, CANCER RES, V64, P554, DOI 10.1158/0008-5472.CAN-03-1301
   Sun P, 2013, BMC COMPLEM ALTERN M, V13, DOI 10.1186/1472-6882-13-152
   Tang YB, 2014, ANAL CHIM ACTA, V849, P70, DOI 10.1016/j.aca.2014.08.053
   Tao WY, 2013, J ETHNOPHARMACOL, V145, P1, DOI 10.1016/j.jep.2012.09.051
   Wang L, 2016, J CHROMATOGR A, V1452, P47, DOI 10.1016/j.chroma.2016.05.026
   Wang QQ, 2015, ANAL METHODS-UK, V7, P45, DOI 10.1039/c4ay01809e
   Wang SC, 2004, J CHROMATOGR B, V812, P193, DOI 10.1016/j.jchromb.2004.08.033
   Wu H, 2015, J PHARMACEUT BIOMED, V115, P315, DOI 10.1016/j.jpba.2015.07.026
   YANES O, 2004, DRUG DISCOV TODAY-TA, V3, P23
   Yanes O, 2007, J AM SOC MASS SPECTR, V18, P359, DOI 10.1016/j.jasms.2006.10.001
   Yu H, 2012, PLOS ONE, V7, DOI 10.1371/journal.pone.0037608
   Yuan HD, 2017, MOLECULES, V22, DOI 10.3390/molecules22071135
   Zhang B, 2013, EVID-BASED COMPL ALT, V2013, DOI 10.1155/2013/456747
   Zhou TT, 2010, RAPID COMMUN MASS SP, V24, P2520, DOI 10.1002/rcm.4643
   Zhu HY, 2015, J PHARMACEUT BIOMED, V111, P277, DOI 10.1016/j.jpba.2015.03.043
NR 37
TC 7
Z9 8
U1 4
U2 45
PU ELSEVIER SCIENCE BV
PI AMSTERDAM
PA PO BOX 211, 1000 AE AMSTERDAM, NETHERLANDS
SN 1570-0232
EI 1873-376X
J9 J CHROMATOGR B
JI J. Chromatogr. B
PD FEB 15
PY 2018
VL 1076
BP 70
EP 76
DI 10.1016/j.jchromb.2018.01.023
PG 7
WC Biochemical Research Methods; Chemistry, Analytical
SC Biochemistry & Molecular Biology; Chemistry
GA FW8CQ
UT WOS:000425555300010
PM 29406030
DA 2021-07-01
ER

PT J
AU Liu, XG
   Cheng, CY
   Wang, JX
   Luo, H
   Tu, LF
   Lin, L
   Wu, B
   Wang, HY
   Liu, K
   Li, P
   Yang, H
AF Liu, Xin-Guang
   Cheng, Cai-Yi
   Wang, Ji-Xin
   Luo, Hong
   Tu, Li-Fan
   Lin, Lin
   Wu, Bin
   Wang, Hui-Ying
   Liu, Ke
   Li, Ping
   Yang, Hua
TI A metabolic exposure-oriented network regulation strategy for the
   identification of effective combination in the extract of Ginkgo biloba
   L.
SO JOURNAL OF PHARMACEUTICAL AND BIOMEDICAL ANALYSIS
LA English
DT Article
DE Effective combination; Extract of Gingko biloba; Metabolic exposure;
   Network regulation; Ischemia stroke
ID HERBAL MEDICINES; QUALITY-CONTROL; COMPONENTS; DISCOVERY; PRODUCTS;
   DRUGS
AB Nowadays, network pharmacology-based methods were increasing proposed to screen synergistic or combinatorial compounds from herbal medicines (HMs), while these researches mainly focused on structural prediction or experiment-based interaction between single compound and target protein. The proportion of each chemical in the nature and their metabolic process was ignored, which might decide an optimized composition for their synergistic effect. To exact the effective combination of HMs, a metabolic distribution-oriented network regulation strategy was developed for the identification of effective combination. Firstly, comprehensive chemical profiling and metabolic exposure of HMs in a pathological state were conducted. Then the effective combination for HMs was screened by combining network regulation and the metabolic exposure level of HMs. Finally, with the extract of Ginkgo biloba (EGB) as a case, a combination of 12 active compounds was found for treating ischemia stroke, showing bioactivity equivalence with original herb. The results also indicated that beside the well-known ginkgolides and flavonoids, trace compounds might also play an important role of the holistic effect of EGB. This method can be used as an alternative for effective combination screening. (C) 2017 Elsevier B.V. All rights reserved.
C1 [Liu, Xin-Guang; Cheng, Cai-Yi; Wang, Ji-Xin; Luo, Hong; Tu, Li-Fan; Lin, Lin; Wu, Bin; Wang, Hui-Ying; Liu, Ke; Li, Ping; Yang, Hua] China Pharmaceut Univ, State Key Lab Nat Med, Nanjing 210009, Jiangsu, Peoples R China.
RP Li, P; Yang, H (corresponding author), China Pharmaceut Univ, State Key Lab Nat Med, Nanjing 210009, Jiangsu, Peoples R China.
EM liping2004@126.com; 104yang104@163.com
OI Liu, Xin Guang/0000-0001-9033-9099
FU National Natural Science Foundation of ChinaNational Natural Science
   Foundation of China (NSFC) [81403043, 81421005, 81722048]; Qing Lan
   projectJiangsu Polytech Institute; Priority Academic Program Development
   of Jiangsu Higher Education Institutions (PAPD)
FX This study was supported in part the National Natural Science Foundation
   of China (Grant No. 81403043, 81421005 and 81722048), Qing Lan project
   and A Project Funded by the Priority Academic Program Development of
   Jiangsu Higher Education Institutions (PAPD).
CR [Anonymous], 2011, US PHARM CONV ROCKV, P1602
   Chau FT, 2009, ANAL CHEM, V81, P7217, DOI 10.1021/ac900731z
   European Directorate for the Quality of Medicines & HealthCare, 2010, EUROPEAN PHARMACOPOE, P1136
   Gong P, 2012, ANAL CHEM, V84, P2995, DOI 10.1021/ac3002353
   Guo L, 2016, J PHARMACEUT BIOMED, V129, P320, DOI 10.1016/j.jpba.2016.07.023
   Guo RZ, 2015, J CHROMATOGR A, V1422, P147, DOI 10.1016/j.chroma.2015.10.008
   Huang DW, 2009, NAT PROTOC, V4, P44, DOI 10.1038/nprot.2008.211
   Karalis V, 2012, PHARM RES-DORDR, V29, P1066, DOI 10.1007/s11095-011-0651-y
   Katsnelson A, 2013, NATURE, V498, pS8, DOI 10.1038/498S8a
   Kibble M, 2015, NAT PROD REP, V32, P1249, DOI 10.1039/c5np00005j
   Knox C, 2011, NUCLEIC ACIDS RES, V39, pD1035, DOI 10.1093/nar/gkq1126
   Li JWH, 2009, SCIENCE, V325, P161, DOI 10.1126/science.1168243
   Li S, 2011, BMC SYST BIOL, V5, DOI 10.1186/1752-0509-5-S1-S10
   Liu P, 2014, PHARM RES-DORDR, V31, P1788, DOI 10.1007/s11095-013-1283-1
   Liu XG, 2014, J PHARMACEUT BIOMED, V97, P123, DOI 10.1016/j.jpba.2014.04.027
   Lu CX, 2016, J PHARMACEUT BIOMED, V120, P127, DOI 10.1016/j.jpba.2015.12.020
   Ma DL, 2011, CHEM SCI, V2, P1656, DOI 10.1039/c1sc00152c
   Miao W.J., 2016, J PHARM BIOMED ANAL, V7, P99
   Song HP, 2015, CHEM COMMUN, V51, P1494, DOI 10.1039/c4cc08728c
   Sun Y, 2015, NAT COMMUN, V6, DOI 10.1038/ncomms9481
   Tang Y, 2015, BIOSYSTEMS, V127, P67, DOI 10.1016/j.biosystems.2014.11.005
   Thornton C. E., 2010, BMC BIOINFORMATICS, V11, P91, DOI DOI 10.1186/1471-2105-11-91
   van Beek TA, 2009, J CHROMATOGR A, V1216, P2002, DOI 10.1016/j.chroma.2009.01.013
   Wang F, 2017, J PHARMACEUT BIOMED, V138, P70, DOI 10.1016/j.jpba.2017.02.004
   Zhang YM, 2017, WORLD J GASTROENTERO, V23, P1367, DOI 10.3748/wjg.v23.i8.1367
   Zhu F, 2012, NUCLEIC ACIDS RES, V40, pD1128, DOI 10.1093/nar/gkr797
NR 26
TC 2
Z9 4
U1 3
U2 62
PU ELSEVIER
PI AMSTERDAM
PA RADARWEG 29, 1043 NX AMSTERDAM, NETHERLANDS
SN 0731-7085
EI 1873-264X
J9 J PHARMACEUT BIOMED
JI J. Pharm. Biomed. Anal.
PD FEB 5
PY 2018
VL 149
BP 151
EP 159
DI 10.1016/j.jpba.2017.11.004
PG 9
WC Chemistry, Analytical; Pharmacology & Pharmacy
SC Chemistry; Pharmacology & Pharmacy
GA FV1IV
UT WOS:000424315700020
PM 29121568
DA 2021-07-01
ER

PT J
AU Wang, HQ
   Li, JN
   Tao, WW
   Zhang, X
   Gao, XJ
   Yong, JJ
   Zhao, JJ
   Zhang, LM
   Li, YZ
   Duan, JA
AF Wang, Hanqing
   Li, Jiaoning
   Tao, Weiwei
   Zhang, Xia
   Gao, Xiaojuan
   Yong, Jingjiao
   Zhao, Jianjun
   Zhang, Liming
   Li, Yongzhou
   Duan, Jin-ao
TI Lycium ruthenicum studies: Molecular biology, Phytochemistry and
   pharmacology
SO FOOD CHEMISTRY
LA English
DT Review
DE Lycium ruthenicum Murr.; Molecular biology; Phytochemistry;
   Pharmacology; Anthocyanins; Polysaccharides; Alkaloids
ID NETWORK PHARMACOLOGY; STRUCTURAL-CHARACTERIZATION; GENETIC DIVERSITY;
   BARBARUM L.; PHYLOGENETIC-RELATIONSHIPS; FUNCTIONAL CONSTITUENTS;
   ZEAXANTHIN DIPALMITATE; POPULATION-STRUCTURE; ANTIOXIDANT ACTIVITY;
   OXIDATIVE STRESS
AB Lycium ruthenicum has been used as ethnic medicine and nutraceutical food. Existing studies of L. ruthenicum can be classifies into three areas: (1) those in which molecular biology methods were used to study its origin, genetic variation and relationships with other species; (2) those in which phytochemical methods were used to extract, isolate, and identify compounds; and (3) those in which pharmacological methods were used to study active compounds. The purpose of this paper is to provide an overview of L. ruthenicum studies. This review will provide a useful bibliography for further investigations and applications of L. ruthenicum in medicines and foods.
C1 [Wang, Hanqing; Li, Jiaoning; Zhang, Xia; Gao, Xiaojuan; Yong, Jingjiao; Zhao, Jianjun; Zhang, Liming] Ningxia Med Univ, Coll Pharm, 1160 Shengli St, Ningxia 750004, Peoples R China.
   [Tao, Weiwei; Duan, Jin-ao] Nanjing Univ Chinese Med, Sch Basic Biomed Sci, Ctr Translat Syst Biol & Neurosci, Nanjing 210023, Jiangsu, Peoples R China.
   [Wang, Hanqing] Ningxia Med Univ, Ningxia Res Ctr Modern Hui Med Engn & Technol, Yinchuan 750004, Peoples R China.
   [Wang, Hanqing] Ningxia Med Univ, Minist Educ, Key Lab Hui Ethn Med Modernizat, Yinchuan 750004, Peoples R China.
   [Li, Yongzhou] Ningxia Siluchuanqi Biol Technol Co Ltd, Yinchuan 750004, Peoples R China.
RP Wang, HQ (corresponding author), Ningxia Med Univ, Coll Pharm, 1160 Shengli St, Ningxia 750004, Peoples R China.
EM wwwhhq@163.com
OI Wang, Hanqing/0000-0003-1010-6098
FU National Natural Science Foundation of ChinaNational Natural Science
   Foundation of China (NSFC) [81460645, 81603227]; Natural Science
   Foundation of Ningxia [NZ14091]
FX This work was supported by the National Natural Science Foundation of
   China (No. 81460645, No. 81603227) and the Natural Science Foundation of
   Ningxia (No. NZ14091).
CR Altintas A, 2006, CHEM NAT COMPD+, V42, P24, DOI 10.1007/s10600-006-0028-3
   Bastos RD, 2017, REV BRAS FRUTIC, V39, DOI 10.1590/0100-29452017564
   Bo H., 2016, FOOD CHEM, V221, P1671
   Board E., 1994, FLORA CHINA, V17, P301
   Chen H., 2014, MOL BIOL REP, V42, P639
   Chen HK, 2014, MOL BIOL REP, V41, P5545, DOI 10.1007/s11033-014-3442-9
   Chen HK, 2014, PAK J BOT, V46, P2121
   Chen JJ, 2013, SCI HORTIC-AMSTERDAM, V151, P46, DOI 10.1016/j.scienta.2012.12.004
   Chen PN, 2005, NUTR CANCER, V53, P232, DOI 10.1207/s15327914nc5302_12
   Chi XF, 2016, CHEM NAT COMPD+, V52, P674, DOI 10.1007/s10600-016-1737-x
   Chung C, 2016, FOOD CHEM, V201, P14, DOI 10.1016/j.foodchem.2016.01.051
   Dierma D., 2012, CRYSTAL PEARL MAT ME, P66
   Duan YB, 2015, INT J ENV RES PUB HE, V12, P8332, DOI 10.3390/ijerph120708332
   Fang JS, 2017, J ETHNOPHARMACOL, V196, P281, DOI 10.1016/j.jep.2016.11.034
   Fukuda T, 2001, MOL PHYLOGENET EVOL, V19, P246, DOI 10.1006/mpev.2001.0921
   Gong Y, 2015, INT J CLIN EXP MED, V8, P20631
   Guo QQ, 2017, FRONT PHARMACOL, V8, DOI 10.3389/fphar.2017.00230
   Hamrick JL, 1996, PHILOS T ROY SOC B, V351, P1291, DOI 10.1098/rstb.1996.0112
   HITCHCOCK CHARLES LEO, 1932, ANN MISSOURI BOT GARD, V19, P179, DOI 10.2307/2394155
   Hong M, 2017, INT J MOL SCI, V18, DOI 10.3390/ijms18030620
   Hopkins AL, 2008, NAT CHEM BIOL, V4, P682, DOI 10.1038/nchembio.118
   Hu N, 2014, SEP SCI TECHNOL, V49, P2897, DOI 10.1080/01496395.2014.943770
   Jalali GA, 2012, POL J ECOL, V60, P845
   Jin HL, 2015, RSC ADV, V5, P62134, DOI 10.1039/c5ra08713a
   Jin HL, 2015, ANAL METHODS-UK, V7, P4947, DOI 10.1039/c5ay00612k
   Jin HL, 2015, J AGR FOOD CHEM, V63, P500, DOI 10.1021/jf504525w
   Kim HP, 2002, BIOL PHARM BULL, V25, P390, DOI 10.1248/bpb.25.390
   Kosar M, 2003, CHEM NAT COMPD+, V39, P531, DOI 10.1023/B:CONC.0000018104.98378.e2
   Kovacevic DB, 2016, FOOD CHEM, V212, P323, DOI 10.1016/j.foodchem.2016.05.192
   Kovacevic DB, 2016, FOOD CHEM, V190, P317, DOI 10.1016/j.foodchem.2015.05.099
   Kovacevic DB, 2015, FOOD CHEM, V181, P94, DOI 10.1016/j.foodchem.2015.02.063
   Levin RA, 2005, AM J BOT, V92, P2044, DOI 10.3732/ajb.92.12.2044
   Levin RA, 2007, ACTA HORTIC, P225, DOI 10.17660/ActaHortic.2007.745.9
   Li WW, 2017, FRONT PHARMACOL, V8, P15, DOI 10.3389/fphar.2017.00074
   Lin JY, 2015, MOL MED REP, V12, P3835, DOI 10.3892/mmr.2015.3840
   Liu Y. M., 1999, PHARMACOGRAPHY UIG 1, P478
   Liu YL, 2014, BMC PLANT BIOL, V14, DOI 10.1186/s12870-014-0269-4
   Liu YL, 2014, SCI HORTIC-AMSTERDAM, V170, P267, DOI 10.1016/j.scienta.2014.03.023
   Liu ZG, 2013, INT J BIOL MACROMOL, V61, P127, DOI 10.1016/j.ijbiomac.2013.06.042
   Liu ZG, 2012, BIOCHEM SYST ECOL, V45, P86, DOI 10.1016/j.bse.2012.07.017
   Loffredo L, 2017, BRIT J CLIN PHARMACO, V83, P96, DOI 10.1111/bcp.12923
   Lv XP, 2013, CARBOHYD RES, V365, P20, DOI 10.1016/j.carres.2012.10.013
   Makila L, 2016, J AGR FOOD CHEM, V64, P4584, DOI 10.1021/acs.jafc.6b01005
   Miller JS, 2008, EVOLUTION, V62, P1052, DOI 10.1111/j.1558-5646.2008.00358.x
   Miller JS, 2002, SYST BOT, V27, P416
   Mocan A, 2017, J ENZYM INHIB MED CH, V32, P153, DOI 10.1080/14756366.2016.1243535
   Mojica L, 2017, FOOD CHEM, V229, P628, DOI 10.1016/j.foodchem.2017.02.124
   Muroi A, 2009, PLANTA, V230, P517, DOI 10.1007/s00425-009-0960-0
   Nankar AN, 2016, J SCI FOOD AGR, V96, P4542, DOI 10.1002/jsfa.7671
   Ni WH, 2013, J ETHNOPHARMACOL, V150, P529, DOI 10.1016/j.jep.2013.08.055
   Nzeuwa IBY, 2017, J SEP SCI, V40, P1234, DOI 10.1002/jssc.201601147
   Peng Q, 2014, INT J BIOL MACROMOL, V67, P330, DOI 10.1016/j.ijbiomac.2014.03.023
   Peng Q, 2014, INT J BIOL MACROMOL, V64, P69, DOI 10.1016/j.ijbiomac.2013.11.030
   Peng Q, 2012, J AGR FOOD CHEM, V60, P9424, DOI 10.1021/jf302619c
   Peng Q, 2012, CARBOHYD POLYM, V90, P95, DOI 10.1016/j.carbpol.2012.04.067
   Peng Y, 2005, PLANT FOOD HUM NUTR, V60, P161, DOI 10.1007/s11130-005-9550-5
   Poornima P, 2016, PHARMACOL RES, V111, P290, DOI 10.1016/j.phrs.2016.06.018
   Putnik P, 2018, J FOOD PROCESS PRES, V42, DOI 10.1111/jfpp.13342
   Rask-Andersen M, 2011, NAT REV DRUG DISCOV, V10, P579, DOI 10.1038/nrd3478
   Santhakumar AB, 2014, J HUM NUTR DIET, V27, P1, DOI 10.1111/jhn.12177
   Scalbert A, 2000, J NUTR, V130, p2073S, DOI 10.1093/jn/130.8.2073S
   Seeram NP, 2008, J AGR FOOD CHEM, V56, P627, DOI 10.1021/jf071988k
   Song JL, 2014, PHARMACOGN MAG, V10, P522, DOI 10.4103/0973-1296.141790
   Szajdek A, 2008, PLANT FOOD HUM NUTR, V63, P147, DOI 10.1007/s11130-008-0097-5
   Tang JL, 2017, J FUNCT FOODS, V30, P97, DOI 10.1016/j.jff.2017.01.015
   Tang J, 2014, CURR PHARM DESIGN, V20, P23, DOI 10.2174/13816128113199990470
   Tao LJ, 2017, BIOMED REP, V6, P272, DOI 10.3892/br.2017.853
   Tian L., 2015, SHIYONG YAOWU YU LIN, V18, P1147
   Tian ZH, 2016, J LIQ CHROMATOGR R T, V39, P453, DOI 10.1080/10826076.2016.1179201
   Toyoda-Ono Y, 2004, J AGR FOOD CHEM, V52, P2092, DOI 10.1021/jf035445w
   Ulbricht C., 2014, J DIETARY S, V8, P378
   Wu T, 2016, J AGR FOOD CHEM, V64, P2280, DOI 10.1021/acs.jafc.6b00035
   Xi J.B., 2003, REV CHINA AGR SCI TE, V5, P43
   Xu TF, 2017, J PHARMACEUT BIOMED, V141, P95, DOI 10.1016/j.jpba.2017.04.012
   Xue J., 2014, GLOB HEART, V9, pe317
   Ye Y., 2014, CHINESE WILD PLANT R, V33, P55
   Yin XL, 2005, ACTA PHARMACOL SIN, V26, P1217, DOI 10.1111/j.1745-7254.2005.00197.x
   Yutuo Y., 1987, MED CANON 4 SECTION, P32
   Zeng LT, 2017, J ETHNOPHARMACOL, V199, P68, DOI 10.1016/j.jep.2017.01.045
   Zeng SH, 2014, PLOS ONE, V9, DOI 10.1371/journal.pone.0097039
   Zeng SH, 2014, PHYSIOL PLANTARUM, V150, P505, DOI 10.1111/ppl.12131
   Zhang KYB, 2001, PLANTA MED, V67, P379, DOI 10.1055/s-2001-14310
   Zhang LW, 2013, VEGETOS, V26, P171, DOI 10.5958/j.2229-4473.26.1.025
   Zhang QY, 2016, FOOD CHEM, V200, P230, DOI 10.1016/j.foodchem.2016.01.046
   Zhao J, 2014, CHEM NAT COMPD+, V50, P880, DOI 10.1007/s10600-014-1105-7
   Zhao WG, 2010, CR BIOL, V333, P793, DOI 10.1016/j.crvi.2010.10.002
   Zheng J, 2011, FOOD CHEM, V126, P859, DOI 10.1016/j.foodchem.2010.11.052
   Zhong Y, 2013, FUNCT FOOD SCI TECHN, P133
NR 88
TC 42
Z9 51
U1 12
U2 240
PU ELSEVIER SCI LTD
PI OXFORD
PA THE BOULEVARD, LANGFORD LANE, KIDLINGTON, OXFORD OX5 1GB, OXON, ENGLAND
SN 0308-8146
EI 1873-7072
J9 FOOD CHEM
JI Food Chem.
PD FEB 1
PY 2018
VL 240
BP 759
EP 766
DI 10.1016/j.foodchem.2017.08.026
PG 8
WC Chemistry, Applied; Food Science & Technology; Nutrition & Dietetics
SC Chemistry; Food Science & Technology; Nutrition & Dietetics
GA FH7HU
UT WOS:000411356900095
PM 28946340
DA 2021-07-01
ER

PT J
AU Wang, Y
   Zhao, Y
   Jiang, W
   Zhao, XP
   Fan, GW
   Zhang, H
   Shen, PQ
   He, JM
   Fan, XH
AF Wang, Yi
   Zhao, Yu
   Jiang, Wei
   Zhao, Xiaoping
   Fan, Guanwei
   Zhang, Han
   Shen, Peiqiang
   He, Jiangmin
   Fan, Xiaohui
TI iTRAQ-Based Proteomic Analysis Reveals Recovery of Impaired
   Mitochondrial Function in Ischemic Myocardium by Shenmai Formula
SO JOURNAL OF PROTEOME RESEARCH
LA English
DT Article
DE comparative proteomic; Shenmai formula; mitochondrial biogenesis;
   traditional Chinese medicine; network pharmacology
ID HEART-FAILURE; ANION CHANNEL; ATP RELEASE; INJECTION; DISEASE
AB Shenmai formula (SM) has been a traditional medicinal remedy for treating cardiovascular diseases in China for 800 years; however, its mechanism of action remains unclear. To explore the mechanism underlying cardioprotective effects of SM, iTRAQ:based proteomic approach was applied to analyze protein of myocardium in rats with myocardial ischemic injury. Upon treatment with SM and its two major components Red ginseng (RG) and Radix Ophiopogonis (OP), 101 differentially expressed proteins were filtered from a total of 712 detected and annotated proteins. They can be classified according to their locations and functions, while most of them are located in intracellular organelle, participating in cellular metabolic process. The functions of them are mostly associated with mitochondrial oxidative phosphorylation/respiration. The differentially expressed proteins were validated by liquid chromatography tandem mass spectrometry and Western blotting (ATP5D, NDUFB10, TNNC1). Further in vitro experiments found that SM could attenuate hypoxia induced impairment of mitochondrial membrane potential and cellular ATP concentration in neonatal rat ventricular myocytes. Interestingly, the result of quantitative mitochondrial biogenesis assays revealed that SM had dominant positive effects on the maximum respiration, ATP-coupled respiration, and spare capacity of mitochondria in response to hypoxia. Hence, our findings suggest that SM promotes mitochondrial function to protect cardiomyocytes against hypoxia, which provides a possible illustration for conventional botanical therapy on a molecular level.
C1 [Wang, Yi; Zhao, Yu; Jiang, Wei; Fan, Xiaohui] Zhejiang Univ, Coll Pharmaceut Sci, Pharmaceut Informat Inst, Hangzhou 310058, Zhejiang, Peoples R China.
   [Zhao, Xiaoping] Zhejiang Chinese Med Univ, Coll Preclin Med, Hangzhou 310053, Zhejiang, Peoples R China.
   [Fan, Guanwei; Zhang, Han] Tianjin Univ Tradit Chinese Med, Tianjin State Key Lab Modern Chinese Med, Tianjin 300193, Peoples R China.
   Chiatai Qingchunbao Pharmaceut Co Ltd, Hangzhou 310023, Zhejiang, Peoples R China.
RP Fan, XH (corresponding author), Zhejiang Univ, Coll Pharmaceut Sci, Pharmaceut Informat Inst, Hangzhou 310058, Zhejiang, Peoples R China.; Zhao, XP (corresponding author), Zhejiang Chinese Med Univ, Coll Preclin Med, Hangzhou 310053, Zhejiang, Peoples R China.
EM zhaoxiaoping@zcmu.edu.cn; fanxh@zju.edu.cn
RI FAN, Xiaohui/F-6458-2010; guanwei, fan/M-8193-2019; Zhao,
   xiaoping/ABE-3908-2020
OI FAN, Xiaohui/0000-0002-6336-3007; 
FU Natural Science Foundation of Zhejiang ProvinceNatural Science
   Foundation of Zhejiang Province [LR16H280001]; National Project for TCM
   Standardization [ZYBZH-C-ZJ-60]; Fundamental Research Funds for the
   Central UniversitiesFundamental Research Funds for the Central
   Universities [2017FZA7015]; CaoGuangbiao High Tech Development Fund
   [2017RC016]
FX This work was supported by grant from Natural Science Foundation of
   Zhejiang Province (No. LR16H280001), the National Project for TCM
   Standardization (No. ZYBZH-C-ZJ-60), the Fundamental Research Funds for
   the Central Universities (No. 2017FZA7015), and CaoGuangbiao High Tech
   Development Fund (2017RC016). The authors appreciate Dr. Aijun Liu
   (Second Military Medical University, Shanghai, China) for the help of
   animal experiments. We also acknowledge Xinwen Zhou from Institute of
   Biomedical Science, Fudan University, Shanghai for the systematical
   proteomic analysis work.
CR Datta K, 2017, J PROTEOMICS, V152, P283, DOI 10.1016/j.jprot.2016.11.017
   Dunn MJ, 2000, DRUG DISCOV TODAY, V5, P76, DOI 10.1016/S1359-6446(99)01449-X
   Dutta AK, 2004, J PHYSIOL-LONDON, V559, P799, DOI 10.1113/jphysiol.2004.069245
   Dutta AK, 2002, J PHYSIOL-LONDON, V542, P803, DOI 10.1113/jphysiol.2002.019802
   Fan XH, 2006, J PHARMACEUT BIOMED, V40, P591, DOI 10.1016/j.jpba.2005.10.036
   Guo JA, 2011, CIRC-HEART FAIL, V4, P79, DOI 10.1161/CIRCHEARTFAILURE.110.957969
   Hill BG, 2009, BIOCHEM J, V424, P99, DOI 10.1042/BJ20090934
   Huang DW, 2009, NAT PROTOC, V4, P44, DOI 10.1038/nprot.2008.211
   Huang DW, 2009, NUCLEIC ACIDS RES, V37, P1, DOI 10.1093/nar/gkn923
   Huang XD, 2004, J CHROMATOGR B, V812, P71, DOI 10.1016/j.jchromb.2004.06.046
   Jain Kewal K., 2001, Drug Discovery Today, V6, P772, DOI 10.1016/S1359-6446(01)01913-4
   Li JS, 2011, J ALTERN COMPLEM MED, V17, P579, DOI 10.1089/acm.2010.0354
   Long Ming-zhi, 2003, Zhongguo Zhong Xi Yi Jie He Za Zhi, V23, P808
   Ma RG, 2010, CHIN J INTEGR MED, V16, P173, DOI 10.1007/s11655-010-0173-1
   Martin-Rojas T, 2015, SCI REP-UK, V5, DOI 10.1038/srep17290
   Nishikawa S, 2006, J MOL CELL CARDIOL, V40, P510, DOI 10.1016/j.yjmcc.2006.01.020
   Qian JC, 2010, J ETHNOPHARMACOL, V128, P438, DOI 10.1016/j.jep.2010.01.031
   Rakhit RD, 2001, CIRCULATION, V103, P2617
   Sansbury BE, 2011, CHEM-BIOL INTERACT, V191, P288, DOI 10.1016/j.cbi.2010.12.002
   Tang H, 2012, HEART, V98, pE242, DOI 10.1136/heartjnl-2012-302920o.28
   Tatsumi T, 2003, CARDIOVASC RES, V59, P428, DOI 10.1016/S0008-6363(03)00391-2
   Wang Y, 2010, CHEM BIOL DRUG DES, V75, P318, DOI 10.1111/j.1747-0285.2009.00934.x
   Wu LH, 2013, EVID-BASED COMPL ALT, V2013, DOI 10.1155/2013/915343
   Yang LB, 2017, J PROTEOME RES, V16, P2101, DOI 10.1021/acs.jproteome.7b00107
   Zhao LM, 2013, BMC COMPLEM ALTERN M, V13, DOI 10.1186/1472-6882-13-221
NR 25
TC 12
Z9 14
U1 3
U2 33
PU AMER CHEMICAL SOC
PI WASHINGTON
PA 1155 16TH ST, NW, WASHINGTON, DC 20036 USA
SN 1535-3893
EI 1535-3907
J9 J PROTEOME RES
JI J. Proteome Res.
PD FEB
PY 2018
VL 17
IS 2
BP 794
EP 803
DI 10.1021/acs.jproteome.7b00450
PG 10
WC Biochemical Research Methods
SC Biochemistry & Molecular Biology
GA FV6ZK
UT WOS:000424730700004
PM 29300489
DA 2021-07-01
ER

PT J
AU Picking, D
   Chambers, B
   Barker, J
   Shah, I
   Porter, R
   Naughton, DP
   Delgoda, R
AF Picking, David
   Chambers, Bentley
   Barker, James
   Shah, Iltaf
   Porter, Roy
   Naughton, Declan P.
   Delgoda, Rupika
TI Inhibition of Cytochrome P450 Activities by Extracts of Hyptis
   verticillata Jacq.: Assessment for Potential HERB-Drug Interactions
SO MOLECULES
LA English
DT Article
DE cytochrome P450; Hyptis verticillata Jacq.; enzyme inhibition; herb-drug
   interaction; drug-herb interaction; adverse drug reaction; ADR;
   chemoprevention; antioxidant
ID IN-VITRO; OLEANOLIC ACID; URSOLIC ACID; NETWORK PHARMACOLOGY;
   METABOLIZING-ENZYMES; RP-HPLC; CANCER; JAMAICA; DISCOVERY; MEDICINES
AB Understanding the potential for adverse drug reactions (ADRs), from herb-drug interactions, is a key aspect of medicinal plant safety, with particular relevance for public health in countries where medicinal plant use is highly prevalent. We undertook an in-depth assessment of extracts of Hyptis verticillata Jacq., via its impact on activities of key cytochrome P450 (CYP) enzymes (CYPs 1A1, 1A2, 1B1, 3A4 and 2D6), its antioxidant properties (determined by DPPH assays) and chemical characterisation (using LC-MS). The dried plant aqueous extract demonstrated potent inhibition of the activities of CYPs 1A1 (7.6 mu g/mL), 1A2 (1.9 mu g/mL), 1B1 (9.4 mu g/mL) and 3A4 (6.8 mu g/mL). Further analysis of other crude extracts demonstrated potent inhibition of CYP1A2 activity for a dried plant ethanol extract (1.5 mu g/mL), fresh plant ethanol extract (3.9 mu g/mL), and moderate activity for a fresh plant aqueous extract (27.8 mu g/mL). All four extracts demonstrated strong antioxidant activity, compared to the positive control (ascorbic acid, 1.3 mu g/mL), with the dried plant ethanol extract being the most potent (1.6 mu g/mL). Analysis of the dried plant aqueous extract confirmed the identity of seven phytochemicals, five lignans and two triterpenes. Individual screening of these phytochemicals against the activity of CYP1A2 identified yatein as a moderate inhibitor (71.9 mu M), likely to contribute to the plant extract's potent bioactivity. Further analysis on the impact of this plant on key drug metabolizing enzymes in vitro appears warranted for likely ADRs, as well as furthering development as a potential chemopreventive agent.
C1 [Picking, David; Delgoda, Rupika] Univ West Indies, Nat Prod Inst, Kingston 7, Jamaica.
   [Chambers, Bentley] Univ West Indies, Trop Med Res Inst, Kingston 7, Jamaica.
   [Barker, James; Naughton, Declan P.] Kingston Univ, Sch Life Sci Pharm & Chem, Kingston Upon Thames, Surrey, England.
   [Shah, Iltaf] United Arab Emirates Univ, Coll Sci, Al Ain 009713, U Arab Emirates.
   [Porter, Roy] Univ West Indies, Dept Chem, Kingston 7, Jamaica.
RP Delgoda, R (corresponding author), Univ West Indies, Nat Prod Inst, Kingston 7, Jamaica.
EM Davidpicking63@gmail.com; bentley.chambers@uwimona.edu.jm;
   J.Barker@kingston.ac.uk; altafshah@uaeu.ac.ae;
   roy.porter@uwimona.edu.jm; D.Naughton@kingston.ac.uk;
   thejani.delgoda@uwimona.edu.jm
RI Barker, James/A-5103-2018
OI Barker, James/0000-0002-5863-9400; SHAH, ILTAF/0000-0002-3739-6083;
   Picking, David/0000-0002-6656-3469; Delgoda, Rupika/0000-0002-6100-481X
FU Commonwealth Scholarship Commission; University of the West Indies
   Postgraduate Research Fund; Forest Conservation Fund; National Health
   Fund
FX We thank the Commonwealth Scholarship Commission, the University of the
   West Indies Postgraduate Research Fund, Forest Conservation Fund and the
   National Health Fund for funding support and Paul Reese, Sylvia
   Mitchell, Patrick Lewis and JeAnn Murray for their support.
CR Azmi AS, 2012, FUTURE MED CHEM, V4, P939, DOI [10.4155/FMC.12.44, 10.4155/fmc.12.44]
   Biggs D., 2008, THESIS
   Bruno RD, 2007, BIOORGAN MED CHEM, V15, P5047, DOI 10.1016/j.bmc.2007.05.046
   Busby WF, 1999, DRUG METAB DISPOS, V27, P246
   Cordell GA, 2011, PLANTA MED, V77, P1129, DOI 10.1055/s-0030-1270731
   Crespi CL, 1997, ANAL BIOCHEM, V248, P188, DOI 10.1006/abio.1997.2145
   de Magalhaes PM, 2012, FOOD CHEM, V134, P864, DOI 10.1016/j.foodchem.2012.02.195
   Delgoda R, 2004, W INDIAN MED J, V53, P400
   Delgoda R., 2015, POTENTIAL DRUG INTER
   Delgoda Rupika, 2004, Toxicol Rev, V23, P239, DOI 10.2165/00139709-200423040-00004
   Delgoda R, 2010, COMPLEMENT THER MED, V18, P13, DOI 10.1016/j.ctim.2010.01.002
   Djuv A, 2013, BMC COMPLEM ALTERN M, V13, DOI 10.1186/1472-6882-13-295
   Foster K, 2017, CANCER CAUSE CONTROL, V28, P1349, DOI 10.1007/s10552-017-0924-9
   Francis S, 2014, EXPERT OPIN THER PAT, V24, P699, DOI 10.1517/13543776.2014.899583
   Gerhauser C, 2003, MUTAT RES-FUND MOL M, V523, P163, DOI 10.1016/S0027-5107(02)00332-9
   Gurley BJ, 2002, CLIN PHARMACOL THER, V72, P276, DOI 10.1067/mcp.2002.126913
   Heinrich M, 2003, CURR TOP MED CHEM, V3, P141, DOI 10.2174/1568026033392570
   Hickman D, 1998, DRUG METAB DISPOS, V26, P207
   Hoffman D., 2003, MED HERBALISM SCI PR
   Hopkins AL, 2008, NAT CHEM BIOL, V4, P682, DOI 10.1038/nchembio.118
   Julsing MK, 2008, EUR J MED CHEM, V43, P1171, DOI 10.1016/j.ejmech.2007.09.005
   Kim KA, 2004, LIFE SCI, V74, P2769, DOI 10.1016/j.lfs.2003.10.020
   Markowitz JS, 2008, MOL NUTR FOOD RES, V52, P747, DOI 10.1002/mnfr.200700159
   Mukherjee PK, 2011, FOOD CHEM TOXICOL, V49, P3142, DOI 10.1016/j.fct.2011.09.015
   Murray J, 2016, FITOTERAPIA, V111, P138, DOI 10.1016/j.fitote.2016.04.011
   Nair VDP, 2007, PHYTOMEDICINE, V14, P498, DOI 10.1016/j.phymed.2006.12.004
   Nwokocha C. R., 2012, MED AROMAT PLANTS, V1, P1, DOI [10.4172/2167-0412.1000105, DOI 10.4172/2167-0412.1000105]
   Nwokocha CR, 2012, PHARM BIOL, V50, P1096, DOI 10.3109/13880209.2012.658113
   Oyama T, 2004, FRONT BIOSCI-LANDMRK, V9, P1967, DOI 10.2741/1378
   Pan Y, 2011, CHEM-BIOL INTERACT, V190, P1, DOI 10.1016/j.cbi.2011.01.022
   Peifer M, 2010, PLOS ONE, V5, DOI 10.1371/journal.pone.0008919
   Picking D, 2015, J ETHNOPHARMACOL, V169, P314, DOI 10.1016/j.jep.2015.04.027
   Picking D, 2013, J ETHNOPHARMACOL, V147, P16, DOI 10.1016/j.jep.2013.01.039
   Picking D, 2014, THESIS
   Picking D, 2011, J ETHNOPHARMACOL, V137, P305, DOI 10.1016/j.jep.2011.05.025
   Porter R., 1994, THESIS
   Rodrigues A, 2008, DRUG DRUG INTERACTIO, P78
   Rodriguez-Antona C, 2010, HUM GENET, V127, P1, DOI 10.1007/s00439-009-0748-0
   Schweim H.G, 2017, SYNERGY, V4, P8
   Shields M, 2006, THESIS
   Shields M, 2009, PLANTA MED, V75, P137, DOI 10.1055/s-0028-1088350
   Strandell J, 2011, EUR J CLIN PHARMACOL, V67, P633, DOI 10.1007/s00228-010-0979-y
   Subehan, 2005, CHEM PHARM BULL, V53, P333, DOI 10.1248/cpb.53.333
   Tarkang PA, 2016, BIOMARK RES, V4, DOI 10.1186/s40364-016-0077-0
   Tokizane T, 2005, CLIN CANCER RES, V11, P5793, DOI 10.1158/1078-0432.CCR-04-2545
   TRAMIL, 2011, PROGR APPL RES TRAD
   Usia T, 2005, J NAT PROD, V68, P64, DOI 10.1021/np0401765
   Venkataramanan R, 2006, LIFE SCI, V78, P2105, DOI 10.1016/j.lfs.2005.12.021
   Vladimir-Knezevic S, 2014, MOLECULES, V19, P767, DOI 10.3390/molecules19010767
   Wagner H, 2011, FITOTERAPIA, V82, P34, DOI 10.1016/j.fitote.2010.11.016
   Wang HH, 2008, IND CROP PROD, V28, P328, DOI 10.1016/j.indcrop.2008.03.004
   Wang SY, 2014, PHYTOTHER RES, V28, P1071, DOI 10.1002/ptr.5098
   WHO, WHO TRADITIONAL MED
   Willfor SM, 2006, J CHROMATOGR A, V1112, P64, DOI 10.1016/j.chroma.2005.11.054
   Williams L. A. D., 2006, Biologically active natural products for the 21st century
   Xu XH, 2012, J PHARM ANA, V2, P238, DOI 10.1016/j.jpha.2012.01.006
NR 56
TC 6
Z9 6
U1 0
U2 2
PU MDPI
PI BASEL
PA ST ALBAN-ANLAGE 66, CH-4052 BASEL, SWITZERLAND
SN 1420-3049
J9 MOLECULES
JI Molecules
PD FEB
PY 2018
VL 23
IS 2
AR 430
DI 10.3390/molecules23020430
PG 19
WC Biochemistry & Molecular Biology; Chemistry, Multidisciplinary
SC Biochemistry & Molecular Biology; Chemistry
GA FX9PK
UT WOS:000426436300210
PM 29462868
OA DOAJ Gold, Green Published, Green Accepted
DA 2021-07-01
ER

PT J
AU Bezhentsev, V
   Ivanov, S
   Kumar, S
   Goel, R
   Poroikov, V
AF Bezhentsev, Vladislav
   Ivanov, Sergey
   Kumar, Sandeep
   Goel, Rajesh
   Poroikov, Vladimir
TI Identification of potential drug targets for treatment of refractory
   epilepsy using network pharmacology
SO JOURNAL OF BIOINFORMATICS AND COMPUTATIONAL BIOLOGY
LA English
DT Article; Proceedings Paper
CT 9th International Young Scientists School on Systems Biology and
   Bioinformatics (SBB)
CY JUN, 2017
CL Yalta, RUSSIA
DE Refractory epilepsy; network pharmacology; pharmacological targets;
   identification
ID TEMPORAL-LOBE EPILEPSY; RESISTANT EPILEPSY; SEIZURES; EXPRESSION;
   POLYMORPHISM; INHIBITION; PREDICTION; MUTATIONS; DISCOVERY; RECEPTOR
AB Epilepsy is the fourth most common neurological disease after migraine, stroke, and Alzheimer's disease. Approximately one-third of all epilepsy cases are refractory to the existing anticonvulsants. Thus, there is an unmet need for newer antiepileptic drugs (AEDs) to manage refractory epilepsy (RE). Discovery of novel AEDs for the treatment of RE further retards for want of potential pharmacological targets, unavailable due to unclear etiology of this disease. In this regard, network pharmacology as an area of bioinformatics is gaining popularity. It combines the methods of network biology and polypharmacology, which makes it a promising approach for finding new molecular targets. This work is aimed at discovering new pharmacological targets for the treatment of RE using network pharmacology methods. In the framework of our study, the genes associated with the development of RE were selected based on analysis of available data. The methods of network pharmacology were used to select 83 potential pharmacological targets linked to the selected genes. Then, 10 most promising targets were chosen based on analysis of published data. All selected target proteins participate in biological processes, which are considered to play a key role in the development of RE. For 9 of 10 selected targets, the potential associations with different kinds of epilepsy have been recently mentioned in the literature published, which gives additional evidence that the approach applied is rather promising.
C1 [Bezhentsev, Vladislav; Ivanov, Sergey; Poroikov, Vladimir] Inst Biomed Chem, Dept Bioinformat, 10 Bldg 8,Pogodinskaya St, Moscow 119121, Russia.
   [Kumar, Sandeep; Goel, Rajesh] Punjabi Univ, Dept Pharmaceut Sci & Drug Res, Patiala 147002, Punjab, India.
RP Bezhentsev, V (corresponding author), Inst Biomed Chem, Dept Bioinformat, 10 Bldg 8,Pogodinskaya St, Moscow 119121, Russia.
EM vbezhentsev@gmail.com; smivanov7@gmail.com; kumar.neuro100@gmail.com;
   goelrkpup@gmail.com; vladimir.poroikov@ibmc.msk.ru
RI Poroikov, Vladimir/O-2769-2013; Ivanov, Sergey M/F-4457-2017;
   Bezhentsev, Vladislav/F-4577-2017
OI Poroikov, Vladimir/0000-0001-7937-2621; Ivanov, Sergey
   M/0000-0002-3177-6237; Bezhentsev, Vladislav/0000-0002-7530-5779
FU RSF-DST Project [16 45 02012 - INT/RUS/RSF/12]
FX This work is supported by the RSF-DST Project No. 16 45 02012 -
   INT/RUS/RSF/12. The authors would like to acknowledge Creative Analytics
   for the academic license on Integrity.
CR Beamer E, 2017, FRONT NEUROSCI-SWITZ, V11, DOI 10.3389/fnins.2017.00021
   Chi XS, 2017, J MOL NEUROSCI, V61, P553, DOI 10.1007/s12031-017-0897-x
   Chu HW, 2017, PLOS ONE, V12, DOI 10.1371/journal.pone.0174964
   Cui LL, 2015, SEIZURE-EUR J EPILEP, V27, P60, DOI 10.1016/j.seizure.2015.02.032
   Dalic L, 2016, NEUROPSYCH DIS TREAT, V12, P2605, DOI 10.2147/NDT.S84852
   Das Abhijit, 2011, Indian J Hum Genet, V17 Suppl 1, pS12, DOI 10.4103/0971-6866.80353
   De Fusco M, 2014, ANN NEUROL, V75, P77, DOI 10.1002/ana.24028
   Dixit AB, 2017, SEIZURE-EUR J EPILEP, V47, P9, DOI 10.1016/j.seizure.2017.02.014
   Elsaadany L, 2016, BMC MED GENET, V17, DOI 10.1186/s12881-016-0317-z
   Filimonov DA, 2014, CHEM HETEROCYCL COM+, V50, P444, DOI 10.1007/s10593-014-1496-1
   Fisher RS, 2014, EPILEPSIA, V55, P475, DOI 10.1111/epi.12550
   Gebicke-Haerter PJ, 2016, WORLD J PSYCHIATR, V6, P66, DOI 10.5498/wjp.v6.i1.66
   Ghiassian SD, 2015, PLOS COMPUT BIOL, V11, DOI 10.1371/journal.pcbi.1004120
   Hammer MF, 2016, GENEREVIEWS
   Hardies K, 2016, BRAIN, V139, P2420, DOI 10.1093/brain/aww180
   Hirtz D, 2007, NEUROLOGY, V68, P326, DOI 10.1212/01.wnl.0000252807.38124.a3
   Hongwei Chu, 2014, 2014 8th International Conference on Systems Biology (ISB), P132, DOI 10.1109/ISB.2014.6990745
   Hopkins AL, 2008, NAT CHEM BIOL, V4, P682, DOI 10.1038/nchembio.118
   Hsin KY, 2016, NUCLEIC ACIDS RES, V44, pW507, DOI 10.1093/nar/gkw335
   Irurzun-Arana I, 2017, BIOINFORMATICS, V33, P1040, DOI 10.1093/bioinformatics/btw747
   Kitchen DB, 2004, NAT REV DRUG DISCOV, V3, P935, DOI 10.1038/nrd1549
   Koborova ON, 2009, SAR QSAR ENVIRON RES, V20, P755, DOI 10.1080/10629360903438628
   Kwan P, 2004, J NEUROL NEUROSUR PS, V75, P1376, DOI 10.1136/jnnp.2004.045690
   Lagunin A, 2000, BIOINFORMATICS, V16, P747, DOI 10.1093/bioinformatics/16.8.747
   Lemke JR, 2014, ANN NEUROL, V75, P147, DOI 10.1002/ana.24073
   Lim JS, 2015, NAT MED, V21, P395, DOI 10.1038/nm.3824
   Lopez-Garcia MA, 2017, PHARMACOL REP, V69, P504, DOI 10.1016/j.pharep.2017.01.007
   McCallum Abigail P, 2016, Pathophysiology, V23, P181, DOI 10.1016/j.pathophys.2016.05.006
   Mishra A, 2015, CHANNELS, V9, P317, DOI 10.1080/19336950.2015.1092836
   Muegge I, 2016, EXPERT OPIN DRUG DIS, V11, P137, DOI 10.1517/17460441.2016.1117070
   Noebels JL, 2012, JASPERS BASIC MECH E
   Odell LR, 2017, J MED CHEM, V60, P349, DOI 10.1021/acs.jmedchem.6b01422
   Patel HM, 2016, RSC ADV, V6, P44435, DOI 10.1039/c6ra01284a
   Perosa SR, 2007, HIPPOCAMPUS, V17, P26, DOI 10.1002/hipo.20239
   Pogodin PV, 2015, SAR QSAR ENVIRON RES, V26, P783, DOI 10.1080/1062936X.2015.1078407
   Remy S, 2003, ANN NEUROL, V53, P469, DOI 10.1002/ana.10473
   Rozantsev GG, 1997, PHARM CHEM J, V32, P345
   SAYITOGLU MA, 2006, J NEUROL SCI, V23, P20
   Shibasaki K, 2014, J BIOL CHEM, V289, P14470, DOI 10.1074/jbc.M114.557132
   Silberberg Y, 2017, GENOME MED, V9, DOI 10.1186/s13073-017-0435-z
   Sima XT, 2014, MOL MED REP, V9, P1242, DOI 10.3892/mmr.2014.1977
   Sirakanyan SN, 2016, RSC ADV, V6, P49028, DOI 10.1039/c6ra06507d
   Smolarz B, 2017, ACTA NEUROL BELG, V117, P849, DOI 10.1007/s13760-017-0808-5
   Tang L, 2017, NEUROCHEM RES, V42, P1211, DOI 10.1007/s11064-016-2158-8
   Viteva E, 2014, MOL CELL EPILEPSY, V1, pe17
   Zadorozhnii PV, 2017, J CHEM PHARM SCI, V10, P1099
   Zhang YK, 2017, CELL MOL NEUROBIOL, V37, P857, DOI 10.1007/s10571-016-0423-7
NR 47
TC 5
Z9 5
U1 0
U2 9
PU IMPERIAL COLLEGE PRESS
PI LONDON
PA 57 SHELTON ST, COVENT GARDEN, LONDON WC2H 9HE, ENGLAND
SN 0219-7200
EI 1757-6334
J9 J BIOINF COMPUT BIOL
JI J. Bioinform. Comput. Biol.
PD FEB
PY 2018
VL 16
IS 1
SI SI
AR 1840002
DI 10.1142/S0219720018400024
PG 12
WC Biochemical Research Methods; Computer Science, Interdisciplinary
   Applications; Mathematical & Computational Biology
SC Biochemistry & Molecular Biology; Computer Science; Mathematical &
   Computational Biology
GA GC4KC
UT WOS:000429752400009
PM 29361895
DA 2021-07-01
ER

PT J
AU Li, S
   Wang, N
   Hong, M
   Tan, HY
   Pan, GF
   Feng, YB
AF Li, Sha
   Wang, Ning
   Hong, Ming
   Tan, Hor-Yue
   Pan, Guofeng
   Feng, Yibin
TI Hepatoprotective Effects of a Functional Formula of Three Chinese
   Medicinal Herbs: Experimental Evidence and Network Pharmacology-Based
   Identification of Mechanism of Action and Potential Bioactive Components
SO MOLECULES
LA English
DT Article
DE Coriolus versicolor; Salvia miltiorrhiza; Schisandra chinensis; function
   herbal formula; liver disease; network pharmacology
ID INDUCED LIVER-INJURY; OXIDATIVE STRESS; FATTY; DITERPENOIDS; HEPATITIS;
   CELLS
AB Various Chinese herbal medicines (CHMs) have shown beneficial liver protection effects. Jian-Gan-Bao (JGB), a functional herbal formula, consists of three famous CHMs, including Coriolus versicolor, Salvia miltiorrhiza and Schisandra chinensis, which has been used as a folk medicine for several chronic liver diseases. In the present study, we aim systemically to evaluate the effects of JGB on acute and chronic alcoholic liver diseases (ALD) as well as non-alcoholic fatty liver disease (NAFLD) in mouse models, and identify its potential bioactive components and mechanism of action. JGB showed preventive effects for acute and chronic ALD as well as NAFLD, while post-treatment of JGB showed no significant effect, suggesting the nature of JGB as a health supplement rather than a drug. Furthermore, a compound-target network was constructed to identify the potential bioactive compounds and pathways that regulate its hepatoprotective effects. There are 40 bioactive compounds and 15 related targets that have been identified via this network pharmacology study. Among them are miltirone, neocryptotanshinone II and deoxyshikonin, with desirable pharmaceutical properties. Pathways relating to inflammation, fatty acid oxidation, tumor necrosis factor (TNF) production and cell proliferation were predicted as bioactive compounds and potential underlying mechanisms, which should be the focus of study in this field in the future.
C1 [Li, Sha; Wang, Ning; Hong, Ming; Tan, Hor-Yue; Pan, Guofeng; Feng, Yibin] Univ Hong Kong, Sch Chinese Med, Hong Kong, Hong Kong, Peoples R China.
   [Wang, Ning; Feng, Yibin] Univ Hong Kong, Shenzhen Inst Res & Innovat, Shenzhen 518057, Peoples R China.
   [Pan, Guofeng] Capital Med Univ, Beijing Shijitang Hosp, Beijing 100069, Peoples R China.
RP Feng, YB (corresponding author), Univ Hong Kong, Sch Chinese Med, Hong Kong, Hong Kong, Peoples R China.; Feng, YB (corresponding author), Univ Hong Kong, Shenzhen Inst Res & Innovat, Shenzhen 518057, Peoples R China.
EM u3003781@connect.hku.hk; ckwang@hku.hk; hong1986@connect.hku.hk;
   hyhtan@hku.hk; pan.gf1218@163.com; yfeng@hku.hk
FU research council of the University of Hong KongUniversity of Hong Kong
   [104003422, 104003919, 104004092, 104004460]; Research Grants Committee
   (RGC) of Hong Kong, HKSAR [766211, 17152116]; Gala Family Trust
   [200007008]; Government-Matching Grant Scheme [207060411]; Vita Green
   Health Products Co., Ltd. [200007477]; Shenzhen Basic Research program
   [JCYJ20140903112959964]
FX The study was partially financial supported by grants from the research
   council of the University of Hong Kong (Project Codes: 104003422,
   104003919, 104004092, 104004460), the Research Grants Committee (RGC) of
   Hong Kong, HKSAR (Project Codes: 766211, 17152116), Gala Family Trust
   (Project Code: 200007008), Government-Matching Grant Scheme (Project
   Code: 207060411), a donation from Vita Green Health Products Co., Ltd.
   (Project cord: 200007477) and Shenzhen Basic Research program (project
   code: JCYJ20140903112959964). The authors would like to express thanks
   to Keith Wong, Cindy Lee, and Alex Shek for their technical support, and
   express thanks to Brian Yeung for his careful proofreading of this
   manuscript.
CR Assy N, 2005, GUT, V54, P729, DOI 10.1136/gut.2004.060251
   Bertola A, 2013, NAT PROTOC, V8, P627, DOI 10.1038/nprot.2013.032
   Chen YC, 2013, BIOORG MED CHEM LETT, V23, P880, DOI 10.1016/j.bmcl.2012.11.040
   Cheng N, 2013, FOOD CHEM TOXICOL, V55, P234, DOI 10.1016/j.fct.2012.11.022
   Engel AL, 2013, IMMUNOBIOLOGY, V218, P1468, DOI 10.1016/j.imbio.2013.05.001
   Fang JS, 2017, J ETHNOPHARMACOL, V196, P281, DOI 10.1016/j.jep.2016.11.034
   Hong M., 2017, DISCRETE DYN NAT SOC, V2017, P18
   Hong M., 2017, MOLECULES, P22
   Hong M, 2015, INT J MOL SCI, V16, P28705, DOI 10.3390/ijms161226126
   Hsieh TC, 2013, INT J MOL MED, V32, P251, DOI 10.3892/ijmm.2013.1378
   Hu XP, 2014, J GASTROEN HEPATOL, V29, P1284, DOI 10.1111/jgh.12490
   Khoury T, 2015, J CLIN TRANSL HEPATO, V3, P99, DOI 10.14218/JCTH.2015.00007
   Kim KJ, 2012, PHYTOTHER RES, V26, P1674, DOI 10.1002/ptr.4640
   Kiyohara H, 2006, PHYTOMEDICINE, V13, P494, DOI 10.1016/j.phymed.2005.09.004
   Kleiner DE, 2005, HEPATOLOGY, V41, P1313, DOI 10.1002/hep.20701
   Lau JKC, 2017, J PATHOL, V241, P36, DOI 10.1002/path.4829
   Lauschke VM, 2016, INT J MOL SCI, V17, DOI 10.3390/ijms17101714
   Lee WM, 2003, NEW ENGL J MED, V349, P474, DOI 10.1056/NEJMra021844
   Li MZ, 2014, TOXICOL LETT, V228, P67, DOI 10.1016/j.toxlet.2014.04.011
   Li S, 2016, OXID MED CELL LONGEV, V2016, DOI 10.1155/2016/4234061
   Li S, 2015, INT J MOL SCI, V16, P26087, DOI 10.3390/ijms161125942
   Li WW, 2017, FRONT PHARMACOL, V8, P15, DOI 10.3389/fphar.2017.00074
   Lin HC, 2000, PHYTOCHEMISTRY, V53, P951, DOI 10.1016/S0031-9422(99)00433-1
   Loo WTY, 2007, BIOMED PHARMACOTHER, V61, P606, DOI 10.1016/j.biopha.2007.08.023
   Mandrekar P, 2016, HEPATOLOGY, V64, P1343, DOI 10.1002/hep.28530
   Mao Y, 2017, ONCOTARGET, V8, P27007, DOI 10.18632/oncotarget.15351
   Peng H, 2016, CELL MOL BIOL, V62, P88, DOI 10.14715/cmb/2016.62.4.16
   Poljsak B, 2011, OXID MED CELL LONGEV, V2011, DOI 10.1155/2011/194586
   Prangsaengtong O, 2013, EVID-BASED COMPL ALT, V2013, DOI 10.1155/2013/148297
   Ramberg JE, 2010, NUTR J, V9, DOI 10.1186/1475-2891-9-54
   Tang SH, 2011, J ETHNOPHARMACOL, V134, P141, DOI 10.1016/j.jep.2010.11.070
   Teplyakova TV, 2012, INT J MED MUSHROOMS, V14, P37, DOI 10.1615/IntJMedMushr.v14.i1.40
   Wang C, 2008, GASTROENTEROL RES, V1, P2, DOI 10.4021/gr2008.10.1231
   Wang J, 2013, IMMUNOPHARM IMMUNOT, V35, P497, DOI 10.3109/08923973.2013.805764
   Wang JL, 2016, KOREAN J INTERN MED, V31, P479, DOI 10.3904/kjim.2015.253
   Wang SW, 2015, CHIN MED-UK, V10, DOI 10.1186/s13020-015-0051-z
   Wu CH, 2015, ACTA PHARM SIN B, V5, P323, DOI 10.1016/j.apsb.2015.01.010
   Yue SQ, 2014, PHARM BIOL, V52, P1278, DOI 10.3109/13880209.2014.889720
   Zhang DW, 2013, CHEM PHARM BULL, V61, P576, DOI 10.1248/cpb.c12-00987
NR 39
TC 11
Z9 12
U1 0
U2 18
PU MDPI
PI BASEL
PA ST ALBAN-ANLAGE 66, CH-4052 BASEL, SWITZERLAND
SN 1420-3049
J9 MOLECULES
JI Molecules
PD FEB
PY 2018
VL 23
IS 2
AR 352
DI 10.3390/molecules23020352
PG 17
WC Biochemistry & Molecular Biology; Chemistry, Multidisciplinary
SC Biochemistry & Molecular Biology; Chemistry
GA FX9PK
UT WOS:000426436300132
PM 29414910
OA DOAJ Gold, Green Published
DA 2021-07-01
ER

PT J
AU Zhang, B
   Wang, X
   Li, Y
   Wu, M
   Wang, SY
   Li, S
AF Zhang, Bo
   Wang, Xin
   Li, Yan
   Wu, Min
   Wang, Shu-Yan
   Li, Shao
TI Matrine Is Identified as a Novel Macropinocytosis Inducer by a Network
   Target Approach
SO FRONTIERS IN PHARMACOLOGY
LA English
DT Article
DE matrine; macropinocytosis; network target; network pharmacology; natural
   products
ID TRADITIONAL CHINESE MEDICINE; GASTRIC-CANCER CELLS; PHARMACOLOGY
   APPROACH; IN-VITRO; GLIOBLASTOMA CELLS; APOPTOTIC CELLS; DRUG; MICE;
   AUTOPHAGY; INJURY
AB Comprehensively understanding pharmacological functions of natural products is a key issue to be addressed for the discovery of new drugs. Unlike some single-target drugs, natural products always exert diverse therapeutic effects through acting on a "network" that consists of multiple targets, making it necessary to develop a systematic approach, e.g., network pharmacology, to reveal pharmacological functions of natural products and infer their mechanisms of action. In this work, to identify the "network target" of a natural product, we perform a functional analysis of matrine, a marketed drug in China extracted from a medical herb Ku-Shen (Radix Sophorae Flavescentis). Here, the network target of matrine was firstly predicted by drugCIPHER, a genome-wide target prediction method. Based on the network target of matrine, we performed a functional gene set enrichment analysis to computationally identify the potential pharmacological functions of matrine, most of which are supported by the literature evidence, including neurotoxicity and neuropharmacological activities of matrine. Furthermore, computational results demonstrated that matrine has the potential for the induction of macropinocytosis and the regulation of ATP metabolism. Our experimental data revealed that the large vesicles induced by matrine are consistent with the typical characteristics of macropinosome. Our verification results also suggested that matrine could decrease cellular ATP level. These findings demonstrated the availability and effectiveness of the network target strategy for identifying the comprehensive pharmacological functions of natural products.
C1 [Zhang, Bo; Wang, Xin; Wu, Min; Li, Shao] Tsinghua Univ, Bioinformat Div, Dept Automat, TCM X Ctr,TNLIST,MOE Key Lab Bioinformat, Beijing, Peoples R China.
   [Zhang, Bo; Wang, Shu-Yan] Tianjin Int Joint Acad Biotechnol & Med, Tianjin, Peoples R China.
   [Li, Yan] Chinese Acad Med Sci, Inst Mat Med, Peking Union Med Coll, Beijing, Peoples R China.
RP Li, S (corresponding author), Tsinghua Univ, Bioinformat Div, Dept Automat, TCM X Ctr,TNLIST,MOE Key Lab Bioinformat, Beijing, Peoples R China.
EM shaoli@mail.tsinghua.edu.cn
RI Zhang, Bo/AAI-2941-2020
OI Li, Shao/0000-0002-8709-9167
FU National Natural Science Foundation of ChinaNational Natural Science
   Foundation of China (NSFC) [81630103, 91729301, 81225025, 91229201]
FX This study was supported by the National Natural Science Foundation of
   China (81630103, 91729301, 81225025, and 91229201).
CR Akhtar N, 2016, DEV CELL, V38, P522, DOI 10.1016/j.devcel.2016.08.005
   Ashburner M, 2000, NAT GENET, V25, P25, DOI 10.1038/75556
   Barretina J, 2012, NATURE, V483, P603, DOI 10.1038/nature11003
   Brehme M, 2009, P NATL ACAD SCI USA, V106, P7414, DOI 10.1073/pnas.0900653106
   Burkard TR, 2010, PLOS COMPUT BIOL, V6, DOI 10.1371/journal.pcbi.1001001
   Campillos M, 2008, SCIENCE, V321, P263, DOI 10.1126/science.1158140
   Cheng FX, 2012, PLOS COMPUT BIOL, V8, DOI 10.1371/journal.pcbi.1002503
   CHO CH, 1986, PLANTA MED, P343, DOI 10.1055/s-2007-969179
   Commisso C, 2013, NATURE, V497, P633, DOI 10.1038/nature12138
   Cordell GA, 2014, PHYTOCHEM LETT, V10, pXXVIII, DOI 10.1016/j.phytol.2014.06.002
   Cui LL, 2017, MOL NEUROBIOL, V54, P1939, DOI 10.1007/s12035-016-9783-8
   Drew AK, 2002, J TOXICOL-CLIN TOXIC, V40, P173, DOI 10.1081/CLT-120004406
   Dun LL, 2014, NEUROL SCI, V35, P815, DOI 10.1007/s10072-013-1603-6
   Farha MA, 2016, NAT PROD REP, V33, P668, DOI 10.1039/c5np00127g
   Hoffmann PR, 2001, J CELL BIOL, V155, P649, DOI 10.1083/jcb.200108080
   Hopkins AL, 2007, NAT BIOTECHNOL, V25, P1110, DOI 10.1038/nbt1007-1110
   Huang DW, 2009, NAT PROTOC, V4, P44, DOI 10.1038/nprot.2008.211
   Iorio F, 2010, P NATL ACAD SCI USA, V107, P14621, DOI 10.1073/pnas.1000138107
   Kamei J, 1997, EUR J PHARMACOL, V337, P223, DOI 10.1016/S0014-2999(97)01273-9
   Keiser MJ, 2009, NATURE, V462, P175, DOI 10.1038/nature08506
   Kerr MC, 2009, TRAFFIC, V10, P364, DOI 10.1111/j.1600-0854.2009.00878.x
   Kitambi SS, 2014, CELL, V157, DOI 10.1016/j.cell.2014.02.021
   Li CQ, 2005, WORLD J GASTROENTERO, V11, P426
   Li HL, 2010, AM J CHINESE MED, V38, P1115, DOI 10.1142/S0192415X10008512
   Li HY, 2014, EVID-BASED COMPL ALT, V2014, DOI 10.1155/2014/495840
   Li S, 2007, IET SYST BIOL, V1, P51, DOI 10.1049/iet-syb:20060032
   Li S, 2015, SCIENCE, V350, pS72
   Li S, 2013, CHIN J NAT MEDICINES, V11, P110, DOI [10.3724/SP.J.1009.2013.00110, 10.1016/S1875-5364(13)60037-0]
   Li Shao, 2011, Zhongguo Zhong Yao Za Zhi, V36, P2017
   Li S, 2011, BMC SYST BIOL, V5, DOI 10.1186/1752-0509-5-S1-S10
   Li S, 2009, CURR BIOINFORM, V4, P188, DOI 10.2174/157489309789071129
   Liang CZ, 2012, CANCER CHEMOTH PHARM, V69, P317, DOI 10.1007/s00280-011-1699-4
   Liang XJ, 2014, MOL BIOSYST, V10, P1014, DOI 10.1039/c3mb70507b
   Liu J., 2012, CHIN J EXP TRADIT ME, V18, P284
   Liu SQ, 2017, LIFE SCI, V180, P36, DOI 10.1016/j.lfs.2017.05.010
   Liu Y, 2014, TUMOR BIOL, V35, P5111, DOI 10.1007/s13277-014-1680-z
   Lu ZG, 2014, REPROD TOXICOL, V47, P33, DOI 10.1016/j.reprotox.2014.05.015
   Ogden CA, 2001, J EXP MED, V194, P781, DOI 10.1084/jem.194.6.781
   Overmeyer JH, 2008, MOL CANCER RES, V6, P965, DOI 10.1158/1541-7786.MCR-07-2036
   Parsons Bruce, 2004, Am J Geriatr Pharmacother, V2, P157, DOI 10.1016/j.amjopharm.2004.09.004
   Qi Q, 2016, ACTA PHARMACOL SIN, V37, P963, DOI 10.1038/aps.2016.53
   Rubio-Perez C, 2015, CANCER CELL, V27, P382, DOI 10.1016/j.ccell.2015.02.007
   Sche PP, 1999, CHEM BIOL, V6, P707, DOI 10.1016/S1074-5521(00)80018-6
   Swanson JA, 2008, NAT REV MOL CELL BIO, V9, P639, DOI 10.1038/nrm2447
   Terstappen GC, 2007, NAT REV DRUG DISCOV, V6, P891, DOI 10.1038/nrd2410
   Wang DY, 2017, CHEM COMMUN, V53, P5020, DOI 10.1039/c7cc02227a
   Wang HY, 2013, PHARM BIOL, V51, P844, DOI 10.3109/13880209.2013.767363
   [王雪芳 Wang Xuefang], 2012, [中国中医基础医学杂志, Chinese Journal of Basic Medicine in Traditional Chinese Medicine], V18, P1265
   Wei Y., 2013, CHIN J EXP TRADIT ME, V20, P199
   Wu GJ, 2017, ONCOTARGET, V8, P11621, DOI 10.18632/oncotarget.14598
   Wu JQ, 2017, J CELL MOL MED, V21, P1171, DOI 10.1111/jcmm.13049
   Wu M, 2015, ONCOTARGET, V6, P38283, DOI 10.18632/oncotarget.5711
   Xiang J, 2013, INT J MOL SCI, V14, P23751, DOI 10.3390/ijms141223751
   Xu ZG, 2011, NATURE, V480, pS90, DOI 10.1038/480S90a
   Yin LL, 2005, PHARMACOL BIOCHEM BE, V80, P419, DOI 10.1016/j.pbb.2004.12.008
   Zeng XY, 2015, BRIT J PHARMACOL, V172, P4303, DOI 10.1111/bph.13209
   Zhang B, 2015, J ETHNOPHARMACOL, V175, P638, DOI 10.1016/j.jep.2015.09.034
   Zhang B, 2011, EUR J PHARM SCI, V44, P573, DOI 10.1016/j.ejps.2011.09.020
   Zhang JW, 2013, ACTA PHARMACOL SIN, V34, P1084, DOI 10.1038/aps.2013.15
   Zhang JP, 2001, ACTA PHARMACOL SIN, V22, P183
   Zhang JQ, 2010, WORLD J GASTROENTERO, V16, P4281, DOI 10.3748/wjg.v16.i34.4281
   Zhang JQ, 2011, ONCOL REP, V26, P115, DOI 10.3892/or.2011.1277
   Zhang X., 2014, J IMMUNOL, V560, P92, DOI [10.1016/j.neulet.2013.12.031, DOI 10.1016/J.NEULET.2013.12.031]
   Zhang Ye-jing, 2006, J Zhejiang Univ Sci B, V7, P245, DOI 10.1631/jzus.2006.B0245
   Zhao S, 2012, ANNU REV PHARMACOL, V52, P505, DOI 10.1146/annurev-pharmtox-010611-134520
   Zhao SW, 2010, PLOS ONE, V5, DOI 10.1371/journal.pone.0011764
   Zhao XY, 2011, AM J CHINESE MED, V39, P933, DOI 10.1142/S0192415X11009317
NR 67
TC 12
Z9 13
U1 2
U2 7
PU FRONTIERS MEDIA SA
PI LAUSANNE
PA PO BOX 110, EPFL INNOVATION PARK, BUILDING I, LAUSANNE, 1015,
   SWITZERLAND
SN 1663-9812
J9 FRONT PHARMACOL
JI Front. Pharmacol.
PD JAN 26
PY 2018
VL 9
AR 10
DI 10.3389/fphar.2018.00010
PG 11
WC Pharmacology & Pharmacy
SC Pharmacology & Pharmacy
GA FT7YZ
UT WOS:000423370400001
PM 29434546
OA DOAJ Gold, Green Published
DA 2021-07-01
ER

PT J
AU Gao, L
   Wang, KX
   Zhou, YZ
   Fang, JS
   Qin, XM
   Du, GH
AF Gao, Li
   Wang, Ke-xin
   Zhou, Yu-zhi
   Fang, Jian-song
   Qin, Xue-mei
   Du, Guan-hua
TI Uncovering the anticancer mechanism of Compound Kushen Injection against
   HCC by integrating quantitative analysis, network analysis and
   experimental validation
SO SCIENTIFIC REPORTS
LA English
DT Article
ID HEPATOCELLULAR-CARCINOMA; GLOBAL VIEW; CANCER; PHARMACOLOGY; METABOLISM;
   CELLS; METABOLOMICS; PROLIFERATION; METAANALYSIS; ASSOCIATION
AB Compound Kushen Injection (CKI) is a Traditional Chinese Medicine (TCM) preparation that has been clinically used in China to treat various types of solid tumours. Although several studies have revealed that CKI can inhibit the proliferation of hepatocellular carcinoma (HCC) cell lines, the active compounds, potential targets and pathways involved in these effects have not been systematically investigated. Here, we proposed a novel idea of "main active compound-based network pharmacology" to explore the anti-cancer mechanism of CKI. Our results showed that CKI significantly suppressed the proliferation and migration of SMMC-7721 cells. Four main active compounds of CKI (matrine, oxymatrine, sophoridine and N-methylcytisine) were confirmed by the integration of ultra-performance liquid chromatography/mass spectrometry (UPLC-MS) with cell proliferation assays. The potential targets and pathways involved in the anti-HCC effects of CKI were predicted by a network pharmacology approach, and some of the crucial proteins and pathways were further validated by western blotting and metabolomics approaches. Our results indicated that CKI exerted anti-HCC effects via the key targets MMP2, MYC, CASP3, and REG1A and the key pathways of glycometabolism and amino acid metabolism. These results provide insights into the mechanism of CKI by combining quantitative analysis of components, network pharmacology and experimental validation.
C1 [Gao, Li; Wang, Ke-xin; Zhou, Yu-zhi; Qin, Xue-mei; Du, Guan-hua] Shanxi Univ, Modern Res Ctr Tradit Chinese Med, Taiyuan 030006, Shanxi, Peoples R China.
   [Wang, Ke-xin] Shanxi Univ, Coll Chem & Chem Engn, Taiyuan 030006, Shanxi, Peoples R China.
   [Fang, Jian-song] Guangzhou Univ Chinese Med, Inst Clin Pharmacol, Guangzhou 510405, Guangdong, Peoples R China.
   [Du, Guan-hua] Chinese Acad Med Sci, Inst Mat Med, Beijing 100050, Peoples R China.
   [Du, Guan-hua] Peking Union Med Coll, Beijing 100050, Peoples R China.
RP Gao, L; Qin, XM (corresponding author), Shanxi Univ, Modern Res Ctr Tradit Chinese Med, Taiyuan 030006, Shanxi, Peoples R China.
EM gaoli87@sxu.edu.cn; qinxm@sxu.edu.cn
FU Science and Technology Innovation Team of Shanxi Province
   [201605D131045-18]; Base Program of Joint training graduate student of
   Shanxi Province [2016JD05]; Key laboratory of Effective Substances
   Research and Utilization in TCM of Shanxi province [201605D111004]
FX This project was supported by Base Program of Joint training graduate
   student of Shanxi Province (2016JD05), Science and Technology Innovation
   Team of Shanxi Province (No. 201605D131045-18), and Key laboratory of
   Effective Substances Research and Utilization in TCM of Shanxi province
   (201605D111004).
CR Anitha P, 2016, GENE, V575, P253, DOI 10.1016/j.gene.2015.08.068
   Annibaldi A, 2010, CURR OPIN CLIN NUTR, V13, P466, DOI 10.1097/MCO.0b013e32833a5577
   Boyault S, 2007, HEPATOLOGY, V45, P42, DOI 10.1002/hep.21467
   Broggini-Tenzer A, 2011, RADIOTHER ONCOL, V99, P398, DOI 10.1016/j.radonc.2011.05.041
   Chen CYC, 2011, PLOS ONE, V6, DOI 10.1371/journal.pone.0015939
   Chesney J, 2014, ONCOTARGET, V5, P6670, DOI 10.18632/oncotarget.2213
   Christa L, 1999, AM J PATHOL, V155, P1525, DOI 10.1016/S0002-9440(10)65468-5
   Creixell P, 2015, NAT METHODS, V12, P615, DOI [10.1038/NMETH.3440, 10.1038/nmeth.3440]
   Cuperlovic-Culf M, 2016, INT J CANCER, V138, P2439, DOI 10.1002/ijc.29947
   Dang CV, 2012, GENE DEV, V26, P877, DOI 10.1101/gad.189365.112
   de Jong H, 2003, BIOINFORMATICS, V19, P336, DOI 10.1093/bioinformatics/btf851
   Dieckgraefe BK, 2002, J INVEST MED, V50, P421, DOI 10.1136/jim-50-06-02
   Dutta R, 2017, PHARMACOL THERAPEUT, V173, P106, DOI 10.1016/j.pharmthera.2017.02.010
   Fang JS, 2017, J ETHNOPHARMACOL, V196, P281, DOI 10.1016/j.jep.2016.11.034
   Feng TT, 2016, ONCOTARGET, V7, P58381, DOI 10.18632/oncotarget.11126
   Fiandalo M. V., 2012, Experimental Oncology, V34, P165
   Fitian AI, 2017, WORLD J HEPATOL, V9, P1, DOI 10.4254/wjh.v9.i1.1
   Gao J, 2010, BIOINFORMATICS, V26, P971, DOI 10.1093/bioinformatics/btq048
   Gao L, 2016, SCI REP-UK, V6, DOI 10.1038/srep24944
   Gao R, 2015, SCI REP-UK, V5, DOI 10.1038/srep18175
   Giannelli G, 2002, INT J CANCER, V97, P425, DOI 10.1002/ijc.1635
   Gong JY, 2013, BIOINFORMATICS, V29, P1827, DOI 10.1093/bioinformatics/btt270
   Guo YM, 2015, EVID-BASED COMPL ALT, V2015, DOI 10.1155/2015/840742
   Heiden MGV, 2009, SCIENCE, V324, P1029, DOI 10.1126/science.1160809
   Hirschhaeuser F, 2011, CANCER RES, V71, P6921, DOI 10.1158/0008-5472.CAN-11-1457
   Hopkins AL, 2008, NAT CHEM BIOL, V4, P682, DOI 10.1038/nchembio.118
   Jensen LJ, 2009, NUCLEIC ACIDS RES, V37, pD412, DOI 10.1093/nar/gkn760
   Jose C, 2011, BBA-BIOENERGETICS, V1807, P552, DOI 10.1016/j.bbabio.2010.10.012
   LASSERRE C, 1992, CANCER RES, V52, P5089
   Laurent-Puig P, 2001, GASTROENTEROLOGY, V120, P1763, DOI 10.1053/gast.2001.24798
   Lavecchia A, 2016, DRUG DISCOV TODAY, V21, P288, DOI 10.1016/j.drudis.2015.12.007
   Le A, 2012, CELL METAB, V15, P110, DOI 10.1016/j.cmet.2011.12.009
   Lee L, 2011, BMC GENOMICS, V12, DOI 10.1186/1471-2164-12-S3-S3
   Li Y, 2017, CANCER LETT, V395, P31, DOI 10.1016/j.canlet.2017.02.035
   Li ZY, 2014, MOL BIOSYST, V10, P3022, DOI 10.1039/c4mb00370e
   Li ZY, 2016, FRONT PHARMACOL, V7, DOI 10.3339/fphar.2016.00307
   Liang XJ, 2014, MOL BIOSYST, V10, P1014, DOI 10.1039/c3mb70507b
   Liu HD, 2017, SCI REP-UK, V7, DOI 10.1038/srep44275
   Lopes CT, 2010, BIOINFORMATICS, V26, P2347, DOI 10.1093/bioinformatics/btq430
   Ma T, 2016, SCI REP-UK, V6, DOI 10.1038/srep29926
   Ma X, 2016, FRONT PHARMACOL, V7, DOI [10.3389/fphar.2016.00070, 10.3389/fphar.2015.00070]
   Markley JL, 2007, PACIFIC SYMPOSIUM ON BIOCOMPUTING 2007, P157
   Qu ZP, 2016, ONCOTARGET, V7, P66003, DOI 10.18632/oncotarget.11788
   Rotte A, 2012, CELL ONCOL, V35, P207, DOI 10.1007/s13402-012-0080-x
   Ru JL, 2014, J CHEMINFORMATICS, V6, DOI 10.1186/1758-2946-6-13
   Singal AG, 2015, CLIN GASTROENTEROL H, V13, P2140, DOI 10.1016/j.cgh.2015.08.014
   Su WH, 2007, NUCLEIC ACIDS RES, V35, pD727, DOI 10.1093/nar/gkl845
   Tu H., 2016, EVID-BASED COMPL ALT, V2016
   Turcan S, 2012, NATURE, V483, P479, DOI 10.1038/nature10866
   Vastrik I, 2007, GENOME BIOL, V8, DOI 10.1186/gb-2007-8-3-r39
   Wang J, 2017, ONCOTARGET, V8, P24978, DOI 10.18632/oncotarget.15330
   Wang SS, 2016, J CANCER RES THER, V12, P1298, DOI 10.4103/0973-1482.199538
   Wishart DS, 2009, NUCLEIC ACIDS RES, V37, pD603, DOI 10.1093/nar/gkn810
   Xu HW, 2014, PLOS ONE, V9, DOI 10.1371/journal.pone.0086723
   Xue RC, 2013, NUCLEIC ACIDS RES, V41, pD1089, DOI 10.1093/nar/gks1100
   Yang JD, 2010, NAT REV GASTRO HEPAT, V7, P448, DOI 10.1038/nrgastro.2010.100
   Ye H, 2011, NUCLEIC ACIDS RES, V39, pD1055, DOI 10.1093/nar/gkq1165
   Zhang B, 2013, EVID-BASED COMPL ALT, V2013, DOI 10.1155/2013/456747
   Zhang YQ, 2016, ONCOTARGET, V7, P51699, DOI 10.18632/oncotarget.10329
   Zhao Y, 2013, CANCER CELL INT, V13, DOI 10.1186/1475-2867-13-23
   Zhu Y, 2015, SCI REP-UK, V5, DOI 10.1038/srep17068
NR 61
TC 52
Z9 57
U1 1
U2 30
PU NATURE PUBLISHING GROUP
PI LONDON
PA MACMILLAN BUILDING, 4 CRINAN ST, LONDON N1 9XW, ENGLAND
SN 2045-2322
J9 SCI REP-UK
JI Sci Rep
PD JAN 12
PY 2018
VL 8
AR 624
DI 10.1038/s41598-017-18325-7
PG 15
WC Multidisciplinary Sciences
SC Science & Technology - Other Topics
GA FS6YX
UT WOS:000419945400065
PM 29330507
OA DOAJ Gold, Green Published
DA 2021-07-01
ER

PT J
AU Zhao, RL
   He, YM
AF Zhao, Ruo-lin
   He, Yu-min
TI Network pharmacology analysis of the anti-cancer pharmacological
   mechanisms of Ganoderma lucidum extract with experimental support using
   Hepal-6-bearing C57 BL/6 mice
SO JOURNAL OF ETHNOPHARMACOLOGY
LA English
DT Article
DE Ganoderma lucidum; Network pharmacology; Target gene; Cancer
ID IN-VITRO; HEPATOCELLULAR-CARCINOMA; ERGOSTEROL PEROXIDE;
   PANCREATIC-CANCER; ANDROGEN RECEPTOR; INHIBITION; GROWTH; CELLS; ACID;
   LUNG
AB Ethnopharmacological relevance: Ganoderma lucidum (GL) is an oriental medical fungus, which was used to prevent and treat many diseases. Previously, the effective compounds of Ganoderma lucidum extract (GLE) were extracted from two kinds of GL, [Ganoderma lucidum (Leyss. Ex Fr.) Karst.] and [Ganoderma sinense Zhao, Xu et Zhang], which have been used for adjuvant anti-cancer clinical therapy for more than 20 years. However, its concrete active compounds and its regulation mechanisms on tumor are unclear.
   Aim of the study: In this study, we aimed to identify the main active compounds from GLE and to investigate its anticancer mechanisms via drug-target biological network construction and prediction.
   Materials and methods: The main active compounds of GLE were identified by HPLC, EI-MS and NMR, and the compounds related targets were predicted using docking program. To investigate the functions of GL holistically, the active compounds of GL and related targets were predicted based on four public databases. Subsequently, the Identified Compound-Target network and Predicted-Compound-Target network were constructed respectively, and they were overlapped to detect the hub potential targets in both networks. Furthermore, the qRT-PCR and western-blot assays were used to validate the expression levels of target genes in GLE treated Hepa1-6-bearing C57 BL/6 mice.
   Results: In our work, 12 active compounds of GLE were identified, including Ganoderic acid A, Ganoderenic acid A, Ganoderic acid B, Ganoderic acid H, Ganoderic acid C2, Ganoderenic acid D, Ganoderic acid D, Ganoderenic acid G, Ganoderic acid Y, Kaemferol, Genistein and Ergosterol. Using the docking program, 20 targets were mapped to 12 compounds of GLE. Furthermore, 122 effective active compounds of GL and 116 targets were holistically predicted using public databases. Compare with the Identified-Compound-Target network and Predicted-Compound-Target network, 6 hub targets were screened, including AR, CHRM2, ESR1, NR3C1, NR3C2 and PGR, which was considered as potential markers and might play important roles in the process of GLE treatment GLE effectively inhibited tumor growth in Hepa1-6-bearing C57 BL/6 mice. Finally, consistent with the results of qRT-PCR data, the results of western-blot assay demonstrated the expression levels of PGR and ESR1 were up-regulated, as well as the expression levels of NR3C2 and AR were down-regulated, while the change of NR3C1 and CHRM2 had no statistical significance.
   Conclusions: The results indicated that these 4 hub target genes, including NR3C2, AR, ESR1 and PGR, might act as potential markers to evaluate the curative effect of GLE treatment in tumor. And, the combined data provide preliminary study of the pharmacological mechanisms of GLE, which may be a promising potential therapeutic and chemopreventative candidate for anti-cancer.
C1 [Zhao, Ruo-lin; He, Yu-min] Shanghai Univ Tradit Chinese Med, Sch Basic Med Coll, Shanghai 201203, Peoples R China.
RP He, YM (corresponding author), Shanghai Univ Tradit Chinese Med, Sch Basic Med Coll, Shanghai 201203, Peoples R China.
EM 1954875843@qq.com; heyumin109109@sina.com
FU Chinese medicine first-class discipline construction project: Study on
   the impact of the survival and quality of life on advanced pancreatic
   cancer patients by harmonizing theory of Chinese medicine; Key Project
   of National Social Science Fund "Research on the Core Value System of
   Chinese Medicine Culture and Its Modern Transformation" [12AZD094];
   Construction of "Internet +" Platform Based on the Relationship between
   Syndrome and Disease Management [ZYKC201601004]
FX This study was supported by a project funded by the Chinese medicine
   first-class discipline construction project: Study on the impact of the
   survival and quality of life on advanced pancreatic cancer patients by
   harmonizing theory of Chinese medicine; Key Project of National Social
   Science Fund "Research on the Core Value System of Chinese Medicine
   Culture and Its Modern Transformation", Item No. 12AZD094; The
   Construction of "Internet +" Platform Based on the Relationship between
   Syndrome and Disease Management, Item No. ZYKC201601004.
CR Akbar R, 2011, BIOINFORMATION, V7, P413
   Allemani C, 2015, LANCET, V385, P977, DOI 10.1016/S0140-6736(14)62038-9
   Carracedo A, 2006, CANCER CELL, V9, P301, DOI 10.1016/j.ccr.2006.03.005
   Chen CYC, 2011, PLOS ONE, V6, DOI 10.1371/journal.pone.0015939
   Cheng SJ, 2015, INTEGR CANCER THER, V14, P249, DOI 10.1177/1534735414568721
   Fatmawati S, 2010, PLANTA MED, V76, P1691, DOI 10.1055/s-0030-1249782
   Fitzmaurice C, 2017, JAMA ONCOL, V3, P524, DOI 10.1001/jamaoncol.2016.5688
   Gill BS, 2016, MOL BIOL REP, V43, P881, DOI 10.1007/s11033-016-4032-9
   Gordaliza M, 2007, CLIN TRANSL ONCOL, V9, P767, DOI 10.1007/s12094-007-0138-9
   Grindstad T, 2015, PLOS ONE, V10, DOI 10.1371/journal.pone.0116691
   Hajjaj H, 2005, APPL ENVIRON MICROB, V71, P3653, DOI 10.1128/AEM.71.7.3653-3658.2005
   HAN JY, 2014, ADV MATER SCI ENG, V2014, P1, DOI DOI 10.1016/J.JGR.2014.09.001
   Huang DW, 2009, NAT PROTOC, V4, P44, DOI 10.1038/nprot.2008.211
   Huang DW, 2009, NUCLEIC ACIDS RES, V37, P1, DOI 10.1093/nar/gkn923
   Huang WC, 2011, J LIPIDS, V2011, DOI 10.1155/2011/565316
   Huie CW, 2004, J CHROMATOGR B, V812, P241, DOI 10.1016/j.jchromb.2004.08.038
   Hyde Z, 2012, CANCER EPIDEM BIOMAR, V21, P1319, DOI 10.1158/1055-9965.EPI-12-0129
   Jiang JH, 2008, INT J MOL MED, V21, P577
   Khazir J, 2014, NAT PROD COMMUN, V9, P1655
   Knox C, 2011, NUCLEIC ACIDS RES, V39, pD1035, DOI 10.1093/nar/gkq1126
   Kobori M, 2007, BRIT J PHARMACOL, V150, P209, DOI 10.1038/sj.bjp.0706972
   Lee CK, 2016, ONCOGENE, V35, P1988, DOI 10.1038/onc.2015.275
   Li Bao-Ming, 2012, Zhongguo Zhong Yao Za Zhi, V37, P3599
   Li S, 2015, SCIENCE, V350, pS72
   Li Shao, 2011, Zhongguo Zhong Yao Za Zhi, V36, P2017
   Li S, 2011, BMC SYST BIOL, V5, DOI 10.1186/1752-0509-5-S1-S10
   Li SC, 2010, BMC BIOINFORMATICS, V11, DOI 10.1186/1471-2105-11-25
   Li W, 2009, CHEM-BIOL INTERACT, V177, P121, DOI 10.1016/j.cbi.2008.10.048
   Li XM, 2016, ONCOTARGET, V7, P33948, DOI 10.18632/oncotarget.8608
   Liu DL, 2015, INT J ONCOL, V46, P2029, DOI 10.3892/ijo.2015.2925
   Lv YN, 2014, CHIN J NAT MEDICINES, V12, P251, DOI 10.1016/S1875-5364(14)60051-0
   Ma WL, 2012, HEPATOLOGY, V56, P176, DOI 10.1002/hep.25644
   Marquez-Garban DC, 2007, STEROIDS, V72, P135, DOI 10.1016/j.steroids.2006.11.019
   Min BS, 2000, CHEM PHARM BULL, V48, P1026
   Morris GM, 2009, J COMPUT CHEM, V30, P2785, DOI 10.1002/jcc.21256
   Mueller KM, 2012, MOL CELL ENDOCRINOL, V361, P1, DOI 10.1016/j.mce.2012.03.026
   Nie HZ, 2015, HEPATOLOGY, V62, P1145, DOI 10.1002/hep.27940
   Ning YX, 2017, ONCOL REP, V38, P949, DOI 10.3892/or.2017.5709
   Nygren P, 2014, ACTA ONCOL, V53, P427, DOI 10.3109/0284186X.2013.844359
   O'Boyle NM, 2011, J CHEMINFORMATICS, V3, DOI 10.1186/1758-2946-3-33
   Pei LX, 2013, PLOS ONE, V8, DOI 10.1371/journal.pone.0057414
   Peters KM, 2012, BMC CANCER, V12, DOI 10.1186/1471-2407-12-132
   Prat A, 2013, J CLIN ONCOL, V31, P203, DOI 10.1200/JCO.2012.43.4134
   Rhee YH, 2012, BMC CANCER, V12, DOI 10.1186/1471-2407-12-28
   Ru JL, 2014, J CHEMINFORMATICS, V6, DOI 10.1186/1758-2946-6-13
   Ruan WM, 2015, PHYTOTHER RES, V29, P1744, DOI 10.1002/ptr.5426
   Ruan WM, 2014, NAT PROD RES, V28, P2264, DOI 10.1080/14786419.2014.938337
   Safavi S, 2015, HAEMATOLOGICA, V100, P55, DOI 10.3324/haematol.2014.112912
   Saranga Bharathi Ramanathan, 2015, J Gastrointest Cancer, V46, P143, DOI 10.1007/s12029-015-9698-z
   Schwarz JK, 2012, CLIN CANCER RES, V18, P1464, DOI 10.1158/1078-0432.CCR-11-2485
   Sheng SJ, 2014, J ETHNOPHARMACOL, V154, P735, DOI 10.1016/j.jep.2014.04.048
   Sheppard Karen E., 2012, Critical Reviews in Oncogenesis, V17, P69
   Shi L, 2016, MOL CANCER THER, V15, P731, DOI 10.1158/1535-7163.MCT-15-0706
   Siegel RL, 2017, CA-CANCER J CLIN, V67, P7, DOI 10.3322/caac.21387
   Tan F, 2014, HDB NEUROTOXICITY, P1825
   Tan WW, 2017, ONCOTARGETS THER, V10, P3467, DOI 10.2147/OTT.S139009
   Vonlanthen J, 2014, BMC CANCER, V14, DOI 10.1186/1471-2407-14-46
   Wang CJ, 2014, MOL MED REP, V10, P3125, DOI 10.3892/mmr.2014.2595
   Wang X., 2017, MOL MED REP
   Wang X, 2013, INTEGR BIOL-UK, V5, P351, DOI 10.1039/c2ib20204b
   Weng CJ, 2010, CLIN EXP METASTAS, V27, P361, DOI 10.1007/s10585-010-9334-z
   Wu HH, 2016, INT J MED MUSHROOMS, V18, P841, DOI 10.1615/IntJMedMushrooms.v18.i9.80
   Wuertz K, 2012, EUR CELLS MATER, V23, P103
   Xu K, 2010, PROCESS BIOCHEM, V45, P1261, DOI 10.1016/j.procbio.2010.04.013
   Yang SH, 2016, CANCER RES, V76, P3838, DOI 10.1158/0008-5472.CAN-15-2841
   Ye H, 2011, NUCLEIC ACIDS RES, V39, pD1055, DOI 10.1093/nar/gkq1165
   Yue QX, 2008, MOL CELL PROTEOMICS, V7, P949, DOI 10.1074/mcp.M700259-MCP200
   Zhai YL, 2010, AM J PATHOL, V177, P884, DOI 10.2353/ajpath.2010.091166
   Zhang G., 2017, RESP METAB HEMATOL I
   Zhang YQ, 2008, J SURG RES, V148, P17, DOI 10.1016/j.jss.2008.02.036
   Zhao QN, 2015, ONCOTARGET, V6, P29335, DOI 10.18632/oncotarget.5004
   [赵若琳 Zhao Ruolin], 2017, [中华中医药杂志, China Journal of Traditional Chinese Medicine and Pharmacy], V32, P1313
   Zhao RL, 2015, J CANCER, V6, P623, DOI 10.7150/jca.11291
   Zheng Y., 2017, GENISTEIN EXERTS POT
NR 74
TC 20
Z9 21
U1 1
U2 35
PU ELSEVIER IRELAND LTD
PI CLARE
PA ELSEVIER HOUSE, BROOKVALE PLAZA, EAST PARK SHANNON, CO, CLARE, 00000,
   IRELAND
SN 0378-8741
EI 1872-7573
J9 J ETHNOPHARMACOL
JI J. Ethnopharmacol.
PD JAN 10
PY 2018
VL 210
BP 287
EP 295
DI 10.1016/j.jep.2017.08.041
PG 9
WC Plant Sciences; Chemistry, Medicinal; Integrative & Complementary
   Medicine; Pharmacology & Pharmacy
SC Plant Sciences; Pharmacology & Pharmacy; Integrative & Complementary
   Medicine
GA FO5FN
UT WOS:000416879000026
PM 28882624
OA Other Gold
DA 2021-07-01
ER

PT J
AU Dai, WJ
   Chen, HY
   Chen, CYC
AF Dai, Wenjie
   Chen, Hsin-Yi
   Chen, Calvin Yu-Chian
TI A Network Pharmacology-Based Approach to Investigate the Novel TCM
   Formula against Huntington's Disease and Validated by Support Vector
   Machine Model
SO EVIDENCE-BASED COMPLEMENTARY AND ALTERNATIVE MEDICINE
LA English
DT Article
ID TRADITIONAL CHINESE MEDICINE; CK2 INHIBITOR; KINASE; NECROSIS; POTENT;
   ALPHA; COMFA; TRIAD
AB Several pathways are crucial in Huntington's disease (HD). Based on the concept of multitargets, network pharmacology-based analysis was employed to find out related proteins in disease network. The network target method aims to find out related mechanism of efficacy substances in rational design way. Traditional Chinese medicine prescriptions would be used for research and development against HD. Virtual screening was performed to obtain drug molecules with high binding capacity from traditional Chinese medicine (TCM) database@Taiwan. Quantitative structure-activity relationship (QSAR) models were conducted by MLR, SVM, CoMFA, and CoMSIA, constructed to predict the bioactivities of candidates. The compounds with high-dock score were further analyzed compared with control. Traditional Chinese medicine reported in the literature could be the training set provided for constructing novel formula by SVM model. We tried to find a novel formula that can bind well with these targets at the same time, which indicates our design could be highly related to the HD. Additionally, the candidates would validate by a long-term molecular dynamics (MD) simulation, 5 microseconds. Thus, we suggested the herbs Brucea javanica, Holarrhena antidysenterica, Dichroa febrifuga, Erythrophleum guineense, etc. which contained active compounds might be a novel medicine formula toward Huntington's disease.
C1 [Dai, Wenjie; Chen, Hsin-Yi; Chen, Calvin Yu-Chian] Sun Yat Sen Univ, Sch Intelligent Syst Engn, Shenzhen 510275, Peoples R China.
   [Chen, Calvin Yu-Chian] China Med Univ Hosp, Dept Med Res, Taichung 40447, Taiwan.
   [Chen, Calvin Yu-Chian] Asia Univ, Dept Bioinformat & Med Engn, Taichung 41354, Taiwan.
RP Chen, CYC (corresponding author), Sun Yat Sen Univ, Sch Intelligent Syst Engn, Shenzhen 510275, Peoples R China.; Chen, CYC (corresponding author), China Med Univ Hosp, Dept Med Res, Taichung 40447, Taiwan.; Chen, CYC (corresponding author), Asia Univ, Dept Bioinformat & Med Engn, Taichung 41354, Taiwan.
EM chenyuchian@mail.sysu.edu.cn
OI Chen, Yu-Chian/0000-0001-9213-9832
FU National Natural Science Foundation of China (NSFC)National Natural
   Science Foundation of China (NSFC) [61672552, U1611461]; Guangzhou
   Science and Technology Fund [201803010072]; China Medical University
   Hospital [DMR-106-151, DMR-106-071]; SYSU "Hundred Talent Program"
FX We are grateful to the Tianhe No. 2 cloud-computing facilities. We are
   thankful to PDB database and the tools developers we motioned above.
   This work was supported partially by the National Natural Science
   Foundation of China (NSFC) (Grant nos. 61672552 and U1611461). It was
   supported by Guangzhou Science and Technology Fund (Grant no.
   201803010072) and China Medical University Hospital (DMR-106-151,
   DMR-106-071) too. We also acknowledge the start-up funding from SYSU
   "Hundred Talent Program".
CR Ajami B, 2018, NAT NEUROSCI, V21, P541, DOI 10.1038/s41593-018-0100-x
   Ament SA, 2018, MOL SYST BIOL, V14, DOI 10.15252/msb.20167435
   Amick J, 2014, PROTEIN SCI, V23, P833, DOI 10.1002/pro.2466
   Berendzen KM, 2016, CELL, V166, P1553, DOI 10.1016/j.cell.2016.08.042
   Berman HM, 2014, J COMPUT AID MOL DES, V28, P1009, DOI 10.1007/s10822-014-9770-y
   Bordas B, 2003, PEST MANAG SCI, V59, P393, DOI 10.1002/ps.614
   Borlongan CV, 1997, NEUROSCI BIOBEHAV R, V21, P289, DOI 10.1016/S0149-7634(96)00027-9
   Cabezas-Llobet N., 2018, MOL NEUROBIOL, P1
   Carroll JB, 2015, LANCET NEUROL, V14, P1135, DOI 10.1016/S1474-4422(15)00177-5
   Chao J, 2017, BIOCHEM PHARMACOL, V139, P94, DOI 10.1016/j.bcp.2017.06.123
   Chen CYC, 2011, PLOS ONE, V6, DOI 10.1371/journal.pone.0015939
   Chen JC, 2017, EVID-BASED COMPL ALT, V2017, DOI 10.1155/2017/9461415
   Chilin A, 2008, J MED CHEM, V51, P752, DOI 10.1021/jm070909t
   Chovancova E, 2012, PLOS COMPUT BIOL, V8, DOI 10.1371/journal.pcbi.1002708
   Denis H. L., 2018, MOL PSYCHIATR, P1
   Dowling JE, 2012, ACS MED CHEM LETT, V3, P278, DOI 10.1021/ml200257n
   Galvan  L., 2018, STRIATAL KINASE DCLK
   Gomez-Pastor R, 2017, NAT COMMUN, V8, DOI 10.1038/ncomms14405
   He B, 2015, J INTEGR MED-JIM, V13, P133, DOI 10.1016/S2095-4964(15)60169-8
   Hoshino M, 2006, J CELL BIOL, V172, P589, DOI 10.1083/jcb.200509132
   Kim HE, 2016, CELL, V166, P1539, DOI 10.1016/j.cell.2016.08.027
   Li S, 2013, CHIN J NAT MEDICINES, V11, P110, DOI [10.3724/SP.J.1009.2013.00110, 10.1016/S1875-5364(13)60037-0]
   Lian YH, 2014, J INTEGR MED-JIM, V12, P476, DOI 10.1016/S2095-4964(14)60058-3
   Lovell SC, 2003, PROTEINS, V50, P437, DOI 10.1002/prot.10286
   Lv JJ, 2018, AGEING RES REV, V44, P8, DOI 10.1016/j.arr.2018.03.004
   Ma SY, 2015, J HAZARD MATER, V283, P591, DOI 10.1016/j.jhazmat.2014.10.011
   Mao Y, 2016, HUM MOL GENET, V25, P4749, DOI 10.1093/hmg/ddw303
   Mohammadi-Ostad-Kalayeh S, 2017, BIOORGAN MED CHEM, V25, P6345, DOI 10.1016/j.bmc.2017.10.003
   Ni LS, 2013, STRUCTURE, V21, P1757, DOI 10.1016/j.str.2013.07.008
   Niefind K, 2017, PHARMACEUTICALS-BASE, V10, DOI 10.3390/ph10010009
   Nierenberg AA, 2018, BIOL PSYCHIAT, V83, P761, DOI 10.1016/j.biopsych.2017.12.014
   Paul B. D., 2018, TRENDS PHARM SCI
   Shao ZF, 2016, IEEE T CYBERNETICS, V46, P1939, DOI 10.1109/TCYB.2015.2458177
   Simoes RS, 2018, FRONT PHARMACOL, V9, DOI 10.3389/fphar.2018.00074
   Thibaudeau TA, 2018, NAT COMMUN, V9, DOI 10.1038/s41467-018-03509-0
   Vangrevelinghe E, 2003, J MED CHEM, V46, P2656, DOI 10.1021/jm030827e
   Wu  T., 2018, PHARM RES
   Yamanishi E, 2017, ACTA NEUROPATHOL COM, V5, DOI 10.1186/s40478-017-0420-1
   Yan S, 2018, CELL
   Yang JY, 2015, NAT METHODS, V12, P7, DOI 10.1038/nmeth.3213
   Zhang L, 2011, CURR MED CHEM, V18, P923, DOI 10.2174/092986711794927702
NR 41
TC 3
Z9 3
U1 1
U2 6
PU HINDAWI LTD
PI LONDON
PA ADAM HOUSE, 3RD FLR, 1 FITZROY SQ, LONDON, W1T 5HF, ENGLAND
SN 1741-427X
EI 1741-4288
J9 EVID-BASED COMPL ALT
JI Evid.-based Complement Altern. Med.
PY 2018
VL 2018
AR 6020197
DI 10.1155/2018/6020197
PG 29
WC Integrative & Complementary Medicine
SC Integrative & Complementary Medicine
GA HN7VH
UT WOS:000460400100001
PM 30643534
OA DOAJ Gold, Green Published
DA 2021-07-01
ER

PT S
AU Goh, HH
AF Goh, Hoe-Han
BE Aizat, WM
   Goh, HH
   Baharum, SN
TI Integrative Multi-Omics Through Bioinformatics
SO OMICS APPLICATIONS FOR SYSTEMS BIOLOGY
SE Advances in Experimental Medicine and Biology
LA English
DT Article; Book Chapter
DE Genome-scale model; Omics integration; Multi-omics; Network analysis;
   Systems metabolic engineering
ID METABOLIC NETWORK RECONSTRUCTION; FLUX VARIABILITY ANALYSIS; RNA-SEQ
   ANALYSIS; METHYL JASMONATE; POLYGONUM-MINUS; STORAGE SYNTHESIS;
   ESCHERICHIA-COLI; PLANT; MODEL; ACID
AB This chapter introduces different aspects of bioinformatics with a brief discussion in the systems biology context. Example applications in network pharmacology of traditional Chinese medicine, systems metabolic engineering, and plant genome-scale modelling are described. Lastly, this chapter concludes on how bioinformatics helps to integrate omics data derived from various studies described in previous chapters for a holistic understanding of secondary metabolite production in P. minus.
C1 [Goh, Hoe-Han] Univ Kebangsaan Malaysia, Inst Syst Biol, Bangi, Selangor, Malaysia.
RP Goh, HH (corresponding author), Univ Kebangsaan Malaysia, Inst Syst Biol, Bangi, Selangor, Malaysia.
EM gohhh@ukm.edu.my
RI Goh, Hoe-Han/I-2943-2012
OI Goh, Hoe-Han/0000-0002-8508-9977
CR Ahmad R, 2014, MOLECULES, V19, P19220, DOI 10.3390/molecules191119220
   Aizat WM, 2018, DATA BRIEF, V16, P1091, DOI 10.1016/j.dib.2017.09.063
   Blazeck J, 2010, BIOTECHNOL J, V5, P647, DOI 10.1002/biot.200900247
   Carbonell P, 2016, NAT PROD REP, V33, P925, DOI 10.1039/c6np00018e
   Caspi R, 2010, NUCLEIC ACIDS RES, V38, pD473, DOI 10.1093/nar/gkp875
   Chae TU, 2017, CURR OPIN BIOTECH, V47, P67, DOI 10.1016/j.copbio.2017.06.007
   Collakova E, 2012, PLANT SCI, V191, P53, DOI 10.1016/j.plantsci.2012.04.010
   Dal'Molin CGD, 2015, FRONT PLANT SCI, V6, DOI [10.3389/fpls.2015.00004, 10.3389/fpls.2016.01138]
   Dal'Molin CGD, 2010, PLANT PHYSIOL, V154, P1871, DOI 10.1104/pp.110.166488
   Dal'Molin CGD, 2010, PLANT PHYSIOL, V152, P579, DOI 10.1104/pp.109.148817
   Duarte NC, 2004, GENOME RES, V14, P1298, DOI 10.1101/gr.2250904
   Ee SF, 2013, MOL BIOL REP, V40, P2231, DOI 10.1007/s11033-012-2286-4
   Feist AM, 2007, MOL SYST BIOL, V3, DOI 10.1038/msb4100155
   Fondi M, 2015, MICROBIOL RES, V171, P52, DOI 10.1016/j.micres.2015.01.003
   Goh HH, 2016, PLANT BIOLOGY, V18, P130, DOI 10.1111/plb.12403
   Grafahrend-Belau E, 2009, PLANT PHYSIOL, V149, P585, DOI 10.1104/pp.108.129635
   Hao DC, 2014, DRUG DEVELOP RES, V75, P299, DOI 10.1002/ddr.21214
   Hassim N, 2015, INT J CHEM ENG, V2015, P1
   Hay J, 2011, PLANT J, V67, P526, DOI 10.1111/j.1365-313X.2011.04613.x
   Hay J, 2011, PLANT J, V67, P513, DOI 10.1111/j.1365-313X.2011.04611.x
   Henry CS, 2010, NAT BIOTECHNOL, V28, P977, DOI 10.1038/nbt.1672
   Hogeweg P, 2011, PLOS COMPUT BIOL, V7, DOI 10.1371/journal.pcbi.1002021
   Krawetz Stephen, 2009, BIOINFORMATICS SYSTE
   Lakshmanan M, 2015, PLANT PHYSIOL, V169, P3002, DOI 10.1104/pp.15.01379
   Lee TI, 2002, SCIENCE, V298, P799, DOI 10.1126/science.1075090
   Li JWH, 2009, SCIENCE, V325, P161, DOI 10.1126/science.1168243
   Li S, 2013, CHIN J NAT MEDICINES, V11, P110, DOI [10.3724/SP.J.1009.2013.00110, 10.1016/S1875-5364(13)60037-0]
   Likic Vladimir A., 2010, Advances in Bioinformatics, V2010, P268925, DOI 10.1155/2010/268925
   Loke KK, 2017, PEERJ, V5, DOI 10.7717/peerj.2938
   Loke KK, 2016, GENOM DATA, V7, P12, DOI 10.1016/j.gdata.2015.11.003
   Martin VJJ, 2003, NAT BIOTECHNOL, V21, P796, DOI 10.1038/nbt833
   Mehrotra B, 2006, BIOTECH AGR FOREST, V57, P105
   Nazaruddin N, 2017, GENOM DATA, V12, P157, DOI 10.1016/j.gdata.2017.05.011
   Oberhardt MA, 2009, MOL SYST BIOL, V5, DOI 10.1038/msb.2009.77
   Ostrowski J, 2008, ACTA POL PHARM, V65, P621
   Pilalis E, 2011, BIOTECHNOL BIOENG, V108, P1673, DOI 10.1002/bit.23107
   Poolman MG, 2013, PLANT PHYSIOL, V162, P1060, DOI 10.1104/pp.113.216762
   Poolman MG, 2009, PLANT PHYSIOL, V151, P1570, DOI 10.1104/pp.109.141267
   Prasad T. V., 2009, P145, DOI 10.1007/978-1-4020-8880-3_9
   Rahnamaie-Tajadod R, 2017, FRONT PLANT SCI, V8, DOI 10.3389/fpls.2017.00109
   Rai A, 2017, PLANT J, V90, P764, DOI 10.1111/tpj.13485
   Ro DK, 2006, NATURE, V440, P940, DOI 10.1038/nature04640
   Rolletschek H, 2011, PLANT CELL, V23, P3041, DOI 10.1105/tpc.111.087015
   Roslan ND, 2012, INT J MOL SCI, V13, P2692, DOI 10.3390/ijms13032692
   Saha R, 2011, PLOS ONE, V6, DOI 10.1371/journal.pone.0021784
   Schwikowski B, 2000, NAT BIOTECHNOL, V18, P1257, DOI 10.1038/82360
   Shen-Orr SS, 2002, NAT GENET, V31, P64, DOI 10.1038/ng881
   Soubeyrand E, 2018, FRONT PLANT SCI, V9, DOI 10.3389/fpls.2018.00421
   Tang J, 2014, CURR PHARM DESIGN, V20, P23, DOI 10.2174/13816128113199990470
   Tao WY, 2013, APPL MECH MATER, V411-414, P3141, DOI 10.4028/www.scientific.net/AMM.411-414.3141
   Tao Ying, 2004, Drug Discov Today Biosilico, V2, P237, DOI 10.1016/S1741-8364(04)02423-0
   Tran QN, 2016, EMERGING TRENDS IN APPLICATIONS AND INFRASTRUCTURES FOR COMPUTATIONAL BIOLOGY, BIOINFORMATICS, AND SYSTEMS BIOLOGY: SYSTEMS AND APPLICATIONS, P1
   Valencia Alfonso, 2002, Phytochemistry Reviews, V1, P209, DOI 10.1023/A:1022563518121
   Wang JB, 2018, SCI REP-UK, V8, DOI 10.1038/s41598-018-21515-6
   Yan Q, 2013, HDB PERSONALIZED MED, P191
   Yim H, 2011, NAT CHEM BIOL, V7, P445, DOI [10.1038/nchembio.580, 10.1038/NCHEMBIO.580]
   Yuan HL, 2016, PLANT J, V85, P289, DOI 10.1111/tpj.13075
NR 57
TC 6
Z9 6
U1 3
U2 15
PU SPRINGER INTERNATIONAL PUBLISHING AG
PI CHAM
PA GEWERBESTRASSE 11, CHAM, CH-6330, SWITZERLAND
SN 0065-2598
EI 2214-8019
BN 978-3-319-98758-3; 978-3-319-98757-6
J9 ADV EXP MED BIOL
JI Adv.Exp.Med.Biol.
PY 2018
VL 1102
BP 69
EP 80
DI 10.1007/978-3-319-98758-3_5
D2 10.1007/978-3-319-98758-3
PG 12
WC Biology; Mathematical & Computational Biology; Medicine, Research &
   Experimental
SC Life Sciences & Biomedicine - Other Topics; Mathematical & Computational
   Biology; Research & Experimental Medicine
GA BL9OX
UT WOS:000457973700006
PM 30382569
DA 2021-07-01
ER

PT J
AU Janardhan, S
   Dubovskaja, V
   Lagunin, A
   Rao, BV
   Sastry, GN
   Poroikov, V
AF Janardhan, Sridhara
   Dubovskaja, Varvara
   Lagunin, Alexey
   Rao, Batchu Venkateswara
   Sastry, Garikapati Narahari
   Poroikov, Vladimir
TI Recent Advances in the Development of Pharmaceutical Agents for
   Metabolic Disorders: A Computational Perspective
SO CURRENT MEDICINAL CHEMISTRY
LA English
DT Review
DE Big data and modeling; drug repurposing; informatics; metabolic
   disorders; network polypharmacology; orphan diseases
ID DIPEPTIDYL PEPTIDASE-IV; TYPE-2 DIABETES-MELLITUS; SYRUP-URINE-DISEASE;
   RENIN-ANGIOTENSIN SYSTEM; UREA CYCLE DISORDERS; INBORN-ERRORS;
   PHENYLALANINE-HYDROXYLASE; OXIDATIVE STRESS; ACTIVE-SITE; WEIGHT-LOSS
AB Background: Metabolic disorders comprise a set of different disorders varying from epidemic diseases such as diabetes mellitus to inborn metabolic orphan diseases such as phenylketonuria. Despite considerable evidence showing the importance of the computational methods in discovery and development of new pharmaceuticals, there are no systematic reviews outlining how they are utilized in the field of metabolic disorders. This review aims to discuss the necessity of the development of web-based tools and databases by integration of available information for solving Big Data problems in network pharmacology of metabolic disorders.
   Methods: We undertook a structured search of bibliographic databases for peer-reviewed research literature using a focused review question and inclusion/exclusion criteria. The quality of retrieved papers was appraised using standard tools.
   Results: The alterations in metabolic pathways cause various cardiovascular, hematological, neurological, gastrointestinal, immune disorders and cancer. In this regard, informatics, Big Data and modeling techniques aid in the design of novel therapeutic agents for metabolic diseases by addressing various Big Data problems in the network polypharmacology (drugs/pharmaceutical agents, proteins, genes, diseases, bioassays, ADMET and metabolic pathways), identification of privileged scaffolds, developing new diagnostic biomarkers, understanding the pathophysiology of disease and progress in personalized medicine.
   Conclusion: The recent advances of developing pharmaceutical agents for various metabolic disorders by considering their pathogenesis, mechanisms of action, therapeutic and adverse effects have been summarized. We have highlighted the role of computational techniques, drug repurposing, and network-based polypharmacological approaches in the identification of new/existing medicines with improved drug-likeness properties for the rare metabolic disorders.
C1 [Janardhan, Sridhara; Rao, Batchu Venkateswara; Sastry, Garikapati Narahari] CSIR Indian Inst Chem Technol, Ctr Mol Modeling, Uppal Rd, Hyderabad 500007, Andhra Pradesh, India.
   [Dubovskaja, Varvara; Lagunin, Alexey; Poroikov, Vladimir] Inst Biomed Chem, Moscow 119121, Russia.
   [Lagunin, Alexey] Pirogov Russian Natl Res Med Univ, Medicobiol Fac, Dept Bioinformat, Moscow 117997, Russia.
RP Sastry, GN; Poroikov, V (corresponding author), CSIR Indian Inst Chem Technol, Ctr Mol Modeling, Uppal Rd, Hyderabad 500007, Andhra Pradesh, India.; Sastry, GN; Poroikov, V (corresponding author), Inst Biomed Chem, Dept Bioinformat, Pogodinskaya Str,10 Bldg 8, Moscow 119121, Russia.
EM gnsastry@gmail.com; vladimir.poroikov@ibmc.msk.ru
RI Poroikov, Vladimir/O-2769-2013; Lagunin, Alexey/G-3745-2010
OI Poroikov, Vladimir/0000-0001-7937-2621; Lagunin,
   Alexey/0000-0003-1757-8004
FU RSF grantRussian Science Foundation (RSF) [16-45-02012]; DSTDepartment
   of Science & Technology (India) [INT/RUS/RSF/12]
FX The work was supported by RSF grant (project No. 16-45-02012) and DST
   grant (project No. INT/RUS/RSF/12).
CR Abdula AM, 2011, J COMPUT CHEM, V32, P463, DOI 10.1002/jcc.21635
   Abu El-Asrar AM, 2006, EUR CYTOKINE NETW, V17, P155, DOI 10.1684/ecn.2006.0033
   Agrawal R, 2013, PROTEIN PEPTIDE LETT, V20, P1066
   Ah Mew N., 2015, GENEREVIEWS, P1993
   Aiello LP, 2002, SURV OPHTHALMOL, V47, pS263, DOI 10.1016/S0039-6257(02)00391-0
   Al-masri IM, 2008, CHEMMEDCHEM, V3, P1763, DOI 10.1002/cmdc.200800213
   Alberti KGMM, 1998, DIABETIC MED, V15, P539, DOI 10.1002/(SICI)1096-9136(199807)15:7<539::AID-DIA668>3.0.CO;2-S
   Amer Diabet Assoc, 2014, DIABETES CARE, V37, pS14, DOI 10.2337/dc14-S014
   Anderson A, 2013, DRUGS, V73, P1385, DOI 10.1007/s40265-013-0112-5
   Angelopoulos T., 2012, PREVENTION TREATMENT, P21
   Angione C, 2015, PLOS ONE, V10, DOI 10.1371/journal.pone.0133825
   Applegarth DA, 2000, PEDIATRICS, V105, part. no., DOI 10.1542/peds.105.1.e10
   Aranda JF, 2013, FREE RADICAL BIO MED, V64, P31, DOI 10.1016/j.freeradbiomed.2013.07.014
   Arita R, 2009, DIABETES, V58, P215, DOI 10.2337/db08-0762
   Astrup A, 2004, OBES RES, V12, P1658, DOI 10.1038/oby.2004.206
   ATKINSON MA, 1994, NEW ENGL J MED, V331, P1428
   Attie AD, 2010, RESULTS PROBL CELL D, V52, P47, DOI 10.1007/978-3-642-14426-4_5
   Aziz MT, 2014, ANN PHARMACOTHER, V48, P626, DOI 10.1177/1060028014525033
   BACHMANN C, 1987, ENZYME, V38, P233
   Badrinarayan P, 2014, PLOS ONE, V9, DOI 10.1371/journal.pone.0113773
   Badrinarayan P, 2013, CURR PHARM DESIGN, V19, P4714, DOI 10.2174/1381612811319260005
   Badrinarayan P, 2012, J MOL GRAPH MODEL, V34, P89, DOI 10.1016/j.jmgm.2011.12.009
   Badrinarayan P, 2011, J CHEM INF MODEL, V51, P115, DOI 10.1021/ci100340w
   Baig MH, 2016, CURR PHARM DESIGN, V22, P572, DOI 10.2174/1381612822666151125000550
   Bairoch A, 2000, NUCLEIC ACIDS RES, V28, P304, DOI 10.1093/nar/28.1.304
   Balasubramaniam S, 2014, J INHERIT METAB DIS, V37, P669, DOI 10.1007/s10545-014-9731-6
   Balasubramaniam S, 2014, J INHERIT METAB DIS, V37, P687, DOI 10.1007/s10545-014-9742-3
   Barac A, 2008, AM J CARDIOL, V101, P980, DOI 10.1016/j.amjcard.2007.11.058
   Barreras Amy, 2003, Proc (Bayl Univ Med Cent), V16, P123
   Batshaw ML, 2001, J PEDIATR-US, V138, pS46, DOI 10.1067/mpd.2001.111836
   Bell GI, 1996, ANNU REV PHYSIOL, V58, P171, DOI 10.1146/annurev.ph.58.030196.001131
   Bermudez V, 2010, AM J THER, V17, P274, DOI 10.1097/MJT.0b013e3181c08081
   Bethel MA, 2015, DIABETES OBES METAB, V17, P231, DOI 10.1111/dom.12401
   Bharatam PV, 2007, CURR PHARM DESIGN, V13, P3518, DOI 10.2174/138161207782794239
   Biber K, 2014, FRONT CELL NEUROSCI, V8, DOI 10.3389/fncel.2014.00210
   Black Shawn C, 2004, Curr Opin Investig Drugs, V5, P389
   Bohari MH, 2012, J MOL MODEL, V18, P4263, DOI 10.1007/s00894-012-1416-1
   Bonnefont JP, 2009, NEW ENGL J MED, V360, P838, DOI 10.1056/NEJMc0806334
   Braissant O, 2010, MOL GENET METAB, V100, pS3, DOI 10.1016/j.ymgme.2010.02.010
   Brassier A, 2013, MOL GENET METAB, V109, P28, DOI 10.1016/j.ymgme.2013.01.017
   Bray GA, 2003, OBES RES, V11, P722, DOI 10.1038/oby.2003.102
   Bray GA, 2014, ANN NY ACAD SCI, V1311, P1, DOI 10.1111/nyas.12328
   Brusilow S W, 1996, Adv Pediatr, V43, P127
   Cai J, 2008, INVEST OPHTH VIS SCI, V49, P2163, DOI 10.1167/iovs.07-1206
   Calder PC, 2013, BRIT J CLIN PHARMACO, V75, P645, DOI 10.1111/j.1365-2125.2012.04374.x
   Calle L, 2013, CHEM-EUR J, V19, P4262, DOI 10.1002/chem.201203673
   Campbell JE, 2016, NAT MED, V22, P84, DOI 10.1038/nm.3997
   Campbell JE, 2013, CELL METAB, V17, P819, DOI 10.1016/j.cmet.2013.04.008
   Carluccio C, 2016, J BIOMOL STRUCT DYN, V34, P497, DOI 10.1080/07391102.2015.1052016
   Cederroth CR, 2009, MOL CELL ENDOCRINOL, V304, P30, DOI 10.1016/j.mce.2009.02.027
   Ceron-Romero L, 2016, BIOORG MED CHEM LETT, V26, P2018, DOI 10.1016/j.bmcl.2016.02.082
   Chadha N, 2015, J BIOMOL STRUCT DYN, V33, P573, DOI 10.1080/07391102.2014.897258
   Chalmers R.A., 1982, ORGANIC ACIDS MAN AN
   Cho YM, 2012, PHARMACOL THERAPEUT, V135, P247, DOI 10.1016/j.pharmthera.2012.05.009
   Chou K, 2013, DRUGS, V73, P989, DOI 10.1007/s40265-013-0074-7
   Choudhury C, 2015, J CHEM INF MODEL, V55, P848, DOI 10.1021/ci500737b
   Choudhury C, 2014, J STRUCT BIOL, V187, P38, DOI 10.1016/j.jsb.2014.04.007
   Chourasia M, 2011, INT J BIOL MACROMOL, V48, P540, DOI 10.1016/j.ijbiomac.2011.01.008
   CHUANG JL, 1994, AM J HUM GENET, V55, P297
   Collins S, 2010, PAIN MED, V11, P1726, DOI 10.1111/j.1526-4637.2010.00981.x
   Cukiernik M, 2004, DIABETES-METAB RES, V20, P61, DOI 10.1002/dmrr.421
   DAmbrosio L., 2015, ERJ OPEN RES, V1
   DANCIS J, 1960, PEDIATRICS, V25, P72
   Dandana A, 2016, PATHOBIOLOGY, V83, P13, DOI 10.1159/000440865
   Daniel S, 2014, MARQUETTE INTELLECTU, V18, P139
   Danishuddin Mohd, 2012, Genomics Proteomics & Bioinformatics, V10, P360, DOI 10.1016/j.gpb.2012.04.002
   Dash R, 2006, INT J BIOL MACROMOL, V38, P65, DOI 10.1016/j.ijbiomac.2005.12.024
   Davidson Michael H, 2003, Curr Cardiol Rep, V5, P463, DOI 10.1007/s11886-003-0108-y
   Matheus ASD, 2013, INT J HYPERTENS, V2013, DOI 10.1155/2013/653789
   de Vrueh R., 2013, PRIORITY MED EUROPE, P318
   DEFRONZO RA, 1992, DIABETES CARE, V15, P318, DOI 10.2337/diacare.15.3.318
   DeFronzo RA, 2010, AM J MED, V123, pS38, DOI 10.1016/j.amjmed.2009.12.008
   Deng S, 2009, J BIOL CHEM, V284, P27799, DOI 10.1074/jbc.M109.048744
   Di Marzo V, 2008, DIABETOLOGIA, V51, P1356, DOI 10.1007/s00125-008-1048-2
   Diez JJ, 2003, EUR J ENDOCRINOL, V148, P293, DOI 10.1530/eje.0.1480293
   Dionisi-Vici C, 2002, J PEDIATR-US, V140, P321, DOI 10.1067/mpd.2002.122394
   Dudley JT, 2011, BRIEF BIOINFORM, V12, P303, DOI 10.1093/bib/bbr013
   Ekins S, 2011, DRUG DISCOV TODAY, V16, P298, DOI 10.1016/j.drudis.2011.02.016
   Erlandsen H, 2003, PEDIATRICS, V112, P1557
   Ewbank C., 2013, GENEREVIEWS, P1993
   Ezgu F, 2016, ADV CLIN CHEM, V73, P195, DOI 10.1016/bs.acc.2015.12.001
   FARMER JA, 1995, BAILLIERE CLIN ENDOC, V9, P825, DOI 10.1016/S0950-351X(95)80177-4
   Feng J, 2007, J MED CHEM, V50, P2297, DOI 10.1021/jm070104l
   Fernandes MJG, 1997, J BIOL CHEM, V272, P814, DOI 10.1074/jbc.272.2.814
   Festa A, 2000, CIRCULATION, V102, P42, DOI 10.1161/01.CIR.102.1.42
   Filimonov DA, 2014, CHEM HETEROCYCL COM+, V50, P444, DOI 10.1007/s10593-014-1496-1
   Fleming JW, 2013, ANN PHARMACOTHER, V47, P1007, DOI [10.1345/aph.1R779, 10.1345/aph.1r779]
   Flydal MI, 2013, IUBMB LIFE, V65, P341, DOI 10.1002/iub.1150
   Foadi N, 2014, ANESTH ANALG, V118, P1238, DOI 10.1213/ANE.0000000000000188
   Galleano M, 2012, ANN NY ACAD SCI, V1259, P87, DOI 10.1111/j.1749-6632.2012.06511.x
   Gao YD, 2007, BIOORG MED CHEM LETT, V17, P3877, DOI 10.1016/j.bmcl.2007.04.106
   Ge K, 2015, GENET MOL RES, V14, P4802, DOI 10.4238/2015.May.11.12
   Godbole AA, 2015, ANTIMICROB AGENTS CH, V59, P1554, DOI 10.1128/AAC.04516-14
   Gonzalez-Castejon M, 2011, PHARMACOL RES, V64, P438, DOI 10.1016/j.phrs.2011.07.004
   Graf BL, 2010, CURR OPIN INVEST DR, V11, P1107
   Grundy SM, 2012, J AM COLL CARDIOL, V59, P635, DOI 10.1016/j.jacc.2011.08.080
   Guce AI, 2010, J BIOL CHEM, V285, P3625, DOI 10.1074/jbc.M109.060145
   Gunton JE, 2003, J CLIN ENDOCR METAB, V88, P1323, DOI 10.1210/jc.2002-021394
   Gurley SB, 2007, SEMIN NEPHROL, V27, P144, DOI 10.1016/j.semnephrol.2007.01.009
   Haffner SM, 1999, ARCH INTERN MED, V159, P2661, DOI 10.1001/archinte.159.22.2661
   Hansen KB, 2009, INT J CLIN PRACT, V63, P1154, DOI 10.1111/j.1742-1241.2009.02086.x
   Hardman Timothy Colin, 2011, Diabetes Ther, V2, P133, DOI 10.1007/s13300-011-0004-1
   Hasani-Ranjbar S, 2013, J DIABETES METAB DIS, V12, DOI 10.1186/2251-6581-12-28
   Hasani-Ranjbar Shirin, 2009, Inflammation & Allergy Drug Targets, V8, P2
   Heemstra HE, 2009, DRUG DISCOV TODAY, V14, P1166, DOI 10.1016/j.drudis.2009.09.008
   Heisler LK, 2006, NEURON, V51, P239, DOI 10.1016/j.neuron.2006.06.004
   Hieronymus L, 2015, DIABETES EDUCATOR, V41, p47S, DOI 10.1177/0145721715607642
   Hong SS, 2005, J BIOL CHEM, V280, P618, DOI 10.1074/jbc.M408500200
   Hou YM, 2000, BIOCHEMISTRY-US, V39, P6219, DOI 10.1021/bi992464j
   Hughes KA, 2008, EXPERT OPIN INV DRUG, V17, P481, DOI 10.1517/13543784.17.4.481 
   Hujova J, 2005, BMC CELL BIOL, V6, DOI 10.1186/1471-2121-6-5
   Ijioma N, 2011, EXPERT REV CARDIOVAS, V9, P131, DOI [10.1586/erc.10.179, 10.1586/ERC.10.179]
   James MFM, 2000, BRIT J ANAESTH, V85, P143, DOI 10.1093/bja/85.1.143
   Janardhan S, 2006, QSAR COMB SCI, V25, P860, DOI 10.1002/qsar.200530199
   Janardhan S, 2006, CURR MED CHEM, V13, P1169, DOI 10.2174/092986706776360923
   Janardhan S, 2014, CURR DRUG TARGETS, V15, P600, DOI 10.2174/1389450115666140311102638
   Jiang YK, 2010, J MOL MODEL, V16, P1239, DOI 10.1007/s00894-009-0637-4
   Jin GX, 2014, DRUG DISCOV TODAY, V19, P637, DOI 10.1016/j.drudis.2013.11.005
   Johnson TO, 2002, NAT REV DRUG DISCOV, V1, P696, DOI 10.1038/nrd895
   Julius U, 2015, CAN J PHYSIOL PHARM, V93, P1043, DOI 10.1139/cjpp-2014-0478
   Jurecka A, 2009, J INHERIT METAB DIS, V32, P247, DOI 10.1007/s10545-009-1094-z
   Kabra M, 2016, INDIAN PEDIATR, V53, P19, DOI 10.1007/s13312-016-0783-6
   KANEKO K, 1985, DIABETES, V34, P710, DOI 10.2337/diabetes.34.7.710
   Kang NS, 2007, BIOORG MED CHEM LETT, V17, P3716, DOI 10.1016/j.bmcl.2007.04.031
   Kaur N, 2014, CARDIOL RES PRACT, V2014, DOI 10.1155/2014/281483
   Kaushik Pawan, 2014, Advances in Bioinformatics, V2014, P903246, DOI 10.1155/2014/903246
   Khan BV, 2004, DIABETES CARE, V27, P1712, DOI 10.2337/diacare.27.7.1712
   Kikuchi Y, 2004, NEPHROL DIAL TRANSPL, V19, P602, DOI 10.1093/ndt/gfg603
   Kim DD, 2015, DIABETES OBES METAB, V17, P566, DOI 10.1111/dom.12457
   Kim GW, 2014, CLIN PHARMACOL THER, V95, P53, DOI 10.1038/clpt.2013.204
   Kinoshita T, 2016, BIOORG MED CHEM LETT, V26, P955, DOI 10.1016/j.bmcl.2015.12.056
   Kinoshita T, 2011, CHEM BIOL DRUG DES, V78, P471, DOI 10.1111/j.1747-0285.2011.01151.x
   Kobayashi T, 2015, J OBSTET GYNAECOL RE, V41, P799, DOI 10.1111/jog.12609
   Komers R, 2016, BRIT J PHARMACOL, V173, P2573, DOI 10.1111/bph.13527
   KONTESSIS PS, 1993, J LAB CLIN MED, V121, P415
   Kopin L. A., 2007, ANN INTERN MED, V147
   Kopin Laurie, 2010, Ann Intern Med, V153, pITC21, DOI 10.7326/0003-4819-153-3-201008030-01002
   Lampe C, 2013, RHEUM DIS CLIN N AM, V39, P431, DOI 10.1016/j.rdc.2013.03.004
   Lenard NR, 2008, OBESITY, V16, pS11, DOI 10.1038/oby.2008.511
   Levy HL, 2007, LANCET, V370, P504, DOI 10.1016/S0140-6736(07)61234-3
   Li HY, 2014, EVID-BASED COMPL ALT, V2014, DOI 10.1155/2014/495840
   Li HY, 2016, PLOS ONE, V11, DOI 10.1371/journal.pone.0147981
   Li SS, 2009, JAMA-J AM MED ASSOC, V302, P179, DOI 10.1001/jama.2009.976
   Li T, 2014, INT J MOL SCI, V15, P18856, DOI 10.3390/ijms151018856
   Liang XJ, 2014, MOL BIOSYST, V10, P1014, DOI 10.1039/c3mb70507b
   Lim S, 2014, REV ENDOCR METAB DIS, V15, P329, DOI 10.1007/s11154-014-9298-4
   Liu J, 2013, BIOL CHEM, V394, P319, DOI 10.1515/hsz-2012-0316
   Liu YL, 2013, BMC MED GENOMICS, V6, DOI 10.1186/1755-8794-6-S1-S17
   Liu YG, 2001, CARDIOVASC DRUG REV, V19, P369, DOI 10.1111/j.1527-3466.2001.tb00076.x
   Liu YJ, 2005, DIABETES, V54, P32, DOI 10.2337/diabetes.54.1.32
   Lorente-Cebrian S, 2013, J PHYSIOL BIOCHEM, V69, P633, DOI 10.1007/s13105-013-0265-4
   Lorenzi GM, 2011, CLIN DIABETES, V29, P17, DOI DOI 10.2337/DIACLIN.29.1.17
   Lu PY, 2011, J MOL MODEL, V17, P543, DOI 10.1007/s00894-010-0748-y
   Lynn FC, 2001, DIABETES, V50, P1004, DOI 10.2337/diabetes.50.5.1004
   MACKENZIE DY, 1959, BRIT MED J, V1, P90, DOI 10.1136/bmj.1.5114.90
   Mahadevi AS, 2016, CHEM REV, V116, P2775, DOI 10.1021/cr500344e
   Mahadevi AS, 2013, CHEM REV, V113, P2100, DOI 10.1021/cr300222d
   Maksimov ML, 2016, CURR PHARM DESIGN, V22, P895, DOI 10.2174/1381612822666151209153047
   Mannelli LD, 2017, MINI-REV MED CHEM, V17, P95, DOI 10.2174/1389557516666160609065535
   Marrero MB, 2006, AM J PHYSIOL-RENAL, V290, pF762, DOI 10.1152/ajprenal.00181.2005
   Matough Fatmah A, 2012, Sultan Qaboos Univ Med J, V12, P5
   Mazzola Nissa, 2012, Am J Manag Care, V18, pS17
   McCorvie T. J., 2016, HUM MOL GENET
   McGaraughty S, 2012, J PHARMACOL EXP THER, V343, P13, DOI 10.1124/jpet.112.194761
   Meirleir De, 2002, J CHILD NEUROL S3, V17
   Michals-Matalon K, 2008, EXPERT OPIN INV DRUG, V17, P245, DOI 10.1517/13543784.17.2.245
   Milagro FI, 2013, MOL ASPECTS MED, V34, P782, DOI 10.1016/j.mam.2012.06.010
   Miloudi K, 2016, J CLIN INVEST, V126, P3006, DOI 10.1172/JCI84767
   Miranda FF, 2002, J BIOL CHEM, V277, P40937, DOI 10.1074/jbc.M112197200
   Mishra B. B., 2011, CHEMINFORM, V43
   Mocan MC, 2006, CAN J OPHTHALMOL, V41, P747, DOI 10.1139/I06-070
   Morsink LM, 2013, CURR ATHEROSCLER REP, V15, DOI 10.1007/s11883-012-0302-8
   Mosley Juan F 2nd, 2015, P T, V40, P451
   Murteira Susana, 2014, J Mark Access Health Policy, V2, DOI 10.3402/jmahp.v2.22813
   Murugesan V, 2011, MOL DIVERS, V15, P457, DOI 10.1007/s11030-010-9267-0
   Nagral A, 2014, J CLIN EXP HEPATOL, V4, P37, DOI 10.1016/j.jceh.2014.02.005
   Nakagawa T, 2009, DIABETES, V58, P1471, DOI 10.2337/db09-0119
   Napper AD, 2015, ASSAY DRUG DEV TECHN, V13, P293, DOI 10.1089/adt.2015.29018.nme
   Nassini R, 2014, REV PHYSIOL BIOCH P, V167, P1, DOI 10.1007/112_2014_18
   Nauck MA, 2014, DRUG DES DEV THER, V8, P1335, DOI 10.2147/DDDT.S50773
   Nellis MM, 2001, AM J HUM GENET, V68, P232, DOI 10.1086/316950
   Nie WN, 2015, SCI REP-UK, V5, DOI 10.1038/srep17646
   Nikfar S, 2012, J PHARM PHARM SCI, V15, P1
   Nissen SE, 2007, NEW ENGL J MED, V356, P2457, DOI 10.1056/NEJMoa072761
   Noh H, 2014, J CLIN PHARM THER, V39, P215, DOI 10.1111/jcpt.12136
   Nyhan WL, 2005, MOL GENET METAB, V86, P25, DOI 10.1016/j.ymgme.2005.07.027
   Ontario Public Drug Programs (OPDP), 2016, INH MET DIS IMD PROG
   Ostergaard E, 2009, J INHERIT METAB DIS, V32, pS235, DOI 10.1007/s10545-009-1179-8
   OZAND PT, 1991, J CHILD NEUROL, V6, P196, DOI 10.1177/088307389100600302
   Paliwal S, 2011, J ENZYM INHIB MED CH, V26, P129, DOI 10.3109/14756361003777057
   Patel DS, 2007, CURR PROTEIN PEPT SC, V8, P352
   Patel S, 2015, CELL ONCOL, V38, P365, DOI 10.1007/s13402-015-0235-7
   Pelikanova T, 2009, Vnitr Lek, V55, P637
   Penalva MA, 2001, FUNGAL GENET BIOL, V34, P1, DOI 10.1006/fgbi.2001.1284
   Pithukpakorn M, 2005, MOL GENET METAB, V85, P243, DOI 10.1016/j.ymgme.2005.06.006
   Pittas A. G., 2003, HDB HLTH CARE
   Poroikov V., 2005, PHARMAEXPERT DIS TAR
   Poroikov VV, 2000, J CHEM INF COMP SCI, V40, P1349, DOI 10.1021/ci000383k
   Power M, 2011, CURR DIABETES REP, V11, P173, DOI 10.1007/s11892-011-0184-0
   Ramirez HA, 2015, PLOS ONE, V10, DOI 10.1371/journal.pone.0137133
   Reaven G, 2002, CIRCULATION, V106, P286, DOI 10.1161/01.CIR.0000019884.36724.D9
   Reddy AS, 2008, COMPUT BIOL CHEM, V32, P387, DOI 10.1016/j.compbiolchem.2008.03.017
   Reddy AS, 2007, PROTEINS, V67, P1179, DOI 10.1002/prot.21202
   Reddy CS, 2006, COMPUT BIOL CHEM, V30, P120, DOI 10.1016/j.compbiolchem.2005.12.002
   RENNERT OM, 1977, ANN CLIN LAB SCI, V7, P443
   Richter B, 2008, COCHRANE DB SYST REV, DOI 10.1002/14651858.CD006739.pub2
   Rinaldo P, 2002, ANNU REV PHYSIOL, V64, P477, DOI 10.1146/annurev.physiol.64.082201.154705
   Rines AK, 2016, NAT REV DRUG DISCOV, V15, P786, DOI 10.1038/nrd.2016.151
   Rippe JM, 1998, J AM DIET ASSOC, V98, pS9, DOI 10.1016/S0002-8223(98)00704-4
   Rochette L, 2014, BBA-GEN SUBJECTS, V1840, P2709, DOI 10.1016/j.bbagen.2014.05.017
   Roe CR, 2002, J CLIN INVEST, V110, P259, DOI [10.1172/JCI200215311, 10.1172/JCI0215311]
   Rolo AP, 2006, TOXICOL APPL PHARM, V212, P167, DOI 10.1016/j.taap.2006.01.003
   Rosenson R., 2015, HDL CHOLESTEROL CLIN
   Roussel M., 2016, HORM MOL BIOL CLIN I
   Rucker D, 2007, BMJ-BRIT MED J, V335, P1194, DOI 10.1136/bmj.39385.413113.25
   Rustin P, 1997, BBA-MOL BASIS DIS, V1361, P185, DOI 10.1016/S0925-4439(97)00035-5
   Saha S, 2015, J PHYS CHEM B, V119, P11121, DOI 10.1021/acs.jpcb.5b03005
   Sangiuolo F, 2004, HUM MUTAT, V23, DOI 10.1002/humu.9223
   Saqib U, 2009, SAR QSAR ENVIRON RES, V20, P519, DOI 10.1080/10629360903278677
   Sato A, 2015, HYPERTENS RES, V38, P367, DOI 10.1038/hr.2015.19
   Schemmel KE, 2010, J DIABETES COMPLICAT, V24, P354, DOI 10.1016/j.jdiacomp.2009.07.005
   Seymour CA, 1997, HEALTH TECHNOL ASSES, V1, p[i, 1]
   Shekhawat PS, 2005, PEDIATR RES, V57, p78R, DOI 10.1203/01.PDR.0000159631.63843.3E
   Shetty KT, 2007, INDIAN J CLIN BIOCHE, V22, P3, DOI 10.1007/BF02913306
   Shyangdan Deepson S, 2016, BMJ Open, V6, pe009417, DOI 10.1136/bmjopen-2015-009417
   Skalicky J, 2008, CLIN CHEM LAB MED, V46, P499, DOI 10.1515/CCLM.2008.096
   Skrtic M, 2015, CURR OPIN NEPHROL HY, V24, P96, DOI 10.1097/MNH.0000000000000084
   Smith SB, 2002, DRUG NEWS PERSPECT, V15, P226, DOI 10.1358/dnp.2002.15.4.840055
   Smith SR, 2010, NEW ENGL J MED, V363, P245, DOI 10.1056/NEJMoa0909809
   Sobhia ME, 2012, EXPERT OPIN THER TAR, V16, P325, DOI 10.1517/14728222.2012.667804
   Srivani P, 2007, J MOL GRAPH MODEL, V26, P378, DOI 10.1016/j.jmgm.2007.01.007
   Srivani P, 2008, CURR PHARM DESIGN, V14, P3854, DOI 10.2174/138161208786898653
   Srivastava HK, 2012, CURR COMPUT-AID DRUG, V8, P224
   Stefanidis I, 2014, DNA CELL BIOL, V33, P463, DOI 10.1089/dna.2013.2204
   Steinberg SJ, 2006, BBA-MOL CELL RES, V1763, P1733, DOI 10.1016/j.bbamcr.2006.09.010
   Steinmetz A, 2001, EXP CLIN ENDOCR DIAB, V109, pS548
   Stuebgen JP, 2008, MUSCLE NERVE, V37, P281, DOI 10.1002/mus.20924
   Sturm R, 2007, PUBLIC HEALTH, V121, P492, DOI 10.1016/j.puhe.2007.01.006
   Sun A., 2015, ORPHAN DRUGS RES REV, P33
   Tabatabaei-Malazy O, 2015, J DIABETES METAB DIS, V14, DOI 10.1186/s40200-015-0184-8
   Taherzadeh M., 2016, NETWORK MODELING ANA, V5, DOI [10.1007/S/372/-016-0112-4, DOI 10.1007/S/372/-016-0112-4]
   Tanwar O, 2014, J MOL MODEL, V20, DOI 10.1007/s00894-014-2118-7
   Tarabra E, 2009, DIABETES, V58, P2109, DOI 10.2337/db08-0895
   Teigen K, 1999, J MOL BIOL, V294, P807, DOI 10.1006/jmbi.1999.3288
   Teigen K, 2004, J MED CHEM, V47, P5962, DOI 10.1021/jm0497646
   Thangaraju P, 2014, N AM J MED SCI, V6, P625, DOI 10.4103/1947-2714.147978
   Tian S, 2013, J CHEM INF MODEL, V53, P1787, DOI 10.1021/ci400146u
   Timson D. J., 2015, GENE
   Tinkel J., 2012, CARDIOL REV, P1
   Torres RJ, 2014, NUCLEOS NUCLEOT NUCL, V33, P165, DOI 10.1080/15257770.2014.898071
   Treadway JL, 2001, EXPERT OPIN INV DRUG, V10, P439, DOI 10.1517/13543784.10.3.439
   Usharani D, 2008, J CHEM THEORY COMPUT, V4, P974, DOI 10.1021/ct700261b
   Vaidya HB, 2013, J PHARM PHARM SCI, V16, P530, DOI 10.18433/J3FS4F
   Vaidyanathan K, 2011, INDIAN J CLIN BIOCHE, V26, P319, DOI 10.1007/s12291-011-0134-2
   van de Laar FA, 2005, DIABETES CARE, V28, P154, DOI 10.2337/diacare.28.1.154
   van Raalte DH, 2011, DIABETES RES CLIN PR, V93, pS37, DOI 10.1016/S0168-8227(11)70012-2
   Van Rijt WJ, 2014, PEDIATRICS, V134, pE1224, DOI 10.1542/peds.2013-4254
   Vernon HJ, 2015, JAMA PEDIATR, V169, P778, DOI 10.1001/jamapediatrics.2015.0754
   Vielhauer V, 2001, J AM SOC NEPHROL, V12, P1173, DOI 10.1681/ASN.V1261173
   Vishakha Jain V., 2015, J M GANDHI I MED SCI, V20, P1
   Vomhof-DeKrey EE, 2012, J NUTR BIOCHEM, V23, P1201, DOI 10.1016/j.jnutbio.2012.03.005
   Vucic E, 2011, CURR ATHEROSCLER REP, V13, P81, DOI 10.1007/s11883-011-0167-2
   WALDENSTROM J, 1957, AM J MED, V22, P758, DOI 10.1016/0002-9343(57)90126-2
   Walter H, 2005, DRUGS, V65, P1, DOI 10.2165/00003495-200565010-00001
   Wanders RJA, 2006, ANNU REV BIOCHEM, V75, P295, DOI 10.1146/annurev.biochem.74.082803.133329
   Wang CX, 2015, CELL PHYSIOL BIOCHEM, V35, P2223, DOI 10.1159/000374027
   Wang D., 2015, GENEREVIEWS, P1993
   Wang Shu-Yi, 2013, Rev Diabet Stud, V10, P204, DOI 10.1900/RDS.2013.10.204
   Wang XXX, 2016, J AM SOC NEPHROL, V27, P1362, DOI 10.1681/ASN.2014121271
   Wang XXX, 2010, DIABETES, V59, P2916, DOI 10.2337/db10-0019
   Weller S, 2003, ANNU REV GENOM HUM G, V4, P165, DOI 10.1146/annurev.genom.4.070802.110424
   Wen CY, 2003, WORLD J GASTROENTERO, V9, P788, DOI 10.3748/wjg.v9.i4.788
   Wilding J., 2007, CLIN INVESTIGATIONS
   Williams Robin A, 2008, Clin Biochem Rev, V29, P31
   Winter SC, 1998, AM J MANAG CARE, V4, P1164
   Wishart DS, 2006, NUCLEIC ACIDS RES, V34, pD668, DOI 10.1093/nar/gkj067
   Wong CP, 2014, J NAT MED-TOKYO, V68, P253, DOI 10.1007/s11418-014-0822-3
   Woods SC, 2008, J CLIN ENDOCR METAB, V93, pS37, DOI 10.1210/jc.2008-1630
   World Health Organization, 2006, NEUROLOGICAL DISORDE, P1
   Wu DY, 2012, CHEM BIOL DRUG DES, V79, P897, DOI 10.1111/j.1747-0285.2012.01365.x
   Wurth R, 2016, DRUG DISCOV TODAY, V21, P190, DOI 10.1016/j.drudis.2015.09.017
   Yang ZZ, 2015, ACTA PHARMACOL SIN, V36, P699, DOI 10.1038/aps.2014.138
   YOUNG ID, 1982, HUM GENET, V60, P391, DOI 10.1007/BF00569230
   Yu Y, 2016, J DIABETES RES, V2016, DOI 10.1155/2016/3834283
   Yuan WM, 2015, NEPHROLOGY, V20, P459, DOI 10.1111/nep.12442
   Zhang X, 2014, CURR MOL MED, V14, P376, DOI 10.2174/1566524014666140128114414
   Zhou GC, 2001, J CLIN INVEST, V108, P1167, DOI 10.1172/JCI13505
   Zhou Yixia, 2015, Zhonghua Bing Li Xue Za Zhi, V44, P783
   Zhu K, 2014, PROTEINS, V82, P1646, DOI 10.1002/prot.24551
   Zhu YY, 2010, EUR J MED CHEM, V45, P4953, DOI 10.1016/j.ejmech.2010.08.002
   Zimmermann GR, 2007, DRUG DISCOV TODAY, V12, P34, DOI 10.1016/j.drudis.2006.11.008
NR 291
TC 5
Z9 5
U1 2
U2 9
PU BENTHAM SCIENCE PUBL LTD
PI SHARJAH
PA EXECUTIVE STE Y-2, PO BOX 7917, SAIF ZONE, 1200 BR SHARJAH, U ARAB
   EMIRATES
SN 0929-8673
EI 1875-533X
J9 CURR MED CHEM
JI Curr. Med. Chem.
PY 2018
VL 25
IS 39
BP 5432
EP 5463
DI 10.2174/0929867324666171002120647
PG 32
WC Biochemistry & Molecular Biology; Chemistry, Medicinal; Pharmacology &
   Pharmacy
SC Biochemistry & Molecular Biology; Pharmacology & Pharmacy
GA HH8NM
UT WOS:000455988900013
PM 28969540
DA 2021-07-01
ER

PT J
AU Xu, T
   Ma, CY
   Fan, SN
   Deng, N
   Lian, YJ
   Tan, L
   Du, WZ
   Zhang, S
   Liu, SL
   Ren, BD
   Li, ZH
   Wang, QG
   Wang, XQ
   Cheng, FF
AF Xu, Tian
   Ma, Chongyang
   Fan, Shuning
   Deng, Nang
   Lian, Yajun
   Tan, Ling
   Du, Weizhe
   Zhang, Shuang
   Liu, Shuling
   Ren, Beida
   Li, Zhenhan
   Wang, Qinguo
   Wang, Xueqian
   Cheng, Fafeng
TI Systematic Understanding of the Mechanism of Baicalin against Ischemic
   Stroke through a Network Pharmacology Approach
SO EVIDENCE-BASED COMPLEMENTARY AND ALTERNATIVE MEDICINE
LA English
DT Article
ID OXYGEN-GLUCOSE DEPRIVATION; CEREBRAL-ISCHEMIA; ISCHEMIA/REPERFUSION
   INJURY; IN-VITRO; CHINESE MEDICINE; OXIDATIVE STRESS; HERBAL MEDICINES;
   DRUG DISCOVERY; NEONATAL-RAT; CANCER-CELLS
AB Ischemic stroke is accompanied by high mortality and morbidity rates. At present, there is no effective clinical treatment. Alternatively, traditional Chinese medicine has been widely used in China and Japan for the treatment of ischemic stroke. Baicalin is a flavonoid extracted from Scutellaria baicalensis that has been shown to be effective against ischemic stroke; however, its mechanism has not been fully elucidated. Based on network pharmacology, we explored the potential mechanism of baicalin on a system level. After obtaining baicalin structural information from the PubChem database, an approach combined with literature mining and PharmMapper prediction was used to uncover baicalin targets. Ischemic stroke-related targets were gathered with the help of DrugBank, Online Mendelian Inheritance in Man (OMIM), Genetic Association Database (GAD), and Therapeutic Target Database (TTD). Protein-protein interaction (PPI) networks were constructed through the Cytoscape plugin BisoGenet and analyzed by topological methods. Gene ontology (GO) and Kyoto Encyclopedia of Genes and Genomes (KEGG) pathway enrichment were carried out via the Database for Annotation, Visualization, and Integrated Discovery (DAVID) server. We obtained a total of 386 potential targets and 5 signaling pathways, including mitogen-activated protein kinase (MAPK), phosphoinositide 3-kinase (PI3K)/protein kinase B (AKT), hypoxia-inducible factor-1 (HIF-1), nuclear factor kappa B (NF-B), and forkhead box (FOXO) signaling pathways. GO analysis showed that these targets were associated with antiapoptosis, antioxidative stress, anti-inflammation, and other physiopathological processes that are involved in anti-ischemic stroke effects. In summary, the mechanism of baicalin against ischemic stroke involved multiple targets and signaling pathways. Our study provides a network pharmacology framework for future research on traditional Chinese medicine.
C1 [Xu, Tian; Ma, Chongyang; Fan, Shuning; Deng, Nang; Lian, Yajun; Tan, Ling; Du, Weizhe; Zhang, Shuang; Liu, Shuling; Ren, Beida; Li, Zhenhan; Wang, Qinguo; Wang, Xueqian; Cheng, Fafeng] Beijing Univ Chinese Med, Sch Tradit Chinese Med, Beijing 100029, Peoples R China.
RP Wang, XQ; Cheng, FF (corresponding author), Beijing Univ Chinese Med, Sch Tradit Chinese Med, Beijing 100029, Peoples R China.
EM shirlyding@163.com; fafengcheng@gmail.com
OI Lian, Yajun/0000-0002-8802-1329
FU National Natural Science Foundation of ChinaNational Natural Science
   Foundation of China (NSFC) [81430102, 81774122, 81774030, 81874448]
FX This research was supported by the National Natural Science Foundation
   of China [Grant nos. 81430102, 81774122, 81774030, and 81874448].
CR Bader GD, 2003, BMC BIOINFORMATICS, V4, DOI 10.1186/1471-2105-4-2
   Barabasi AL, 2011, NAT REV GENET, V12, P56, DOI 10.1038/nrg2918
   Benjamin EJ, 2017, CIRCULATION, V135, pE146, DOI 10.1161/CIR.0000000000000485
   Bennion DM, 2018, CLIN SCI, V132, P1055, DOI 10.1042/CS20171549
   Bernaudin M, 2002, J BIOL CHEM, V277, P39728, DOI 10.1074/jbc.M204619200
   Cao YF, 2018, BMC SYST BIOL, V12, DOI 10.1186/s12918-018-0606-6
   Cao YG, 2011, BRAIN RES BULL, V85, P396, DOI 10.1016/j.brainresbull.2011.05.002
   Chen C, 2015, METAB BRAIN DIS, V30, P537, DOI 10.1007/s11011-014-9601-9
   Chen H., 2017, TRANSLATIONAL STROKE, P1
   Chen HS, 2018, ACTA PHARMACOL SIN, V39, P669, DOI 10.1038/aps.2018.27
   Chen HS, 2017, CURR NEUROPHARMACOL, V15, P134, DOI 10.2174/1570159X14666160620102055
   Chen SJ, 2017, MOLECULES, V22, DOI 10.3390/molecules22040644
   Chen YH, 2018, J PHARMACOL SCI, V136, P16, DOI 10.1016/j.jphs.2017.11.005
   Cheng CY, 2016, EVID-BASED COMPL ALT, V2016, DOI 10.1155/2016/5739434
   Cheng FF, 2013, EVID-BASED COMPL ALT, V2013, DOI 10.1155/2013/120261
   Chien MY, 2016, FREE RADICAL BIO MED, V99, P508, DOI 10.1016/j.freeradbiomed.2016.09.006
   Cordero MD, 2018, TRENDS ENDOCRIN MET, V29, P8, DOI 10.1016/j.tem.2017.10.009
   Dai J, 2013, BRAIN RES BULL, V90, P1, DOI 10.1016/j.brainresbull.2012.09.014
   Doll DN, 2014, AGING DIS, V5, P294, DOI 10.14336/AD.2014.0500294
   Durairajan S. S. K., 2014, PLOS ONE, V9
   Durairajan SSK, 2014, PLOS ONE, V9, DOI 10.1371/journal.pone.0092954
   Fang J, 2018, DRUG DES DEV THER, V12, P2497, DOI 10.2147/DDDT.S163951
   Feng SM, 2017, FOOD FUNCT, V8, P4179, DOI [10.1039/c7fo00375g, 10.1039/C7FO00375G]
   Ghosh N, 2014, NAT PROD COMMUN, V9, P1045
   Gu Y, 2014, J NEUROIMMUNE PHARM, V9, P313, DOI 10.1007/s11481-014-9525-5
   Han JY, 2017, PHARMACOL THERAPEUT, V177, P146, DOI 10.1016/j.pharmthera.2017.03.005
   Hopkins AL, 2008, NAT CHEM BIOL, V4, P682, DOI 10.1038/nchembio.118
   Huang DW, 2009, NAT PROTOC, V4, P44, DOI 10.1038/nprot.2008.211
   Huang HF, 2008, J CHROMATOGR B, V874, P77, DOI 10.1016/j.jchromb.2008.09.005
   Irwin JJ, 2012, J CHEM INF MODEL, V52, P1757, DOI 10.1021/ci3001277
   Jickling GC, 2012, STROKE, V43, P1006, DOI 10.1161/STROKEAHA.111.638577
   Jungi S, 2018, J CARDIOVASC TRANSL, V11, P236, DOI 10.1007/s12265-018-9788-y
   Li CG, 2017, FRONT IMMUNOL, V8, DOI 10.3389/fimmu.2017.01409
   Li DY, 2009, J CEREBR BLOOD F MET, V29, P1903, DOI 10.1038/jcbfm.2009.102
   Li H. Y., 2012, P COMP STUD EFF BAIC, V2012
   Li HY, 2010, EUR J PHARMACOL, V649, P92, DOI 10.1016/j.ejphar.2010.09.023
   Li SS, 2017, EUR J PHARMACOL, V815, P118, DOI 10.1016/j.ejphar.2017.07.041
   Li Y, 2012, BRAIN RES, V1429, P36, DOI 10.1016/j.brainres.2011.10.030
   Liang W, 2017, AGING DIS, V8, P850, DOI 10.14336/AD.2017.0829
   Lin M, 2014, BMC COMPLEM ALTERN M, V14, DOI 10.1186/1472-6882-14-19
   Lipinski CA, 1997, ADV DRUG DELIVER REV, V23, P3, DOI 10.1016/S0169-409X(96)00423-1
   Liu Q, 2017, BRAIN RES, V1666, P70, DOI 10.1016/j.brainres.2017.04.008
   Liu Y, 2018, BRAIN PATHOL, V28, P860, DOI 10.1111/bpa.12628
   Ma CY, 2018, INT J MOL MED, V42, P2979, DOI 10.3892/ijmm.2018.3911
   Martin A, 2010, BMC BIOINFORMATICS, V11, DOI 10.1186/1471-2105-11-91
   Pan YT, 2017, MOL MED REP, V16, P2985, DOI 10.3892/mmr.2017.6904
   Qin YH, 2018, BEHAV NEUROL, V2018, DOI 10.1155/2018/5050469
   Ru JL, 2014, J CHEMINFORMATICS, V6, DOI 10.1186/1758-2946-6-13
   Shen YF, 2018, FRONT CELL NEUROSCI, V12, DOI 10.3389/fncel.2018.00288
   Tang Y, 2015, BIOSYSTEMS, V127, P67, DOI 10.1016/j.biosystems.2014.11.005
   Terstappen GC, 2007, NAT REV DRUG DISCOV, V6, P891, DOI 10.1038/nrd2410
   Vidale S, 2017, J CLIN NEUROL, V13, P1, DOI 10.3988/jcn.2017.13.1.1
   Wang HW, 2017, J TRADIT CHIN MED, V37, P229
   Wang H, 2017, MOLECULES, V22, DOI 10.3390/molecules22091456
   Wang JH, 2017, MOL PHARMACEUT, V14, P3201, DOI 10.1021/acs.molpharmaceut.7b00505
   Wang PQ, 2018, ACTA PHARMACOL SIN, V39, P961, DOI 10.1038/aps.2017.145
   Wang SL, 2017, ONCOTARGET, V8, P14549, DOI 10.18632/oncotarget.14675
   Wang X, 2017, NUCLEIC ACIDS RES, V45, pW356, DOI 10.1093/nar/gkx374
   Wang X, 2017, ONCOTARGET, V8, P55920, DOI 10.18632/oncotarget.18473
   Wang YL, 2009, NUCLEIC ACIDS RES, V37, pW623, DOI 10.1093/nar/gkp456
   Wang Z, 2018, CELL DEATH DIS, V9, DOI 10.1038/s41419-017-0223-0
   Wu YL, 2018, BIOMED PHARMACOTHER, V97, P1673, DOI 10.1016/j.biopha.2017.12.024
   Xu MJ, 2013, J ETHNOPHARMACOL, V150, P116, DOI 10.1016/j.jep.2013.08.020
   Yin W, 2007, STROKE, V38, P1017, DOI 10.1161/01.STR.0000258102.18836.ca
   Yu Y, 2015, INT J CLIN EXP MED, V8, P8958
   Yue SJ, 2017, FRONT PHARMACOL, V8, DOI 10.3389/fphar.2017.00694
   Yuwen Y, 2015, CHIN J INTEGR MED, V21, P707, DOI 10.1007/s11655-014-1834-2
   Zeng LT, 2017, J ETHNOPHARMACOL, V199, P68, DOI 10.1016/j.jep.2017.01.045
   Zhang CYY, 2018, INT IMMUNOPHARMACOL, V64, P175, DOI 10.1016/j.intimp.2018.09.001
   Zhang GB, 2013, EVID-BASED COMPL ALT, V2013, DOI 10.1155/2013/621423
   Zhang L, 2014, INT J MOL SCI, V15, P8153, DOI 10.3390/ijms15058153
   Zhang LJ, 2006, J ETHNOPHARMACOL, V103, P120, DOI 10.1016/j.jep.2005.07.013
   Zhang P, 2013, BRAIN RES BULL, V97, P8, DOI 10.1016/j.brainresbull.2013.05.005
   Zheng J, 2012, ASIAN PAC J CANCER P, V13, P1119, DOI 10.7314/APJCP.2012.13.4.1119
   Zhong C, 2018, BIOL PHARM BULL, V41, P530, DOI 10.1248/bpb.b17-00832
   Zhou QB, 2014, INFLAMMATION, V37, P107, DOI 10.1007/s10753-013-9717-9
   Zhou ZQ, 2017, NEURAL REGEN RES, V12, P1625, DOI 10.4103/1673-5374.217335
   Zhu YH, 2018, DRUG DES DEV THER, V12, P3247, DOI 10.2147/DDDT.S176403
   Zuo DY, 2016, NEUROTOX RES, V30, P159, DOI 10.1007/s12640-016-9611-y
NR 79
TC 9
Z9 9
U1 2
U2 6
PU HINDAWI LTD
PI LONDON
PA ADAM HOUSE, 3RD FLR, 1 FITZROY SQ, LONDON, W1T 5HF, ENGLAND
SN 1741-427X
EI 1741-4288
J9 EVID-BASED COMPL ALT
JI Evid.-based Complement Altern. Med.
PY 2018
VL 2018
AR 2582843
DI 10.1155/2018/2582843
PG 11
WC Integrative & Complementary Medicine
SC Integrative & Complementary Medicine
GA HG2ND
UT WOS:000454799200001
PM 30647760
OA DOAJ Gold, Green Published
DA 2021-07-01
ER

PT J
AU Chen, GM
   Huang, CY
   Liu, YY
   Chen, TY
   Huang, RL
   Liang, MZ
   Zhang, J
   Xu, H
AF Chen, Guoming
   Huang, Chuyao
   Liu, Yunyun
   Chen, Tengyu
   Huang, Ruilan
   Liang, Miaozhen
   Zhang, Jie
   Xu, Hua
TI A Network Pharmacology Approach to Uncover the Potential Mechanism of
   Yinchensini Decoction
SO EVIDENCE-BASED COMPLEMENTARY AND ALTERNATIVE MEDICINE
LA English
DT Article
ID ISCHEMIA/REPERFUSION INJURY; HEPATOCELLULAR-CARCINOMA; INTERLEUKIN-6
   IL-6; PROTEIN; CANCER; EXPRESSION; INHIBITION; ACTIVATION
AB Objective. To predict and explore the potential mechanism of Yinchensini decoction (YCSND) based on systemic pharmacology. Method. TCMSP database was searched for the active constituents and related target proteins of YCSND. Cytoscape 3.5.1 was used to construct the active ingredient-target interaction of YCSND and network topology analysis, with STRING online database for protein-protein interaction (PPI) network construction and analysis; and collection from the UniProt database of target protein gene name, with the DAVID database for the gene ontology (GO) functional analysis, KEGG pathway enrichment analysis mechanism and targets of YCSND. Results. The results indicate the core compounds of YCSND, namely, kaempferol, 7-Methoxy-2-methyl isoflavone, and formononetin. And its core targets are prostaglandin G/H synthase 2, estrogen receptor, Calmodulin, heat shock protein HSP 90, etc. PPI network analysis shows that the key components of the active ingredients of YCSND are JUN, TP53, MARK1, RELA, MYC, and so on. The results of the GO analysis demonstrate that extracellular space, cytosol, and plasma membrane are the main cellular components of YCSND. Its molecular functions are mainly acting on enzyme binding, protein heterodimerization activity, and drug binding. The biological process of YCSND is focused on response to drug, positive regulation of transcription from RNA polymerase II promoter, the response to ethanol, etc. KEGG results suggest that the pathways, including pathways in cancer, hepatitis B, and pancreatic cancer, play a key role in YCSND. Conclusion. YCSND exerts its drug effect through various signaling pathways and acts on kinds of targets. By system pharmacology, the potential role of drugs and the mechanism of action can be well predicted.
C1 [Chen, Guoming; Huang, Chuyao; Liu, Yunyun; Chen, Tengyu; Huang, Ruilan; Liang, Miaozhen; Zhang, Jie] Guangzhou Univ Chinese Med, Guangzhou, Guangdong, Peoples R China.
   [Xu, Hua] Guangzhou Univ Chinese Med, Affiliated Hosp 1, Dept Paediat, Guangzhou, Guangdong, Peoples R China.
RP Xu, H (corresponding author), Guangzhou Univ Chinese Med, Affiliated Hosp 1, Dept Paediat, Guangzhou, Guangdong, Peoples R China.
EM ekxuhua@126.com
OI Yunyun, Liu/0000-0002-4618-2933; Chen, Tengyu/0000-0002-9670-0364; Chen,
   Guoming/0000-0002-4125-917X; Huang, Chuyao/0000-0002-4537-7499
FU National Natural Science Foundation of ChinaNational Natural Science
   Foundation of China (NSFC) [81373686]
FX This study is supported by the National Natural Science Foundation of
   China (81373686).
CR Afifi NA, 2018, CAN J PHYSIOL PHARM, V96, P624, DOI 10.1139/cjpp-2017-0651
   Algul H, 2002, PANCREATOLOGY, V2, P503, DOI 10.1159/000066090
   Altorki NK, 2004, SEMIN ONCOL, V31, P30, DOI 10.1053/j.seminoncol.2004.03.043
   Calderon-Montano JM, 2011, MINI-REV MED CHEM, V11, P298, DOI 10.2174/138955711795305335
   Chen S, 2014, MOL BIOSYST, V10, P3310, DOI 10.1039/c4mb00048j
   Cheon YK, 2007, AM J GASTROENTEROL, V102, P2164, DOI 10.1111/j.1572-0241.2007.01403.x
   Fernandez-Alvarez A, 2012, ONCOGENESIS, V1, DOI 10.1038/oncsis.2012.23
   Gocher AM, 2017, J BIOL CHEM, V292, P14188, DOI 10.1074/jbc.M117.778464
   Goyal A, 2018, J THEOR BIOL, V455, P269, DOI 10.1016/j.jtbi.2018.06.020
   Guo G., 2005, GENETICS, V28, P207
   Har C. W., 2003, J ZHENJIANG MED COLL, V10, P193
   Harikrishnan H, 2018, BMC COMPLEM ALTERN M, V18, DOI 10.1186/s12906-018-2289-3
   Huang TT, 2016, MOL CANCER, V15, DOI 10.1186/s12943-016-0493-7
   Huang X. P., 2010, CHINESE J CANC PREVE, P1828
   Jiang L., 2002, WORLD CHINESE J DIGE, V10, P1045
   Juneja M, 2013, MOL ONCOL, V7, P929, DOI 10.1016/j.molonc.2013.05.003
   Kuzumoto Y, 2005, HEPATOLOGY, V42, P608, DOI 10.1002/hep.20827
   Lee S., 2013, CHINESE J NATURAL ME, V11, P110
   Lee YJ, 2018, FOOD SCI BIOTECHNOL, V27, P809, DOI 10.1007/s10068-017-0287-8
   Ma JG, 2019, FISH SHELLFISH IMMUN, V84, P627, DOI 10.1016/j.fsi.2018.09.052
   Mahmoud YI, 2018, ULTRASTRUCT PATHOL, V42, P23, DOI 10.1080/01913123.2017.1415401
   MCKENZIE RC, 1994, ANTICANCER RES, V14, P1165
   Motino O, 2019, HEPATOLOGY, V70, P650, DOI 10.1002/hep.30241
   Reisi P, 2017, RES PHARM SCI, V12, P15, DOI 10.4103/1735-5362.199042
   Ren JH, 2018, HEPATOLOGY, V68, P1260, DOI 10.1002/hep.29912
   Ren J, 2018, J PHARM PHARMACOL, V70, P1643, DOI 10.1111/jphp.13015
   Rhee H, 2018, CANCER RES, V78, P1619, DOI 10.1158/0008-5472.CAN-17-0988
   Scotece M, 2018, CELL PHYSIOL BIOCHEM, V49, P2414, DOI 10.1159/000493840
   Shen J, 2018, J EXP CLIN CANC RES, V37, DOI 10.1186/s13046-018-0785-4
   Shoja MH, 2015, J ETHNOPHARMACOL, V168, P50, DOI 10.1016/j.jep.2015.03.048
   Sun YW, 2018, CHIN J NAT MEDICINES, V16, P29, DOI 10.1016/S1875-5364(18)30027-X
   Tolba RH, 2014, EUR SURG RES, V53, P11, DOI 10.1159/000362411
   Turner KA, 2018, MELANOMA RES, V28, P277, DOI [10.1097/cmr.0000000000000447, 10.1097/CMR.0000000000000447]
   Vainer Noomi, 2018, Oncotarget, V9, P29820, DOI 10.18632/oncotarget.25661
   Wang XJ, 2008, J PHARMACEUT BIOMED, V46, P477, DOI 10.1016/j.jpba.2007.11.014
   Wong W. Q., 2005, J INT ONCOLOGY, V32, P212
   Zhang C., 2010, WORLD CHINESE J DIGE, V18, P1051, DOI [10.11569/wcjd.v18.i10.1051, DOI 10.11569/WCJD.V18.I10.1051]
   Zhang HS, 2012, J BIOL CHEM, V287, P44164, DOI 10.1074/jbc.M112.401521
NR 38
TC 9
Z9 9
U1 1
U2 6
PU HINDAWI LTD
PI LONDON
PA ADAM HOUSE, 3RD FLR, 1 FITZROY SQ, LONDON, W1T 5HF, ENGLAND
SN 1741-427X
EI 1741-4288
J9 EVID-BASED COMPL ALT
JI Evid.-based Complement Altern. Med.
PY 2018
VL 2018
AR 2178610
DI 10.1155/2018/2178610
PG 14
WC Integrative & Complementary Medicine
SC Integrative & Complementary Medicine
GA HG2MW
UT WOS:000454798500001
PM 30671125
OA DOAJ Gold, Green Published
DA 2021-07-01
ER

PT J
AU Li, BQ
   Ma, CF
   Zhao, XY
   Hu, ZG
   Du, TF
   Xu, XM
   Wang, ZH
   Lin, JP
AF Li, Baiqing
   Ma, Chunfeng
   Zhao, Xiaoyong
   Hu, Zhigang
   Du, Tengfei
   Xu, Xuanming
   Wang, Zhonghua
   Lin, Jianping
TI YaTCM: Yet another Traditional Chinese Medicine Database for Drug
   Discovery
SO COMPUTATIONAL AND STRUCTURAL BIOTECHNOLOGY JOURNAL
LA English
DT Article
DE TCM; Systems pharmacology; Drug discovery; Pathway analysis
ID INDUCED PULMONARY-FIBROSIS; PROTEIN PHARMACOLOGY; NATURAL-PRODUCTS;
   BIOINFORMATICS; INHIBITOR
AB Traditional Chinese Medicine (TCM) has a long history of widespread clinical applications, especially in East Asia, and is becoming frequently used in Western countries. However, owing to extreme complicacy in both chemical ingredients and mechanism of action, a deep understanding of TCM is still difficult. To accelerate the modernization and popularization of TCM, a single comprehensive database is required, containing a wealth of TCM-related information and equipped with complete analytical tools. Here we present YaTCM (Yet another Traditional Chinese Medicine database), a free web-based toolkit, which provides comprehensive TCM information and is furnished with analysis tools. YaTCM allows a user to (1) identify the potential ingredients that are crucial to TCM herbs through similarity search and substructure search, (2) investigate the mechanism of action for TCM or prescription through pathway analysis and network pharmacology analysis, (3) predict potential targets for TCM molecules by multi-voting chemical similarity ensemble approach, and (4) explore functionally similar herb pairs. All these functions can lead to one systematic network for visualization of TCM recipes, herbs, ingredients, definite or putative protein targets, pathways, and diseases. This web service would help in uncovering the mechanism of action of TCM, revealing the essence of TCM theory and then promoting the drug discovery process. YaTCM is freely available at http://cadd.pharmacy.nankai.edu.cn/yatcm/home. (C) 2018 The Authors. Published by Elsevier B.V. on behalf of Research Network of Computational and Structural Biotechnology.
C1 [Li, Baiqing; Ma, Chunfeng; Zhao, Xiaoyong; Hu, Zhigang; Du, Tengfei; Xu, Xuanming; Lin, Jianping] Nankai Univ, Coll Pharm, State Key Lab Med Chem Biol, Haihe Educ Pk,38 Tongyan Rd, Tianjin 300353, Peoples R China.
   [Li, Baiqing; Ma, Chunfeng; Zhao, Xiaoyong; Hu, Zhigang; Du, Tengfei; Xu, Xuanming; Lin, Jianping] Nankai Univ, Tianjin Key Lab Mol Drug Res, Haihe Educ Pk,38 Tongyan Rd, Tianjin 300353, Peoples R China.
   [Wang, Zhonghua; Lin, Jianping] Chinese Acad Sci, Tianjin Inst Ind Biotechnol, Biodesign Ctr, 32 West 7th Ave,Tianjin Airport Econ Area, Tianjin 300308, Tianjin, Peoples R China.
   [Ma, Chunfeng; Lin, Jianping] Tianjin Int Joint Acad Biomed, Platform Pharmaceut Intelligence, Tianjin 300457, Peoples R China.
RP Wang, ZH; Lin, JP (corresponding author), Nankai Univ, Coll Pharm, State Key Lab Med Chem Biol, Haihe Educ Pk,38 Tongyan Rd, Tianjin 300353, Peoples R China.; Wang, ZH; Lin, JP (corresponding author), Nankai Univ, Tianjin Key Lab Mol Drug Res, Haihe Educ Pk,38 Tongyan Rd, Tianjin 300353, Peoples R China.
EM wang_zh@tib.cas.cn; jianpinglin@nankai.edu.cn
FU National Key R&D Program of China [2017YFC1104400]
FX This study was supported by the National Key R&D Program of China (No.
   2017YFC1104400).
CR [Anonymous], 2018, QIKPROP VERSION2 8
   Banerjee P, 2015, NUCLEIC ACIDS RES, V43, pD935, DOI 10.1093/nar/gku886
   Bent S, 2008, J GEN INTERN MED, V23, P854, DOI 10.1007/s11606-008-0632-y
   Berthold MR, 2008, STUD CLASS DATA ANAL, P319, DOI 10.1145/1656274.1656280
   Bienfait B, 2013, J CHEMINFORMATICS, V5, DOI 10.1186/1758-2946-5-24
   Cameron RT, 2013, BIOCHEM PHARMACOL, V85, P1297, DOI 10.1016/j.bcp.2013.02.026
   Chen X, 2002, NUCLEIC ACIDS RES, V30, P412, DOI 10.1093/nar/30.1.412
   Cohen J, 2004, ACM COMPUT SURV, V36, P122, DOI 10.1145/1031120.1031122
   CPC, 2015, CHIN PHARM 4
   Dar AC, 2012, NATURE, V486, P80, DOI 10.1038/nature11127
   Delaney JS, 1996, MOL DIVERS, V1, P217, DOI 10.1007/BF01715525
   Dobson PD, 2009, DRUG DISCOV TODAY, V14, P31, DOI 10.1016/j.drudis.2008.10.011
   Ehrman TM, 2007, J CHEM INF MODEL, V47, P254, DOI 10.1021/ci600288m
   Fang YC, 2008, BMC COMPLEM ALTERN M, V8, DOI 10.1186/1472-6882-8-58
   Gu JY, 2013, J CHEMINFORMATICS, V5, DOI 10.1186/1758-2946-5-51
   Gujral TS, 2014, P NATL ACAD SCI USA, V111, P5048, DOI 10.1073/pnas.1403080111
   Hofherr SE, 2011, PLOS ONE, V6, DOI 10.1371/journal.pone.0017076
   Hou TJ, 2001, ACTA CHIM SINICA, V59, P1788
   Hu Y, 2010, J CHEM INF MODEL, V50, P2112, DOI 10.1021/ci1003637
   Huang DW, 2009, NUCLEIC ACIDS RES, V37, P1, DOI 10.1093/nar/gkn923
   Huang JY, 2015, ONCOTARGET, V6, P18613, DOI 10.18632/oncotarget.4317
   Huang J, 2014, APOPTOSIS, V19, P1419, DOI 10.1007/s10495-014-1011-2
   Huang XY, 2016, BMC PULM MED, V16, DOI 10.1186/s12890-016-0294-1
   Jia DZ, 2010, FORMULAS CHINESE MED, P1
   Kanehisa M, 2017, NUCLEIC ACIDS RES, V45, pD353, DOI 10.1093/nar/gkw1092
   Keiser MJ, 2007, NAT BIOTECHNOL, V25, P197, DOI 10.1038/nbt1284
   Keiser MJ, 2009, NATURE, V462, P175, DOI 10.1038/nature08506
   Kim HU, 2015, NAT BIOTECHNOL, V33, P264, DOI 10.1038/nbt.3167
   Li H, 2012, PLOS ONE, V7, DOI 10.1371/journal.pone.0048872
   Li LC, 2015, PHYTOMEDICINE, V22, P111, DOI 10.1016/j.phymed.2014.10.011
   Liu W, 2011, BREAST CANCER RES TR, V128, P57, DOI 10.1007/s10549-010-1076-8
   Lv W, 2012, EXPERT OPIN DRUG SAF, V11, P985, DOI 10.1517/14740338.2012.726610
   Miller LH, 2011, CELL, V146, P855, DOI 10.1016/j.cell.2011.08.024
   Ng AWT, 2017, SCI TRANSL MED, V9, DOI 10.1126/scitranslmed.aan6446
   Peng S, 2010, INT J MOL SCI, V11, P222, DOI 10.3390/ijms11010222
   Peon A, 2016, FRONT CHEM, V4, DOI 10.3389/fchem.2016.00015
   Qiao X, 2002, 3D STRUCTURE DATABAS, DOI [10.1021/ci010113h481-9, DOI 10.1021/CI010113H481-9]
   Rogers D, 2010, J CHEM INF MODEL, V50, P742, DOI 10.1021/ci100050t
   Ru JL, 2014, J CHEMINFORMATICS, V6, DOI 10.1186/1758-2946-6-13
   Sa MS, 2011, J NAT PROD, V74, P2269, DOI 10.1021/np200260f
   Schmidt BM, 2007, NAT CHEM BIOL, V3, P360, DOI 10.1038/nchembio0707-360
   Shen M., 2012, DISTR C EXP T D 2012, P1
   Song J, 2013, CHIN J INTEGR MED, V19, P353, DOI 10.1007/s11655-013-1442-6
   Strohl WR, 2000, DRUG DISCOV TODAY, V5, P39, DOI 10.1016/S1359-6446(99)01443-9
   Tahira Y, 2002, HYPERTENS RES, V25, P911
   Tao WY, 2013, J ETHNOPHARMACOL, V145, P1, DOI 10.1016/j.jep.2012.09.051
   Teschke R, 2014, ALIMENT PHARM THER, V40, P32, DOI 10.1111/apt.12798
   Tian S, 2012, MOL PHARMACEUT, V9, P2875, DOI 10.1021/mp300198d
   Tu YY, 2011, NAT MED, V17, P1217, DOI 10.1038/nm.2471
   van der Greef J, 2011, NATURE, V480, pS87, DOI 10.1038/480S87a
   Wang MW, 2007, PHILOS T R SOC B, V362, P1093, DOI 10.1098/rstb.2007.2036
   Wang Z, 2015, CPT-PHARMACOMET SYST, V4, P160, DOI 10.1002/psp4.25
   Wang ZH, 2016, J CHEMINFORMATICS, V8, DOI 10.1186/s13321-016-0130-x
   Xu ZG, 2011, NATURE, V480, pS90, DOI 10.1038/480S90a
   Xue RC, 2013, NUCLEIC ACIDS RES, V41, pD1089, DOI 10.1093/nar/gks1100
   Ye H, 2011, NUCLEIC ACIDS RES, V39, pD1055, DOI 10.1093/nar/gkq1165
   Zhou J., 2012, MULTITARGETS ACTIVE
   Zhou J., 2012, ANTIINFLAMMATORY ACT
   Zhou J., 2012, ACTIVE COMPONENTS CA
   Zhou J., 2012, ACTIVE COMPONENTS DI
   Zhou J., 2012, ACTIVE COMPONENTS MI
   Zhou J., 2012, ENZYME INHIBITORS TC
   Zhou J., 2012, ANTIOXIDENT ANTISENE
   Zhou J., 2012, ACTIVE COMPONENTS PA
   Zhou J., 2012, ACTIVE COMPONENTS NE
   Zhou J., 2012, ANTICANCER ACTIVE CO
   Zimmermann GR, 2007, DRUG DISCOV TODAY, V12, P34, DOI 10.1016/j.drudis.2006.11.008
NR 67
TC 16
Z9 16
U1 2
U2 12
PU ELSEVIER SCIENCE BV
PI AMSTERDAM
PA PO BOX 211, 1000 AE AMSTERDAM, NETHERLANDS
SN 2001-0370
J9 COMPUT STRUCT BIOTEC
JI Comp. Struct. Biotechnol. J..
PY 2018
VL 16
BP 600
EP 610
DI 10.1016/j.csbj.2018.11.002
PG 11
WC Biochemistry & Molecular Biology; Biotechnology & Applied Microbiology
SC Biochemistry & Molecular Biology; Biotechnology & Applied Microbiology
GA HE3SP
UT WOS:000453280300061
PM 30546860
OA DOAJ Gold, Green Published
DA 2021-07-01
ER

PT J
AU Li, J
   Ma, XR
   Liu, C
   Li, HY
   Zhuang, J
   Gao, CD
   Zhou, C
   Liu, LJ
   Wang, KJ
   Sun, CG
AF Li, Jie
   Ma, Xiaoran
   Liu, Cun
   Li, Huayao
   Zhuang, Jing
   Gao, Chundi
   Zhou, Chao
   Liu, Lijuan
   Wang, Kejia
   Sun, Changgang
TI Exploring the Mechanism of Danshen against Myelofibrosis by Network
   Pharmacology and Molecular Docking
SO EVIDENCE-BASED COMPLEMENTARY AND ALTERNATIVE MEDICINE
LA English
DT Article
ID TRADITIONAL CHINESE MEDICINE; TANSHINONES; CELLS; PREDICTION; GROWTH;
   JAK2
AB Danshen (Salvia miltiorrhiza Bunge), a natural powerful drug for various conditions treatment, has traditionally been used in Asian countries for centuries as anticancer agent, anti-inflammatory agent, and antioxidant. More recently, it is explored in combination with other herbs for skeletal diseases therapy; bone-targeting compounds with pharmacological activities have been isolated from various sources of traditional Chinese medicine (TCM), including Danshen. In this case, some evidence supports that Danshen may treat myelofibrosis (MF) by exerting its antitumor effect. To study the specific mechanism of Danshen in the treatment of MF, we used bioinformatics databases to determine its active ingredients. Then, identification of target proteins related to MF was made using a network pharmacology analysis platform. In our results, 20 key active compounds and 457 key targets of Danshen were identified. In-depth network analysis of the top diseases, functions, and pathways suggested that a common underlying mechanism linked Danshen involvement with MF. Finally, 5 potential targets were confirmed by the analysis; these 5 targets, as well as 20 previously identified compounds, were subjected to molecular docking experiments. The results indicated that cryptotanshinone of Danshen may affect MF by acting on the key genes in the JAK-STAT signalling pathway and the TGF- signalling pathway.
C1 [Li, Jie; Ma, Xiaoran; Li, Huayao; Gao, Chundi] Shandong Univ Tradit Chinese Med, Coll Clin Med 1, Jinan 250014, Shandong, Peoples R China.
   [Liu, Cun] Shandong Univ Tradit Chinese Med, Coll Tradit Chinese Med, Jinan 250014, Shandong, Peoples R China.
   [Zhuang, Jing; Zhou, Chao; Liu, Lijuan; Sun, Changgang] Weifang Tradit Chinese Hosp, Dept Oncol, Weifang 261041, Shandong, Peoples R China.
   [Wang, Kejia] Qingdao Univ, Coll Basic Med, 308 Ningxia Rd, Qingdao 266071, Shandong, Peoples R China.
RP Sun, CG (corresponding author), Weifang Tradit Chinese Hosp, Dept Oncol, Weifang 261041, Shandong, Peoples R China.
EM scgdoctor@126.com
OI Zhuang, Jing/0000-0002-2641-8611; Wang, Kejia/0000-0003-4921-1303; Li,
   Jie/0000-0002-4143-4505; liu, cun/0000-0001-8197-9000
FU National Natural Science Foundation of ChinaNational Natural Science
   Foundation of China (NSFC) [81673799]; National Natural Science
   Foundation of China Youth Fund [81703915]
FX This work is supported by grants from National Natural Science
   Foundation of China (81473513), National Natural Science Foundation of
   China (81673799) and National Natural Science Foundation of China Youth
   Fund (81703915).
CR Agarwal Archana, 2016, Stem Cell Investig, V3, P5, DOI 10.3978/j.issn.2306-9759.2016.02.03
   Barbui T, 2018, BLOOD CANCER J, V8, DOI 10.1038/s41408-018-0054-y
   Blandino G, 2018, J EXP CLIN CANC RES, V37, DOI 10.1186/s13046-018-0705-7
   Buyanravjikh S, 2018, MOL MED REP, V18, P1095, DOI 10.3892/mmr.2018.9042
   Cahu X, 2015, CURR HEMATOL MALIG R, V10, P335, DOI 10.1007/s11899-015-0278-x
   Ceglia I., EXPT HEMATOLOGY, V44
   Chen LW, 2014, EUR J MED CHEM, V83, P294, DOI 10.1016/j.ejmech.2014.06.037
   Chen ZG, 2017, ONCOTARGET, V8, P50023, DOI 10.18632/oncotarget.18483
   Cheng MX, 2017, J SEP SCI, V40, P3168, DOI 10.1002/jssc.201700419
   Dragoni S, 2015, EXP HEMATOL, V43, P1019, DOI 10.1016/j.exphem.2015.09.002
   El-Saadi Madison Wynne, 2015, In Silico Pharmacology, V3, P6, DOI 10.1186/s40203-015-0010-5
   Fan N, 2018, ANN HEMATOL, V97, P1193, DOI 10.1007/s00277-018-3287-8
   Fathi N, 2018, INT J BIOL MACROMOL, V117, P993, DOI 10.1016/j.ijbiomac.2018.05.121
   Feng J. H., CHINESE J BIOCH PHAR, V37, P30
   Gao J, 2016, INT J MOL SCI, V17, DOI 10.3390/ijms17071141
   Gao LN, 2015, BMC COMPLEM ALTERN M, V15, DOI 10.1186/s12906-015-0848-4
   Gianelli U, 2007, AM J CLIN PATHOL, V128, P966, DOI 10.1309/FP0N3LC8MBJUFFA6
   Grisouard J, 2015, BLOOD, V125, P2131, DOI 10.1182/blood-2014-08-594572
   Heaton WL, 2018, LEUKEMIA, V32, P2399, DOI 10.1038/s41375-018-0131-z
   Hopkins AL, 2008, NAT CHEM BIOL, V4, P682, DOI 10.1038/nchembio.118
   Hsin KY, 2016, NUCLEIC ACIDS RES, V44, pW507, DOI 10.1093/nar/gkw335
   Jurisic V, 2008, PATHOL RES PRACT, V204, P129, DOI 10.1016/j.prp.2007.09.001
   Kong Q., 2017, SCI REPORTS, V7
   Lavi N, 2017, CURR OPIN HEMATOL, V24, P475, DOI 10.1097/MOH.0000000000000381
   Li H, 2012, ANTI-CANCER DRUG, V23, P846, DOI 10.1097/CAD.0b013e328351f896
   Li ZM, 2018, ACTA PHARMACOL SIN, V39, P802, DOI 10.1038/aps.2017.193
   Liu HP, 2016, EVID-BASED COMPL ALT, V2016, DOI 10.1155/2016/2960372
   Liu XK, 2018, EVID-BASED COMPL ALT, V2018, DOI 10.1155/2018/6517034
   Ma SL, 2016, J ETHNOPHARMACOL, V188, P193, DOI 10.1016/j.jep.2016.05.018
   Mascarenhas J, 2018, JAMA ONCOL, V4, P652, DOI 10.1001/jamaoncol.2017.5818
   Moccia F, 2016, J CELL PHYSIOL, V231, P314, DOI 10.1002/jcp.25126
   Montano A, 2018, CANCERS, V10, DOI 10.3390/cancers10040110
   Musumeci F, 2019, CURR MED CHEM, V26, P1806, DOI 10.2174/0929867325666180327093502
   Nangalia J, 2017, HEMATOL-AM SOC HEMAT, P470, DOI 10.1182/asheducation-2017.1.470
   O'Sullivan J, 2018, CLIN ADV HEMATOL ONC, V16, P121
   Pettit K, 2017, CURR HEMATOL MALIG R, V12, P611, DOI 10.1007/s11899-017-0403-0
   Takenaka K, 2018, KOREAN J INTERN MED, V33, P679, DOI 10.3904/kjim.2018.033
   Tefferi A, 2005, J CLIN ONCOL, V23, P8520, DOI 10.1200/JCO.2004.00.9316
   Tian QT, 2018, BIOCHEM PHARMACOL, V154, P255, DOI 10.1016/j.bcp.2018.05.006
   Tremblay D, 2017, DRUGS, V77, P1549, DOI 10.1007/s40265-017-0797-y
   Uto T, 2018, PHYTOTHER RES, V32, P657, DOI 10.1002/ptr.6013
   Wang XH, 2007, MED RES REV, V27, P133, DOI 10.1002/med.20077
   Wang Y, 2017, BIOMED PHARMACOTHER, V95, P1388, DOI 10.1016/j.biopha.2017.09.062
   Wingelhofer B, 2018, LEUKEMIA, V32, P1713, DOI 10.1038/s41375-018-0117-x
   WU WL, 1991, AM J CHINESE MED, V19, P207, DOI 10.1142/S0192415X91000284
   Xu XL, 2018, EXP ANIM TOKYO, V67, P127, DOI 10.1538/expanim.17-0062
   Xu XL, 2017, BIOCHEM CELL BIOL, V95, P644, DOI 10.1139/bcb-2017-0025
   Yao H, 2017, LEUKEMIA, V31, P2122, DOI 10.1038/leu.2017.1
   Zeng LT, 2017, SCI REP-UK, V7, DOI 10.1038/s41598-017-17139-x
   Zhu ZJ, 2016, MOL CARCINOGEN, V55, P1399, DOI 10.1002/mc.22383
NR 50
TC 8
Z9 10
U1 2
U2 6
PU HINDAWI LTD
PI LONDON
PA ADAM HOUSE, 3RD FLR, 1 FITZROY SQ, LONDON, W1T 5HF, ENGLAND
SN 1741-427X
EI 1741-4288
J9 EVID-BASED COMPL ALT
JI Evid.-based Complement Altern. Med.
PY 2018
VL 2018
AR 8363295
DI 10.1155/2018/8363295
PG 11
WC Integrative & Complementary Medicine
SC Integrative & Complementary Medicine
GA HE9EI
UT WOS:000453749500001
PM 30622613
OA DOAJ Gold, Green Published
DA 2021-07-01
ER

PT J
AU Xie, GG
   Peng, WJ
   Li, PF
   Xia, Z
   Zhong, YY
   He, F
   Tulake, Y
   Feng, DD
   Wang, Y
   Xing, ZH
AF Xie, Genggeng
   Peng, Weijun
   Li, Pengfei
   Xia, Zian
   Zhong, Yuanyuan
   He, Feng
   Tulake, Yimingaji
   Feng, Dandan
   Wang, Yang
   Xing, Zhihua
TI A Network Pharmacology Analysis to Explore the Effect of Astragali
   Radix-Radix Angelica Sinensis on Traumatic Brain Injury
SO BIOMED RESEARCH INTERNATIONAL
LA English
DT Article
ID TRADITIONAL CHINESE MEDICINE; SYSTEMS PHARMACOLOGY; DRUG DISCOVERY;
   NOGO-A; RAT; EXPRESSION; DECOCTION; RECEPTOR; NEUROPROTECTION; CALYCOSIN
AB Traumatic brain injury (TBI) is a critical public health and socioeconomic problem worldwide. The herb pair Astragali Radix (AR)-Radix Angelica Sinensis (RAS) is a common prescribed herbal formula or is added to other Chinese medicine prescriptions for traumatic brain injury (TBI) treatment. However, the underlying mechanisms are unclear. In this study, we aimed to explore the active ingredients and action targets of AR-RAS based on the combined methods of network pharmacology prediction and experimental verification. Furthermore, the corresponding potential mechanisms of "multicomponents, multitargets, and multipathways" were disclosed. Methods. A network pharmacology approach including ADME (absorption, distribution, metabolism, and excretion) filter analysis, target prediction, known therapeutic targets collection, Gene Ontology (GO), pathway enrichment analysis, and network construction was used in this study. Further verification experiments were performed to reveal the therapeutic effects of AR-RAS in a rat model of TBI. Results. The comprehensive systematic approach was to successfully identify 14 bioactive ingredients in AR-RAS, while 33 potential targets hit by these ingredients related to TBI. Based on GO annotation analysis, multiple biological processes were significantly regulated by AR-RAS. In addition, 89 novel signaling pathways (P<0.05) underlying the effects of AR-RAS for TBI treatment were identified by DAVID. The neurotrophin signaling pathway was suggested as the major related pathway targeted by AR-RAS to improve axonal growth. The animal experiment confirmed that AR-RAS significantly induced tissue recovery and improved neurological deficits on the 14th day (P<0.01). Treatment with ARRAS markedly reduced the protein and mRNA expression level of NogoA in the hippocampus of TBI rats. Conclusion. Our work illuminates the "multicompounds, multitargets, and multipathways" curative action of AR-RAS in the treatment of TBI by network pharmacology. The animal experiment verifies the effects of AR-RAS on neurological function improvement and axonal outgrowth via downregulation of NogoA expression, providing a theoretical basis for further research on treatment of TBI.
C1 [Xie, Genggeng; Li, Pengfei; Xia, Zian; Zhong, Yuanyuan; Feng, Dandan; Wang, Yang; Xing, Zhihua] Cent S Univ, Xiangya Hosp, Inst Integrat Med, Changsha 410008, Hunan, Peoples R China.
   [Peng, Weijun] Cent S Univ, Xiangya Hosp 2, Inst Integrat Med, Changsha 410008, Hunan, Peoples R China.
   [He, Feng] Cent S Univ, Dept Hepatobiliary Surg, Xiangya Hosp, Changsha 410008, Hunan, Peoples R China.
   [Tulake, Yimingaji] Third Div Hosp, Dept Gen Surg, Xinjiang Prod & Construct Corps, Xinjiang 844000, Peoples R China.
RP Wang, Y; Xing, ZH (corresponding author), Cent S Univ, Xiangya Hosp, Inst Integrat Med, Changsha 410008, Hunan, Peoples R China.
EM wangyang_xy87@csu.edu.cn; xzh_56@163.com
RI Peng, Weijun/M-5131-2014
OI Peng, Weijun/0000-0002-4506-0942
FU National Natural Science Foundation of ChinaNational Natural Science
   Foundation of China (NSFC) [81673719, 81874409]; Scientific Research
   Project of Traditional Chinese Medicine of Hunan [201527]
FX This project was supported by National Natural Science Foundation of
   China (Nos. 81673719 and 81874409) and Scientific Research Project of
   Traditional Chinese Medicine of Hunan (No. 201527).
CR Abdelhalim MAK, 2018, INT J NANOMED, V13, P2821, DOI 10.2147/IJN.S160995
   Adams J H, 1983, Acta Neurochir Suppl (Wien), V32, P15
   Adams JH, 2011, J NEUROTRAUM, V28, P701, DOI 10.1089/neu.2010.1733
   ADAMS JH, 1982, ANN NEUROL, V12, P557, DOI 10.1002/ana.410120610
   Anderson J, 2009, J NEUROTRAUM, V26, P1557, DOI 10.1089/neu.2008-0765
   Chen ML, 2001, PHARMACEUT RES, V18, P1645, DOI 10.1023/A:1013319408893
   Chen X, 2002, NUCLEIC ACIDS RES, V30, P412, DOI 10.1093/nar/30.1.412
   Chen XP, 2013, CHIN J NAT MEDICINES, V11, P577, DOI [10.3724/SP.J.1009.2013.00577, 10.1016/S1875-5364(13)60067-9]
   Cheng LL, 2011, FITOTERAPIA, V82, P1128, DOI 10.1016/j.fitote.2011.07.011
   Dewan MC, 2016, WORLD NEUROSURG, V91, P497, DOI 10.1016/j.wneu.2016.03.045
   Diaz AP, 2012, J NEUROTRAUM, V29, P1029, DOI 10.1089/neu.2011.2089
   Dijkers MP, 2004, ARCH PHYS MED REHAB, V85, pS21, DOI 10.1016/j.apmr.2003.08.119
   Fan, 2017, ONCOTARGET, V8
   Feng DD, 2017, ONCOTARGET, V8, P94692, DOI 10.18632/oncotarget.21876
   Gao JQ, 2014, PHARM BIOL, V52, P1217, DOI 10.3109/13880209.2013.879188
   Gao L., 2016, SCI REPORTS, V6
   Gong J. L. L. W. L., 2008, CHINESE ARCH TRADITI, V09, P1941
   Gu JY, 2011, COMPUT BIOL CHEM, V35, P293, DOI 10.1016/j.compbiolchem.2011.07.003
   Hao DC, 2014, DRUG DEVELOP RES, V75, P299, DOI 10.1002/ddr.21214
   Huber AB, 2002, J NEUROSCI, V22, P3553
   Hyder AA, 2007, NEUROREHABILITATION, V22, P341
   Ip FCF, 2016, BMC COMPLEM ALTERN M, V16, DOI 10.1186/s12906-016-1417-1
   Janowitz T, 2010, SCI TRANSL MED, V2, DOI 10.1126/scitranslmed.3000330
   Jia Rui-zhe, 2005, Zhongguo Zhong Xi Yi Jie He Za Zhi, V25, P54
   Jin KL, 2000, P NATL ACAD SCI USA, V97, P10242, DOI 10.1073/pnas.97.18.10242
   Jin XY, 2008, J ETHNOPHARMACOL, V117, P473, DOI 10.1016/j.jep.2008.02.033
   Lenffer J, 2006, NUCLEIC ACIDS RES, V34, pD599, DOI 10.1093/nar/gkj152
   Li J, 2012, EVID-BASED COMPL ALT, V2012, DOI 10.1155/2012/149762
   Li JS, 2015, SCI REP-UK, V5, DOI 10.1038/srep15290
   Li S, 2013, CHIN J NAT MEDICINES, V11, P110, DOI [10.3724/SP.J.1009.2013.00110, 10.1016/S1875-5364(13)60037-0]
   Liang XJ, 2014, MOL BIOSYST, V10, P1014, DOI 10.1039/c3mb70507b
   Liu H, 2016, EVID-BASED COMPL ALT, V2016
   Mahmood A, 2014, J NEUROSURG, V120, P1147, DOI 10.3171/2013.12.JNS131362
   Mahmood A, 2014, BRAIN RES, V1542, P41, DOI 10.1016/j.brainres.2013.10.045
   Miao Z. S. F. P., 2013, CHINESE J EXPT TRADI, V02, P163
   Pang HQ, 2018, FRONT PHARMACOL, V9, DOI 10.3389/fphar.2018.00165
   Pernet V, 2012, CELL TISSUE RES, V349, P97, DOI 10.1007/s00441-012-1432-6
   Prasad TSK, 2009, NUCLEIC ACIDS RES, V37, pD767, DOI 10.1093/nar/gkn892
   Ran L., 2008, LISHIZHEN MED MAT ME, V7, P1554, DOI DOI 10.3969/J.ISSN.1008-0805.2008.07.004
   Reza A, 2018, BRAIN INJURY, V32, P487, DOI 10.1080/02699052.2018.1429658
   Ru JL, 2014, J CHEMINFORMATICS, V6, DOI 10.1186/1758-2946-6-13
   Saatman KE, 2008, J NEUROTRAUM, V25, P719, DOI 10.1089/neu.2008.0586
   Shahzad M, 2016, CURR DRUG TARGETS, V17, P1331, DOI 10.2174/1389450116666150907104742
   Shannon P, 2003, GENOME RES, V13, P2498, DOI 10.1101/gr.1239303
   Siren AL, 2001, P NATL ACAD SCI USA, V98, P4044, DOI 10.1073/pnas.051606598
   Stelmaschuk S, 2015, J TRAUMA NURS, V22, P194, DOI 10.1097/JTN.0000000000000138
   Tao L, 2018, BRAIN RES BULL, V140, P154, DOI 10.1016/j.brainresbull.2018.04.008
   Tohda C, 2006, BRIT J PHARMACOL, V149, P532, DOI 10.1038/sj.bjp.0706865
   Wang WZ, 2017, BRAIN BEHAV IMMUN, V64, P344, DOI 10.1016/j.bbi.2017.04.019
   Wang WZ, 2016, MOL NEUROBIOL, V53, P4809, DOI 10.1007/s12035-015-9385-x
   Wishart DS, 2006, NUCLEIC ACIDS RES, V34, pD668, DOI 10.1093/nar/gkj067
   Xing ZH, 2016, SCI REP-UK, V6, DOI 10.1038/srep20040
   Xiong DW, 2011, SCI TOTAL ENVIRON, V409, P1444, DOI 10.1016/j.scitotenv.2011.01.015
   Xu T., 2017, J CHINESE MED MAT, V09, P2195
   Xu X, 2012, INT J MOL SCI, V13, P6964, DOI 10.3390/ijms13066964
   Xu YQ, 2015, CNS NEUROSCI THER, V21, P479, DOI 10.1111/cns.12387
   Xu YH, 2011, J ETHNOPHARMACOL, V137, P359, DOI 10.1016/j.jep.2011.05.041
   Yadav M, 2018, PHARMACOL REP, V70, P591, DOI 10.1016/j.pharep.2018.01.001
   Yamashita T, 2003, NAT NEUROSCI, V6, P461, DOI 10.1038/nn1045
   Yamashita T, 1999, NEURON, V24, P585, DOI 10.1016/S0896-6273(00)81114-9
   Yang B, 2016, BMC COMPLEM ALTERN M, V16, DOI 10.1186/s12906-016-1076-2
   Yang JF, 2013, J SURG RES, V182, pE69, DOI 10.1016/j.jss.2012.11.010
   Zhao GW, 2014, J ETHNOPHARMACOL, V151, P694, DOI 10.1016/j.jep.2013.11.041
NR 63
TC 18
Z9 18
U1 0
U2 5
PU HINDAWI LTD
PI LONDON
PA ADAM HOUSE, 3RD FLR, 1 FITZROY SQ, LONDON, W1T 5HF, ENGLAND
SN 2314-6133
EI 2314-6141
J9 BIOMED RES INT
JI Biomed Res. Int.
PY 2018
VL 2018
AR 3951783
DI 10.1155/2018/3951783
PG 13
WC Biotechnology & Applied Microbiology; Medicine, Research & Experimental
SC Biotechnology & Applied Microbiology; Research & Experimental Medicine
GA HE0NJ
UT WOS:000452963400001
PM 30596090
OA DOAJ Gold, Green Published
DA 2021-07-01
ER

PT J
AU Pang, XC
   Kang, D
   Fang, JS
   Zhao, Y
   Xu, LJ
   Lian, WW
   Liu, AL
   Du, GH
AF Pang Xiao-Cong
   Kang De
   Fang Jian-Song
   Zhao Ying
   Xu Lv-Jie
   Lian Wen-Wen
   Liu Ai-Lin
   Du Guan-Hua
TI Network pharmacology-based analysis of Chinese herbal Naodesheng formula
   for application to Alzheimer's disease
SO CHINESE JOURNAL OF NATURAL MEDICINES
LA English
DT Article
DE Alzheimer's disease; Network pharmacology; Docking; Pharmacophore;
   Machine learning
ID TARGET-DIRECTED LIGANDS; MEDICINE NAODESHENG; PHARMACOPHORE; DISCOVERY;
   IDENTIFICATION; PREDICTION; DOCKING; INGREDIENTS; INHIBITORS; FRACTION
[truncated: 2,968,581 more chars]
