# Supplementary material for: Bibliometric Analysis of Network Pharmacology in Traditional Chinese Medicine
Source: Evid Based Complement Alternat Med. 2022 Jun 15;2022:1583773. doi: 10.1155/2022/1583773 (PMC9217600; doi:10.1155/2022/1583773)
Supplement: Supplementary Materials — The supplementary materials were the basic information of 1905 articles downloaded from the Web of Science database in this study, including keywords, references, and the authors countries and institutions. [file 1583773.f1.zip › 1583773.f1/download_501-1000.txt]

FN Clarivate Analytics Web of Science
VR 1.0
PT J
AU Chen, MJ
   Ding, YX
   Tong, ZQ
AF Chen, Mingjun
   Ding, Yuxuan
   Tong, Zhanqi
TI Efficacy and Safety of Sophora flavescens (Kushen) Based Traditional
   Chinese Medicine in the Treatment of Ulcerative Colitis: Clinical
   Evidence and Potential Mechanisms
SO FRONTIERS IN PHARMACOLOGY
LA English
DT Review
DE Sophora flavescens; ulcerative colitis; meta-analysis; herbal medicine;
   network pharmacology analysis; damp-heat accumulation syndrome
ID MULTICENTER
AB Background: Radix Sophorae flavescentis (Kushen), a Chinese herb, is widely used in the treatment of ulcerative colitis (UC) with damp-heat accumulation syndrome (DHAS) according to traditional Chinese medicine (TCM) theory.
   Objective: The aim of this study was to illuminate the clinical efficacy and potential mechanisms of Kushen-based TCM formulations in the treatment of UC with DHAS.
   Materials and Methods: A systematic literature search was performed in the PubMed, EMBASE, Chinese Biomedical Literature database, China National Knowledge Infrastructure database, Chongqing VIP Information database, and Wanfang database for articles published between January 2000 and July 2020 on randomized controlled trials (RCTs) that used Kushen-based TCM formulations in the treatment of UC with DHAS. A network pharmacology approach was conducted to detect the potential pathways of Kushen against UC with DHAS.
   Results: Eight RCTs with a total of 983 subjects were included in the meta-analysis. Compared with the control subjects (5-aminosalicylic acid therapy), those who received Kushen-based TCM formulations for the treatment of UC showed a significantly higher clinical remission rate (RR = 1.20, 95% CI: [1.04, 1.38], p = 0.02) and lower incidence of adverse events (RR = 0.63, 95% CI [0.39, 1.01], p = 0.06). A component-target-pathway network was constructed, indicating five main components (quercetin, luteolin, matrine, formononetin, and phaseolin), three major targets (Interleukin-6, Myc proto-oncogene protein, and G1/S-specific cyclin-D1) and one key potential therapeutic pathway (PI3K-Akt signaling) of Kushen against UC with DHAS.
   Conclusion: Kushen-based TCM formulations provide good efficacy and possess great potential in the treatment of UC. Large-scale and high-quality clinical trials and experimental verification should be considered for further confirmation of the efficacy of Kushen-based formulations.
C1 [Chen, Mingjun; Tong, Zhanqi] Chinese Peoples Liberat Army Gen Hosp, Natl Clin Res Ctr Geriatr Dis, Med Ctr 2, Dept Tradit Chinese Med, Beijing, Peoples R China.
   [Ding, Yuxuan] Chinese PLA Med Sch, Beijing, Peoples R China.
RP Tong, ZQ (corresponding author), Chinese Peoples Liberat Army Gen Hosp, Natl Clin Res Ctr Geriatr Dis, Med Ctr 2, Dept Tradit Chinese Med, Beijing, Peoples R China.
EM tong.zhanqi@163.com
FU National Natural Science Foundation of ChinaNational Natural Science
   Foundation of China (NSFC) [81673965]
FX This study was supported by the National Natural Science Foundation of
   China (No. 81673965). The funding agency was not involved in any aspect
   of the study design, data collection, data analysis, or manuscript
   writing.
CR Cao SY, 2019, CHIN J NAT MEDICINES, V17, P81, DOI 10.1016/S1875-5364(19)30012-3
   Chen L, 2020, J PHARMACEUT BIOMED, V186, DOI 10.1016/j.jpba.2020.113306
   Chen X., 2014, J PRAC TRAD CHINESE, V28, P36, DOI [10.13729/j.issn.1671-7813.2014.07.16, DOI 10.13729/J.ISSN.1671-7813.2014.07.16]
   Chen XL, 2018, EVID-BASED COMPL ALT, V2018, DOI 10.1155/2018/4039019
   Chudnovskiy A, 2016, CELL, V167, P444, DOI 10.1016/j.cell.2016.08.076
   Cumpston M, 2019, COCHRANE DB SYST REV, DOI 10.1002/14651858.ED000142
   Ding YX, 2020, EVID-BASED COMPL ALT, V2020, DOI 10.1155/2020/9521073
   Eisenstein M, 2018, NATURE, V563, pS33, DOI 10.1038/d41586-018-07276-2
   Fang RM, 2018, AM J CHINESE MED, V46, P1609, DOI 10.1142/S0192415X18500829
   Farrell RJ, 2002, LANCET, V359, P331, DOI 10.1016/S0140-6736(02)07499-8
   Gan DH, 2019, MED SCI MONITOR, V25, P5700, DOI 10.12659/MSM.915170
   Gong Y, 2012, J ETHNOPHARMACOL, V141, P592, DOI 10.1016/j.jep.2011.08.057
   Guo W, 2019, FRONT PHARMACOL, V10, DOI 10.3389/fphar.2019.01185
   He Hai-hui, 2012, Zhongguo Zhong Xi Yi Jie He Za Zhi, V32, P1598
   Holleran G, 2020, PHYTOTHER RES, V34, P77, DOI 10.1002/ptr.6517
   Hong Z, 2018, BIOMED RES INT, V2018, DOI 10.1155/2018/8343052
   Langhorst J, 2015, J CROHNS COLITIS, V9, P86, DOI 10.1093/ecco-jcc/jju007
   Levy M, 2015, CELL, V163, P1428, DOI 10.1016/j.cell.2015.10.048
   Li Ning, 2019, Biomed Res Int, V2019, P1415809, DOI 10.1155/2019/1415809
   Lin YH, 2019, INT J OBESITY, V43, P2407, DOI 10.1038/s41366-019-0340-1
   Lu Yong-Hui, 2012, Zhongguo Zhong Xi Yi Jie He Za Zhi, V32, P450
   Magro F, 2017, J CROHNS COLITIS, V11, P649, DOI 10.1093/ecco-jcc/jjx008
   Martin A, 2010, BMC BIOINFORMATICS, V11, DOI 10.1186/1471-2105-11-91
   Naganuma Makoto, 2019, Immunol Med, V42, P16, DOI 10.1080/25785826.2019.1599158
   Naganuma M, 2018, GASTROENTEROLOGY, V154, P935, DOI 10.1053/j.gastro.2017.11.024
   Naganuma M, 2016, CLIN J GASTROENTEROL, V9, P329, DOI 10.1007/s12328-016-0686-z
   Ng SC, 2016, INFLAMM BOWEL DIS, V22, P1954, DOI 10.1097/MIB.0000000000000846
   Ng SC, 2013, GUT, V62, P630, DOI 10.1136/gutjnl-2012-303661
   Qu H., 2011, SHANGHAI J TCM, V45, P56, DOI [10.16305/j.1007-1334.2011.12.038, DOI 10.16305/J.1007-1334.2011.12.038]
   Reimand J, 2019, NAT PROTOC, V14, P482, DOI 10.1038/s41596-018-0103-9
   Ru JL, 2014, J CHEMINFORMATICS, V6, DOI 10.1186/1758-2946-6-13
   Sandborn WJ, 2017, NEW ENGL J MED, V376, P1723, DOI 10.1056/NEJMoa1606910
   Sharma D, 2018, GASTROENTEROLOGY, V154, P948, DOI 10.1053/j.gastro.2017.11.276
   Tong Zhan-Qi, 2011, Zhongguo Zhong Xi Yi Jie He Za Zhi, V31, P172
   Tong ZQ, 2010, CHIN J INTEGR MED, V16, P486, DOI 10.1007/s11655-010-0562-5
   Wang C, 2019, BMC MICROBIOL, V19, DOI 10.1186/s12866-019-1610-8
   Wang N, 2020, BIOMED PHARMACOTHER, V121, DOI 10.1016/j.biopha.2019.109569
   Wang PQ, 2019, FRONT PHARMACOL, V10, DOI 10.3389/fphar.2019.01288
   Wang TY, 2019, FRONT PHARMACOL, V10, DOI 10.3389/fphar.2019.01138
   Wang XY, 2019, J ETHNOPHARMACOL, V241, DOI 10.1016/j.jep.2019.111981
   Wang Xuan, 2019, Zhongguo Zhong Yao Za Zhi, V44, P2124, DOI 10.19540/j.cnki.cjcmm.20190218.003
   WU DC, 2018, MEDIAT INFLAMM, V2018, DOI DOI 10.1155/2018/3048532
   Wu Y, 2019, NUCLEIC ACIDS RES, V47, pD1110, DOI 10.1093/nar/gky1021
   Xu M, 2019, BIOMED PHARMACOTHER, V109, P2396, DOI 10.1016/j.biopha.2018.11.087
   Ye B, 2010, J TRADIT CHIN MED, V30, P98, DOI 10.1016/S0254-6272(10)60022-2
   Zhang J., 2015, MED RECAPITULATE, V21, P2683, DOI [10.3969/j.issn.1006-2084.2015.14.074, DOI 10.3969/J.ISSN.1006-2084.2015.14.074]
   Zhang SS, 2017, CHIN J TRADIT CHIN M, V32, P3585
   Zhao J., 2017, CHINESE M DIS ED, V15, P48, DOI [10.3969/j.issn.1672-2779.2017.13.022, DOI 10.3969/J.ISSN.1672-2779.2017.13.022]
   Zhu L, 2019, INT IMMUNOPHARMACOL, V67, P129, DOI 10.1016/j.intimp.2018.11.049
NR 49
TC 2
Z9 2
U1 5
U2 5
PU FRONTIERS MEDIA SA
PI LAUSANNE
PA AVENUE DU TRIBUNAL FEDERAL 34, LAUSANNE, CH-1015, SWITZERLAND
SN 1663-9812
J9 FRONT PHARMACOL
JI Front. Pharmacol.
PD DEC 10
PY 2020
VL 11
AR 603476
DI 10.3389/fphar.2020.603476
PG 15
WC Pharmacology & Pharmacy
SC Pharmacology & Pharmacy
GA PI7JZ
UT WOS:000601264100001
PM 33362558
OA DOAJ Gold, Green Published
DA 2021-07-01
ER

PT J
AU Lai, YN
   Zhang, Q
   Long, HS
   Han, TT
   Li, G
   Zhan, SF
   Li, YW
   Li, ZH
   Jiang, Y
   Liu, XH
AF Lai, Yanni
   Zhang, Qiong
   Long, Haishan
   Han, Tiantian
   Li, Geng
   Zhan, Shaofeng
   Li, Yiwei
   Li, Zonghui
   Jiang, Yong
   Liu, Xiaohong
TI Ganghuo Kanggan Decoction in Influenza: Integrating Network Pharmacology
   and In Vivo Pharmacological Evaluation
SO FRONTIERS IN PHARMACOLOGY
LA English
DT Article
DE ganghuo kanggan decoction; influenza; network pharmacology; RIG-I-like
   receptors signal pathway; pneumonia; type I interferon
ID NF-KAPPA-B; LUNG INJURY; PATHOGENESIS; INFLAMMATION; PREDICTION
AB Background: Ganghuo Kanggan decoction (GHKGD) is a clinical experience prescription used for the treatment of viral pneumonia in the Lingnan area of China, and its clinical effect is remarkable. However, the mechanism of GHKGD in influenza is still unclear.
   Objective: To predict the active components and signaling pathway of GHKGD and to explore its therapeutic mechanism in influenza and to verified it in vivo using network pharmacology.
   Methods: The potential active components and therapeutic targets of GHKGD in the treatment of influenza were hypothesized through a series of network pharmacological strategies, including compound screening, target prediction and pathway enrichment analysis. Based on the target network and enrichment results, a mouse model of influenza A virus (IAV) infection was established to evaluate the therapeutic effect of GHKGD on influenza and to verify the possible molecular mechanism predicted by network pharmacology.
   Results: A total of 116 candidate active compounds and 17 potential targets were identified. The results of the potential target enrichment analysis suggested GHKGD may involve the RLR signaling pathway to reduce inflammation in the lungs. In vivo experiments showed that GHKGD had a protective effect on pneumonia caused by IAV-infected mice. Compared with the untreated group, the weight loss in the GHKGD group in the BALB/c mice decreased, and the inflammatory pathological changes in lung tissue were reduced (p < 0.05). The expression of NP protein and the virus titers in lung were significantly decreased (p < 0.05). The protein expression of RIG-I, NF-kB, and STAT1 and the level of MAVS and IRF3/7 mRNA were remarkably inhibited in GHKGD group (p < 0.05). After the treatment with GHKGD, the level of Th1 cytokines (IFN-gamma, TNF-alpha, IL-2) was increased, while the expression of Th2 (IL-5, IL4) cytokines was reduced (p < 0.05).
   Conclusion: Through a network pharmacology strategy and in vivo experiments, the multi-target and multi-component pharmacological characteristics of GHKGD in the treatment of influenza were revealed, and regulation of the RLR signaling pathway during the anti-influenza process was confirmed. This study provides a theoretical basis for the research and development of new drugs from GHKGD.
C1 [Lai, Yanni; Han, Tiantian] Guangzhou Univ Chinese Med, Clin Med Coll 1, Guangzhou, Peoples R China.
   [Zhang, Qiong; Long, Haishan; Li, Geng; Li, Yiwei; Li, Zonghui] Guangzhou Univ Chinese Med, Lab Anim Ctr, Guangzhou, Peoples R China.
   [Zhan, Shaofeng; Liu, Xiaohong] Guangzhou Univ Chinese Med, Affiliated Hosp 1, Guangzhou, Peoples R China.
   [Jiang, Yong] Shenzhen Hosp Integrated Tradit Chinese & Western, Shenzhen, Peoples R China.
RP Liu, XH (corresponding author), Guangzhou Univ Chinese Med, Affiliated Hosp 1, Guangzhou, Peoples R China.; Jiang, Y (corresponding author), Shenzhen Hosp Integrated Tradit Chinese & Western, Shenzhen, Peoples R China.
EM jiangyongszzxy@163.com; drlxh@foxmail.com
FU National Natural Science Foundation of ChinaNational Natural Science
   Foundation of China (NSFC) [81973814]; Key-Area Research and Development
   Program of Guangdong Province [2020B1111100002]
FX This work was supported by the National Natural Science Foundation of
   China (Grant No. 81973814) and Key-Area Research and Development Program
   of Guangdong Province (Grant No. 2020B1111100002).
CR Barnard DL, 2009, ANTIVIR RES, V82, pA110, DOI 10.1016/j.antiviral.2008.12.014
   Buchholz U, 2016, BUNDESGESUNDHEITSBLA, V59, P523, DOI 10.1007/s00103-016-2324-9
   [陈创荣 Chen Chuangrong], 2015, [中华中医药杂志, China Journal of Traditional Chinese Medicine and Pharmacy], V30, P3318
   Chen XY, 2018, FRONT IMMUNOL, V9, DOI 10.3389/fimmu.2018.00320
   Cordova-Villalobos JA, 2017, GAC MED MEX, V153, P102
   Dai WP, 2014, J ETHNOPHARMACOL, V155, P1575, DOI 10.1016/j.jep.2014.07.051
   Ding P, 2017, DATABASE-OXFORD, DOI 10.1093/database/bax095
   Ding Y, 2017, MICROBES INFECT, V19, P605, DOI 10.1016/j.micinf.2017.08.009
   Ge H, 2010, NAT PROD REP, V27, P1758, DOI 10.1039/c0np00005a
   Gfeller D, 2014, NUCLEIC ACIDS RES, V42, pW32, DOI 10.1093/nar/gku293
   Herold S, 2015, EUR RESPIR J, V45, P1463, DOI 10.1183/09031936.00186214
   Hsieh MJ, 2018, INFLUENZA OTHER RESP, V12, P643, DOI 10.1111/irv.12566
   Iwasaki A, 2014, NAT REV IMMUNOL, V14, P315, DOI 10.1038/nri3665
   Lin JP, 2019, PLOS PATHOG, V15, DOI 10.1371/journal.ppat.1007582
   Lipinski CA, 2001, ADV DRUG DELIVER REV, V46, P3, DOI 10.1016/S0169-409X(00)00129-0
   Liu GQ, 2019, J VIROL, V93, DOI 10.1128/JVI.02066-18
   Liu W, 2020, J ETHNOPHARMACOL, V249, DOI 10.1016/j.jep.2019.112425
   Liu ZY, 2016, SCI REP-UK, V6, DOI 10.1038/srep21146
   Long JS, 2019, NAT REV MICROBIOL, V17, P67, DOI 10.1038/s41579-018-0115-z
   Lyv X. X., 2017, J GUANGZHOU U TCM, V34, P16
   Ma QH, 2018, VIRUSES-BASEL, V10, DOI 10.3390/v10030117
   Ma QH, 2017, VIRUSES-BASEL, V9, DOI 10.3390/v9040079
   Meraz MA, 1996, CELL, V84, P431, DOI 10.1016/S0092-8674(00)81288-X
   Nimmerjahn F, 2004, J GEN VIROL, V85, P2347, DOI 10.1099/vir.0.79958-0
   Parsey MV, 1998, J IMMUNOL, V160, P1007
   Pleschka S, 2009, VIROL J, V6, DOI 10.1186/1743-422X-6-197
   Ru JL, 2014, J CHEMINFORMATICS, V6, DOI 10.1186/1758-2946-6-13
   Shi YC, 2020, BIOMED PHARMACOTHER, V121, DOI 10.1016/j.biopha.2019.109471
   Traboulsi H, 2015, ANTIMICROB AGENTS CH, V59, P6317, DOI 10.1128/AAC.01098-15
   Xu TF, 2017, J PHARMACEUT BIOMED, V141, P95, DOI 10.1016/j.jpba.2017.04.012
   Xu X, 2012, INT J MOL SCI, V13, P6964, DOI 10.3390/ijms13066964
   Yan HY, 2019, J NAT MED-TOKYO, V73, P487, DOI 10.1007/s11418-019-01287-7
   Yan HY, 2018, VIROL J, V15, DOI 10.1186/s12985-018-0995-6
   Yan YQ, 2018, PHYTOTHER RES, V32, P2560, DOI 10.1002/ptr.6196
   Yang L, 2017, 2017 3RD INTERNATIONAL CONFERENCE ON COMPUTATIONAL SYSTEMS AND COMMUNICATIONS (ICCSC 2017), P19, DOI 10.23977/iccsc.2017.1004
   Yang L, 2017, J IRON STEEL RES INT, V24, P685, DOI 10.1016/S1006-706X(17)30103-6
   Yoneyama M, 2015, CURR OPIN IMMUNOL, V32, P48, DOI 10.1016/j.coi.2014.12.012
   Yue SJ, 2017, SCI REP-UK, V7, DOI 10.1038/srep40318
   Zhang RH, 2017, BIOMED PHARMACOTHER, V89, P660, DOI 10.1016/j.biopha.2017.02.081
   Zhao Y., 2018, MODERN J INT TRAD CH, V27, P3245
   Zhu HY, 2014, INFLAMMATION, V37, P2091, DOI 10.1007/s10753-014-9943-9
   刘建兴, 2015, [时珍国医国药, Lishizhen Medicine and Materia Medica Research], V26, P1613
NR 42
TC 0
Z9 0
U1 4
U2 4
PU FRONTIERS MEDIA SA
PI LAUSANNE
PA AVENUE DU TRIBUNAL FEDERAL 34, LAUSANNE, CH-1015, SWITZERLAND
SN 1663-9812
J9 FRONT PHARMACOL
JI Front. Pharmacol.
PD DEC 10
PY 2020
VL 11
AR 607027
DI 10.3389/fphar.2020.607027
PG 18
WC Pharmacology & Pharmacy
SC Pharmacology & Pharmacy
GA PJ2KD
UT WOS:000601602700001
PM 33362562
OA DOAJ Gold, Green Published
DA 2021-07-01
ER

PT J
AU Liu, YF
   An, T
   Wan, DG
   Yu, BW
   Fan, YY
   Pei, XH
AF Liu, Yufei
   An, Tian
   Wan, Donggui
   Yu, Bowen
   Fan, Yingyi
   Pei, Xiaohua
TI Targets and Mechanism Used by Cinnamaldehyde, the Main Active Ingredient
   in Cinnamon, in the Treatment of Breast Cancer
SO FRONTIERS IN PHARMACOLOGY
LA English
DT Article
DE cinnamaldehyde; breast cancer; network pharmacology; active components;
   MDA-MB-231
ID CELL-PROLIFERATION; INHIBITS BREAST; STATISTICS; ANTICANCER; APOPTOSIS;
   SUBTYPES; EXTRACT
AB Background: Breast cancer has become one of the most common malignant tumors in women owing to its increasing incidence each year. Clinical studies have shown that Cinnamomum cassia (L.) J. Presl (cinnamon) has a positive influence on the prevention and treatment of breast cancer.
   Aim: We aimed to screen the potential targets of cinnamon in the treatment of breast cancer through network pharmacology and explore its potential therapeutic mechanism through cell experiments.
   Methods: We used the TCMSP, TCM Database @ Taiwan, and TCMID websites and established the active ingredient and target database of cinnamon. Thereafter, we used the GeneCards and OMIM databases to establish a breast cancer-related target database, which matched the cinnamon target database. Based on the matching results, the STRING database was used to analyze the interaction between the targets, and the biological information annotation database was used to analyze the biological process of the target (gene ontology) and the pathway enrichment of Kyoto Encyclopedia of Genes and Genomes (KEGG). After establishing the layout of the analysis, we used Cytoscape 3.6.0 software for network analysis. Finally, the cell experiment was used to verify the anti-breast cancer effect of cinnamaldehyde.
   Results: Our research showed that the main components of cinnamon, including cinnamaldehyde, can play a role in the treatment of breast cancer through 59 possible important targets. Subsequently, enrichment analysis by gene ontology and Kyoto Encyclopedia of Genes and Genomes showed that 83 cell biological processes and 37 pathways were associated with breast cancer (p < 0.05), including the peroxisome proliferator-activated receptor and PI3K-Akt pathway, which are closely related to tumor cell apoptosis. In vitro cell verification experiments showed that cinnamaldehyde can significantly inhibit cell proliferation, change cell morphology, inhibit cell migration and invasion ability, and promote cell apoptosis.
   Conclusion: Our results showed that cinnamaldehyde is a potential novel drug for the treatment and prevention of breast cancer.
C1 [Liu, Yufei; Yu, Bowen; Fan, Yingyi; Pei, Xiaohua] Beijing Univ Chinese Med, Affiliated Hosp 3, Beijing, Peoples R China.
   [An, Tian] China Japan Friendship Hosp, Oncol Dept Integrated Tradit Chinese & Western Me, Beijing, Peoples R China.
   [Wan, Donggui] Beijing Univ Tradit Chinese Med, Sch Tradit Chinese Med, Beijing, Peoples R China.
   [Pei, Xiaohua] Beijing Univ Chinese Med, Xiamen Hosp, Xiamen, Peoples R China.
RP Pei, XH (corresponding author), Beijing Univ Chinese Med, Affiliated Hosp 3, Beijing, Peoples R China.; Pei, XH (corresponding author), Beijing Univ Chinese Med, Xiamen Hosp, Xiamen, Peoples R China.
EM pxh_127@163.com
RI An, Tian/AAS-3747-2021
OI An, Tian/0000-0001-6717-7546
FU National Natural Science Foundation of ChinaNational Natural Science
   Foundation of China (NSFC) [NSFC81774319]; Beijing Natural Science
   FoundationBeijing Natural Science Foundation [7182098]; independent
   subject graduate student projects of Beijing University of Traditional
   Chinese Medicine [2019-JYB-XS]
FX This work was financially supported by grants from the National Natural
   Science Foundation of China (NSFC81774319), Beijing Natural Science
   Foundation Project (7182098), and the independent subject graduate
   student projects of Beijing University of Traditional Chinese Medicine
   (2019-JYB-XS).
CR Blucher C, 2020, MOL CANCER RES, V18, P1849, DOI 10.1158/1541-7786.MCR-19-1223
   Bray F, 2018, CA-CANCER J CLIN, V68, P394, DOI 10.3322/caac.21492
   Buglak NE, 2018, REDOX BIOL, V19, P166, DOI 10.1016/j.redox.2018.08.013
   Cabello CM, 2009, FREE RADICAL BIO MED, V46, P220, DOI 10.1016/j.freeradbiomed.2008.10.025
   Cai MJ, 2019, FRONT ONCOL, V9, DOI 10.3389/fonc.2019.00164
   Chen WQ, 2016, CA-CANCER J CLIN, V66, P115, DOI 10.3322/caac.21338
   Chiang YF, 2019, ANTIOXIDANTS-BASEL, V8, DOI 10.3390/antiox8120625
   Foulkes WD, 2010, NEW ENGL J MED, V363, P1938, DOI 10.1056/NEJMra1001389
   Gao B, 2017, J GENE MED, V19, DOI 10.1002/jgm.2932
   Geng LJ, 2018, ONCOL LETT, V15, P2967, DOI 10.3892/ol.2017.7702
   Guo YB, 2020, CANCER MED-US, V9, P2564, DOI 10.1002/cam4.2894
   Hagenlocher Y, 2015, EUR J NUTR, V54, P1297, DOI 10.1007/s00394-014-0810-0
   Hong SH, 2016, PHYTOTHER RES, V30, P754, DOI 10.1002/ptr.5592
   Kaur G, 2010, MOL CARCINOGEN, V49, P290, DOI 10.1002/mc.20601
   Lehmann BD, 2011, J CLIN INVEST, V121, P2750, DOI 10.1172/JCI45014
   Li YY, 2020, BIOSCIENCE REP, V40, DOI 10.1042/BSR20192920
   Liao HY, 2018, J CANCER, V9, P296, DOI 10.7150/jca.22280
   Lu H, 2020, PHARMACOL RES, V156, DOI 10.1016/j.phrs.2020.104773
   Lu JM, 2010, CARCINOGENESIS, V31, P481, DOI 10.1093/carcin/bgp292
   Mao Y., 2020, J HAINAN MED COLL, V26, P262, DOI [10.1093/carcin/bgp292, DOI 10.1093/CARCIN/BGP292]
   Ng LT, 2011, EVID-BASED COMPL ALT, V2011, P1, DOI 10.1093/ecam/nep220
   Parise CA, 2017, BREAST CANCER RES TR, V165, P743, DOI 10.1007/s10549-017-4383-5
   Reddy ND, 2016, CHEM-BIOL INTERACT, V253, P112, DOI 10.1016/j.cbi.2016.05.008
   Rida P, 2018, BREAST CANCER RES TR, V169, P407, DOI 10.1007/s10549-018-4692-3
   RIGIRACCIOLO DC, 2020, CELLS-BASEL, V9, DOI DOI 10.3390/cells9041010
   Sadeghi S, 2019, EUR J MED CHEM, V178, P131, DOI 10.1016/j.ejmech.2019.05.067
   Shen SJ, 2020, FRONT ONCOL, V10, DOI 10.3389/fonc.2020.01371
   Siegel RL, 2017, CA-CANCER J CLIN, V67, P7, DOI 10.3322/caac.21387
   Tan BS, 2013, CANCER LETT, V336, P127, DOI 10.1016/j.canlet.2013.04.014
   Wang X, 2016, ONCOGENESIS, V5, DOI 10.1038/oncsis.2016.41
   Wu CE, 2019, EXP CELL RES, V383, DOI 10.1016/j.yexcr.2019.111500
   Xu YY, 2019, EUR REV MED PHARMACO, V23, P9965, DOI 10.26355/eurrev_201911_19563
   Yang BW, 2019, BIOMED PHARMACOTHER, V112, DOI 10.1016/j.biopha.2019.108607
   Yin SHL, 2019, BMJ-BRIT MED J, V365, DOI 10.1136/bmj.l2222
   Yuan HD, 2017, MOLECULES, V22, DOI 10.3390/molecules22071135
   Zhang RZ, 2019, FRONT PHARMACOL, V10, DOI 10.3389/fphar.2019.00123
   Zu YG, 2010, MOLECULES, V15, P3200, DOI 10.3390/molecules15053200
NR 37
TC 0
Z9 0
U1 3
U2 3
PU FRONTIERS MEDIA SA
PI LAUSANNE
PA AVENUE DU TRIBUNAL FEDERAL 34, LAUSANNE, CH-1015, SWITZERLAND
SN 1663-9812
J9 FRONT PHARMACOL
JI Front. Pharmacol.
PD DEC 9
PY 2020
VL 11
AR 582719
DI 10.3389/fphar.2020.582719
PG 12
WC Pharmacology & Pharmacy
SC Pharmacology & Pharmacy
GA PI2TW
UT WOS:000600950100001
PM 33536908
OA DOAJ Gold, Green Published
DA 2021-07-01
ER

PT J
AU Huang, ZQ
   Shi, XQ
   Li, XC
   Zhang, L
   Wu, P
   Mao, J
   Xing, RL
   Zhang, NS
   Wang, PM
AF Huang, Zhengquan
   Shi, Xiaoqing
   Li, Xiaochen
   Zhang, Li
   Wu, Peng
   Mao, Jun
   Xing, Runlin
   Zhang, Nongshan
   Wang, Peimin
TI Network Pharmacology Approach to Uncover the Mechanism Governing the
   Effect of Simiao Powder on Knee Osteoarthritis
SO BIOMED RESEARCH INTERNATIONAL
LA English
DT Article
ID GLYCATION END-PRODUCTS; NF-KAPPA-B; ATRACTYLENOLIDE-I; CARTILAGE
   DEGENERATION; ARTICULAR-CARTILAGE; CHONDROCYTES; EXPRESSION;
   INFLAMMATION; RECEPTOR; ACTIVATION
AB Objective. To explore the molecular mechanism of Simiao powder in the treatment of knee osteoarthritis. Methods. Based on oral bioavailability and drug-likeness, the main active components of Simiao powder were screened using the Traditional Chinese Medicine Systems Pharmacology Database and Analysis Platform (TCMSP). GeneCard, OMIM, DisGeNET, DrugBank, PharmGkb, and the Therapeutic Target Database were used to establish target databases for knee osteoarthritis. Cytoscape software was used to construct a visual interactive network diagram of "active ingredient - action target - disease." The STRING database was used to construct a protein interaction network and analyze related protein interaction relationships. Kyoto Encyclopedia of Genes and Genomes (KEGG) pathway and Gene Ontology (GO) biological process enrichment analysis were performed on the core targets. Additionally, Discovery Studio software was used for molecular docking verification of active pharmaceutical ingredients and disease targets. Results. Thirty-seven active components of Simiao powder were screened, including 106 common targets. The results of network analysis showed that the targets were mainly involved in regulating biological processes such as cell metabolism and apoptosis. Simiao powder components were predicted to exert their therapeutic effect on the AGE-RAGE signaling pathway in diabetic complications, IL-17 signaling pathway, TNF signaling pathway, Toll-like receptor signaling pathway, and HIF-1 signaling pathway. The molecular docking results showed that the active components of Simiao powder had a good match with the targets of IL1B, MMP9, CXCL8, MAPK8, JUN, IL6, MAPK1, EGF, VEGFA, AKT1, and PTGS2. Conclusion. Simiao powder has multisystem, multicomponent, and multitarget characteristics in treating knee osteoarthritis. Its possible mechanism of action includes inhibiting the inflammatory response, regulating immune function, and resisting oxidative stress to control the occurrence and development of the disease. Quercetin, wogonin, kaempferol, beta-sitosterol, and other active ingredients may be the material basis for the treatment of knee osteoarthritis.
C1 [Huang, Zhengquan; Shi, Xiaoqing; Li, Xiaochen; Zhang, Li; Wu, Peng; Mao, Jun; Xing, Runlin; Zhang, Nongshan; Wang, Peimin] Nanjing Univ Chinese Med, Jiangsu Prov Hosp Tradit Chinese Med, Affiliated Hosp 1, Dept Orthopaed & Traumatol, Nanjing, Peoples R China.
RP Wang, PM (corresponding author), Nanjing Univ Chinese Med, Jiangsu Prov Hosp Tradit Chinese Med, Affiliated Hosp 1, Dept Orthopaed & Traumatol, Nanjing, Peoples R China.
EM 5964990@qq.com; shixiaoqing_2016@163.com; shawnlee9207@163.com;
   183718670@qq.com; drwupengwr@163.com; junmao1978@hotmail.com;
   xingrunlin@126.com; zns0032@163.com; drwpm@163.com
FU National Natural Science Foundation of ChinaNational Natural Science
   Foundation of China (NSFC) [81873329]; Leading Talents of Traditional
   Chinese Medicine in Jiangsu Province project [SLJ0207]; Research and
   Practice Innovation Program for Postgraduates in Jiangsu Province
   [SJCX20_ 0510]
FX The present study was supported by the National Natural Science
   Foundation of China (81873329), the Leading Talents of Traditional
   Chinese Medicine in Jiangsu Province project (SLJ0207), and the Research
   and Practice Innovation Program for Postgraduates in Jiangsu Province
   (SJCX20_ 0510). We gratefully acknowledge the contributions of Taiyang
   Liao (Nanjing University of Traditional Chinese Medicine) to the study
   design and data analysis.
CR Amoutzias GD, 2008, TRENDS BIOCHEM SCI, V33, P220, DOI 10.1016/j.tibs.2008.02.002
   Barreto G, 2020, BIOLOGY-BASEL, V9, DOI 10.3390/biology9040065
   Bell JK, 2003, TRENDS IMMUNOL, V24, P528, DOI 10.1016/S1471-4906(03)00242-4
   Benbow U, 1997, MATRIX BIOL, V15, P519, DOI 10.1016/S0945-053X(97)90026-3
   Bouaziz W, 2016, P NATL ACAD SCI USA, V113, P5453, DOI 10.1073/pnas.1514854113
   Chen B, 2014, J INT MED RES, V42, P138, DOI 10.1177/0300060513501751
   Chen Y.M., 2006, ACTA U TRADITIONIS M, V20, P95
   Chung CP, 2011, J AGR FOOD CHEM, V59, P1185, DOI 10.1021/jf104088x
   Fernandez-Torres J, 2017, EUR REV MED PHARMACO, V21, P2800
   Fu XQ, 2014, EXP DERMATOL, V23, P855, DOI 10.1111/exd.12527
   Gelse K, 2008, ARTHRITIS RES THER, V10, DOI 10.1186/ar2508
   Geyer M, 2018, CURR RHEUMATOL REV, V14, P98, DOI 10.2174/1573397113666170807122312
   Glyn-Jones S, 2015, LANCET, V386, P376, DOI 10.1016/S0140-6736(14)60802-3
   GRELL M, 1995, CELL, V83, P793, DOI 10.1016/0092-8674(95)90192-2
   Hamilton JL, 2016, J BONE MINER RES, V31, P911, DOI 10.1002/jbmr.2828
   Herrero-Beaumont G, 2019, BIOCHEM PHARMACOL, V165, P24, DOI 10.1016/j.bcp.2019.02.030
   Honorati MC, 2002, OSTEOARTHR CARTILAGE, V10, P799, DOI 10.1053/joca.2002.0829
   Hopkins AL, 2008, NAT CHEM BIOL, V4, P682, DOI 10.1038/nchembio.118
   Hopkins AL, 2007, NAT BIOTECHNOL, V25, P1110, DOI 10.1038/nbt1007-1110
   Huang XJ, 2018, MOL MED REP, V18, P2697, DOI 10.3892/mmr.2018.9280
   Hunter DJ, 2019, LANCET, V393, P1745, DOI 10.1016/S0140-6736(19)30417-9
   Jinming S, 2017, J NEW CHINESE MED, V49, P12
   Jun X, 2018, CHIN MED-UK, V13, DOI 10.1186/s13020-018-0216-7
   Kanoh T, 2008, J ORTHOP SCI, V13, P97, DOI 10.1007/s00776-007-1205-3
   Khan NM, 2017, FREE RADICAL BIO MED, V106, P288, DOI 10.1016/j.freeradbiomed.2017.02.041
   [李慧英 Li Huiying], 2013, [中华中医药杂志, China Journal of Traditional Chinese Medicine and Pharmacy], V28, P3043
   Li S, 2013, CHIN J NAT MEDICINES, V11, P110, DOI [10.3724/SP.J.1009.2013.00110, 10.1016/S1875-5364(13)60037-0]
   Li SC, 2011, J SCI FOOD AGR, V91, P547, DOI 10.1002/jsfa.4219
   Lu XY, 2013, BIOCHEM BIOPH RES CO, V430, P846, DOI 10.1016/j.bbrc.2012.11.058
   [罗云云 Luo Yunyun], 2018, [中华中医药杂志, China Journal of Traditional Chinese Medicine and Pharmacy], V33, P5666
   Mengshol JA, 2000, ARTHRITIS RHEUM, V43, P801, DOI 10.1002/1529-0131(200004)43:4<801::AID-ANR10>3.0.CO;2-4
   Moos V, 2000, ARTHRITIS RHEUM, V43, P2417, DOI 10.1002/1529-0131(200011)43:11<2417::AID-ANR7>3.0.CO;2-R
   Murphy G, 2002, ARTHRITIS RES THER, V4, DOI 10.1186/ar572
   Nah SS, 2008, RHEUMATOLOGY, V47, P425, DOI 10.1093/rheumatology/kem376
   Pen Y., 2017, EXPRESSION PROLIFE C
   Pengfei Z., 2015, CHINA J CHIN MED, V30, P1166
   Pingdong L., 2015, RHEUMATISM ARTHRITIS, V4, P56
   Qin Ling, 2019, JBMR Plus, V3, pe10177, DOI 10.1002/jbm4.10177
   Rasheed Z, 2012, BBA-MOL CELL RES, V1823, P2179, DOI 10.1016/j.bbamcr.2012.08.021
   Rhee J, 2017, ANN RHEUM DIS, V76, P427, DOI 10.1136/annrheumdis-2015-208953
   Roman-Blas JA, 2006, OSTEOARTHR CARTILAGE, V14, P839, DOI 10.1016/j.joca.2006.04.008
   Ru JL, 2014, J CHEMINFORMATICS, V6, DOI 10.1186/1758-2946-6-13
   Saetan N, 2014, INT ORTHOP, V38, P1099, DOI 10.1007/s00264-013-2192-y
   Shannon P, 2003, GENOME RES, V13, P2498, DOI 10.1101/gr.1239303
   Shen P, 2019, EVID-BASED COMPL ALT, V2019, DOI 10.1155/2019/7498527
   Song DZ, 2018, J CELL BIOCHEM, V119, P4826, DOI 10.1002/jcb.26682
   Steenvoorden MMC, 2006, ARTHRITIS RHEUM-US, V54, P253, DOI 10.1002/art.21523
   Tamaki Y, 2011, J RHEUMATOL, V38, P810, DOI 10.3899/jrheum.100732
   Tanaka T, 2014, CSH PERSPECT BIOL, V6, DOI 10.1101/cshperspect.a016295
   Tong KM, 2008, CELL SIGNAL, V20, P1478, DOI 10.1016/j.cellsig.2008.04.003
   Vina ER, 2018, CURR OPIN RHEUMATOL, V30, P160, DOI 10.1097/BOR.0000000000000479
   Wan YX, 2019, BMC COMPLEM ALTERN M, V19, DOI 10.1186/s12906-019-2580-y
   Wang CH, 2009, J CHROMATOGR B, V877, P3019, DOI 10.1016/j.jchromb.2009.07.022
   Wang CH, 2009, EUR J PHARMACOL, V612, P143, DOI 10.1016/j.ejphar.2009.04.001
   Wang CC, 2006, FOOD CHEM TOXICOL, V44, P1308, DOI 10.1016/j.fct.2006.02.008
   Wang P, 2011, FASEB J, V25, P3401, DOI 10.1096/fj.11-184861
   Weihan Y., 2019, CHINESE J BONE JOINT, V12, P477
   Weiliang L., 2019, FARM PRODUCTS PROCES, V1, P77
   Wojdasiewicz P, 2014, MEDIAT INFLAMM, V2014, DOI 10.1155/2014/561459
   Wong SK, 2020, PHYTOMEDICINE, V73, DOI 10.1016/j.phymed.2019.152892
   Xu XX, 2017, KAOHSIUNG J MED SCI, V33, P62, DOI 10.1016/j.kjms.2016.11.004
   Xu X, 2012, INT J MOL SCI, V13, P6964, DOI 10.3390/ijms13066964
   Yang-feng C., 2015, CROP RES, V29, P564
   Yi-fan L., 2020, MODERN CHINESE MED, P1
   Yildirim MA, 2007, NAT BIOTECHNOL, V25, P1119, DOI 10.1038/nbt1338
   Yoon HY, 2013, INT J MOL MED, V32, P971, DOI 10.3892/ijmm.2013.1468
   Yu HY, 2007, PLOS COMPUT BIOL, V3, P713, DOI 10.1371/journal.pcbi.0030059
   Yu R, 2016, J EXP CLIN CANC RES, V35, DOI 10.1186/s13046-016-0312-4
   Yu X., 2018, RHEUMATISM ARTHRITIS, V7, P10
   Zhang CF, 2019, PHARM BIOL, V57, P792, DOI 10.1080/13880209.2019.1687526
   Zhang J, 2018, EVID-BASED COMPL ALT, V2018, DOI 10.1155/2018/6503126
   Zhang LG, 2020, BMC COMPLEMENT MED, V20, DOI 10.1186/s12906-020-02909-4
   Zhang L, 2019, OXID MED CELL LONGEV, V2019, DOI 10.1155/2019/6326517
   Zhao HH, 2014, J CELL MOL MED, V18, P283, DOI 10.1111/jcmm.12186
   [周文霞 Zhou Wenxia], 2016, [国际药学研究杂志, Journal of International Pharmaceutical Research], V43, P399
   Zhou Y, 2015, APOPTOSIS, V20, P1187, DOI 10.1007/s10495-015-1152-y
NR 76
TC 0
Z9 0
U1 5
U2 5
PU HINDAWI LTD
PI LONDON
PA ADAM HOUSE, 3RD FLR, 1 FITZROY SQ, LONDON, W1T 5HF, ENGLAND
SN 2314-6133
EI 2314-6141
J9 BIOMED RES INT
JI Biomed Res. Int.
PD DEC 8
PY 2020
VL 2020
AR 6971503
DI 10.1155/2020/6971503
PG 13
WC Biotechnology & Applied Microbiology; Medicine, Research & Experimental
SC Biotechnology & Applied Microbiology; Research & Experimental Medicine
GA PI6PW
UT WOS:000601211600005
PM 33376732
OA DOAJ Gold, Green Published
DA 2021-07-01
ER

PT J
AU Han, ZJ
   Song, LP
   Qi, KL
   Ding, Y
   Wei, MJ
   Jia, YC
AF Han, Zijian
   Song, Luping
   Qi, Kele
   Ding, Yang
   Wei, Mingjun
   Jia, Yongcun
TI Deciphering the Key Pharmacological Pathways and Targets of Yisui
   Qinghuang Powder That Acts on Myelodysplastic Syndromes Using a Network
   Pharmacology-Based Strategy
SO EVIDENCE-BASED COMPLEMENTARY AND ALTERNATIVE MEDICINE
LA English
DT Article
ID CHRONIC MYELOID-LEUKEMIA; KINASE; INHIBITION; CELLS; RECEPTOR; GROWTH;
   DEGRADATION; ACTIVATION; MUTATIONS; APOPTOSIS
AB Background. Yisui Qinghuang powder (YSQHP) is an effective traditional Chinese medicinal formulation used for the treatment of myelodysplastic syndromes (MDS). However, its pharmacological mechanism of action is unclear. Materials and Methods. In this study, the active compounds of YSQHP were screened using the traditional Chinese medicine systems pharmacology (TCMSP) and HerDing databases, and the putative target genes of YSQHP were predicted using the STITCH and DrugBank databases. Then, we further screened the correlative biotargets of YSQHP and MDS. Finally, the compound-target-disease (C-T-D) network was conducted using Cytoscape, while GO and KEGG analyses were conducted using R software. Furthermore, DDI-CPI, a web molecular docking analysis tool, was used to verify potential targets and pathways. Finally, binding site analysis was performed to identify core targets using MOE software. Results. Our results identified 19 active compounds and 273 putative target genes of YSQHP. The findings of the C-T-D network revealed that Rb1, CASP3, BCL2, and MAPK3 showed the most number of interactions, whereas indirubin, tryptanthrin, G-Rg1, G-Rb1, and G-Rh2 showed the most number of potential targets. The GO analysis showed that 17 proteins were related with STPK activity, PUP ligase binding, and kinase regulator activity. The KEGG analysis showed that PI3K/AKT, apoptosis, and the p53 pathways were the main pathways involved. DDI-CPI identified the top 25 proteins related with PI3K/AKT, apoptosis, and the p53 pathways. CASP8, GSK3B, PRKCA, and VEGFR2 were identified as the correlative biotargets of DDI-CPI and PPI, and their binding sites were found to be indirubin, G-Rh2, and G-Rf. Conclusion. Taken together, our results revealed that YSQHP likely exerts its antitumor effects by binding to CASP8, GSK3B, PRKCA, and VEGFR2 and by regulating the apoptosis, p53, and PI3K/AKT pathways.
C1 [Han, Zijian] Peoples Hosp Ningxia Hui Autonomous Reg, Dept Med Engn, Yinchuan 750002, Ningxia, Peoples R China.
   [Han, Zijian; Qi, Kele; Ding, Yang; Jia, Yongcun] Northwest Univ Nat, Affiliated Hosp 1, Yinchuan 750002, Ningxia, Peoples R China.
   [Song, Luping] Peoples Hosp Ningxiang, Dept Clin Pharm, Changsha 410600, Peoples R China.
   [Qi, Kele] Peoples Hosp Ningxia Hui Autonomous Reg, Dept Emergency Med, Yinchuan 750002, Ningxia, Peoples R China.
   [Ding, Yang] Peoples Hosp Ningxia Hui Autonomous Reg, Dept Burn & Plast Surg, Yinchuan 750002, Ningxia, Peoples R China.
   [Wei, Mingjun] South China Univ Technol, Grad Sch, Guangzhou 510006, Peoples R China.
   [Jia, Yongcun] Peoples Hosp Ningxia Hui Autonomous Reg, Dept Clin Lab, Yinchuan 750002, Ningxia, Peoples R China.
RP Jia, YC (corresponding author), Northwest Univ Nat, Affiliated Hosp 1, Yinchuan 750002, Ningxia, Peoples R China.; Jia, YC (corresponding author), Peoples Hosp Ningxia Hui Autonomous Reg, Dept Clin Lab, Yinchuan 750002, Ningxia, Peoples R China.
EM hujio123456@163.com; 747252331@qq.com; 124615389@qq.com;
   1173494593@qq.com; 2947099654@qq.com; jyongcun@163.com
CR Albano F, 2013, MOL CANCER, V12, DOI 10.1186/1476-4598-12-36
   Bai W., 2011, RES FACTORS AFFECTIN
   Baldwin RM, 2006, ONCOGENE, V25, P2909, DOI 10.1038/sj.onc.1209312
   Bellon M, 2016, BLOOD, V127, P2439, DOI 10.1182/blood-2015-11-685032
   Bencheikh L, 2019, NAT COMMUN, V10, DOI 10.1038/s41467-019-09970-9
   Chen JH, 2019, NAT MED, V25, P103, DOI 10.1038/s41591-018-0267-4
   Cheng ZK, 2019, MOLECULES, V24, DOI 10.3390/molecules24061102
   Choi W, 2016, DATABASE-OXFORD, DOI 10.1093/database/baw011
   Cortes J, 2007, BLOOD, V110, P4005, DOI 10.1182/blood-2007-03-080838
   D'Souza SS, 2016, STEM CELL REP, V6, P243, DOI 10.1016/j.stemcr.2015.12.010
   de la Rosa CM, 2013, J PHARMACOL EXP THER, V345, P15, DOI 10.1124/jpet.112.200881
   Delfau-Larue MH, 2015, BLOOD, V126, P604, DOI 10.1182/blood-2015-02-628792
   Dos Santos C, 2008, BLOOD, V111, P2269, DOI 10.1182/blood-2007-04-082099
   Edwards VDK, 2019, BLOOD, V133, P588, DOI 10.1182/blood-2018-03-838946
   Ghosh JC, 2015, JNCI-J NATL CANCER I, V107, DOI 10.1093/jnci/dju502
   Giles FJ, 2003, BLOOD, V102, P795, DOI 10.1182/blood-2002-10-3023
   Guo X. Q., 2009, CLIN EFFECT YISUIQIN
   Guo XX, 2012, INT J MOL SCI, V13, P15523, DOI 10.3390/ijms131215523
   Guo ZY, 2014, BLOOD, V124, P1777, DOI 10.1182/blood-2014-01-551234
   Hu H. J., 2017, CHINESE J WOMAN CHIL, V28, P170
   Huang HS, 2010, TOXICOL APPL PHARM, V244, P234, DOI 10.1016/j.taap.2009.12.037
   Huang J, 2007, NATURE, V449, P105, DOI 10.1038/nature06092
   Huang Y, 2012, J CHROMATOGR B, V905, P37, DOI 10.1016/j.jchromb.2012.07.038
   Jiffar T, 2004, LEUKEMIA, V18, P505, DOI 10.1038/sj.leu.2403275
   Li HY, 2018, MED SCI MONITOR, V24, P5668, DOI 10.12659/MSM.908756
   Li J, 2016, INT J MOL SCI, V17, DOI 10.3390/ijms17020258
   Li PF, 2002, MOL CELL, V10, P247, DOI 10.1016/S1097-2765(02)00600-7
   Liu B, 2020, BIOMED PHARMACOTHER, V123, DOI 10.1016/j.biopha.2019.109664
   Luo H, 2016, SCI REP-UK, V6, DOI 10.1038/srep35996
   Luo H, 2014, NUCLEIC ACIDS RES, V42, pW46, DOI 10.1093/nar/gku433
   Magnaghi P, 2013, NAT CHEM BIOL, V9, P548, DOI [10.1038/nchembio.1313, 10.1038/NCHEMBIO.1313]
   Martinez-Hoyer S, 2020, NAT CELL BIOL, V22, P526, DOI 10.1038/s41556-020-0497-9
   Mitchell R, 2014, BRIT J HAEMATOL, V164, P384, DOI 10.1111/bjh.12634
   Nayak RC, 2019, NAT COMMUN, V10, DOI 10.1038/s41467-018-07846-y
   Ochi Y, 2020, CANCER DISCOV, V10, P836, DOI 10.1158/2159-8290.CD-19-0982
   Poh AR, 2017, CANCER CELL, V31, P563, DOI 10.1016/j.ccell.2017.03.006
   Qi Z, 2019, PHYTOMEDICINE, V61, DOI 10.1016/j.phymed.2019.152862
   Ramirez JM, 2009, BRIT J HAEMATOL, V144, P251, DOI 10.1111/j.1365-2141.2008.07441.x
   Ramsey HE, 2020, TARGET ONCOL, V15, P231, DOI 10.1007/s11523-020-00709-x
   Reilly B, 2019, BLOOD ADV, V3, P2845, DOI 10.1182/bloodadvances.2019000192
   Renneville A, 2015, BLOOD, V126, P1930, DOI 10.1182/blood-2015-06-649087
   Ru JL, 2014, J CHEMINFORMATICS, V6, DOI 10.1186/1758-2946-6-13
   Scaglioni PP, 2006, CELL, V126, P269, DOI 10.1016/j.cell.2006.05.041
   Seetharam M, 2012, LEUKEMIA RES, V36, P98, DOI 10.1016/j.leukres.2011.08.022
   Slavova-Azmanova NS, 2013, BLOOD, V122, P262, DOI 10.1182/blood-2012-10-463158
   Szklarczyk D, 2016, NUCLEIC ACIDS RES, V44, pD380, DOI 10.1093/nar/gkv1277
   Takahashi K, 2016, ONCOTARGET, V7, P14172, DOI 10.18632/oncotarget.7290
   Wishart DS, 2008, NUCLEIC ACIDS RES, V36, pD901, DOI 10.1093/nar/gkm958
   Xu H, 2008, CARDIOVASC RES, V78, P349, DOI 10.1093/cvr/cvm085
   Yang G, 2016, BLOOD, V127, P3237, DOI 10.1182/blood-2016-01-695098
   Yang HY, 2019, J AGR FOOD CHEM, V67, P8493, DOI 10.1021/acs.jafc.9b03159
   Zhang XW, 2010, SCIENCE, V328, P240, DOI 10.1126/science.1183424
   Zhao SG, 2008, MOL BIOL REP, V35, P421, DOI 10.1007/s11033-007-9102-6
   Zhou QB, 2019, CHIN J INTEGR MED, V25, P354, DOI 10.1007/s11655-018-2554-9
NR 54
TC 0
Z9 0
U1 2
U2 2
PU HINDAWI LTD
PI LONDON
PA ADAM HOUSE, 3RD FLR, 1 FITZROY SQ, LONDON, W1T 5HF, ENGLAND
SN 1741-427X
EI 1741-4288
J9 EVID-BASED COMPL ALT
JI Evid.-based Complement Altern. Med.
PD DEC 8
PY 2020
VL 2020
AR 8877295
DI 10.1155/2020/8877295
PG 12
WC Integrative & Complementary Medicine
SC Integrative & Complementary Medicine
GA PI7XI
UT WOS:000601298800001
PM 33488754
OA DOAJ Gold, Green Published
DA 2021-07-01
ER

PT J
AU Hao, XY
   Liu, Y
   Zhou, PP
   Jiang, Q
   Yang, ZQ
   Xu, MC
   Liu, SW
   Zhang, SX
   Wang, YG
AF Hao, Xinyu
   Liu, Yu
   Zhou, Pingping
   Jiang, Qian
   Yang, Zeqi
   Xu, Miaochan
   Liu, Shaowei
   Zhang, Shixiong
   Wang, Yangang
TI Integrating Network Pharmacology and Experimental Validation to
   Investigate the Mechanisms of Huazhuojiedu Decoction to Treat Chronic
   Atrophic Gastritis
SO EVIDENCE-BASED COMPLEMENTARY AND ALTERNATIVE MEDICINE
LA English
DT Article
ID CELL-GROWTH; APOPTOSIS; CANCER; AKT; CARCINOMA
AB Background. Chronic atrophic gastritis (CAG) is an important stage in the normal gastric mucosa's transformation into gastric cancer. Huazhuojiedu decoction (HZJD), a Chinese herbal preparation, has proven clinically effective to treat CAG. However, few studies have explored the mechanism of HZJD in CAG treatment. Purpose. This study aimed to shed light on the mechanisms underlying HZJD decoction CAG treatment using a network pharmacology approach and experimental validation. Methods. The active components of HZJD decoction were obtained from the Traditional Chinese Medicine Systems Pharmacology Database and Analysis Platform. Their targets were predicted through the SwissTargetPrediction database. Disease targets were screened using the GeneCards database. The disease and drug prediction targets were intersected to select the common potential therapeutic targets, which then were input into the Search Tool for the Retrieval of Interacting Genes to build a protein-protein interaction network. The "herb-compound-target-disease" and the "herb-target-pathway" network diagrams were constructed in Cytoscape 3.3.0. Gene Ontology and Kyoto Encyclopedia of Genes and Genomes pathway enrichment analysis of effective targets were performed using the Database for Annotation, Visualization, and Integrated Discovery. Finally, the core targets were preliminarily verified by CAG rat model. The gastric mucosa's histopathological changes were observed via hematoxylin-eosin staining. The expressions of MAPK1, AKT1, TNF, VEGFA, and EGFR were detected by western blot and quantitative real-time reverse transcription-polymerase chain reaction. Results. A total of 155 nodes, including 20 putative targets of HZJD decoction, were selected as core hubs based on topological importance and were closely associated with the regulation of cell proliferation, apoptotic process, and cancer-related pathways (AKT1, TNF, VEGFA, and EGFR) in CAG. Further animal experiments showed that the expression of AKT1 in CAG rats was significantly increased, which was suppressed by HZJD decoction. TNF and VEGFA expression increased in the model group, but did not change in the HZJD group. MAPK1 and EGFR expression showed no significant differences among control, model, and HZJD groups. Conclusion. Taken together, the results suggest that the components of HZJD decoction can alleviate and prevent the severity of gastric precancerous lesions via AKT1 inhibition in CAG.
C1 [Hao, Xinyu; Liu, Yu; Zhou, Pingping; Yang, Zeqi; Xu, Miaochan; Liu, Shaowei; Zhang, Shixiong] Hebei Univ Chinese Med, Shijiazhuang 050200, Hebei, Peoples R China.
   [Jiang, Qian; Wang, Yangang] Hebei Univ Chinese Med, Affiliated Hosp 1, Shijiazhuang 050011, Hebei, Peoples R China.
RP Wang, YG (corresponding author), Hebei Univ Chinese Med, Affiliated Hosp 1, Shijiazhuang 050011, Hebei, Peoples R China.
EM zhulinxiancao@126.com; sjzshuailiuyu@163.com; zhoupingpingpiwei@163.com;
   szjq930218@163.com; yangzeqi@163.com; xumiaochan99@139.com;
   zyliushaowei@163.com; zhangshixiong1230@126.com; piwei001@163.com
FU Natural Science Foundation of Hebei ProvinceNatural Science Foundation
   of Hebei Province [H2020423207]
FX This study was supported by the Natural Science Foundation of Hebei
   Province (no. H2020423207).
CR Alwhaibi A, 2019, PHARMACOL RES, V145, DOI 10.1016/j.phrs.2019.104270
   Cai TT, 2019, BIOMED PHARMACOTHER, V120, DOI 10.1016/j.biopha.2019.109427
   Emamian ES, 2004, NAT GENET, V36, P131, DOI 10.1038/ng1296
   Erkan G, 2012, PATHOL RES PRACT, V208, P89, DOI 10.1016/j.prp.2011.12.002
   Feng H, 2019, J OVARIAN RES, V12, DOI 10.1186/s13048-019-0508-2
   Gomez-Chang E, 2018, J MED FOOD, V21, P1150, DOI 10.1089/jmf.2017.0137
   Hong M, 2017, MOLECULES, V22, DOI 10.3390/molecules22040632
   Jang TJ, 2000, J GASTROENTEROL, V35, P265, DOI 10.1007/s005350050344
   Jiang XY, 2009, J DIGEST DIS, V10, P293, DOI 10.1111/j.1751-2980.2009.00398.x
   Kim DJ, 2017, CARCINOGENESIS, V38, P1136, DOI 10.1093/carcin/bgx082
   Kim JW, 2017, ONCOTARGET, V8, P90948, DOI 10.18632/oncotarget.18770
   Kim MJ, 2012, J SURG ONCOL, V105, P167, DOI 10.1002/jso.22071
   Kim Sunghwan, 2018, Methods Mol Biol, V1825, P63, DOI 10.1007/978-1-4939-8639-2_2
   Liu W, 2020, EVID-BASED COMPL ALT, V2020, DOI 10.1155/2020/2672648
   Liu XS, 2001, NEOPLASIA, V3, P278, DOI 10.1038/sj.neo.7900163
   Liu YT, 2018, J ETHNOPHARMACOL, V223, P1, DOI 10.1016/j.jep.2018.05.015
   Lv X, 2020, FOOD FUNCT, V11, P3032, DOI [10.1039/D0FO00087F, 10.1039/d0fo00087f]
   Lyu Jing-Jing, 2018, Zhongguo Zhong Yao Za Zhi, V43, P2384, DOI 10.19540/j.cnki.cjcmm.2018.0072
   Marques-Silva L, 2014, EUR J GASTROEN HEPAT, V26, P378, DOI 10.1097/MEG.0000000000000065
   Martini M, 2014, ANN MED, V46, P372, DOI 10.3109/07853890.2014.912836
   Mou X, 2020, PHYTOMEDICINE, V69, DOI 10.1016/j.phymed.2020.153192
   Mundi PS, 2016, BRIT J CLIN PHARMACO, V82, P943, DOI 10.1111/bcp.13021
   Neumann WL, 2013, NAT REV GASTRO HEPAT, V10, P529, DOI 10.1038/nrgastro.2013.101
   Pan MH, 2005, J AGR FOOD CHEM, V53, P620, DOI 10.1021/jf048430m
   Piao Y, 2015, PLOS ONE, V10, DOI 10.1371/journal.pone.0136447
   Pimentel-Nunes P, 2019, ENDOSCOPY, V51, P365, DOI 10.1055/a-0859-1883
   Rigden DJ, 2020, NUCLEIC ACIDS RES, V48, pD1, DOI 10.1093/nar/gkz1161
   Rodriguez-Castro Kryssia Isabel, 2018, Acta Biomed, V89, P88, DOI 10.23750/abm.v89i8-S.7921
   Rosania R, 2017, BMC GASTROENTEROL, V17, DOI 10.1186/s12876-017-0640-7
   Si JM, 2001, CHINESE MED J-PEKING, V114, P1323
   Song MQ, 2018, MOL CANCER THER, V17, P1540, DOI 10.1158/1535-7163.MCT-17-0823
   Tabassam FH, 2009, CELL MICROBIOL, V11, P70, DOI 10.1111/j.1462-5822.2008.01237.x
   Tian GH, 2019, PHARMACOL RES, V144, P158, DOI 10.1016/j.phrs.2019.04.012
   Wang C, 2018, FRONT PHARMACOL, V9, DOI 10.3389/fphar.2018.00841
   Wang JW, 2017, J OCUL PHARMACOL TH, V33, P186, DOI 10.1089/jop.2016.0167
   [王彦刚 Wang Yangang], 2019, [中药药理与临床, Pharmacology and Clinics of Chinese Materia Medica], V35, P105
   Wang YC, 2014, WORLD J GASTROENTERO, V20, P10368, DOI 10.3748/wjg.v20.i30.10368
   Yin J, 2019, EVID-BASED COMPL ALT, V2019, DOI 10.1155/2019/2651037
   Yu CY, 2013, EVID-BASED COMPL ALT, V2013, DOI 10.1155/2013/518301
   Yu GH, 2018, BMC COMPLEM ALTERN M, V18, DOI 10.1186/s12906-018-2356-9
   Yu SW, 2020, ANN PALLIAT MED, V9, P437, DOI 10.21037/apm.2020.03.27
   Zeng JH, 2018, BMC COMPLEM ALTERN M, V18, DOI [10.1186/s12906-018-2309-3, 10.1186/s12870-018-1404-4]
   Zhang LM, 2018, SCAND J GASTROENTERO, V53, P843, DOI 10.1080/00365521.2018.1477987
NR 43
TC 0
Z9 0
U1 6
U2 6
PU HINDAWI LTD
PI LONDON
PA ADAM HOUSE, 3RD FLR, 1 FITZROY SQ, LONDON, W1T 5HF, ENGLAND
SN 1741-427X
EI 1741-4288
J9 EVID-BASED COMPL ALT
JI Evid.-based Complement Altern. Med.
PD DEC 7
PY 2020
VL 2020
AR 2638362
DI 10.1155/2020/2638362
PG 15
WC Integrative & Complementary Medicine
SC Integrative & Complementary Medicine
GA PI7XC
UT WOS:000601298200004
PM 33354218
OA DOAJ Gold, Green Published
DA 2021-07-01
ER

PT J
AU Chen, YC
   Yuan, TY
   Chen, D
   Liu, SJ
   Guo, J
   Fang, LH
   Du, GH
AF Chen, Yucai
   Yuan, Tianyi
   Chen, Di
   Liu, Sijia
   Guo, Jian
   Fang, Lianhua
   Du, Guanhua
TI Systematic analysis of molecular mechanism of resveratrol for treating
   pulmonary hypertension based on network pharmacology technology
SO EUROPEAN JOURNAL OF PHARMACOLOGY
LA English
DT Article
DE Resveratrol; Network pharmacology; Pulmonary hypertension; Molecular
   docking
ID MONOCYTE CHEMOATTRACTANT PROTEIN-1; SMOOTH-MUSCLE-CELLS;
   ARTERIAL-HYPERTENSION; ENDOTHELIAL-CELLS; PROLIFERATION; INFLAMMATION;
   MODULATION; MIGRATION; PATHWAYS; ESTROGEN
AB Resveratrol is a polyphenolic antioxidant derived from plant products such as grapes. Previous studies explored the effects of resveratrol on pulmonary hypertension (PH). However, systematic research on the exact mechanism of action of resveratrol is still lacking; in particular, our knowledge on the molecule-gene interaction is limited. In this study, systematic pharmacology and bioinformatic approaches were employed to identify the potential targets of resveratrol for treating PH. Furthermore, core genes were identified by constructing a protein-protein interaction network and by conducting topology analyses. The results showed that the effect of resveratrol may be closely associated with targets such as AKT serine/threonine kinase 1 (AKT1), mitogen-activated protein kinase 3 (MAPK3), Sirtuin-1 (SIRT1) and proto-oncogene tyrosine-protein kinase Src (SRC), as well as biological processes such as cell proliferation, inflammatory response, and redox balance. The present study systematically elucidates the mechanisms by which resveratrol alleviates PH and provides a new perspective on drug research for this disease.
C1 [Chen, Yucai; Liu, Sijia; Guo, Jian] Beijing Univ Chinese Med, Sch Tradit Chinese Med, Beijing 100029, Peoples R China.
   [Yuan, Tianyi; Chen, Di; Fang, Lianhua; Du, Guanhua] Chinese Acad Med Sci & Peking Union Med Coll, Inst Mat Med, State Key Lab Bioact Subst & Funct Nat Med, Beijing 100050, Peoples R China.
RP Guo, J (corresponding author), Beijing Univ Chinese Med, Sch Tradit Chinese Med, Beijing 100029, Peoples R China.; Fang, LH; Du, GH (corresponding author), Chinese Acad Med Sci & Peking Union Med Coll, Inst Mat Med, State Key Lab Bioact Subst & Funct Nat Med, Beijing 100050, Peoples R China.
EM guojian323@sina.com; fanglh@imm.ac.cn; dugh@imm.ac.cn
FU Central Public Scientific Research Institution Fundamental Project
   [2019-JYB-XJSJJ004]; Open Project of State Key Laboratory of Bioactive
   Substance and Function of Natural Medicines [GTZK201909]; Beijing
   Excellent Talents Program 2018; CAMS Innovation Fund for Medical
   Sciences [2017-I2M-1-010, 2016I2M-1-010]
FX This work was supported by the Central Public Scientific Research
   Institution Fundamental Project (2019-JYB-XJSJJ004); the Open Project of
   State Key Laboratory of Bioactive Substance and Function of Natural
   Medicines (GTZK201909); Beijing Excellent Talents Program 2018; CAMS
   Innovation Fund for Medical Sciences (2017-I2M-1-010, 2016I2M-1-010).
CR Arunachalam G, 2010, BIOCHEM BIOPH RES CO, V393, P66, DOI 10.1016/j.bbrc.2010.01.080
   Atli O, 2017, ANATOL J CARDIOL, V17, P8, DOI 10.14744/AnatolJCardiol.2016.6891
   Bello-Klein A, 2018, CURR MED CHEM, V25, P1340, DOI 10.2174/0929867325666171226114838
   Boezio B, 2017, MOL INFORM, V36, DOI 10.1002/minf.201700048
   Breuss JM, 2019, INT J MOL SCI, V20, DOI 10.3390/ijms20071523
   Butler MS, 2014, NAT PROD REP, V31, P1612, DOI 10.1039/c4np00064a
   Chen B, 2014, AM J PHYSIOL-LUNG C, V307, pL317, DOI 10.1152/ajplung.00285.2013
   Chen C, 2012, LIFE SCI, V90, P721, DOI 10.1016/j.lfs.2012.03.008
   Chen XP, 2016, CIRCULATION, V133, P82, DOI 10.1161/CIRCULATIONAHA.115.016133
   Csiszar A, 2009, HYPERTENSION, V54, P668, DOI 10.1161/HYPERTENSIONAHA.109.133397
   Daina A, 2019, NUCLEIC ACIDS RES, V47, pW357, DOI 10.1093/nar/gkz382
   Danhof M, 2016, EUR J PHARM SCI, V94, P4, DOI 10.1016/j.ejps.2016.04.027
   Dunham-Snary KJ, 2017, CHEST, V151, P181, DOI 10.1016/j.chest.2016.09.001
   Fang HH, 2018, SCI REP-UK, V8, DOI 10.1038/s41598-018-25874-y
   Ferreira A.C., 2019, CURR CARDIOL REV, V15
   Gaulton A, 2017, NUCLEIC ACIDS RES, V45, pD945, DOI 10.1093/nar/gkw1074
   Gilson MK, 2016, NUCLEIC ACIDS RES, V44, pD1045, DOI 10.1093/nar/gkv1072
   Hansen T, 2016, PHARMACOL THERAPEUT, V165, P50, DOI 10.1016/j.pharmthera.2016.05.005
   Jaitovich Ariel, 2017, Adv Exp Med Biol, V967, P71, DOI 10.1007/978-3-319-63245-2_6
   Jiang TT, 2019, CAN J PHYSIOL PHARM, V97, P1141, DOI 10.1139/cjpp-2019-0201
   Kibble M, 2015, NAT PROD REP, V32, P1249, DOI 10.1039/c5np00005j
   Klinger J. R, 2017, AM J CARDIOL, V120, P71
   Kuhn M, 2010, NUCLEIC ACIDS RES, V38, pD552, DOI 10.1093/nar/gkp937
   Lahm T, 2017, EUR RESPIR J, V50, DOI 10.1183/13993003.00983-2017
   Lau EMT, 2017, NAT REV CARDIOL, V14, DOI 10.1038/nrcardio.2017.84
   Leggett K, 2012, AM J PHYSIOL-LUNG C, V303, pL343, DOI 10.1152/ajplung.00130.2012
   Li HG, 2019, INT J MOL SCI, V20, DOI 10.3390/ijms20092155
   Lin JW, 2019, DRUG DES DEV THER, V13, P1843, DOI 10.2147/DDDT.S184785
   Maarman Gerald J, 2017, Adv Exp Med Biol, V967, P161, DOI 10.1007/978-3-319-63245-2_10
   Mair KM, 2014, AM J RESP CRIT CARE, V190, P456, DOI 10.1164/rccm.201403-0483OC
   Peng X, 2014, MOL CELL BIOCHEM, V396, P87, DOI 10.1007/s11010-014-2145-9
   Rabinovitch M, 2014, CIRC RES, V115, P165, DOI 10.1161/CIRCRESAHA.113.301141
   Ruan CH, 2010, TEX HEART I J, V37, P391
   Sakuma M, 2019, VASC PHARMACOL, V118, DOI 10.1016/j.vph.2019.05.002
   Sanchez-Duffhues G, 2018, DEV DYNAM, V247, P492, DOI 10.1002/dvdy.24589
   Sandner P, 2018, NITRIC OXIDE-BIOL CH, V77, P88, DOI 10.1016/j.niox.2018.05.001
   Shi WH, 2018, LIFE SCI, V210, P140, DOI 10.1016/j.lfs.2018.08.071
   Sommer N, 2021, BRIT J PHARMACOL, V178, P6, DOI 10.1111/bph.15016
   Stelzer G, 2016, BMC GENOMICS, V17, DOI 10.1186/s12864-016-2722-2
   Szklarczyk D, 2019, NUCLEIC ACIDS RES, V47, pD607, DOI 10.1093/nar/gky1131
   Thenappan T, 2018, BMJ-BRIT MED J, V360, DOI 10.1136/bmj.j5492
   Tuder RM, 2017, CELL TISSUE RES, V367, P643, DOI 10.1007/s00441-016-2539-y
   Wei B, 2008, PLOS ONE, V3, DOI 10.1371/journal.pone.0002526
   Wishart DS, 2018, NUCLEIC ACIDS RES, V46, pD1074, DOI 10.1093/nar/gkx1037
   Xu DQ, 2016, INT J MED SCI, V13, P942, DOI 10.7150/ijms.16810
   Yu L, 2017, CELL PHYSIOL BIOCHEM, V42, P55, DOI 10.1159/000477115
   Zheng ZQ, 2017, HISTOL HISTOPATHOL, V32, P35, DOI 10.14670/HH-11-768
   Zhou YY, 2019, NAT COMMUN, V10, DOI 10.1038/s41467-019-09234-6
NR 48
TC 0
Z9 0
U1 4
U2 11
PU ELSEVIER
PI AMSTERDAM
PA RADARWEG 29, 1043 NX AMSTERDAM, NETHERLANDS
SN 0014-2999
EI 1879-0712
J9 EUR J PHARMACOL
JI Eur. J. Pharmacol.
PD DEC 5
PY 2020
VL 888
AR 173466
DI 10.1016/j.ejphar.2020.173466
PG 9
WC Pharmacology & Pharmacy
SC Pharmacology & Pharmacy
GA OV7QK
UT WOS:000592399300007
PM 32798507
DA 2021-07-01
ER

PT J
AU Sun, XL
   Chen, WH
   Dai, W
   Xin, HL
   Rahmand, K
   Wang, Y
   Zhang, JB
   Zhang, SY
   Xu, LC
   Han, T
AF Sun, Xiaolei
   Chen, Wenhua
   Dai, Wei
   Xin, Hailiang
   Rahmand, Khalid
   Wang, Yan
   Zhang, Jiabao
   Zhang, Shiyao
   Xu, Lingchuan
   Han, Ting
TI Piper sarmentosum Roxb.: A review on its botany, traditional uses,
   phytochemistry, and pharmacological activities
SO JOURNAL OF ETHNOPHARMACOLOGY
LA English
DT Review
DE Piper sarmentosum; Traditional uses; Phytochemistry; Pharmacology;
   Toxicity
ID 11-BETA-HYDROXYSTEROID DEHYDROGENASE TYPE-1; OXIDATIVE STRESS; WATER
   EXTRACT; ANTIMICROBIAL ACTIVITY; HISTOLOGICAL-CHANGES;
   TRANS-CARYOPHYLLENE; PLANT-EXTRACTS; ESSENTIAL OILS; CONSTITUENTS;
   ANTIOXIDANT
AB Ethnopharmacological relevance: Piper sarmentosum Roxb. (Piperaceae) is a traditional medicinal plant widely distributed in India, Malaysia, Thailand, and the southeastern coastal areas of China including Fujian, Guangdong, and Guizhou. It has been used for centuries for the treatment of wind-cold cough, fever, rheumatism arthralgia, diarrhea dysentery, postpartum foot swelling, stomachache, toothache, diabetes, and traumatic injury.
   Aims of the review: To critically anayze the literature for the botany, traditional uses, phytochemistry, pharmacology, toxicity, and clinical trials of P. sarmentosum in order to provide a scientific consensus for further research and discovery of potential candidate drugs.
   Materials and methods: The contents of this review were sourced from electronic databases including PubMed, SciFinder, Web of Science, Science Direct, Elsevier, Google Scholar, Chinese Knowledge On frastructure (CNKI), Wanfang, Chinese Scientific and Technological Periodical Database (VIP), Chinese Biomedical Database (CBM), Cochrane Controlled register of Clinical Trials, Clinical Trials. gov, and Chinese Clinical Trial Registry. Chinese medicine books published over the years were used to elucidate the traditional uses of P. sarmentosum and additional information was also collected from Yao Zhi website (https://db.yaozh.com/).
   Results: Phytochemical analyses of the chemical constituents of P. sarmentosum include essential oil, alkaloids, flavonoids, lignans, and steroids. The literature supports the ethnomedicinal uses of P. sarmentosum for the treatment of cold, gastritis, and rheumatoid joint pain, and further confirms its relatively new pharmacological activities, including anti-inflammatory, antineoplastic, and antipyretic activities. Other biological roles such as anti-osteoporosis, antibacterial, antidepressant, anti-atherosclerotic, and hypoglycemic activities have also been reported. However, the methodologies employed in individual studies are limited.
   Conclusions: There is convincing evidence from both in vitro and in vivo studies supporting the traditional use of P. sarmentosum and it is imperative that natural bioactive compounds are examined further. More efforts should be focused on the pharmacodynamic constituents of P. sarmentosum to provide practical basis for quality control, and additional studies are needed to understand the mechanism of their action. Further studies on the comprehensive evaluation of medicinal quality and understandings of serum chemistry, multi-target network pharmacology, and molecular docking technology of P. sarmentosum are of great importance and should be considered.
C1 [Sun, Xiaolei; Chen, Wenhua; Dai, Wei; Zhang, Shiyao; Xu, Lingchuan] Shandong Univ Tradit Chinese Med, Sch Pharm, 4655 Daxue Rd, Jinan 250355, Peoples R China.
   [Sun, Xiaolei; Dai, Wei; Xin, Hailiang; Zhang, Jiabao; Han, Ting] Second Mil Med Univ, Sch Pharm, Dept Pharmacognosy, 325 Guohe Rd, Shanghai 200433, Peoples R China.
   [Rahmand, Khalid] Liverpool John Moores Univ, Fac Sci, Sch Pharm & Biomol Sci, Byrom St, Liverpool L3 3AF, Merseyside, England.
   [Wang, Yan] Second Mil Med Univ, Mil Drug Res & Dev Ctr, Sch Pharm, 325 Guohe Rd, Shanghai 200433, Peoples R China.
RP Xu, LC (corresponding author), Shandong Univ Tradit Chinese Med, Sch Pharm, 4655 Daxue Rd, Jinan 250355, Peoples R China.; Han, T (corresponding author), Second Mil Med Univ, Sch Pharm, Dept Pharmacognosy, 325 Guohe Rd, Shanghai 200433, Peoples R China.
EM xulingchuan518@sina.com; than927@163.com
FU Natural Science Foundation of ChinaNational Natural Science Foundation
   of China (NSFC) [81373941]; National Science and Technology Major
   Projects [2018ZX09J18110-002-002]; Project of State Administration of
   Traditional Chinese Medicine National Chinese Medicine Resources Census
   [GZY-KJS-2018-004]
FX This work was supported by the Natural Science Foundation of China
   (NO.81373941), the Project of State Administration of Traditional
   Chinese Medicine National Chinese Medicine Resources Census
   (NO.GZY-KJS-2018-004) and National Science and Technology Major Projects
   (2018ZX09J18110-002-002).
CR Abd Jalil MA, 2012, EVID-BASED COMPL ALT, V2012, DOI 10.1155/2012/714512
   Abu Bakar NZ, 2019, PHARMACOGN MAG, V15, P352, DOI 10.4103/pm.pm_635_18
   Amran AA, 2012, EXCLI J, V11, P274
   Amran AA, 2011, LIPIDS HEALTH DIS, V10, DOI 10.1186/1476-511X-10-2
   Amran AA, 2010, LIPIDS HEALTH DIS, V9, DOI 10.1186/1476-511X-9-44
   Ariffin SHZ, 2009, CANCER CELL INT, V9, DOI 10.1186/1475-2867-9-6
   Asri SFM, 2016, MOLECULES, V21, DOI 10.3390/molecules21111523
   Azlina MFN, 2019, ARCH MED SCI, V15, P223, DOI 10.5114/aoms.2016.63156
   Baba M.S., 2019, MALAYSIAN J MICROSCP, V15
   Behfar A.A., 2008, ACTA MED IRAN, V46, P265
   Bokesch HR, 2011, CHEM PHARM BULL, V59, P1178, DOI 10.1248/cpb.59.1178
   Burkill I.H., 1966, DICT EC PRODUCTS MAL
   Chaimanee V, 2017, J APPL MICROBIOL, V123, P1160, DOI 10.1111/jam.13579
   Chan EWL, 2019, CURR ALZHEIMER RES, V16, P251, DOI 10.2174/1567205016666190228124630
   Chanprapai P, 2017, J INTEGR AGR, V16, P2513, DOI 10.1016/S2095-3119(17)61693-9
   Chanwitheesuk A, 2005, FOOD CHEM, V92, P491, DOI 10.1016/j.foodchem.2004.07.035
   Chaveerach A., 2006, Ethnobotany Research and Applications, V4, P223
   Chen C., 2019, CHINA ANIMAL HUSBAND, V46, P677
   Chen CJ, 2019, CHEM BIODIVERS, V16, DOI 10.1002/cbdv.201800688
   Chieng T. Z., 2008, MALAYSIAN J ANAL SCI, V12, P234
   Chinese Pharmacopoepia Commission, 2010, PHARM PEOPL REP CH 1
   Choochote Wej, 2006, Rev. Inst. Med. trop. S. Paulo, V48, P33, DOI 10.1590/S0036-46652006000100007
   Daud U., 2015, INT J PHARM PHARM SC, V7, P296
   Daud U., 2018, J PHARM ADV RES, V1, P346
   DUKE JA, 1985, MED PLANTS CHINA
   Durant-Archibold AA, 2018, J ETHNOPHARMACOL, V217, P63, DOI 10.1016/j.jep.2018.02.008
   Editorial Board of Flora of China, 1982, FLORA CHINA, P42
   Ee GCL, 2009, NAT PROD RES, V23, P1416, DOI 10.1080/14786410902757998
   Elshafie H.S., 2019, WILD SLOVAKIA, V24, DOI [10.3390/molecules24071206, DOI 10.3390/MOLECULES24071206]
   Estai MA, 2012, AFR J PHARM PHARMACO, V6, P148, DOI 10.5897/AJPP11.416
   Estai MA, 2011, IRAN J MED SCI, V36, P281
   Estai MA, 2011, CLINICS, V66, P865, DOI 10.1590/S1807-59322011000500025
   Fauzy FH, 2019, EVID-BASED COMPL ALT, V2019, DOI 10.1155/2019/7198592
   Feng G, 2019, IND CROP PROD, V132, P41, DOI 10.1016/j.indcrop.2019.02.020
   [冯岗 Feng Gang], 2017, [热带作物学报, Chinese Journal of Tropical Crops], V38, P1811
   [冯岗 Feng Gang], 2013, [热带作物学报, Chinese Journal of Tropical Crops], V34, P2246
   Fradin MS, 2002, NEW ENGL J MED, V347, P13, DOI 10.1056/NEJMoa011699
   Rodrigues FFG, 2018, MICROB PATHOGENESIS, V125, P144, DOI 10.1016/j.micpath.2018.09.024
   Ganda K, 2013, OSTEOPOROSIS INT, V24, P393, DOI 10.1007/s00198-012-2090-y
   Ghaffari T, 2019, MOLECULES, V24, DOI 10.3390/molecules24173203
   Ghazali N.F., 2018, MALAYAN NATURE J, V70, P195
   Ghosh A, 2012, INDIAN J MED RES, V135, P581
   Gonzalez-Quevedo D, 2020, OSTEOPOROSIS INT, V31, P77, DOI 10.1007/s00198-019-05153-w
   Groll Andreas H, 2012, Future Microbiol, V7, P179, DOI 10.2217/fmb.11.154
   Guangxi Zhuang Autonomous Region Food and Drug Administration, 2011, GUANGX ZHUANG MED QU, P270
   Guangxi Zhuang Autonomous Region Revolutionary Committee Health Management Service Station, 1970, GUANGX CHIN HERB MED
   Hafizah AH, 2010, J ZHEJIANG UNIV-SC B, V11, P357, DOI 10.1631/jzus.B0900397
   Health Department of Guangxi Zhuang Autonomous Region, 1990, STAND TRAD CHIN SE M, P84
   Hematpoor A, 2018, CHEM-BIOL INTERACT, V279, P210, DOI 10.1016/j.cbi.2017.11.014
   Hematpoor A, 2017, SCI REP-UK, V7, DOI 10.1038/s41598-017-12898-z
   Hematpoor A, 2016, PLOS ONE, V11, DOI 10.1371/journal.pone.0155265
   Hernlund E, 2013, ARCH OSTEOPOROS, V8, DOI 10.1007/s11657-013-0136-1
   Hieu LD, 2014, J OLEO SCI, V63, P211, DOI 10.5650/jos.ess13175
   Horcajada MN, 2008, J APPL PHYSIOL, V104, P648, DOI 10.1152/japplphysiol.00441.2007
   Hussain K, 2009, NAT PROD RES, V23, P238, DOI 10.1080/14786410801987597
   Hussain K, 2012, PHARM BIOL, V50, P1045, DOI 10.3109/13880209.2011.654229
   Ima-Nirwana S, 2009, BONE, V44, pS79, DOI 10.1016/j.bone.2009.01.177
   Intirach J, 2016, ENVIRON SCI POLLUT R, V23, P23994, DOI 10.1007/s11356-016-7651-8
   Ismail SM, 2018, J TAIBAH UNIV MED SC, V13, P225, DOI 10.1016/j.jtumed.2018.01.003
   Ismail SM, 2018, SAINS MALAYS, V47, P2359, DOI 10.17576/jsm-2018-4710-12
   Jacobsen N., 2014, THAI HERBAL MED TRAD
   Jia M., 2005, ESSENTIALS CHINESE E
   Karthigeyan K, 2004, CURR SCI INDIA, V87, P140
   Kessler RC, 2003, JAMA-J AM MED ASSOC, V289, P3095, DOI 10.1001/jama.289.23.3095
   Khan M, 2012, APCBEE PROC, V2, P199, DOI 10.1016/j.apcbee.2012.06.035
   KOUL IB, 1993, PLANTA MED, V59, P413, DOI 10.1055/s-2006-959721
   Kraikrathok C, 2013, Commun Agric Appl Biol Sci, V78, P305
   Krisanapun C., 2012, FASEB J, V26
   Kweka EJ, 2011, PARASITE VECTOR, V4, DOI 10.1186/1756-3305-4-129
   Lawrence B.M., 2005, ANTIMICROBIAL BIOL A
   Lee JH, 2014, ASIAN AUSTRAL J ANIM, V27, P1461, DOI 10.5713/ajas.2013.13629
   Li Q, 2017, J ETHNOPHARMACOL, V199, P9, DOI 10.1016/j.jep.2017.01.037
   LIKHITWITAYAWUID K, 1987, TETRAHEDRON, V43, P3689, DOI 10.1016/S0040-4020(01)86856-3
   Liu H, 2015, NEUROCHEM RES, V40, P118, DOI 10.1007/s11064-014-1474-0
   Loeffler J, 2003, CLIN INFECT DIS, V36, pS31, DOI 10.1086/344658
   Makchuchit S, 2017, BIOMED PHARMACOTHER, V89, P1018, DOI 10.1016/j.biopha.2017.02.066
   MASUDA T, 1991, PHYTOCHEMISTRY, V30, P3227, DOI 10.1016/0031-9422(91)83180-S
   Mathew SP, 2004, CURR SCI INDIA, V87, P141
   Miean KH, 2001, J AGR FOOD CHEM, V49, P3106, DOI 10.1021/jf000892m
   MIYAKADO M, 1989, ACS SYM SER, V387, P173
   Mohamad Asri S., 2016, INT J BASIC APPL SCI, V4, P18
   Nanjing University of Traditional Chinese Medicine, 1975, CHIN MED DICT
   Nasrollahi S, 2019, INT J BIOL MACROMOL, V128, P718, DOI 10.1016/j.ijbiomac.2019.01.165
   Nirwana SI, 2012, BRIT J PHARM RES, V2, P168
   Ong HC, 1999, FITOTERAPIA, V70, P10, DOI 10.1016/S0367-326X(98)00023-9
   Pan L, 2011, J NAT PROD, V74, P2193, DOI 10.1021/np200557e
   Parmar VS, 1997, PHYTOCHEMISTRY, V46, P597, DOI 10.1016/S0031-9422(97)00328-2
   Paula-Freire LIG, 2014, PHYTOMEDICINE, V21, P356, DOI 10.1016/j.phymed.2013.08.006
   Gutierrez RMP, 2013, MINI-REV MED CHEM, V13, P163
   Perry L.M., 1981, MED PLANTS E SE ASIA, P314, DOI 10.2307/2806338.
   Peungvicha P, 1998, J ETHNOPHARMACOL, V60, P27, DOI 10.1016/S0378-8741(97)00127-X
   Qin WQ, 2010, PESTIC BIOCHEM PHYS, V96, P132, DOI 10.1016/j.pestbp.2009.10.006
   Quijano-Abril MA, 2006, J BIOGEOGR, V33, P1266, DOI 10.1111/j.1365-2699.2006.01501.x
   Rahman N., 2011, INTERNET J HERB PLAN, V1
   Rahman S.A., 2018, CURR BIOTECHNOL, V7, P453, DOI DOI 10.2174/2211550108666190125114359
   Rahman S.F.S.A., 2016, J ANAL PHARM RES, V2, DOI [10.15406/japlr.2016.02.00031, DOI 10.15406/JAPLR.2016.02.00031, 10.15406/japlr.2016.02.00031.]
   Rameshkumar KB, 2017, J ESSENT OIL RES, V29, P430, DOI 10.1080/10412905.2017.1303405
   Ramli ESM, 2012, IRAN J MED SCI, V37, P39
   REDDY ACP, 1992, MOL CELL BIOCHEM, V111, P117
   Ren Q.S., 2007, CHIN J INTEGR CHIN W, V13, P90
   Ridtitid W, 1998, J ETHNOPHARMACOL, V61, P135, DOI 10.1016/S0378-8741(98)00025-7
   Rititid W., 2007, SONGKLANAKARIN J SCI, V29, P1520
   Rukachaisirikul T, 2004, J ETHNOPHARMACOL, V93, P173, DOI 10.1016/j.jep.2004.01.022
   Salehi B, 2019, MOLECULES, V24, DOI 10.3390/molecules24071364
   Sanusi N.A., 2017, JDMS, V16, P62, DOI [10.9790/0853-1608066265., DOI 10.9790/0853-1608066265]
   Scott Ian M., 2008, Phytochemistry Reviews, V7, P65, DOI 10.1007/s11101-006-9058-5
   Seyyedan A., 2013, TANG, V3, P1
   Shaalan EAS, 2005, ENVIRON INT, V31, P1149, DOI 10.1016/j.envint.2005.03.003
   Sheweita SA, 2007, CURR DRUG METAB, V8, P519
   Shi YN, 2017, PLANTA MED, V83, P143, DOI 10.1055/s-0042-109778
   Shuid AN, 2013, CURR DRUG TARGETS, V14, P1631, DOI 10.2174/138945011414131227120812
   Silva EAJ, 2019, BRAZ J BIOL, V79, P697, DOI 10.1590/1519-6984.189089
   Sim KM, 2009, J ASIAN NAT PROD RES, V11, P757, DOI 10.1080/10286020903058933
   Sireeratawong S., 2010, J MED ASS THAI S7, V93, P1
   STEINICHE T, 1989, BONE, V10, P313, DOI 10.1016/8756-3282(89)90126-9
   Stohr JR, 1999, PLANTA MED, V65, P175, DOI 10.1055/s-2006-960460
   Stringaro Annarita, 2018, Medicines (Basel), V5, DOI 10.3390/medicines5040112
   Subramaniam Vimala, 2003, Malays J Nutr, V9, P41
   Suhana MRE, 2011, CLIN TER, V162, P313
   Sundar UM, 2019, FRONT PHARMACOL, V10, DOI 10.3389/fphar.2019.01033
   The Editorial Committee of the State Administration of Traditional Chinese Medicine, 1999, CHINESE MAT MED, P445
   Thent Z C, 2014, Clin Ter, V165, P223, DOI 10.7417/CT.2014.1738
   Thent Z. C., 2015, INT J PHARRMA MED BI, V4, P24
   Thent ZC, 2012, EVID-BASED COMPL ALT, V2012, DOI 10.1155/2012/628750
   Thent ZC, 2012, AFR J TRADIT COMPLEM, V9, P396, DOI 10.4314/ajtcam.v9i3.15
   Tong F, 2013, J MED ENTOMOL, V50, P826, DOI 10.1603/ME13002
   Toong V.Y., 1989, PHYTOCHEMISTRY MED P
   Tuntiwachwuttikul P, 2006, CHEM PHARM BULL, V54, P149, DOI 10.1248/cpb.54.149
   Ugusman A, 2012, EXCLI J, V11, P705
   Ugusman A, 2011, BMC COMPLEM ALTERN M, V11, DOI 10.1186/1472-6882-11-31
   Ugusman A, 2010, CLINICS, V65, P709, DOI 10.1590/S1807-59322010000700010
   Vaghasiya Y., 2007, IJP - International Journal of Pharmacology, V3, P400
   Vannasiri S., 2010, J MED ASS THAI, V93, P1
   Wang DF, 2016, TROP ANIM HEALTH PRO, V48, P1071, DOI 10.1007/s11250-016-1034-5
   Yan S.Y., 2007, NEW CONCISE DICT TRA
   Yang SX, 2013, PLANTA MED, V79, P693, DOI 10.1055/s-0032-1328400
   Yeo ETY, 2018, J ETHNOPHARMACOL, V217, P187, DOI 10.1016/j.jep.2018.02.025
   YEOH HH, 1993, FOOD CHEM, V46, P239, DOI 10.1016/0308-8146(93)90113-T
   Yong Y, 2013, ANTICANCER RES, V33, P5349
   Yuan Z., 1999, CI HAI TRADITIONAL C, VII
   Zainudin MM, 2015, BMC COMPLEM ALTERN M, V15, DOI 10.1186/s12906-015-0565-z
   Zainudin MM, 2013, EVID-BASED COMPL ALT, V2013, DOI 10.1155/2013/705950
   Zakaria ZA, 2010, J ETHNOPHARMACOL, V128, P42, DOI 10.1016/j.jep.2009.12.021
   Zar CT, 2012, CLIN TER, V163, P505
   Zhao H.Y., 2016, HEBEI J TCM, V38, P910, DOI [10.1186/isrctn14016893., DOI 10.1186/ISRCTN14016893]
   Ziaei A, 2011, PHYTOTHER RES, V25, P557, DOI 10.1002/ptr.3289
NR 146
TC 1
Z9 1
U1 10
U2 87
PU ELSEVIER IRELAND LTD
PI CLARE
PA ELSEVIER HOUSE, BROOKVALE PLAZA, EAST PARK SHANNON, CO, CLARE, 00000,
   IRELAND
SN 0378-8741
EI 1872-7573
J9 J ETHNOPHARMACOL
JI J. Ethnopharmacol.
PD DEC 5
PY 2020
VL 263
AR 112897
DI 10.1016/j.jep.2020.112897
PG 24
WC Plant Sciences; Chemistry, Medicinal; Integrative & Complementary
   Medicine; Pharmacology & Pharmacy
SC Plant Sciences; Pharmacology & Pharmacy; Integrative & Complementary
   Medicine
GA NR6IO
UT WOS:000571666100001
PM 32620264
DA 2021-07-01
ER

PT J
AU Ma, XQ
   Yu, MX
   Hao, CX
   Yang, WH
AF Ma, Xiaoqin
   Yu, Meixiang
   Hao, Chenxia
   Yang, Wanhua
TI Shikonin induces tumor apoptosis in glioma cells via endoplasmic
   reticulum stress, and Bax/Bak mediated mitochondrial outer membrane
   permeability
SO JOURNAL OF ETHNOPHARMACOLOGY
LA English
DT Article
DE Shikonin; Glioma; Apoptosis; Network pharmacology; Monoclonal antibody;
   Endoplasmic reticulum stress (ER); Mitochondrial dysfunction
ID UNFOLDED PROTEIN RESPONSE; RECURRENT GLIOBLASTOMAS; PROGNOSTIC VALUE;
   NECROSIS-FACTOR; TEMOZOLOMIDE; BEVACIZUMAB; INVASION; GROWTH;
   PERSPECTIVES; METABOLISM
AB Ethnopharmacological relevance: Shikonin, one of the main active ingredients of Chinese herbal medicine Lithospermum erythrorhizon, has been widely used to treat various disease including virus infection and inflammation in clinical. Its anti-tumor activity has been recorded in "Chinese herbal medicine". Recently, some studies about its anti-glioma effects have been reported. However, little is known about the molecular pharmacological activity of Shikonin in glioma.
   Aim: This study aimed to systematically uncover and validate the pharmacological mechanism of Shikonin against glioma.
   Material and methods: Network pharmacology approach, survival analysis, and Pearson co-expression analysis were performed to uncover and test the pharmacological mechanisms of Shikonin in glioma. Apoptosis assay, Caspase-3 activity assay and immunoblot analysis were practiced to validate the mechanisms.
   Results: Network pharmacology results suggested, anti-glioma effect of Shikonin by interfering endoplasmic reticulum (ER) stress-mediated tumor apoptosis targeting Caspase-3, and Bax/Bak-induced mitochondrial outer membrane permeabilization (MOMP) triggering cancer cell apoptosis. Survival analysis suggested the association of CASP3 with glioma (P < 0.05). Pearson correlation analysis indicated possible interaction of CASP3 with PERK through positive feedback regulation. Shikonin or in combination with 14G2a induced cell apoptosis in oligodendroglioma Hs683 cells in a dose-dependent manner with at a maximum apoptosis rate of 33%-37.5%, and 73%-77% respectively. Immunoblot analysis showed that Shikonin increased Caspase-3 activity to about 4.29 times, and increased 9 times when it combined with 14G2a. Shikonin increased also the expression levels of the proteins PERK and CHOP by about 4.4 and 5.6 folds, respectively, when it combined with 14G2a.
   Conclusions: This study highlights the pharmacological mechanisms of Shikonin in the induction of tumor apoptosis in glioma cells.
C1 [Ma, Xiaoqin; Yu, Meixiang; Hao, Chenxia; Yang, Wanhua] Shanghai Jiao Tong Univ, Sch Med, Ruijin Hosp, Dept Pharm, Shanghai 200025, Peoples R China.
RP Yang, WH (corresponding author), Shanghai Jiao Tong Univ, Sch Med, Ruijin Hosp, Dept Pharm, Shanghai 200025, Peoples R China.
EM yangwanhuaxy@163.com
FU Science and Technology Innovation Project of Traditional Chinese
   Medicine of Shanghai Municipal Commission of Health [ZYKC201701007]
FX This project was supported by Science and Technology Innovation Project
   of Traditional Chinese Medicine of Shanghai Municipal Commission of
   Health (ZYKC201701007).
CR Amberger Joanna S, 2017, Curr Protoc Bioinformatics, V58, DOI 10.1002/cpbi.27
   Andujar I, 2013, CURR MED CHEM, V20, P2892, DOI 10.2174/09298673113209990008
   Andujar I, 2013, PLANTA MED, V79, P1685, DOI 10.1055/s-0033-1350934
   Aung TN, 2017, INT J MOL SCI, V18, DOI 10.3390/ijms18030656
   Bateman A, 2017, NUCLEIC ACIDS RES, V45, pD158, DOI 10.1093/nar/gkw1099
   Bray F, 2018, CA-CANCER J CLIN, V68, P394, DOI 10.3322/caac.21492
   Bush NAO, 2017, NEUROSURG REV, V40, P1, DOI 10.1007/s10143-016-0709-8
   Cai FF, 2019, BIOMED PHARMACOTHER, V114, DOI 10.1016/j.biopha.2019.108863
   Carlin DE, 2017, PLOS COMPUT BIOL, V13, DOI 10.1371/journal.pcbi.1005598
   Cartron PF, 2003, MOL CELL BIOL, V23, P4701, DOI 10.1128/MCB.23.13.4701-4712.2003
   Chaichana KL, 2015, NEUROL RES, V37, P717, DOI 10.1179/1743132815Y.0000000042
   Chen CH, 2012, ANN SURG ONCOL, V19, P3097, DOI 10.1245/s10434-012-2324-4
   Cheng FL, 2019, J EXP CLIN CANC RES, V38, DOI 10.1186/s13046-019-1269-x
   Claes A, 2007, ACTA NEUROPATHOL, V114, P443, DOI 10.1007/s00401-007-0293-7
   Cochonneau D, 2013, CANCER LETT, V333, P194, DOI 10.1016/j.canlet.2013.01.032
   Damiani V, 2017, INT J MOL SCI, V18, DOI 10.3390/ijms18071555
   Del Poeta G, 2003, BLOOD, V101, P2125, DOI 10.1182/blood-2002-06-1714
   Editorial Board of Chinese Materia Medica of the State Administration of Traditional Chinese Medicine, 1999, CHIN HERBS
   Fishilevich S., 2017, GENEHANCER GENOME WI, DOI [10.1093/database/bax028, DOI 10.1093/DATABASE/BAX028]
   Gara RK, 2015, J BIOMED SCI, V22, P1, DOI 10.1186/s12929-015-0127-1
   Goldar Samira, 2015, Asian Pac J Cancer Prev, V16, P2129
   Gupta P, 2015, ANTIOXID REDOX SIGN, V23, P665, DOI 10.1089/ars.2014.5973
   Hanahan D, 2011, CELL, V144, P646, DOI 10.1016/j.cell.2011.02.013
   HASSAN MI, 2014, J NANOMATER, V2014, DOI DOI 10.1155/2014/573238
   Hattingen E, 2011, NEURO-ONCOLOGY, V13, P1349, DOI 10.1093/neuonc/nor132
   Hetz C, 2011, PHYSIOL REV, V91, P1219, DOI 10.1152/physrev.00001.2011
   Hirose Y, 2001, CANCER RES, V61, P1957
   Hu YL, 2012, CANCER RES, V72, P1773, DOI 10.1158/0008-5472.CAN-11-3831
   Jia D, 2018, AGING-US, V10, P592, DOI 10.18632/aging.101415
   Jiang Yuan, 2012, Zhonghua Zhong Liu Za Zhi, V34, P734, DOI 10.3760/cma.j.issn.0253-3766.2012.10.004
   Johnson GG, 2014, NEURO-ONCOLOGY, V16, P1086, DOI 10.1093/neuonc/nou012
   Kanehisa M, 2017, NUCLEIC ACIDS RES, V45, pD353, DOI 10.1093/nar/gkw1092
   KERR JFR, 1972, BRIT J CANCER, V26, P239, DOI 10.1038/bjc.1972.33
   Keunen O, 2011, P NATL ACAD SCI USA, V108, P3749, DOI 10.1073/pnas.1014480108
   Kleinberg L, 2016, PATIENT PREFER ADHER, V10, P2397, DOI 10.2147/PPA.S93020
   Krakstad C, 2010, MOL CANCER, V9, DOI 10.1186/1476-4598-9-135
   Kundu M, 2019, PHYTOTHER RES, V33, P2571, DOI 10.1002/ptr.6426
   Lamoral-Theys D, 2010, NEOPLASIA, V12, P69, DOI 10.1593/neo.91360
   Lebrec H, 2015, CURR MED RES OPIN, V31, P557, DOI 10.1185/03007995.2015.1011778
   Liu J, 2015, BIOCHEM BIOPH RES CO, V466, P103, DOI 10.1016/j.bbrc.2015.08.115
   Loughlin DT, 2010, PLOS ONE, V5, DOI 10.1371/journal.pone.0011093
   Mathieu V, 2008, NEOPLASIA, V10, P1383, DOI 10.1593/neo.08928
   Matthay KK, 2012, CLIN CANCER RES, V18, P2740, DOI 10.1158/1078-0432.CCR-11-1939
   Member of the National Pharmacopoeia of China, 2015, CHIN PHARM 2015 1
   Minchenko O H, 2016, Ukr Biochem J, V88, P18, DOI 10.15407/ubj88.05.018
   Naidoo N, 2014, AGING CELL, V13, P131, DOI 10.1111/acel.12158
   Nanegrungsunk D, 2015, NEUROL RES, V37, P167, DOI 10.1179/1743132814Y.0000000423
   Navid F., 2010, CURR CANC DRUG TARGE, V10
   Nishitoh H, 2012, J BIOCHEM, V151, P217, DOI 10.1093/jb/mvr143
   Olson JJ, 2014, J NEURO-ONCOL, V118, P557, DOI 10.1007/s11060-013-1339-4
   Pena-Blanco A, 2018, FEBS J, V285, P416, DOI 10.1111/febs.14186
   Pinero J, 2017, NUCLEIC ACIDS RES, V45, pD833, DOI 10.1093/nar/gkw943
   Roos WP, 2007, ONCOGENE, V26, P186, DOI 10.1038/sj.onc.1209785
   Ru JL, 2014, J CHEMINFORMATICS, V6, DOI 10.1186/1758-2946-6-13
   Stegh AH, 2007, GENE DEV, V21, P98, DOI 10.1101/gad.1480007
   Steinbach JP, 2004, J NEURO-ONCOL, V70, P245, DOI 10.1007/s11060-004-2753-4
   Stepp H, 2018, LASER SURG MED, V50, P399, DOI 10.1002/lsm.22933
   Streffer JR, 2002, J NEURO-ONCOL, V56, P43, DOI 10.1023/A:1014448721327
   Strik H, 1999, J NEUROL NEUROSUR PS, V67, P763, DOI 10.1136/jnnp.67.6.763
   Sun YW, 2019, MOLECULES, V24, DOI 10.3390/molecules24081499
   Syeda K, 2013, BIOCHEM PHARMACOL, V86, P1338, DOI 10.1016/j.bcp.2013.08.023
   Szklarczyk D, 2017, NUCLEIC ACIDS RES, V45, pD362, DOI 10.1093/nar/gkw937
   Takano-Ohmuro H, 2008, INFLAMM RES, V57, P484, DOI 10.1007/s00011-008-8067-9
   Tobiume K, 2001, EMBO REP, V2, P222, DOI 10.1093/embo-reports/kve046
   Trejo-Solis C, 2018, INT J MOL SCI, V19, DOI 10.3390/ijms19123773
   von Baumgarten L, 2011, CLIN CANCER RES, V17, P6192, DOI 10.1158/1078-0432.CCR-10-1868
   Wang FF, 2019, FITOTERAPIA, V134, P329, DOI 10.1016/j.fitote.2019.03.005
   Wang LN, 2014, NEUROCHEM RES, V39, P97, DOI 10.1007/s11064-013-1194-x
   Wang PG, 2019, J NEURO-ONCOL, V141, P71, DOI 10.1007/s11060-018-03031-9
   Wang RB, 2012, EXPERT OPIN THER PAT, V22, P977, DOI 10.1517/13543776.2012.709237
   Wang YL, 2017, NUCLEIC ACIDS RES, V45, pD955, DOI 10.1093/nar/gkw1118
   Wang Y, 2017, BIOMED PHARMACOTHER, V95, P1388, DOI 10.1016/j.biopha.2017.09.062
   Wang Y, 2019, BIOORG CHEM, V88, DOI 10.1016/j.bioorg.2019.102924
   Wei YJ, 2016, NUCLEIC ACIDS RES, V44, pD172, DOI 10.1093/nar/gkv1243
   Wick W, 2004, J NEUROCHEM, V91, P1275, DOI 10.1111/j.1471-4159.2004.02806.x
   Wick W, 2012, LANCET ONCOL, V13, P707, DOI 10.1016/S1470-2045(12)70164-X
   Wishart DS, 2018, NUCLEIC ACIDS RES, V46, pD1074, DOI 10.1093/nar/gkx1037
   Xie X, 1999, CANCER-AM CANCER SOC, V86, P913, DOI 10.1002/(SICI)1097-0142(19990915)86:6<913::AID-CNCR4>3.0.CO;2-A
   Yamani L, 2014, MOL BIOL CELL, V25, P702, DOI 10.1091/mbc.E13-09-0511
   Ye XW, 2014, BIOORG MED CHEM LETT, V24, P5157, DOI 10.1016/j.bmcl.2014.09.087
   Yu MX, 2019, EVID-BASED COMPL ALT, V2019, DOI 10.1155/2019/5801591
   Zeng LT, 2017, SCI REP-UK, V7, DOI 10.1038/s41598-017-17139-x
   Zhang BC, 2015, MOL MED REP, V11, P3101, DOI 10.3892/mmr.2014.3002
   Zhang FY, 2015, INT J MOL SCI, V16, P23823, DOI 10.3390/ijms161023823
   Zhang J, 2012, CURR MOL PHARMACOL, V5, P102, DOI DOI 10.2174/1874467211205010102
   Zhang RZ, 2017, SCI REP-UK, V7, DOI 10.1038/s41598-017-03039-7
   Zhang YH, 2017, BIOMED PHARMACOTHER, V93, P636, DOI 10.1016/j.biopha.2017.06.076
NR 87
TC 3
Z9 3
U1 12
U2 57
PU ELSEVIER IRELAND LTD
PI CLARE
PA ELSEVIER HOUSE, BROOKVALE PLAZA, EAST PARK SHANNON, CO, CLARE, 00000,
   IRELAND
SN 0378-8741
EI 1872-7573
J9 J ETHNOPHARMACOL
JI J. Ethnopharmacol.
PD DEC 5
PY 2020
VL 263
AR 113059
DI 10.1016/j.jep.2020.113059
PG 13
WC Plant Sciences; Chemistry, Medicinal; Integrative & Complementary
   Medicine; Pharmacology & Pharmacy
SC Plant Sciences; Pharmacology & Pharmacy; Integrative & Complementary
   Medicine
GA NQ8TT
UT WOS:000571141100006
PM 32663591
DA 2021-07-01
ER

PT J
AU Guo, WJ
   Wang, Y
   Fan, ML
   Xie, SX
   Zhao, HY
   Wang, JF
   Liu, Y
   Xu, DM
   Xu, YJ
AF Guo, Wenjun
   Wang, Yang
   Fan, Meiling
   Xie, Shengxu
   Zhao, Hongyu
   Wang, Jifeng
   Liu, Yue
   Xu, Dongming
   Xu, Yajuan
TI Integrating metabolomics and network pharmacology to explore the
   protective effect of gross saponins of Tribulus terrestris L. fruit
   against ischemic stroke in rat
SO JOURNAL OF ETHNOPHARMACOLOGY
LA English
DT Article
DE Middle cerebral artery occlusion; Gross saponins of Tribulus terrestris
   L; Metabolomics; Network pharmacology; Molecular docking
ID CEREBRAL-ARTERY OCCLUSION; ENDOTHELIAL GROWTH-FACTOR; ADENOSINE KINASE;
   FOCAL ISCHEMIA; FATTY-ACIDS; MECHANISMS; RISK; ANDROGEN; BEHAVIOR;
   INJURY
AB Ethnopharmacological relevance: Tribulus terrestris L. belongs to the family Zygophyllaceae and has been widely used as a folk medicine for a long history in Asian countries. Gross saponins of Tribulus terrestris L. fruit (GSTTF) has an obvious neuroprotective effect on the treatment of ischemic stroke, but its potential therapeutic mechanisms have not been thoroughly studied.
   Aim of the study: To investigate the protective effect of GSTTF against ischemic stroke in rat.
   Materials and methods: The combination of metabolomics and network pharmacology analysis was applied to investigate the protective effects of GSTTF on ischemic stroke and its putative mechanism. The related pathway of the biomarkers highlighted from metabolomics analysis was explored, then the possible targets of GSTTF were further revealed by network pharmacology analysis. Molecular docking was conducted to investigate the interaction between the active compound and target protein.
   Results: Metabolomics analysis showed that metabolic disturbances were observed in serum for the rats in middle cerebral artery occlusion (MCAO). These MCAO-induced deviations in serum metabolism can be reversely changed by GSTTF via metabolic pathways regulation. Twenty-four proteins with the connectivity degree larger than 15 were selected by the network pharmacology analysis, which are considered as the possible therapeutic targets of the GSTTF against ischemic stroke. The results of molecular docking showed that the active compounds were capable of binding to the representative potential targets HSD11B1 and AR, respectively. And the docking mode of two compounds with the lowest binding energy to their target protein was illustrated by the ribbon binding map.
   Conclusion: The present study combines metabolomics and network pharmacology analysis to investigate the mechanism of MCAO-induced ischemic stroke and reveal the efficiency and possible mechanisms of GSTTF for ischemic stroke. Further studies on the bioactive saponin as well as their synergistic action on ischemic stroke will be conducted to better reveal the underlying mechanisms.
C1 [Guo, Wenjun] Changchun Univ Chinese Med, Sch Pharmaceut Sci, Changchun 130117, Jilin, Peoples R China.
   [Wang, Yang; Wang, Jifeng] Changchun Univ Chinese Med, Jilin Ginseng Acad, Changchun 130117, Jilin, Peoples R China.
   [Guo, Wenjun; Fan, Meiling; Xie, Shengxu; Zhao, Hongyu; Liu, Yue; Xu, Dongming; Xu, Yajuan] Jilin Acad Chinese Med Sci, Key Lab Med Mat, Changchun 130021, Jilin, Peoples R China.
   [Wang, Yang] Univ Macau, Inst Chinese Med Sci, State Key Lab Qual Res Chinese Med, Taipa 999078, Macao, Peoples R China.
RP Wang, Y (corresponding author), Changchun Univ Chinese Med, Jilin Ginseng Acad, Changchun 130117, Jilin, Peoples R China.; Xu, YJ (corresponding author), Jilin Acad Chinese Med Sci, Key Lab Med Mat, Changchun 130021, Jilin, Peoples R China.
EM white-wing@163.com; wangyang@ccucm.edu.cn; xyj6492@126.com
RI Wang, Yang/I-5112-2019
OI Wang, Yang/0000-0002-2582-7480
FU National Natural Science Foundation of ChinaNational Natural Science
   Foundation of China (NSFC) [81573590]; Natural Science Fund Project of
   Jilin Province, China [20190201143JC]
FX The present study was supported by grants from the National Natural
   Science Foundation of China (Grant No. 81573590) and Natural Science
   Fund Project of Jilin Province, China (Grant No. 20190201143JC).
CR Adaikan PG, 2001, AGING MALE, V4, P163
   Ayala P, 2011, TRANSL STROKE RES, V2, P346, DOI 10.1007/s12975-011-0079-z
   Blondeau N, 2015, BIOMED RES INT, V2015, DOI 10.1155/2015/519830
   Boison D, 2006, TRENDS PHARMACOL SCI, V27, P652, DOI 10.1016/j.tips.2006.10.008
   Ch P, 2015, CHINESE PHARMACOPOEI, VI, P352
   Chhatre Saurabh, 2014, Pharmacogn Rev, V8, P45, DOI 10.4103/0973-7847.125530
   CHOI DW, 1990, STROKE, V21, P20
   Chu Shudi, 2003, Zhong Yao Cai, V26, P341
   Daina A, 2019, NUCLEIC ACIDS RES, V47, pW357, DOI 10.1093/nar/gkz382
   Daina A, 2017, SCI REP-UK, V7, DOI 10.1038/srep42717
   Djousse L, 2003, AM J CLIN NUTR, V78, P1098
   Fink M, 1998, EMBO J, V17, P3297, DOI 10.1093/emboj/17.12.3297
   Gelderblom M, 2009, STROKE, V40, P1849, DOI 10.1161/STROKEAHA.108.534503
   Gouder N, 2004, J NEUROSCI, V24, P692, DOI 10.1523/JNEUROSCI.4781-03.2004
   Hamosh A, 2002, NUCLEIC ACIDS RES, V30, P52, DOI 10.1093/nar/30.1.52
   Heurteaux C., 2004, EMBO J, V23
   Huan T, 2015, ANAL CHEM, V87, P10619, DOI 10.1021/acs.analchem.5b03126
   Iso H, 2002, STROKE, V33, P2086, DOI 10.1161/01.STR.0000023890.25066.50
   Iwanami J, 2007, EUR J PHARMACOL, V566, P153, DOI 10.1016/j.ejphar.2007.03.043
   Jiang EP, 2011, ACTA PHARM SIN B, V1, P21, DOI 10.1016/j.apsb.2011.04.009
   Kamburov A, 2011, BIOINFORMATICS, V27, P2917, DOI 10.1093/bioinformatics/btr499
   Kitagawa H, 2002, NEUROL RES, V24, P317, DOI 10.1179/016164102101199819
   Kostova I., 2005, Phytochemistry Reviews, V4, P111, DOI 10.1007/s11101-005-2833-x
   Lange C, 2016, NAT REV NEUROL, V12, P439, DOI 10.1038/nrneurol.2016.88
   Lauritzen I, 2000, EMBO J, V19, P1784, DOI 10.1093/emboj/19.8.1784
   Lee HH, 2017, MOL MED REP, V16, P4421, DOI 10.3892/mmr.2017.7208
   Li S, 2014, EVID-BASED COMPL ALT, V2014, DOI 10.1155/2014/138460
   Li S, 2013, CHIN J NAT MEDICINES, V11, P110, DOI [10.3724/SP.J.1009.2013.00110, 10.1016/S1875-5364(13)60037-0]
   Liu Xue-Mei, 2008, Zhong Xi Yi Jie He Xue Bao, V6, P45, DOI 10.3736/jcim20080110
   LONGA EZ, 1989, STROKE, V20, P84, DOI 10.1161/01.STR.20.1.84
   Lynch JJ, 1998, NEUROSCI LETT, V252, P207, DOI 10.1016/S0304-3940(98)00376-0
   Melani A, 2003, BRAIN RES, V959, P243, DOI 10.1016/S0006-8993(02)03753-8
   Melani A, 2014, BRAIN RES, V1551, P59, DOI 10.1016/j.brainres.2014.01.014
   Rebola N, 2005, EPILEPSIA, V46, P159, DOI 10.1111/j.1528-1167.2005.01026.x
   Rocha R, 1998, HYPERTENSION, V31, P451, DOI 10.1161/01.HYP.31.1.451
   Rodriguez-Leyva D, 2010, CAN J CARDIOL, V26, P489, DOI 10.1016/S0828-282X(10)70455-4
   Rosario ER, 2008, BRAIN RES REV, V57, P444, DOI 10.1016/j.brainresrev.2007.04.012
   Ross BM, 1998, J NEUROCHEM, V70, P786
   Safran M, 2010, DATABASE, V2010, DOI [10.1093/database/baq020, DOI 10.1093/DATABASE/BAQ020]
   Salgado RM, 2017, ANDROLOGIA, V49, DOI 10.1111/and.12655
   Shannon P, 2003, GENOME RES, V13, P2498, DOI 10.1101/gr.1239303
   Shimizu T, 2013, J CEREBR BLOOD F MET, V33, P1549, DOI 10.1038/jcbfm.2013.105
   Trott O, 2010, J COMPUT CHEM, V31, P455, DOI 10.1002/jcc.21334
   Wang M, 2017, CHEM-BIOL INTERACT, V273, P133, DOI 10.1016/j.cbi.2017.06.011
   Wang Y, 2019, METABOLITES, V9, DOI 10.3390/metabo9100240
   Wang Y, 2019, MOLECULES, V24, DOI 10.3390/molecules24040793
   Wang Y, 2016, J ETHNOPHARMACOL, V179, P234, DOI 10.1016/j.jep.2015.12.061
   Wang Y, 2015, RSC ADV, V5, P78728, DOI 10.1039/c5ra14058g
   Wishart DS, 2018, NUCLEIC ACIDS RES, V46, pD608, DOI 10.1093/nar/gkx1089
   Wishart DS, 2018, NUCLEIC ACIDS RES, V46, pD1074, DOI 10.1093/nar/gkx1037
   Xia JG, 2009, NUCLEIC ACIDS RES, V37, pW652, DOI 10.1093/nar/gkp356
   Yaemsiri S, 2013, STROKE, V44, P2710, DOI 10.1161/STROKEAHA.111.000834
   Yamagishi K, 2013, CEREBROVASC DIS, V36, P38, DOI 10.1159/000351205
   Zachary I, 2005, NEUROSIGNALS, V14, P207, DOI 10.1159/000088637
   Zhang SA, 2010, ACTA PHARMACOL SIN, V31, P671, DOI 10.1038/aps.2010.45
   Zhu WY, 2017, CHEM CENT J, V11, DOI 10.1186/s13065-017-0289-x
NR 56
TC 0
Z9 0
U1 15
U2 76
PU ELSEVIER IRELAND LTD
PI CLARE
PA ELSEVIER HOUSE, BROOKVALE PLAZA, EAST PARK SHANNON, CO, CLARE, 00000,
   IRELAND
SN 0378-8741
EI 1872-7573
J9 J ETHNOPHARMACOL
JI J. Ethnopharmacol.
PD DEC 5
PY 2020
VL 263
AR 113202
DI 10.1016/j.jep.2020.113202
PG 9
WC Plant Sciences; Chemistry, Medicinal; Integrative & Complementary
   Medicine; Pharmacology & Pharmacy
SC Plant Sciences; Pharmacology & Pharmacy; Integrative & Complementary
   Medicine
GA NP3FM
UT WOS:000570065000005
PM 32768639
DA 2021-07-01
ER

PT J
AU Xu, HH
   Li, SM
   Xu, R
   Fang, L
   Xu, H
   Tong, PJ
AF Xu, Hui-Hui
   Li, Suo-Mi
   Xu, Rui
   Fang, Liang
   Xu, Hui
   Tong, Pei-Jian
TI Predication of the underlying mechanism of Bushenhuoxue formula acting
   on knee osteoarthritis via network pharmacology-based analyses combined
   with experimental validation
SO JOURNAL OF ETHNOPHARMACOLOGY
LA English
DT Article
DE Bushenhuoxueformula; Networkpharmacology; Knee osteoarthritis; Apoptosis
ID PROGRAMMED CELL-DEATH; CARTILAGE DEGRADATION
AB Ethnopharmacological relevance: Knee osteoarthritis (KOA) is the most common chronic joint disorder worldwide, which is also a principle consideration for disability. The Bushenhuoxue formula (BSHXF) is a traditional herbal formula which widely applied to the treatment of KOA. However, its pharmacological mechanisms of action have not been clarified.
   Aims of the study: The study aimed to identify the potential targets and mechanisms of BSHXF in the treatment of KOA through pharmacology-based analyses and experimental validation.
   Materials and methods: The TCMSP database was applied to obtain the chemical compounds and targets of BSHXF, while the protein targets in KOA were determined through GeneCards and OMIM databases. The herb-compound-target and protein-protein interaction (PPI) networks were constructed for topological analyses and hub-targets screening. GO and KEGG enrichment analyses were performed on these core nodes to identify the critical biological processes and signaling pathways. Then destabilization of medial meniscus (DMM)-induced C57BL/6J mice model was established to detect the level of apoptosis via TUNEL assessment, while the expressions of CASP3, CASP8 and CASP9 were determined by immunohistochemistry.
   Results: A total of 154 active compounds and 58 targets were predicted. DAVID, ClueGO and Metascape enrichment analyses all proved that BSHXF plays an essential role in regulating apoptosis. Moreover, 3 central nodes of BSHXF are recognized as the active factors involved in the main biological functions, suggesting a potential mechanism of BSHXF for KOA treatment. In vivo experiment revealed that BSHXF significantly inhibited apoptosis and down-regulated the expressions of CASP3, CASP8 and CASP9.
   Conclusion: Based on network pharmacology and experimental validation, our study indicated that BSHXF exerted anti-apoptosis effect through inhibiting the expressions of CASP3, CASP8 and CASP9, which could be considered as an effective method for KOA treatment.
C1 [Xu, Hui-Hui; Li, Suo-Mi; Xu, Rui; Fang, Liang; Xu, Hui; Tong, Pei-Jian] Zhejiang Chinese Med Univ, Clin Coll 1, Hangzhou 310051, Zhejiang, Peoples R China.
   [Tong, Pei-Jian] Zhejiang Chinese Med Univ, Dept Orthopaed, Affiliated Hosp 1, Hangzhou 310006, Peoples R China.
RP Tong, PJ (corresponding author), Zhejiang Chinese Med Univ, Dept Orthopaed Surg, Affiliated Hosp 1, 54 Youdian Rd, Hangzhou 310006, Zhejiang, Peoples R China.
EM xhh960509@163.com; 962528272@qq.com; jiangxixurui@163.com;
   zjzyy26@163.com; 837898408@qq.com; tongpeijianhztcm@163.com
CR Ashkenazi A, 1998, SCIENCE, V281, P1305, DOI 10.1126/science.281.5381.1305
   Bratton SB, 2010, J CELL SCI, V123, P3209, DOI 10.1242/jcs.073643
   Chen FP, 2014, BMC COMPLEM ALTERN M, V14, DOI 10.1186/1472-6882-14-91
   Chen JD, 2016, CSH PERSPECT MED, V6, DOI 10.1101/cshperspect.a026104
   Dong R, 2018, EVID-BASED COMPL ALT, V2018, DOI 10.1155/2018/2734581
   ELLIS HM, 1986, CELL, V44, P817, DOI 10.1016/0092-8674(86)90004-8
   Fang HY, 2017, SCI REP-UK, V7, DOI 10.1038/srep43632
   Galluzzi L, 2012, CELL DEATH DIFFER, V19, P107, DOI 10.1038/cdd.2011.96
   Georgiev T, 2019, RHEUMATOL INT, V39, P1145, DOI 10.1007/s00296-019-04290-z
   Glasson SS, 2010, OSTEOARTHR CARTILAGE, V18, pS17, DOI 10.1016/j.joca.2010.05.025
   Glasson SS, 2005, NATURE, V434, P644, DOI 10.1038/nature03369
   Hashimoto S, 1998, ARTHRITIS RHEUM-US, V41, P1632, DOI 10.1002/1529-0131(199809)41:9<1632::AID-ART14>3.0.CO;2-A
   Hochberg MC, 2012, ARTHRIT CARE RES, V64, P465, DOI 10.1002/acr.21596
   Hopkins AL, 2008, NAT CHEM BIOL, V4, P682, DOI 10.1038/nchembio.118
   Kraus VB, 2015, OSTEOARTHR CARTILAGE, V23, P1233, DOI 10.1016/j.joca.2015.03.036
   Li BH, 2012, INT J MOL SCI, V13, P13501, DOI 10.3390/ijms131013501
   Li HY, 2016, PROCEEDINGS OF THE 2016 INTERNATIONAL CONFERENCE ON BIOMEDICAL AND BIOLOGICAL ENGINEERING, P6
   LO PC, 2016, MED BALTIM, V95, DOI DOI 10.1097/MD.0000000000005109
   Lyu M, 2017, SCI REP-UK, V7, DOI 10.1038/s41598-017-14692-3
   Ma H., 2019, WORLD CHIN MED, V14
   Mendivil-Perez M, 2012, OXID MED CELL LONGEV, V2012, DOI 10.1155/2012/313275
   Mobasheri A, 2002, MED HYPOTHESES, V58, P193, DOI 10.1054/mehy.2000.1180
   Moulin M, 2012, EMBO J, V31, P1679, DOI 10.1038/emboj.2012.18
   Sekar S, 2017, J CELL BIOCHEM, V118, P453, DOI 10.1002/jcb.25758
   Shalini S, 2015, CELL DEATH DIFFER, V22, P526, DOI 10.1038/cdd.2014.216
   Siemieniuk RAC, 2018, BRIT J SPORT MED, V52, P313, DOI 10.1136/bjsports-2017-j1982rep
   Tower J, 2015, AGEING RES REV, V23, P90, DOI 10.1016/j.arr.2015.04.002
   Vos T, 2016, LANCET, V388, P1545, DOI 10.1016/S0140-6736(16)31678-6
   Wang PE, 2018, J TRANSL MED, V16, DOI 10.1186/s12967-018-1437-3
   Winter CC, 2010, BMC MUSCULOSKEL DIS, V11, DOI 10.1186/1471-2474-11-233
   Zhao FL, 2015, J ETHNOPHARMACOL, V168, P1, DOI 10.1016/j.jep.2015.03.035
   Zhou X., 2017, VIRUSES, V9
   Zhu HX, 2018, SCI REP-UK, V8, DOI 10.1038/s41598-018-25500-x
NR 33
TC 1
Z9 1
U1 8
U2 89
PU ELSEVIER IRELAND LTD
PI CLARE
PA ELSEVIER HOUSE, BROOKVALE PLAZA, EAST PARK SHANNON, CO, CLARE, 00000,
   IRELAND
SN 0378-8741
EI 1872-7573
J9 J ETHNOPHARMACOL
JI J. Ethnopharmacol.
PD DEC 5
PY 2020
VL 263
AR 113217
DI 10.1016/j.jep.2020.113217
PG 9
WC Plant Sciences; Chemistry, Medicinal; Integrative & Complementary
   Medicine; Pharmacology & Pharmacy
SC Plant Sciences; Pharmacology & Pharmacy; Integrative & Complementary
   Medicine
GA NO7ZK
UT WOS:000569707400001
PM 32763417
DA 2021-07-01
ER

PT J
AU Yu, YH
   Yang, F
   Liu, H
AF Yu, Yonghui
   Yang, Fang
   Liu, Hong
TI Network pharmacology evaluation of the active ingredients and potential
   targets of XiaoLuoWan for application to uterine fibroids
SO BIOSCIENCE REPORTS
LA English
DT Article
ID NF-KAPPA-B; PSYCHOLOGICAL STRESS; R PACKAGE; LEIOMYOMA; MANAGEMENT;
   APOPTOSIS; IDENTIFICATION; PROLIFERATION; INHIBITION; ACTIVATION
AB XiaoLuoWan (XLW) is a classical formula in traditional Chinese medicine (TCM) that has satisfactory therapeutic effects for uterine fibroids (UFs). However, its underlying mechanisms remain unclear. To elucidate the pharmacological actions of XLW in treating UFs, an ingredient-target-disease framework was proposed based on network pharmacology strategies. The active ingredients in XLW and their putative targets were obtained from the TCM systems pharmacology database and analysis platform (TCMSP) and Bioinformatics Analysis Tool for Molecular mechANism of Traditional Chinese Medicine (BATMAN-TCM) platforms. The known therapeutic targets of UFs were acquired from the DigSee and Drug-Bank databases. Then, the links between putative XLW targets and therapeutic UF targets were identified to establish interaction networks by Cytoscape. Finally, Gene Ontology (GO) enrichment and Kyoto Encyclopedia of Genes and Genomes (KEGG) pathway analyses of overlapping gene targets were performed in the STRING database and visualized in R software. In total, 9 active compounds were obtained from 74 ingredients, with 71 curative targets predicted in XLW. Moreover, 321 known therapeutic targets were closely related to UFs, with 29 targets overlapping with XLW and considered interacting genes. Pathway enrichment revealed that the calcium signaling pathway was significantly enriched and the mitogen-activated protein kinase (MAPK) signaling pathway, cAMP signaling pathway, cancer and vascular smooth muscle contraction pathways, cGMP-PKG signaling pathway, and AGE-RAGE signaling pathway were closely associated with XLW intervention for UFs. In conclusion, the network pharmacology detection identified 9 available chemicals as the active ingredients in XLW that may relieve UFs by regulating 29 target genes involved in the calcium signaling pathway, MAPK pathway and cAMP pathway. Network pharmacology analyses may provide more convincing evidence for the investigation of classical TCM prescriptions, such as XLW.
C1 [Yu, Yonghui; Yang, Fang; Liu, Hong] China Japan Friendship Hosp, Gynecol Dept Tradit Chinese Med, Beijing 100029, Peoples R China.
RP Liu, H (corresponding author), China Japan Friendship Hosp, Gynecol Dept Tradit Chinese Med, Beijing 100029, Peoples R China.
EM liuhong04@126.com
FU Inheritance Studio of Traditional Chinese Medicine Master Prof. Xu
   Runsan [1001018-1-02]
FX This work was supported by the Inheritance Studio of Traditional Chinese
   Medicine Master Prof. Xu Runsan, founded by the Beijing Administration
   of Traditional Chinese Medicine [grant number 1001018-1-02].
CR Baird DD, 2003, AM J OBSTET GYNECOL, V188, P100, DOI 10.1067/mob.2003.99
   Borahay MA, 2017, REPROD SCI, V24, P1235, DOI 10.1177/1933719116678686
   Borahay MA, 2014, J BIOL CHEM, V289, P35075, DOI 10.1074/jbc.M114.583575
   Boyd LR, 2010, OBSTET GYNECOL, V116, P909, DOI 10.1097/AOG.0b013e3181f395d9
   Brady PC, 2013, CURR OPIN OBSTET GYN, V25, P255, DOI 10.1097/GCO.0b013e3283612188
   Breuza L, 2016, DATABASE-OXFORD, DOI 10.1093/database/bav120
   Bulun SE, 2013, NEW ENGL J MED, V369, P1344, DOI 10.1056/NEJMra1209993
   Chen HM, 2013, J CLIN ENDOCR METAB, V98, pE837, DOI 10.1210/jc.2012-3647
   Chen NN, 2014, BMC COMPLEM ALTERN M, V14, DOI 10.1186/1472-6882-14-2
   Chen YH, 2014, CHIN J NAT MEDICINES, V12, P47, DOI [10.3724/SP.J.1009.2014.00047, 10.1016/S1875-5364(14)60009-1]
   Cope AG, 2021, J MINIM INVAS GYN, V28, P442, DOI 10.1016/j.jmig.2020.08.016
   Donnez J, 2016, HUM REPROD UPDATE, V22, P665, DOI 10.1093/humupd/dmw023
   Drayer SM, 2015, INT J GYNECOL OBSTET, V131, P117, DOI 10.1016/j.ijgo.2015.04.051
   Hao DC, 2014, DRUG DEVELOP RES, V75, P299, DOI 10.1002/ddr.21214
   Hsu WC, 2019, MEDICINE, V98, DOI 10.1097/MD.0000000000018195
   Islam MS, 2018, HUM REPROD UPDATE, V24, P59, DOI 10.1093/humupd/dmx032
   Ke XP, 2014, INT J CLIN EXP MED, V7, P1324
   Kibble M, 2015, NAT PROD REP, V32, P1249, DOI 10.1039/c5np00005j
   Kim BY, 2005, AM J PHYSIOL-CELL PH, V288, pC389, DOI 10.1152/ajpcell.00154.2004
   Kim J, 2013, NUCLEIC ACIDS RES, V41, pW510, DOI 10.1093/nar/gkt531
   Lang J.H., 2017, CHIN J OBSTET GYNECO, V52, P793
   Lethaby A, 2001, COCHRANE DB SYST REV, V2, DOI DOI 10.1002/14651858.CD000547
   Lewis TD, 2018, BIOMED RES INT, V2018, DOI 10.1155/2018/2414609
   Li MD, 2019, J ETHNOPHARMACOL, V245, DOI 10.1016/j.jep.2019.112177
   Li S, 2013, CHIN J NAT MEDICINES, V11, P110, DOI [10.3724/SP.J.1009.2013.00110, 10.1016/S1875-5364(13)60037-0]
   Little JL, 2012, J AM SOC MASS SPECTR, V23, P179, DOI 10.1007/s13361-011-0265-y
   Liu JP, 2013, COCHRANE DB SYST REV, DOI 10.1002/14651858.CD005292.pub3
   Liu LH, 2018, CHIN MED-UK, V13, DOI 10.1186/s13020-018-0201-1
   Liu ZY, 2016, SCI REP-UK, V6, DOI 10.1038/srep21146
   Makker A, 2012, GYNECOL ENDOCRINOL, V28, P175, DOI 10.3109/09513590.2011.583955
   Meng XB, 2018, MOLECULES, V23, DOI 10.3390/molecules23092401
   Metwally M, 2020, COCHRANE DB SYST REV, DOI 10.1002/14651858.CD003857.pub4
   Nelson AL, 2015, AM J OBSTET GYNECOL, V213, DOI 10.1016/j.ajog.2015.04.023
   Ru JL, 2014, J CHEMINFORMATICS, V6, DOI 10.1186/1758-2946-6-13
   Shannon P, 2003, GENOME RES, V13, P2498, DOI 10.1101/gr.1239303
   Shen Q, 2016, EVID-BASED COMPL ALT, V2016, DOI 10.1155/2016/2393640
   Shen X, 2012, PHARMACEUTICALS, V5, P189, DOI 10.3390/ph5020189
   Shin KJ, 2016, CURR PHARM DESIGN, V22, P2389, DOI 10.2174/1381612822666160226144025
   Su SY, 2012, EVID-BASED COMPL ALT, V2012, DOI 10.1155/2012/617918
   Szklarczyk D, 2019, NUCLEIC ACIDS RES, V47, pD607, DOI 10.1093/nar/gky1131
   Vitale SG, 2015, CURR OPIN OBSTET GYN, V27, P432, DOI 10.1097/GCO.0000000000000220
   Wahlang B, 2018, CELL SIGNAL, V49, P105, DOI 10.1016/j.cellsig.2018.06.005
   Walter W, 2015, BIOINFORMATICS, V31, P2912, DOI 10.1093/bioinformatics/btv300
   [韦明婵 Wei Mingchan], 2018, [北京中医药大学学报, Journal of Beijing University of Traditional Chinese Medicine], V41, P253
   Whynott RM, 2017, SEMIN REPROD MED, V35, P523, DOI 10.1055/s-0037-1607295
   Wishart DS, 2008, NUCLEIC ACIDS RES, V36, pD901, DOI 10.1093/nar/gkm958
   Wishart DS, 2018, NUCLEIC ACIDS RES, V46, pD1074, DOI 10.1093/nar/gkx1037
   Xia T, 2017, TAIWAN J OBSTET GYNE, V56, P291, DOI 10.1016/j.tjog.2017.04.005
   Xu WT, 2020, EVID-BASED COMPL ALT, V2020, DOI 10.1155/2020/4086864
   Yen HR, 2015, J ETHNOPHARMACOL, V171, P223, DOI 10.1016/j.jep.2015.05.038
   Yi PF, 2013, IMMUNOPHARM IMMUNOT, V35, P567, DOI 10.3109/08923973.2013.822508
   Yu GC, 2012, OMICS, V16, P284, DOI 10.1089/omi.2011.0118
   Yun YG, 2008, PHYTOTHER RES, V22, P416, DOI 10.1002/ptr.2345
   Zeng LT, 2017, EXP THER MED, V14, P4697, DOI 10.3892/etm.2017.5170
   Zhang RZ, 2019, FRONT PHARMACOL, V10, DOI 10.3389/fphar.2019.00123
   Zhao R, 2017, PLOS ONE, V12, DOI 10.1371/journal.pone.0187821
   Zhou ZC, 2020, EVID-BASED COMPL ALT, V2020, DOI 10.1155/2020/1646905
NR 57
TC 0
Z9 0
U1 0
U2 1
PU PORTLAND PRESS LTD
PI LONDON
PA 5TH FLR, 90 HIGH HOLBORN, LONDON WC1V 6LJ, ENGLAND
SN 0144-8463
EI 1573-4935
J9 BIOSCIENCE REP
JI Biosci. Rep.
PD DEC 4
PY 2020
VL 40
AR BSR20202342
DI 10.1042/BSR20202342
PN 12
PG 15
WC Biochemistry & Molecular Biology; Cell Biology
SC Biochemistry & Molecular Biology; Cell Biology
GA QG6IG
UT WOS:000617686500001
PM 33196098
OA DOAJ Gold, Green Published
DA 2021-07-01
ER

PT J
AU Lee, HS
   Lee, IH
   Kang, K
   Park, SI
   Kwon, TW
   Lee, DY
AF Lee, Ho-Sung
   Lee, In-Hee
   Kang, Kyungrae
   Park, Sang-In
   Kwon, Tae-Wook
   Lee, Dae-Yeon
TI An Investigation of the Molecular Mechanisms Underlying the Analgesic
   Effect of Jakyak-Gamcho Decoction: A Network Pharmacology Study
SO EVIDENCE-BASED COMPLEMENTARY AND ALTERNATIVE MEDICINE
LA English
DT Article
ID INDUCED NEUROPATHIC PAIN; SHAKUYAKU-KANZO-TO; BONE CANCER PAIN;
   NF-KAPPA-B; CHRONIC CONSTRICTION INJURY; SHAOYAO-GANCAO-DECOCTION;
   HYPOXIA-INDUCIBLE FACTOR; PERIPHERAL-NERVE INJURY; INDUCED INFLAMMATORY
   PAIN; GROWTH-FACTOR RECEPTOR
AB Herbal drugs have drawn substantial interest as effective analgesic agents; however, their therapeutic mechanisms remain to be fully understood. To address this question, we performed a network pharmacology study to explore the system-level mechanisms that underlie the analgesic activity of Jakyak-Gamcho decoction (JGd; Shaoyao-Gancao-Tang in Chinese and Shakuyaku-Kanzo-To in Japanese), an herbal prescription consisting of Paeonia lactiflora Pallas and Glycyrrhiza uralensis Fischer. Based on comprehensive information regarding the pharmacological and chemical properties of the herbal constituents of JGd, we identified 57 active chemical compounds and their 70 pain-associated targets. The JGd targets were determined to be involved in the regulation of diverse biological activities as follows: calcium- and cytokine-mediated signalings, calcium ion concentration and homeostasis, cellular behaviors of muscle and neuronal cells, inflammatory response, and response to chemical, cytokine, drug, and oxidative stress. The targets were further enriched in various pain-associated signalings, including the PI3K-Akt, estrogen, ErbB, neurotrophin, neuroactive ligand-receptor interaction, HIF-1, serotonergic synapse, JAK-STAT, and cAMP pathways. Thus, these data provide a systematic basis to understand the molecular mechanisms underlying the analgesic activity of herbal drugs.
C1 [Lee, Ho-Sung; Lee, In-Hee; Lee, Dae-Yeon] The Fore, 87 Ogeum Ro, Seoul 05542, South Korea.
   [Lee, Ho-Sung; Kang, Kyungrae; Kwon, Tae-Wook; Lee, Dae-Yeon] Forest Hosp, 129 Ogeum Ro, Seoul 05549, South Korea.
   [Park, Sang-In] Forestheal Hosp, 173 Ogeum Ro, Seoul 05641, South Korea.
RP Lee, DY (corresponding author), The Fore, 87 Ogeum Ro, Seoul 05542, South Korea.; Lee, DY (corresponding author), Forest Hosp, 129 Ogeum Ro, Seoul 05549, South Korea.
EM lhs850308@gmail.com; ih0915@hanmail.net; krkang6@gmail.com;
   foresthealhrnd@gmail.com; taekwon709@gmail.com; foresthrnd@gmail.com
CR Acikara OB, 2014, PHARMAZIE, V69, P711, DOI 10.1691/ph.2014.3920
   Addepalli V, 2018, BIOMED PHARMACOTHER, V108, P1517, DOI 10.1016/j.biopha.2018.09.179
   Ahangarpour Akram, 2016, J Nephropathol, V5, P128
   Amberger JS, 2015, NUCLEIC ACIDS RES, V43, pD789, DOI 10.1093/nar/gku1205
   Androutsopoulos VP, 2009, TOXICOLOGY, V264, P162, DOI 10.1016/j.tox.2009.07.023
   Anjaneyulu M, 2003, PROG NEURO-PSYCHOPH, V27, P1001, DOI 10.1016/S0278-5846(03)00160-X
   Anjaneyulu Muragundla, 2004, Indian Journal of Experimental Biology, V42, P766
   Azevedo MI, 2013, MOL PAIN, V9, DOI 10.1186/1744-8069-9-53
   Banimostafavi Elham Sadat, 2020, Infect Disord Drug Targets, DOI 10.2174/1871526520666200820093924
   Bao YJ, 2014, SUPPORT CARE CANCER, V22, P825, DOI 10.1007/s00520-013-2063-5
   Barabasi AL, 2004, NAT REV GENET, V5, P101, DOI 10.1038/nrg1272
   Battisti WP, 2004, J PAIN, V5, P511, DOI 10.1016/j.jpain.2004.09.004
   Bellampalli SS, 2019, PAIN, V160, P117, DOI 10.1097/j.pain.0000000000001385
   Bieglmayer C, 1995, GYNECOL ENDOCRINOL, V9, P307, DOI 10.3109/09513599509160464
   Boisnic S, 2010, REV STOMATOL CHIR, V111, P69, DOI 10.1016/j.stomax.2010.02.005
   Borghi SM, 2016, PLOS ONE, V11, DOI 10.1371/journal.pone.0162267
   Ferreira PEB, 2013, WORLD J GASTROENTERO, V19, P6416, DOI 10.3748/wjg.v19.i38.6416
   Brussee V, 2004, DIABETES, V53, P1824, DOI 10.2337/diabetes.53.7.1824
   Burley SK, 2019, NUCLEIC ACIDS RES, V47, pD464, DOI 10.1093/nar/gky1004
   Busch-Dienstfertig Melanie, 2013, JAKSTAT, V2, pe27638, DOI 10.4161/jkst.27638
   Butera JA, 2007, J MED CHEM, V50, P2543, DOI 10.1021/jm061015w
   Calixto-Campos C, 2015, ANAL CELL PATHOL, V2015, DOI 10.1155/2015/285708
   Calvo M, 2010, J NEUROSCI, V30, P5437, DOI 10.1523/JNEUROSCI.5169-09.2010
   Cao SS, 2016, J PHARM PHARMACOL, V68, P1170, DOI 10.1111/jphp.12578
   Carullo G, 2017, FUTURE MED CHEM, V9, P79, DOI 10.4155/fmc-2016-0186
   Cavendish RL, 2015, J ETHNOPHARMACOL, V173, P127, DOI 10.1016/j.jep.2015.07.022
   Cha SC, 2020, SEOUL J KOREAN STUD, V33, P5, DOI 10.1353/seo.2020.0001
   Chae HS, 2009, AM J CHINESE MED, V37, P181, DOI 10.1142/S0192415X0900676X
   Chakravarty A, 2010, MED HYPOTHESES, V74, P225, DOI 10.1016/j.mehy.2009.08.034
   Chao MV, 2006, CLIN SCI, V110, P167, DOI 10.1042/CS20050163
   Chen CM, 2019, AGING-US, V11, P986, DOI 10.18632/aging.101804
   Chen IC, 2018, OXID MED CELL LONGEV, V2018, DOI 10.1155/2018/9595741
   Chen L, 2014, SCI REP-UK, V4, DOI 10.1038/srep05676
   Chen L, 2017, BMJ-BRIT MED J, V357, DOI 10.1136/bmj.j1284
   Chen SP, 2018, MOL PAIN, V14, DOI 10.1177/1744806918793232
   Chen SP, 2017, CURR PHARM DESIGN, V23, P1860, DOI 10.2174/1381612823666170210150147
   Cho DY, 2012, PLOS COMPUT BIOL, V8, DOI 10.1371/journal.pcbi.1002820
   Chou TC, 2003, BRIT J PHARMACOL, V139, P1146, DOI 10.1038/sj.bjp.0705360
   COHEN SP, 2014, BMJ-BRIT MED J, V348, DOI [10.1136/bmj.f7656, DOI 10.1136/BMJ.F7656]
   Colloca L, 2017, NAT REV DIS PRIMERS, V3, DOI 10.1038/nrdp.2017.2
   Crofford LJ, 2010, NAT REV RHEUMATOL, V6, P191, DOI 10.1038/nrrheum.2010.24
   Cui J, 2014, NEUROSCIENCE, V275, P395, DOI 10.1016/j.neuroscience.2014.06.030
   Daina A, 2019, NUCLEIC ACIDS RES, V47, pW357, DOI 10.1093/nar/gkz382
   Dallazen J. L., 2017, NATURAL PRODUCT COMM, V12, DOI 10.1177/1934578x1701200915
   Das N, 2018, STEROIDS, V139, P18, DOI 10.1016/j.steroids.2018.09.005
   Davis AP, 2019, NUCLEIC ACIDS RES, V47, pD948, DOI 10.1093/nar/gky868
   Day YJ, 2014, PAIN, V155, P1293, DOI 10.1016/j.pain.2014.04.004
   Deciga-Campos M, 2017, BIOMED PHARMACOTHER, V89, P933, DOI 10.1016/j.biopha.2017.02.096
   Dehghani S, 2018, PHYTOMEDICINE, V48, P70, DOI 10.1016/j.phymed.2018.04.060
   Ding HH, 2019, J NEUROINFLAMM, V16, DOI 10.1186/s12974-019-1421-8
   Dobretsov M, 2007, INT ANESTHESIOL CLIN, V45, P95, DOI 10.1097/AIA.0b013e31803419c3
   Dong L, 2017, MOL IMMUNOL, V83, P46, DOI 10.1016/j.molimm.2017.01.007
   Duan B, 2012, J NEUROSCI, V32, P6351, DOI 10.1523/JNEUROSCI.4479-11.2012
   Dureshahwar K, 2017, PHARMACOGN RES, V9, P287, DOI 10.4103/pr.pr_147_16
   Hernandez-Flores ME, 2019, STEROIDS, V149, DOI 10.1016/j.steroids.2019.05.012
   Epstein JB, 2009, HEAD NECK ONCOL, V1, DOI 10.1186/1758-3284-1-26
   Fang D, 2015, PAIN, V156, P1124, DOI 10.1097/j.pain.0000000000000158
   Fang XH, 2019, TRANSL NEUROSCI, V10, P175, DOI 10.1515/tnsci-2019-0031
   Farbood Y, 2013, AVICENNA J PHYTOMEDI, V3, P329
   Feldman P, 2012, J NEUROINFLAMM, V9, DOI 10.1186/1742-2094-9-180
   Feng LM, 2020, J ETHNOPHARMACOL, V260, DOI 10.1016/j.jep.2020.113050
   Feng XL, 2019, NEUROCHEM RES, V44, P450, DOI 10.1007/s11064-018-2698-1
   Fine Perry G, 2002, J Pain Palliat Care Pharmacother, V16, P93
   Freynhagen R, 2019, CURR MED RES OPIN, V35, P1011, DOI 10.1080/03007995.2018.1552042
   Fujii Kazuyuki, 2004, Gan To Kagaku Ryoho, V31, P1537
   Fujinami H, 2015, DIGESTION, V91, P42, DOI 10.1159/000368812
   Fujiwara H, 2000, Gan To Kagaku Ryoho, V27, P1061
   Gao W, 2016, ACTA PHARMACOL SIN, V37, P1166, DOI 10.1038/aps.2016.58
   Garcia MN, 1996, J NUTR, V126, P251
   Gierthmuhlen J, 2016, SEMIN NEUROL, V36, P462, DOI 10.1055/s-0036-1584950
   Goudas LC, 2005, CANCER INVEST, V23, P182, DOI 10.1081/CNV-200050482
   Gu W, 2020, BIOMED PHARMACOTHER, V131, DOI 10.1016/j.biopha.2020.110692
   Guan XH, 2015, EXP NEUROL, V263, P39, DOI 10.1016/j.expneurol.2014.09.019
   Guan XH, 2015, J NEUROCHEM, V134, P590, DOI 10.1111/jnc.13139
   Guedes R, 2008, CELL MOL NEUROBIOL, V28, P1049, DOI 10.1007/s10571-008-9279-9
   Gui YL, 2015, EUR J PHARMACOL, V769, P234, DOI 10.1016/j.ejphar.2015.11.023
   Hajimoradi M, 2015, AVICENNA J PHYTOMEDI, V5, P288
   Haleem DJ, 2018, PHARMACOL BIOCHEM BE, V170, P71, DOI 10.1016/j.pbb.2018.05.010
   Han MM, 2018, NEUROPEPTIDES, V68, P36, DOI 10.1016/j.npep.2018.01.003
   Hang LH, 2013, PHARMACOL REP, V65, P710, DOI 10.1016/S1734-1140(13)71049-1
   Hao S, 2007, GENE THER, V14, P1010, DOI 10.1038/sj.gt.3302950
   He RR, 2020, MED SCI MONITOR, V26, DOI 10.12659/MSM.918520
   Heinzmann Sebastian, 2011, Curr Opin Support Palliat Care, V5, P111, DOI 10.1097/SPC.0b013e328345bb7e
   Hidaka T, 2009, EUR J PAIN, V13, P22, DOI 10.1016/j.ejpain.2008.03.003
   Hinoshita F, 2003, AM J CHINESE MED, V31, P445, DOI 10.1142/S0192415X03001144
   Hsiao HT, 2019, J BIOMED SCI, V26, DOI 10.1186/s12929-019-0576-z
   Hsiao HT, 2016, CLIN EXP PHARMACOL P, V43, P355, DOI 10.1111/1440-1681.12536
   Hsieh YL, 2012, J COMP NEUROL, V520, P2903, DOI 10.1002/cne.23072
   Hu B, 2018, CELL PHYSIOL BIOCHEM, V47, P842, DOI 10.1159/000490076
   Hu CY, 2014, BIOMED REP, V2, P569, DOI 10.3892/br.2014.267
   Hu XY, 2018, J NEUROSCI, V38, P232, DOI 10.1523/JNEUROSCI.2666-17.2017
   Hu XM, 2017, SCI REP-UK, V7, DOI 10.1038/s41598-017-04198-3
   Hu ZP, 2020, EVID-BASED COMPL ALT, V2020, DOI 10.1155/2020/5798764
   Huang JH, 2006, CURR NEUROPHARMACOL, V4, P197, DOI 10.2174/157015906778019554
   Huang JX, 2020, EUR J PHARMACOL, V883, DOI 10.1016/j.ejphar.2020.173306
   Hunt SP, 2001, NAT REV NEUROSCI, V2, P83, DOI 10.1038/35053509
   Hyodo T, 2006, NEPHRON CLIN PRACT, V104, pC28, DOI 10.1159/000093256
   Inoue M, 2004, NAT MED, V10, P712, DOI 10.1038/nm1060
   Islam S, 2019, BMC COMPLEM ALTERN M, V19, DOI 10.1186/s12906-019-2565-x
   Jamali-Raeufy N, 2019, J CHEM NEUROANAT, V102, DOI 10.1016/j.jchemneu.2019.101709
   Jehangir A, 2019, J CLIN GASTROENTEROL, V53, P427, DOI 10.1097/MCG.0000000000001059
   Jensen MP, 2014, NAT REV NEUROL, V10, P167, DOI 10.1038/nrneurol.2014.12
   Jeong H, 2001, NATURE, V411, P41, DOI 10.1038/35075138
   Jeong SJ, 2015, PHYTOMEDICINE, V22, P326, DOI 10.1016/j.phymed.2014.12.002
   Ji A., 2020, J CANC THER, V11, P339, DOI [10.4236/jct.2020.116028, DOI 10.4236/JCT.2020.116028]
   Ji CM, 2017, BIOMED PHARMACOTHER, V94, P652, DOI 10.1016/j.biopha.2017.07.145
   Ji R., 2005, J PAIN, V6, DOI [10.1016/j.jpain.2005.01.040, DOI 10.1016/J.JPAIN.2005.01.040]
   JI RR, 2004, SCI STKE, V252
   Ji RR, 2014, NAT REV DRUG DISCOV, V13, P533, DOI 10.1038/nrd4334
   Ji YP, 2011, PAIN, V152, P1182, DOI 10.1016/j.pain.2011.01.046
   Jiang SP, 2016, EXP NEUROL, V275, P11, DOI 10.1016/j.expneurol.2015.11.001
   Jiang YB, 2020, EVID-BASED COMPL ALT, V2020, DOI 10.1155/2020/2361865
   Jin D, 2015, BRAIN RES, V1599, P158, DOI 10.1016/j.brainres.2014.12.043
   Kaifuchi N, 2015, J NAT MED-TOKYO, V69, P287, DOI 10.1007/s11418-015-0890-z
   Kallenborn-Gerhardt W, 2020, NEUROPHARMACOLOGY, V171, DOI 10.1016/j.neuropharm.2020.108087
   Kalra J, 2018, N-S ARCH PHARMACOL, V391, P285, DOI 10.1007/s00210-017-1455-3
   Kandhare AD, 2012, BIOMED AGING PATHOL, V2, P173, DOI DOI 10.1016/J.BI0MAG.2012.10.002
   Kanehisa M, 2000, NUCLEIC ACIDS RES, V28, P27, DOI 10.1093/nar/28.1.27
   Kang TH, 2005, AM J CHINESE MED, V33, P181, DOI 10.1142/S0192415X05002850
   Kaur S, 2019, TOXICOL REP, V6, P505, DOI 10.1016/j.toxrep.2019.06.001
   Keiser MJ, 2007, NAT BIOTECHNOL, V25, P197, DOI 10.1038/nbt1284
   Kersten C, 2015, BRIT J ANAESTH, V115, P761, DOI 10.1093/bja/aev326
   Kersten Christian, 2012, BMJ Case Rep, V2012, DOI 10.1136/bcr.12.2011.5374
   Khan N, 2015, MOLECULES, V20, P10657, DOI 10.3390/molecules200610657
   Khariv V, 2018, SCI REP-UK, V8, DOI 10.1038/s41598-018-35263-0
   Kim CF, 2011, J PAIN, V12, P370, DOI 10.1016/j.jpain.2010.08.003
   Kim SH, 2015, MOL NUTR FOOD RES, V59, P1400, DOI 10.1002/mnfr.201400820
   Kim SJ, 2020, J PERIODONTAL IMPLAN, V50, P68, DOI 10.5051/jpis.2020.50.2.68
   Kim S, 2019, NUCLEIC ACIDS RES, V47, pD1102, DOI 10.1093/nar/gky1033
   Kishore L, 2018, INFLAMMOPHARMACOLOGY, V26, P993, DOI 10.1007/s10787-017-0416-2
   Kober KM, 2020, MOL PAIN, V16, DOI 10.1177/1744806920936502
   Kono T, 2011, EVID-BASED COMPL ALT, V2011, P1, DOI 10.1093/ecam/nep200
   Kono Y, 2016, BIOL PHARM BULL, V39, P1293, DOI 10.1248/bpb.b16-00050
   Martinez AL, 2009, NEUROPHARMACOLOGY, V56, P564, DOI 10.1016/j.neuropharm.2008.10.010
   Lee AY, 2018, J ETHNOPHARMACOL, V221, P151, DOI 10.1016/j.jep.2018.04.027
   Lee GW, 2019, MOL PAIN, V15, DOI 10.1177/1744806919872602
   Lee KK, 2013, J ETHNOPHARMACOL, V145, P286, DOI 10.1016/j.jep.2012.11.005
   Lee WY, 2019, BIOMOLECULES, V9, DOI 10.3390/biom9080362
   Li D, 2016, NEUROCHEM RES, V41, P1305, DOI 10.1007/s11064-016-1827-y
   Li DH, 2020, EVID-BASED COMPL ALT, V2020, DOI 10.1155/2020/2507074
   Li LT, 2020, INTERDISCIP SCI, V12, P131, DOI 10.1007/s12539-020-00359-7
   Li NN, 2019, FRONT PHARMACOL, V10, DOI 10.3389/fphar.2019.00053
   Li SS, 2013, CNS NEUROSCI THER, V19, P364, DOI 10.1111/cns.12100
   Li XN, 2019, J PAIN RES, V12, P879, DOI 10.2147/JPR.S185873
   Li Y, 2015, J ETHNOPHARMACOL, V174, P45, DOI 10.1016/j.jep.2015.07.043
   Li ZW, 2018, INT J CLIN EXP PATHO, V11, P5149
   Liou JT, 2007, ANESTH ANALG, V105, P1830, DOI 10.1213/01.ane.0000287652.42309.5c
   Liu JJ, 2019, J SEP SCI, V42, P2534, DOI 10.1002/jssc.201900002
   Liu K, 2019, MOL PAIN, V15, DOI 10.1177/1744806919871381
   Liu W, 2020, EVID-BASED COMPL ALT, V2020, DOI 10.1155/2020/7151634
   Liu W, 2018, CELL MOL NEUROBIOL, V38, P747, DOI 10.1007/s10571-017-0541-x
   Liu XD, 2017, EXP THER MED, V14, P51, DOI 10.3892/etm.2017.4448
   Liu YD, 2019, J PAIN RES, V12, P443, DOI 10.2147/JPR.S189353
   Liu YD, 2017, AM J TRANSL RES, V9, P2629
   Lu Y, 2014, PAIN, V155, P2618, DOI 10.1016/j.pain.2014.09.027
   Ludman T, 2019, MOL PAIN, V15, DOI 10.1177/1744806919850043
   Rios JL, 2018, PLANTA MED, V84, P8, DOI 10.1055/s-0043-123472
   Lukkahatai N, 2015, BIOL RES NURS, V17, P373, DOI 10.1177/1099800415589785
   Lukkahatai N, 2013, NURS OUTLOOK, V61, P216, DOI 10.1016/j.outlook.2013.03.007
   Luo H, 2019, CELL REP, V29, P2384, DOI 10.1016/j.celrep.2019.10.085
   Luo Y, 2020, AM J CHINESE MED, V48, P1, DOI 10.1142/S0192415X20500019
   Ma L, 2009, MOL PAIN, V5, DOI 10.1186/1744-8069-5-64
   Macfarlanea GJ, 2016, PAIN, V157, P2158, DOI 10.1097/j.pain.0000000000000676
   MAEDA T, 1983, J PHARMACOBIO-DYNAM, V6, P153
   Maixner DW, 2015, ANESTHESIOLOGY, V122, P1401, DOI 10.1097/ALN.0000000000000619
   Malfait AM, 2013, NAT REV RHEUMATOL, V9, P654, DOI 10.1038/nrrheum.2013.138
   Manchope MF, 2017, ONCOTARGET, V8, P3766, DOI 10.18632/oncotarget.14084
   Manchope MF, 2016, PLOS ONE, V11, DOI 10.1371/journal.pone.0153015
   Mannion RJ, 1999, P NATL ACAD SCI USA, V96, P9385, DOI 10.1073/pnas.96.16.9385
   Mantyh PW, 2006, NAT REV NEUROSCI, V7, P797, DOI 10.1038/nrn1914
   Mantyh PW, 2002, NAT REV CANCER, V2, P201, DOI 10.1038/nrc747
   Nascimento DSM, 2018, MOL NEUROBIOL, V55, P3959, DOI 10.1007/s12035-017-0628-x
   Martikainen IK, 2018, EUR J PHARMACOL, V834, P337, DOI 10.1016/j.ejphar.2018.07.038
   Martin LJ, 2017, J CLIN INVEST, V127, P3359, DOI 10.1172/JCI87406
   Mejia GL, 2016, PAIN REP, V1, DOI 10.1097/PR9.0000000000000562
   Meng XZ, 2013, PAIN, V154, P294, DOI 10.1016/j.pain.2012.10.022
   Mi JL, 2020, MED SCI MONIT BASIC, V26, DOI 10.12659/MSMBR.923431
   Montojo Jason, 2014, F1000Res, V3, P153, DOI 10.12688/f1000research.4572.1
   Morlion B, 2011, CURR MED RES OPIN, V27, P11, DOI 10.1185/03007995.2010.534446
   Muto N, 2018, ACTA MED OKAYAMA, V72, P457, DOI 10.18926/AMO/56243
   Naidu Pattipati S., 2003, Indian Journal of Experimental Biology, V41, P1400
   Nelson AD, 2016, THER ADV CHRONIC DIS, V7, P121, DOI 10.1177/2040622315627801
   Nijs J, 2016, ACTA ONCOL, V55, P659, DOI 10.3109/0284186X.2016.1167958
   Nirmal Sunil A., 2012, Inflammopharmacology, V20, P219, DOI 10.1007/s10787-011-0110-8
   Nishioka M, 2011, INT J CLIN ONCOL, V16, P322, DOI 10.1007/s10147-010-0183-1
   Noda K, 2020, APPL PHYS EXPRESS, V13, DOI 10.35848/1882-0786/aba151
   Noma N, 2011, NEUROSCI LETT, V493, P86, DOI 10.1016/j.neulet.2011.01.079
   Obara I, 2011, PAIN, V152, P2582, DOI 10.1016/j.pain.2011.07.025
   Omiya Y, 2005, J PHARMACOL SCI, V99, P373, DOI 10.1254/jphs.FP0050536
   Omoigui S, 2007, MED HYPOTHESES, V69, P70, DOI 10.1016/j.mehy.2006.11.028
   Oyebanji BO, 2014, AFR J TRADIT COMPLEM, V11, P30, DOI 10.4314/ajtcam.v11i1.5
   Paniagua-Perez R, 2017, AFR J TRADIT COMPLEM, V14, P123, DOI 10.21010/ajtcam.v14i1.13
   Parlar A, 2020, BIOL PHARM BULL, V43, P884, DOI 10.1248/bpb.b20-00038
   Parveen Z, 2007, YAKUGAKU ZASSHI, V127, P1275, DOI 10.1248/yakushi.127.1275
   Perkins JR, 2013, PAIN, V154, DOI 10.1016/j.pain.2013.09.003
   Pezet S, 2008, J NEUROSCI, V28, P4261, DOI 10.1523/JNEUROSCI.5392-07.2008
   Pezet S, 2006, ANNU REV NEUROSCI, V29, P507, DOI 10.1146/annurev.neuro.29.051605.112929
   Pinero J, 2017, NUCLEIC ACIDS RES, V45, pD833, DOI 10.1093/nar/gkw943
   Pinho-Ribeiro FA, 2016, J NUTR BIOCHEM, V33, P8, DOI 10.1016/j.jnutbio.2016.03.013
   Pinho-Ribeiro FA, 2016, NEUROPHARMACOLOGY, V105, P508, DOI 10.1016/j.neuropharm.2016.02.019
   Piu F, 2008, EUR J PHARMACOL, V590, P423, DOI 10.1016/j.ejphar.2008.05.015
   Poornima P, 2016, PHARMACOL RES, V111, P290, DOI 10.1016/j.phrs.2016.06.018
   Price TJ, 2018, NAT REV NEUROSCI, V19, P383, DOI 10.1038/s41583-018-0012-5
   Price TJ, 2016, CURR DRUG TARGETS, V17, P908, DOI 10.2174/1389450116666151102095046
   Qian HQ, 2020, EVID-BASED COMPL ALT, V2020, DOI 10.1155/2020/9873739
   Raoof R, 2018, RHEUMATOLOGY, V57, P429, DOI 10.1093/rheumatology/kex308
   Raudvere U, 2019, NUCLEIC ACIDS RES, V47, pW191, DOI 10.1093/nar/gkz369
   Raygude Kiran S., 2012, Inflammopharmacology, V20, P331, DOI 10.1007/s10787-012-0122-z
   Ren BD, 2020, EVID-BASED COMPL ALT, V2020, DOI 10.1155/2020/9768414
   Richter F, 2012, ARTHRITIS RHEUM-US, V64, P4125, DOI 10.1002/art.37695
   Rivera RR, 2020, FASEB J, V34, P8833, DOI 10.1096/fj.202000317R
   Rojas DR, 2018, J MOL MED, V96, P1395, DOI 10.1007/s00109-018-1707-9
   Ru JL, 2014, J CHEMINFORMATICS, V6, DOI 10.1186/1758-2946-6-13
   Ruiz-Miyazawa KW, 2018, J FUNCT FOODS, V48, P106, DOI 10.1016/j.jff.2018.06.025
   Russo MM, 2019, SEMIN ONCOL NURS, V35, P223, DOI 10.1016/j.soncn.2019.04.002
   Sabsovich I, 2008, PAIN, V137, P507, DOI 10.1016/j.pain.2007.10.013
   Safran M, 2010, DATABASE-OXFORD, DOI 10.1093/database/baq020
   Sagheddu C, 2015, NEUROPHARMACOLOGY, V97, P383, DOI 10.1016/j.neuropharm.2015.06.003
   Sah DWY, 2003, NAT REV DRUG DISCOV, V2, P460, DOI 10.1038/nrd1107
   Sakai Y, 2009, J NAT MED-TOKYO, V63, P200, DOI 10.1007/s11418-008-0304-6
   Salaffi F, 2018, PAIN RES MANAG, V2018, DOI 10.1155/2018/8564215
   Salehi F, 2017, FUND CLIN PHARMACOL, V31, P411, DOI 10.1111/fcp.12282
   SANTOS ARS, 1995, PLANTA MED, V61, P329, DOI 10.1055/s-2006-958093
   Sato Y, 2007, BIOL PHARM BULL, V30, P145, DOI 10.1248/bpb.30.145
   Scanzello CR, 2017, J ORTHOP RES, V35, P735, DOI 10.1002/jor.23471
   Scheff NN, 2020, PAIN, V161, P2330, DOI 10.1097/j.pain.0000000000001926
   Shannon P, 2003, GENOME RES, V13, P2498, DOI 10.1101/gr.1239303
   Shao XM, 2016, NEURAL PLAST, V2016, DOI 10.1155/2016/5320641
   Shao YY, 2019, BIOSCIENCE REP, V39, DOI 10.1042/BSR20181877
   Sharma S, 2007, PHYTOTHER RES, V21, P278, DOI 10.1002/ptr.2070
   Shen L, 2012, CHEM PHARM BULL, V60, P712, DOI 10.1248/cpb.60.712
   Shen L, 2012, EUR J DRUG METAB PH, V37, P133, DOI 10.1007/s13318-011-0052-y
   Shi JS, 2018, NEUROSCI RES, V134, P10, DOI 10.1016/j.neures.2017.11.006
   Shi T, 2019, BIOMED RES INT, V2019, DOI 10.1155/2019/4291689
   Shi YL, 2012, PHYTOTHER RES, V26, P1410, DOI 10.1002/ptr.3715
   Shoskes DA, 2011, UROL CLIN N AM, V38, P279, DOI 10.1016/j.ucl.2011.05.003
   Singh P, 2020, FOOD FUNCT, V11, P4548, DOI [10.1039/c9fo00881k, 10.1039/C9FO00881K]
   Sinning C, 2008, CHEMMEDCHEM, V3, P1956, DOI 10.1002/cmdc.200800271
   Sisignano M, 2014, NAT REV NEUROL, V10, P694, DOI 10.1038/nrneurol.2014.211
   Skyba D. A., 2004, DRUG DISCOV TODAY, V1, P115, DOI [10.1016/j.ddmod.2004.07.003, DOI 10.1016/J.DDMOD.2004.07.003]
   Smith BH, 2012, CURR PAIN HEADACHE R, V16, P191, DOI 10.1007/s11916-012-0256-0
   Smith Howard S, 2006, J Support Oncol, V4, P277
   Sobeh M, 2020, BIOMOLECULES, V10, DOI 10.3390/biom10030386
   Sobeh M, 2019, ANTIOXIDANTS-BASEL, V8, DOI 10.3390/antiox8100482
   Song HY, 2015, ANESTHESIOLOGY, V123, P1170, DOI 10.1097/ALN.0000000000000856
   Srikanth M, 2018, EUR J PHARMACOL, V841, P49, DOI 10.1016/j.ejphar.2018.10.005
   Stucky CL, 2001, P NATL ACAD SCI USA, V98, P11845, DOI 10.1073/pnas.211373398
   Sugimoto K, 2008, J PAIN, V9, P237, DOI 10.1016/j.jpain.2007.10.016
   Sui F, 2016, AM J CHINESE MED, V44, P1363, DOI 10.1142/S0192415X16500762
   Sun CX, 2017, MOL MED REP, V15, P89, DOI 10.3892/mmr.2016.6018
   Sun R, 2007, NEUROSCIENCE, V144, P286, DOI 10.1016/j.neuroscience.2006.08.084
   Sun XJ, 2018, EXP CELL RES, V369, P112, DOI 10.1016/j.yexcr.2018.05.012
   Sung B, 2007, PAIN, V131, P121, DOI 10.1016/j.pain.2006.12.020
   Szklarczyk D, 2019, NUCLEIC ACIDS RES, V47, pD607, DOI 10.1093/nar/gky1131
   Szklarczyk D, 2016, NUCLEIC ACIDS RES, V44, pD380, DOI 10.1093/nar/gkv1277
   TAKAHASHI K, 1994, INT J FERTIL MENOP S, V39, P69
   Tang B, 2008, PAIN, V137, P540, DOI 10.1016/j.pain.2007.10.017
   Tang J., 2012, ACM T INTEL SYST TEC, V2
   Tao F, 2013, STEM CELLS, V31, P83, DOI 10.1002/stem.1258
   TAWATA M, 1994, DIABETES RES CLIN PR, V26, P121, DOI 10.1016/0168-8227(94)90149-X
   Thakur M, 2014, NAT REV RHEUMATOL, V10, P374, DOI 10.1038/nrrheum.2014.47
   Tian YH, 2011, PAIN, V152, P1263, DOI 10.1016/j.pain.2011.01.054
   Tolman Keith G., 1998, American Journal of Medicine, V105, p13S, DOI 10.1016/S0002-9343(98)00070-9
   Trott O, 2010, J COMPUT CHEM, V31, P455, DOI 10.1002/jcc.21334
   Tsuji S, 2012, J OBSTET GYNAECOL RE, V38, P1004, DOI 10.1111/j.1447-0756.2011.01827.x
   Uchida H, 2014, MOL PAIN, V10, DOI 10.1186/1744-8069-10-71
   Ueda H, 2020, CELLS-BASEL, V9, DOI 10.3390/cells9081906
   Ueda Hiroshi, 2019, Neurobiol Pain, V5, P100020, DOI 10.1016/j.ynpai.2018.07.001
   Ueda Hiroshi, 2017, Neurobiol Pain, V1, P16, DOI 10.1016/j.ynpai.2017.04.002
   Ushida T, 2019, EXPERT OPIN PHARMACO, V20, P2041, DOI 10.1080/14656566.2019.1651840
   Valerio DA, 2009, J NAT PROD, V72, P1975, DOI 10.1021/np900259y
   Vincent A, 2013, ARTHRITIS RES THER, V15, DOI 10.1186/ar4395
   Volpe DA, 2008, J PHARM SCI-US, V97, P712, DOI 10.1002/jps.21010
   Wang CK, 2016, BIOPOLYMERS, V106, P901, DOI 10.1002/bip.22878
   Wang HL, 2015, INFLAMMATION, V38, P2269, DOI 10.1007/s10753-015-0212-3
   Wang HX, 2018, BIOMED RES INT, V2018, DOI [10.1155/2018/46/0834, 10.1155/2018/4670834]
   Wang RY, 2020, EUR J PHARMACOL, V882, DOI 10.1016/j.ejphar.2020.173266
   Wang S, 2019, MOL PAIN, V15, DOI 10.1177/1744806919857297
   Wang WX, 2020, EVID-BASED COMPL ALT, V2020, DOI 10.1155/2020/5872980
   Wang X, 2017, NUCLEIC ACIDS RES, V45, pW356, DOI 10.1093/nar/gkx374
   Wang XS, 2019, MOL BRAIN, V12, DOI 10.1186/s13041-019-0453-4
   Wang XM, 2005, CLIN PHARMACOL THER, V77, pP8, DOI 10.1016/j.clpt.2004.11.034
   Wang Y, 2013, J CHROMATOGR B, V932, P76, DOI 10.1016/j.jchromb.2013.06.021
   Wang YX, 2020, MED SCI MONITOR, V26, DOI 10.12659/MSM.921162
   Wei M, 2020, GENE, V761, DOI 10.1016/j.gene.2020.145038
   Whirl-Carrillo M, 2012, CLIN PHARMACOL THER, V92, P414, DOI 10.1038/clpt.2012.96
   White FA, 2005, NAT REV DRUG DISCOV, V4, P834, DOI 10.1038/nrd1852
   Willain A, 2008, ARCH PHARM RES, V31, P713, DOI 10.1007/s12272-001-1217-2
   Wishart DS, 2018, NUCLEIC ACIDS RES, V46, pD1074, DOI 10.1093/nar/gkx1037
   Wolkerstorfer A, 2016, BIOORG MED CHEM LETT, V26, P1103, DOI 10.1016/j.bmcl.2015.12.103
   Wu JX, 2016, MOL PAIN, V12, DOI 10.1177/1744806916644929
   Wu XP, 2019, THER ADV MED ONCOL, V11, DOI 10.1177/1758835919875319
   Xiao KM, 2020, EVID-BASED COMPL ALT, V2020, DOI 10.1155/2020/3670309
   Xie J, 2020, BIOMED PHARMACOTHER, V127, DOI 10.1016/j.biopha.2020.110147
   Xie XJ, 2017, CELL PHYSIOL BIOCHEM, V41, P181, DOI 10.1159/000455987
   Xing XL, 2020, NEUROPHARMACOLOGY, V165, DOI 10.1016/j.neuropharm.2019.107816
   Xiong ZK, 2020, BMC MUSCULOSKEL DIS, V21, DOI 10.1186/s12891-020-03505-w
   Xu CH, 2013, J ETHNOPHARMACOL, V149, P443, DOI 10.1016/j.jep.2013.06.049
   Xu H, 2020, MOL PAIN, V16, DOI 10.1177/1744806920919568
   Xu T, 2020, MED SCI MONITOR, V26, DOI 10.12659/MSM.923199
   Xue N, 2019, LIFE SCI, V217, P148, DOI 10.1016/j.lfs.2018.11.013
   Xun SN, 2020, J CELL BIOCHEM, V121, P2277, DOI 10.1002/jcb.29450
   Yamamoto K, 2001, GYNECOL ONCOL, V81, P333, DOI 10.1006/gyno.2001.6168
   Yan XJ, 2014, J PAIN, V15, P204, DOI 10.1016/j.jpain.2013.10.012
   Yan Y, 2019, NEUROSCI LETT, V701, P100, DOI 10.1016/j.neulet.2019.02.024
   Yang G, 2020, J NEUROIMMUNOL, V345, DOI 10.1016/j.jneuroim.2020.577261
   Yang KL, 2018, EVID-BASED COMPL ALT, V2018, DOI 10.1155/2018/5059743
   Yang QQ, 2020, NEUROPATHOLOGY, V40, P347, DOI 10.1111/neup.12653
   Yang RA, 2019, J CELL PHYSIOL, V234, P2756, DOI 10.1002/jcp.27091
   Yang WB, 2020, PLOS ONE, V15, DOI 10.1371/journal.pone.0235384
   Yao C, 2016, MOL NEUROBIOL, V53, P5129, DOI 10.1007/s12035-015-9449-y
   Yekkirala AS, 2017, NAT REV DRUG DISCOV, V16, P544, DOI 10.1038/nrd.2017.87
   Yerra VG, 2017, J NUTR BIOCHEM, V47, P41, DOI 10.1016/j.jnutbio.2017.05.001
   Yogeeswari P, 2005, CURR MED CHEM, V12, P657, DOI 10.2174/0929867053202214
   Yoon SY, 2018, KOREAN J INTERN MED, V33, P1058, DOI 10.3904/kjim.2018.162
   Yoshida T, 2009, SUPPORT CARE CANCER, V17, P315, DOI 10.1007/s00520-008-0508-z
   Yu C, 2020, EUR J PHARMACOL, V881, DOI 10.1016/j.ejphar.2020.173184
   Yu H, 2012, PLOS ONE, V7, DOI 10.1371/journal.pone.0037608
   Yu W, 2008, NAT GENET, V40, P124, DOI 10.1038/ng0208-124
   Yuan CS, 2004, J CLIN PHARMACOL, V44, P1323, DOI 10.1177/0091270004267809
   Yuan LL, 2019, EXP THER MED, V18, P678, DOI 10.3892/etm.2019.7622
   Yue SJ, 2017, FRONT PHARMACOL, V8, DOI 10.3389/fphar.2017.00694
   Yue SJ, 2017, SCI REP-UK, V7, DOI 10.1038/srep40318
   Zhang CL, 2020, EVID-BASED COMPL ALT, V2020, DOI 10.1155/2020/4063180
   Zhang G, 2017, ONCOL LETT, V13, P77, DOI 10.3892/ol.2016.5405
   Zhang J, 2019, MOL PAIN, V15, DOI 10.1177/1744806919830240
   Zhang JX, 2014, PLOS ONE, V9, DOI 10.1371/journal.pone.0102506
   Zhang J, 2013, PHARM BIOL, V51, P455, DOI 10.3109/13880209.2012.739177
   Zhang L, 2019, INT IMMUNOPHARMACOL, V72, P413, DOI 10.1016/j.intimp.2019.04.033
   Zhang M, 2020, COMPUT BIOL CHEM, V86, DOI 10.1016/j.compbiolchem.2020.107248
   Zhang MT, 2017, BIOMED PHARMACOTHER, V95, P186, DOI 10.1016/j.biopha.2017.07.167
   Zhang Q, 2016, J NEUROINFLAMM, V13, DOI 10.1186/s12974-016-0652-1
   Zhang Q, 2015, NEUROCHEM RES, V40, P1360, DOI 10.1007/s11064-015-1599-9
   Zhang SQ, 2020, MED SCI MONITOR, V26, DOI 10.12659/MSM.923624
   Zhang W, 2018, FRONT CELL NEUROSCI, V12, DOI 10.3389/fncel.2018.00054
   Zhang W, 2014, ORTHOPEDICS, V37, pE685, DOI 10.3928/01477447-20140626-62
   Zhang WJ, 2019, CHEM-BIOL INTERACT, V305, P127, DOI 10.1016/j.cbi.2019.03.016
   Zhang Y., 2016, BIOMED RES INT, V2016, P14
   Zhang YZ, 2016, NEUROSCI LETT, V628, P105, DOI 10.1016/j.neulet.2016.03.054
   Zhang Y, 2019, MOL MED REP, V20, P5223, DOI 10.3892/mmr.2019.10770
   Zhang ZL, 2020, PAIN, V161, P2750, DOI 10.1097/j.pain.0000000000001962
   Zhao D, 2019, MOL PAIN, V15, DOI 10.1177/1744806919857981
   Zheng CL, 2015, SCI REP-UK, V5, DOI 10.1038/srep11970
   Zheng D., 2013, CHINESE ARCH TRADITI, V4, P36
   Zhong JL, 2017, MOLECULES, V22, DOI 10.3390/molecules22091465
   Zhou JY, 2016, EVID-BASED COMPL ALT, V2016, DOI 10.1155/2016/8082753
   Zhou JW, 2019, EVID-BASED COMPL ALT, V2019, DOI 10.1155/2019/4202563
   Zhu F, 2010, NUCLEIC ACIDS RES, V38, pD787, DOI 10.1093/nar/gkp1014
   Zhu GQ, 2014, BEHAV PHARMACOL, V25, P267, DOI 10.1097/FBP.0000000000000048
   Zhu JF, 2019, EVID-BASED COMPL ALT, V2019, DOI 10.1155/2019/1056708
   Zhu NQ, 2019, MED SCI MONITOR, V25, P6051, DOI 10.12659/MSM.915821
   Zhuang ZJ, 2020, EUR J INTEGR MED, V37, DOI 10.1016/j.eujim.2020.101139
   Zielinska M, 2017, NEUROGASTROENT MOTIL, V29, DOI 10.1111/nmo.13025
   Zou DB, 2018, ENDOKRYNOL POL, V69, P283, DOI 10.5603/EP.a2018.0031
NR 354
TC 1
Z9 1
U1 3
U2 3
PU HINDAWI LTD
PI LONDON
PA ADAM HOUSE, 3RD FLR, 1 FITZROY SQ, LONDON, W1T 5HF, ENGLAND
SN 1741-427X
EI 1741-4288
J9 EVID-BASED COMPL ALT
JI Evid.-based Complement Altern. Med.
PD DEC 4
PY 2020
VL 2020
AR 6628641
DI 10.1155/2020/6628641
PG 20
WC Integrative & Complementary Medicine
SC Integrative & Complementary Medicine
GA PG6GF
UT WOS:000599831000002
PM 33343676
OA DOAJ Gold, Green Published
DA 2021-07-01
ER

PT J
AU Hu, LQ
   Chen, YQ
   Chen, TT
   Huang, D
   Li, SH
   Cui, SN
AF Hu, Luanqian
   Chen, Yuqi
   Chen, Tingting
   Huang, Dan
   Li, Shihua
   Cui, Shuna
TI A Systematic Study of Mechanism of Sargentodoxa cuneata and Patrinia
   scabiosifolia Against Pelvic Inflammatory Disease With Dampness-Heat
   Stasis Syndrome via Network Pharmacology Approach
SO FRONTIERS IN PHARMACOLOGY
LA English
DT Article
DE pelvic inflammatory disease; dampness-heat stasis syndrome; network
   pharmacology; mechanism; Patrinia scabiosifolia; Sargentodoxa cuneata
ID NF-KAPPA-B; RAGE; KAEMPFEROL; CANCER
AB Objective: To investigate the mechanism of Sargentodoxa cuneata (Oliv.) Rehder & E.H.Wilson (SC) and Patrinia scabiosifolia (PS) against Pelvic Inflammatory Disease with Dampness-Heat Stasis Syndrome via network pharmacological approach and experimental validation.
   Methods: The active compounds with OB >= 30% and DL >= 0.18 were obtained from TCMSP database and further confirmed by literature research. The targets of the compounds and disease were acquired from multiple databases, such as GeneCards, CTD and TCMSP database. The intersection targets were identified by Venny software. Cytoscape 3.7.0 was employed to construct the protein-protein interaction (PPI) network and compound-target network. Moreover, GO enrichment and KEGG pathway analysis were analyzed by DAVID database. Finally, CCK-8, Griess assay and a cytometric bead array (CBA) immunoassay were used for experimental validation by detecting the influence of the active compounds on proliferation of macrophage, release of NO and TNF-alpha after LPS treatment.
   Results: 9 bioactive compounds were identified from SC and PS. Those compounds corresponded to 134 targets of pelvic inflammatory disease with dampness-heat stasis syndrome. The targets include vascular endothelial growth factor A (VEGFA), von willebrand factor (VWF), interleukin 6 (IL6), tumor necrosis factor (TNF) and nuclear transcription factor 1 (NF kappa B1). They act on the signaling pathways like advanced glycation end products-receptor of advanced glycation end products (AGE-RAGE), focal adhesion (FA), Toll-like receptor (TLR) and nuclear transcription factor kappa B (NF-kappa B). In addition, by in vitro validation, the selected active components of SC and PS such as acacetin, kaempferol, linarin, isovitexin, sinoacutine could significantly inhibit the release of NO induced by LPS, respectively. Moreover, different dose of acacetin, kaempferol, isovitexin and sinoacutine significantly inhibits the TNF-alpha production.
   Conclusion: This study provides solid evidence for the anti-inflammatory mechanism of SC and PS against pelvic inflammatory disease with dampness-heat stasis syndrome, which will provide a preliminary evidence and novelty ideas for future research on the two herbs.
C1 [Hu, Luanqian; Chen, Yuqi; Chen, Tingting; Huang, Dan; Cui, Shuna] Yangzhou Univ, Jiangsu Key Lab Integrated Tradit Chinese & Weste, Med Coll, Yangzhou, Jiangsu, Peoples R China.
   [Li, Shihua; Cui, Shuna] Yangzhou Univ, Dept Gynecol & Obstet, Affiliated Hosp, Yangzhou, Jiangsu, Peoples R China.
   [Cui, Shuna] Coll Vet Med, Jiangsu Coinnovat Ctr Prevent & Control Important, Yangzhou, Jiangsu, Peoples R China.
RP Cui, SN (corresponding author), Yangzhou Univ, Jiangsu Key Lab Integrated Tradit Chinese & Weste, Med Coll, Yangzhou, Jiangsu, Peoples R China.; Cui, SN (corresponding author), Yangzhou Univ, Dept Gynecol & Obstet, Affiliated Hosp, Yangzhou, Jiangsu, Peoples R China.; Cui, SN (corresponding author), Coll Vet Med, Jiangsu Coinnovat Ctr Prevent & Control Important, Yangzhou, Jiangsu, Peoples R China.
EM sncui@yzu.edu.cn
FU National Natural Science Foundation of China (NSFC)National Natural
   Science Foundation of China (NSFC) [81703969]; Yangzhou University
   "Qinglan" project (2018)
FX This research is supported by National Natural Science Foundation of
   China (NSFC) (81703969) and Yangzhou University "Qinglan" project
   (2018).
CR Bierhaus A, 2006, CURR OPIN INVEST DR, V7, P985
   Braun LJ, 2020, BLOOD, V136, P627, DOI 10.1182/blood.2019003442
   Chebotareva N, 2020, CELL STRESS CHAPERON, V25, P495, DOI 10.1007/s12192-020-01089-x
   Chen XM, 2018, INT J IMMUNOPATH PH, V32, DOI 10.1177/2058738418780593
   Cui SN, 2020, INT IMMUNOPHARMACOL, V81, DOI 10.1016/j.intimp.2019.106040
   Cui SN, 2019, CELL ADHES MIGR, V13, P1, DOI 10.1080/19336918.2018.1486142
   DODSON MG, 1994, J REPROD MED, V39, P285
   Flohe L, 1997, FREE RADICAL BIO MED, V22, P1115, DOI 10.1016/S0891-5849(96)00501-1
   Graesslin O, 2019, GYNECOL OBST FERT SE, V47, P431, DOI 10.1016/j.gofs.2019.03.011
   Harburger DS, 2009, J CELL SCI, V122, P159, DOI 10.1242/jcs.018093
   Hu QM, 2020, EXP NEUROL, V329, DOI 10.1016/j.expneurol.2020.113312
   Huang B, 2017, MOL BIOSYST, V13, P525, DOI 10.1039/c6mb00641h
   Hung TW, 2017, INT J MED SCI, V14, P984, DOI 10.7150/ijms.20336
   Hwang DI, 2019, CHEM BIODIVERS, V16, DOI 10.1002/cbdv.201900252
   Ibrahim ZA, 2013, MOL IMMUNOL, V56, P739, DOI 10.1016/j.molimm.2013.07.008
   Jiao N, 2020, LIFE SCI, V256, DOI 10.1016/j.lfs.2019.116736
   Jimenez R, 2005, CYTOKINE, V32, P45, DOI 10.1016/j.cyto.2005.07.009
   Kierdorf K, 2013, J LEUKOCYTE BIOL, V94, P55, DOI 10.1189/jlb.1012519
   Kim TH, 2012, FOOD CHEM TOXICOL, V50, P1118, DOI 10.1016/j.fct.2011.12.004
   Latorre J, 2018, CELL PHYSIOL BIOCHEM, V51, P1051, DOI 10.1159/000495487
   Lee EJ, 2012, IMMUNOPHARM IMMUNOT, V34, P282, DOI 10.3109/08923973.2011.602412
   Leslie M, 2011, J CELL BIOL, V194, P2, DOI 10.1083/jcb.1941if
   Li W. Y., 2019, C P M CHIN NUTR SOC, P769, DOI [10.26914/c.cnkihy.2019.011136, DOI 10.26914/C.CNKIHY.2019.011136]
   Li X, 2016, BRAZ J MED BIOL RES, V49, DOI 10.1590/1414-431X20165326
   Liu CX, 2015, CHIN HERB MED, V7, P3, DOI 10.1016/S1674-6384(15)60014-4
   Liu DX, 2016, MEDICINE, V95, DOI 10.1097/MD.0000000000003413
   Liu LQ, 2019, J TRADIT CHIN MED, V39, P440
   Lv HM, 2016, INT J BIOL SCI, V12, P72, DOI 10.7150/ijbs.13188
   Ma Kun, 2017, Zhongguo Zhong Yao Za Zhi, V42, P1449, DOI 10.19540/j.cnki.cjcmm.2017.0041
   May MJ, 1998, IMMUNOL TODAY, V19, P80, DOI 10.1016/S0167-5699(97)01197-3
   Nassef NA, 2019, GENE REP, V17, DOI 10.1016/j.genrep.2019.100485
   Nogueira-Machado JA, 2011, EXPERT OPIN THER TAR, V15, P1023, DOI 10.1517/14728222.2011.575360
   Parveen Z, 2007, YAKUGAKU ZASSHI, V127, P1275, DOI 10.1248/yakushi.127.1275
   Qin QF, 2018, INT J MOL SCI, V19, DOI 10.3390/ijms19092712
   Ru JL, 2014, J CHEMINFORMATICS, V6, DOI 10.1186/1758-2946-6-13
   Serrels A, 2015, CELL, V163, P160, DOI 10.1016/j.cell.2015.09.001
   Shen Ruiming, 2020, Zhong Nan Da Xue Xue Bao Yi Xue Ban, V45, P115, DOI 10.11817/j.issn.1672-7347.2020.190566
   Stewart LM, 2020, GYNECOL ONCOL, V156, P611, DOI 10.1016/j.ygyno.2020.01.027
   Tanaka T, 2014, CSH PERSPECT BIOL, V6, DOI 10.1101/cshperspect.a016295
   Taniguchi K, 2018, NAT REV IMMUNOL, V18, P309, DOI 10.1038/nri.2017.142
   Tocci N, 2018, FRONT PHARMACOL, V9, DOI 10.3389/fphar.2018.00382
   Wang HG, 2017, KIDNEY BLOOD PRESS R, V42, P416, DOI 10.1159/000478869
   Wang L, 2018, MOL CELL BIOCHEM, V446, P137, DOI 10.1007/s11010-018-3281-4
   Wu WY, 2018, FRONT PHARMACOL, V9, DOI 10.3389/fphar.2018.00497
   Xu Z, 2017, SPECTROSC SPECT ANAL, V37, P42, DOI 10.3964/j.issn.1000-0593(2017)01-0042-06
   Yan SF, 2009, ANN MED, V41, P408, DOI 10.1080/07853890902806576
   Yang LG, 2019, INT J MOL SCI, V20, DOI 10.3390/ijms20215427
   Yao Lin, 2020, Minerva Med, DOI 10.23736/S0026-4806.20.06557-X
   Zhang C, 2018, INTEGR CANCER THER, V17, P582, DOI 10.1177/1534735418775828
   Zhang L, 2018, FRONT PHARMACOL, V9, DOI 10.3389/fphar.2018.01459
   Zhang Y, 2018, CHIN MED-UK, V13, DOI 10.1186/s13020-018-0217-6
   Zhuang ZL, 2017, MED SCI MONITOR, V23, DOI 10.12659/MSM.902491
NR 52
TC 0
Z9 0
U1 4
U2 4
PU FRONTIERS MEDIA SA
PI LAUSANNE
PA AVENUE DU TRIBUNAL FEDERAL 34, LAUSANNE, CH-1015, SWITZERLAND
SN 1663-9812
J9 FRONT PHARMACOL
JI Front. Pharmacol.
PD DEC 4
PY 2020
VL 11
AR 582520
DI 10.3389/fphar.2020.582520
PG 13
WC Pharmacology & Pharmacy
SC Pharmacology & Pharmacy
GA PG2OB
UT WOS:000599578900001
PM 33424592
OA DOAJ Gold, Green Published
DA 2021-07-01
ER

PT J
AU Shen, YJ
   Zhang, BY
   Pang, XC
   Yang, R
   Chen, M
   Zhao, JY
   Wang, JH
   Wang, Z
   Yu, ZR
   Wang, YH
   Li, L
   Liu, AL
   Du, GH
AF Shen, Yanjia
   Zhang, Baoyue
   Pang, Xiaocong
   Yang, Ran
   Chen, Miao
   Zhao, Jiaying
   Wang, Jinhua
   Wang, Zhe
   Yu, Ziru
   Wang, Yuehua
   Li, Li
   Liu, Ailin
   Du, Guanhua
TI Network Pharmacology-Based Analysis of Xiao-Xu-Ming Decoction on the
   Treatment of Alzheimer's Disease
SO FRONTIERS IN PHARMACOLOGY
LA English
DT Article
DE Alzheimer&apos; s disease; Xiao-Xu-Ming decoction; network pharmacology;
   machine learning; molecular docking
ID MEMORY DEFICITS; INCREASES; DISCOVERY; ESTROGEN; MODEL; DRUG
AB Alzheimer's disease (AD) has become a worldwide disease that is harmful to human health and brings a heavy economic burden to healthcare system. Xiao-Xu-Ming Decoction (XXMD) has been widely used to treat stroke and other neurological diseases for more than 1000 years in China. However, the synergistic mechanism of the constituents in XXMD for the potential treatment of AD is still unclear. Therefore, the present study aimed to predict the potential targets and uncover the material basis of XXMD for the potential treatment of AD. A network pharmacology-based method, which combined data collection, drug-likeness filtering and absorption, distribution, metabolism, excretion and toxicity (ADME/T) properties filtering, target prediction and network analysis, was used to decipher the effect and potential targets of XXMD for the treatment of AD. Then, the acetylcholinesterase (AChE) inhibitory assay was used to screen the potential active constituents in XXMD for the treatment of AD, and the molecular docking was furtherly used to identify the binding ability of active constituents with AD-related target of AChE. Finally, three in vitro cell models were applied to evaluate the neuroprotective effects of potential lead compounds in XXMD. Through the China Natural Products Database, Traditional Chinese Medicine Systems Pharmacology (TCMSP) Database, Traditional Chinese Medicine (TCM)-Database @Taiwan and literature, a total of 1481 compounds in XXMD were finally collected. After ADME/T properties filtering, 908 compounds were used for the further study. Based on the prediction data, the constituents in XXMD formula could interact with 41 AD-related targets. Among them, cyclooxygenase-2 (COX-2), estrogen receptor alpha (ER alpha) and AChE were the major targets. The constituents in XXMD were found to have the potential to treat AD through multiple AD-related targets. 62 constituents in it were found to interact with more than or equal to 10 AD-related targets. The prediction results were further validated by in vitro biology experiment, resulting in several potential anti-AD multitarget-directed ligands (MTDLs), including two AChE inhibitors with the IC50 values ranging from 4.83 to 10.22 mu M. Moreover, fanchinoline was furtherly found to prevent SH-SY5Y cells from the cytotoxicities induced by sodium nitroprusside, sodium dithionate and potassium chloride. In conclusion, XXMD was found to have the potential to treat AD by targeting multiple AD-related targets and canonical pathways. Fangchinoline and dauricine might be the potential lead compounds in XXMD for the treatment of AD.
C1 [Li, Li; Liu, Ailin; Du, Guanhua] Chinese Acad Med Sci, Inst Mat Med, Beijing Key Lab Drug Targets Identificat & Drug S, Beijing, Peoples R China.
   Peking Union Med Coll, Beijing, Peoples R China.
RP Li, L; Liu, AL; Du, GH (corresponding author), Chinese Acad Med Sci, Inst Mat Med, Beijing Key Lab Drug Targets Identificat & Drug S, Beijing, Peoples R China.
EM lili@imm.ac.cn; liuailin@imm.ac.cn; dugh@imm.ac.cn
FU CAMS Innovation Fund for Medical Sciences (CIFMS) [2016-I2M-3-007];
   Major Scientific and Technological Special Project for "Significant New
   Drug Creation" [2013ZX09508104, 2013ZX09402203, 2018ZX09711001-003-005,
   2018ZX09711001-001-015]; China Scholarship CouncilChina Scholarship
   Council [201808110107]; National Natural Science Foundation of
   ChinaNational Natural Science Foundation of China (NSFC) [81473383];
   Beijing National Science Foundation [7192134]
FX This work was supported by grants from CAMS Innovation Fund for Medical
   Sciences (CIFMS) (2016-I2M-3-007), Major Scientific and Technological
   Special Project for "Significant New Drug Creation" (2013ZX09508104,
   2013ZX09402203, 2018ZX09711001-003-005, 2018ZX09711001-001-015), the
   China Scholarship Council (201808110107), National Natural Science
   Foundation of China (81473383) and the Beijing National Science
   Foundation (7192134).
CR Asiimwe N, 2016, OXID MED CELL LONGEV, V2016, DOI 10.1155/2016/7205747
   Bao FX, 2019, CELL MOL NEUROBIOL, V39, P1177, DOI 10.1007/s10571-019-00711-6
   Chen C, 2015, METAB BRAIN DIS, V30, P537, DOI 10.1007/s11011-014-9601-9
   ELLMAN GL, 1961, BIOCHEM PHARMACOL, V7, P88, DOI 10.1016/0006-2952(61)90145-9
   Fang JS, 2017, PLOS ONE, V12, DOI 10.1371/journal.pone.0178347
   Fang JS, 2017, J ETHNOPHARMACOL, V196, P281, DOI 10.1016/j.jep.2016.11.034
   Fang JS, 2015, J CHEM INF MODEL, V55, P149, DOI 10.1021/ci500574n
   Gu XY, 2016, MOL MED REP, V13, P2247, DOI 10.3892/mmr.2016.4805
   Gu XH, 2016, BEHAV BRAIN RES, V311, P309, DOI 10.1016/j.bbr.2016.05.052
   He FQ, 2011, BRAIN RES, V1384, P89, DOI 10.1016/j.brainres.2011.01.103
   Huang DS, 2017, EVID-BASED COMPL ALT, V2017, DOI 10.1155/2017/3545169
   Ishikawa M, 2017, J ORAL SCI, V59, P557, DOI 10.2334/josnusd.16-0759
   Khan H, 2020, BIOMOLECULES, V10, DOI 10.3390/biom10010059
   LAN R, 2013, EVID BASED COMPL ALT, V2013, DOI DOI 10.1155/2013/459467
   Lan R, 2014, J ETHNOPHARMACOL, V151, P307, DOI 10.1016/j.jep.2013.10.042
   Lan R, 2013, EVID-BASED COMPL ALT, V2013, DOI 10.1155/2013/629782
   Li ZH, 2007, CHIN J CHROMATOGR, V25, P80
   Lin YC, 2014, J AGR FOOD CHEM, V62, P5603, DOI 10.1021/jf501564h
   Lipinski CA, 2001, ADV DRUG DELIVER REV, V46, P3, DOI 10.1016/S0169-409X(00)00129-0
   LIU P, 2014, EVID-BASED COMPL ALT, V2014
   Liu P, 2018, OXID MED CELL LONGEV, V2018, DOI 10.1155/2018/2025914
   Merlo S, 2017, EUR J PHARMACOL, V817, P51, DOI 10.1016/j.ejphar.2017.05.059
   Minghetti L, 2004, J NEUROPATH EXP NEUR, V63, P901, DOI 10.1093/jnen/63.9.901
   Pang XC, 2018, CHIN J NAT MEDICINES, V16, P53, DOI 10.1016/S1875-5364(18)30029-3
   Patterson C., 2018, WORLD ALZHEIMER REPO
   Saxena M, 2019, CURR TOP MED CHEM, V19, P264, DOI 10.2174/1568026619666190128125912
   Wang CY, 2016, SCI REP-UK, V6, DOI 10.1038/srep20352
   Wang LF, 2020, LIFE SCI, V243, DOI 10.1016/j.lfs.2019.117237
   Wang Yarong, 2012, ADV ENERGY MATER, V10, P1, DOI DOI 10.2514/1.46769
   [王月华 WANG YueHua], 2006, [中成药, Chinese Traditional Patent Medicine], V28, P67
   [王月华 Wang Yuehua], 2005, [中成药, Chinese Traditional Patent Medicine], V27, P993
   Zhang G-B, 2013, EVID-BASED COMPL ALT, V2013, DOI [DOI 10.1155/2013/621423, 10.1155/2013/621423 23762149]
   Zhang RZ, 2019, FRONT PHARMACOL, V10, DOI 10.3389/fphar.2019.00123
   Zhou D, 2016, ACTA PHARMACOL SIN, V37, P1401, DOI 10.1038/aps.2016.87
   Zhu YY, 2015, NEUROL SCI, V36, P1181, DOI 10.1007/s10072-015-2070-z
NR 35
TC 0
Z9 0
U1 8
U2 8
PU FRONTIERS MEDIA SA
PI LAUSANNE
PA AVENUE DU TRIBUNAL FEDERAL 34, LAUSANNE, CH-1015, SWITZERLAND
SN 1663-9812
J9 FRONT PHARMACOL
JI Front. Pharmacol.
PD DEC 4
PY 2020
VL 11
AR 595254
DI 10.3389/fphar.2020.595254
PG 20
WC Pharmacology & Pharmacy
SC Pharmacology & Pharmacy
GA PG4LY
UT WOS:000599709600001
PM 33390981
OA DOAJ Gold, Green Published
DA 2021-07-01
ER

PT J
AU Wang, KX
   Gao, Y
   Gong, WX
   Ye, XF
   Fan, LY
   Wang, C
   Gao, XF
   Gao, L
   Du, GH
   Qin, XM
   Lu, AP
   Guan, DG
AF Wang, Ke-Xin
   Gao, Yao
   Gong, Wen-Xia
   Ye, Xiao-Feng
   Fan, Liu-Yi
   Wang, Chun
   Gao, Xue-Fei
   Gao, Li
   Du, Guan-Hua
   Qin, Xue-Mei
   Lu, Ai-Ping
   Guan, Dao-Gang
TI A Novel Strategy for Decoding and Validating the Combination Principles
   of Huanglian Jiedu Decoction From Multi-Scale Perspective
SO FRONTIERS IN PHARMACOLOGY
LA English
DT Article
DE system pharmacology; traditional Chinese medicine; compatibility;
   Dijkstra model; information graph algorithm
ID TRADITIONAL CHINESE MEDICINE; TARGET PREDICTION; WEB SERVER;
   PHARMACOLOGY; DISEASE; BERBERINE; ABSORPTION; RATS
AB Traditional Chinese medicine (TCM) formulas treat complex diseases through combined botanical drugs which follow specific compatibility rules to reduce toxicity and increase efficiency. "Jun, Chen, Zuo and Shi" is one of most used compatibility rules in the combination of botanical drugs. However, due to the deficiency of traditional research methods, the quantified theoretical basis of herbal compatibility including principles of "Jun, Chen, Zuo and Shi" are still unclear. Network pharmacology is a new strategy based on system biology and multi-disciplines, which can systematically and comprehensively observe the intervention of drugs on disease networks, and is especially suitable for the research of TCM in the treatment of complex diseases. In this study, we systematically decoded the "Jun, Chen, Zuo and Shi" rules of Huanglian Jiedu Decoction (HJD) in the treatment of diseases for the first time. This interpretation method considered three levels of data. The data in the first level mainly depicts the characteristics of each component in single botanical drug of HJD, include the physical and chemical properties of component, ADME properties and functional enrichment analysis of component targets. The second level data is the characterization of component-target-protein (C-T-P) network in the whole protein-protein interaction (PPI) network, mainly include the characterization of degree and key communities in C-T-P network. The third level data is the characterization of intervention propagation properties of HJD in the treatment of different complex diseases, mainly include target coverage of pathogenic genes and propagation coefficient of intervention effect between target proteins and pathogenic genes. Finally, our method was validated by metabolic data, which could be used to detect the components absorbed into blood. This research shows the scientific basis of "Jun-Chen-Zuo-Shi" from a multi-dimensional perspective, and provides a good methodological reference for the subsequent interpretation of key components and speculation mechanism of the formula.
C1 [Wang, Ke-Xin; Gao, Yao; Gong, Wen-Xia; Gao, Li; Du, Guan-Hua; Qin, Xue-Mei] Shanxi Univ, Modern Res Ctr Tradit Chinese Med, Taiyuan, Peoples R China.
   [Wang, Ke-Xin; Gao, Yao; Ye, Xiao-Feng; Lu, Ai-Ping] Hong Kong Baptist Univ, Inst Integrated Bioinformed & Translat Sci, Hong Kong, Peoples R China.
   [Fan, Liu-Yi] Southern Med Univ, Nanfang Hosp, Dept Orthopaed & Traumatol, Guangzhou, Peoples R China.
   [Wang, Chun] China Acad Chinese Med Sci, Inst Basic Theory Chinese Med, Beijing, Peoples R China.
   [Gao, Xue-Fei] Southern Med Univ, Sch Basic Med Sci, Dept Physiol, Guangzhou, Peoples R China.
   [Du, Guan-Hua] Chinese Acad Med Sci & Peking Union Med Coll, Inst Mat Med, Beijing, Peoples R China.
   [Guan, Dao-Gang] Southern Med Univ, Sch Basic Med Sci, Dept Biochem & Mol Biol, Guangzhou, Peoples R China.
   [Guan, Dao-Gang] Southern Med Univ, Guangdong Key Lab Biochip Technol, Guangzhou, Peoples R China.
RP Qin, XM (corresponding author), Shanxi Univ, Modern Res Ctr Tradit Chinese Med, Taiyuan, Peoples R China.; Lu, AP (corresponding author), Hong Kong Baptist Univ, Inst Integrated Bioinformed & Translat Sci, Hong Kong, Peoples R China.; Guan, DG (corresponding author), Southern Med Univ, Sch Basic Med Sci, Dept Biochem & Mol Biol, Guangzhou, Peoples R China.; Guan, DG (corresponding author), Southern Med Univ, Guangdong Key Lab Biochip Technol, Guangzhou, Peoples R China.
EM qinxm@sxu.edu.cn; aipinglu@hkbu.edu.hk; guandg0929@hotmail.com
FU Southern Medical University [G619280010]; Natural Science Foundation
   Council of ChinaNational Natural Science Foundation of China (NSFC)
   [31501080]; Hong Kong Baptist University Strategic Development Fund
   [SDF13-1209-P01, SDF15-0324-P02(b), SDF19-0402-P02]; Key Laboratory of
   Effective Substances Research and Utilization in TCM of Shanxi Province
   [201705D111008-21]; Hong Kong Baptist University Interdisciplinary
   Research Matching Scheme [RC/IRCs/17-18/04]; General Research Fund of
   Hong Kong Research Grants Council [12101018, 12100719, 12102518]
FX This study is financially supported by the Startup fund from Southern
   Medical University (grant No. G619280010), the Natural Science
   Foundation Council of China (grant No. 31501080), Hong Kong Baptist
   University Strategic Development Fund (grant No. SDF13-1209-P01,
   SDF15-0324-P02(b) and SDF19-0402-P02), the Key Laboratory of Effective
   Substances Research and Utilization in TCM of Shanxi Province (No.
   201705D111008-21), Hong Kong Baptist University Interdisciplinary
   Research Matching Scheme (grant No. RC/IRCs/17-18/04), the General
   Research Fund of Hong Kong Research Grants Council (grant No. 12101018,
   12100719, 12102518).
CR Beaumont C, 2014, BRIT J CLIN PHARMACO, V78, P1185, DOI 10.1111/bcp.12468
   Chiou WL, 2001, J PHARMACOKINET PHAR, V28, P3, DOI 10.1023/A:1011544501243
   Chu LH, 2008, BMC SYST BIOL, V2, DOI 10.1186/1752-0509-2-56
   Comola M., 2013, TREATMENT EFFECTS AC, DOI [10.2139/ssrn.2250748, DOI 10.2139/SSRN.2250748]
   de Jong H, 2003, BIOINFORMATICS, V19, P336, DOI 10.1093/bioinformatics/btf851
   Draghici S, 2007, GENOME RES, V17, P1537, DOI 10.1101/gr.6202607
   Durairajan SSK, 2012, NEUROBIOL AGING, V33, P2903, DOI 10.1016/j.neurobiolaging.2012.02.016
   Gfeller D, 2014, NUCLEIC ACIDS RES, V42, pW32, DOI 10.1093/nar/gku293
   Gong-Chang Y. U., 2015, CHIN J PHARM TOXICOL, V29, P95
   Gu H, 2014, COMPUT BIOL MED, V51, P198, DOI 10.1016/j.compbiomed.2014.05.003
   Gu S, 2017, EVID-BASED COMPL ALT, V2017, DOI 10.1155/2017/7198645
   Gu Xin-Ru, 2018, Zhongguo Zhong Yao Za Zhi, V43, P3006, DOI 10.19540/j.cnki.cjcmm.2018.0092
   Guan DG, 2014, NUCLEIC ACIDS RES, V42, pW130, DOI 10.1093/nar/gku471
   Han CY, 2011, MOL DIVERS, V15, P857, DOI 10.1007/s11030-011-9317-2
   He Jia-le, 2015, Zhongguo Zhong Yao Za Zhi, V40, P2743
   Hormozdiari F, 2010, J COMPUT BIOL, V17, P669, DOI 10.1089/cmb.2009.0032
   Jia W, 2004, PHYTOTHER RES, V18, P681, DOI 10.1002/ptr.1506
   Jung HA, 2009, BIOL PHARM BULL, V32, P1433, DOI 10.1248/bpb.32.1433
   Keiser MJ, 2007, NAT BIOTECHNOL, V25, P197, DOI 10.1038/nbt1284
   Khan S, 2016, MOL CELL ENDOCRINOL, V428, P101, DOI 10.1016/j.mce.2016.03.025
   Lancet D., 2016, CURR PROTOC BIOINFOR, V54, p1.30.1, DOI [10.1002/cpbi.5, DOI 10.1002/cpbi.5]
   Li BH, 2014, COMPUT BIOL MED, V53, P19, DOI 10.1016/j.compbiomed.2014.05.007
   Li H, 2006, BIOINFORMATICS, V22, P96, DOI 10.1093/bioinformatics/bti752
   Li S, 2013, CHIN J NAT MEDICINES, V11, P110, DOI [10.3724/SP.J.1009.2013.00110, 10.1016/S1875-5364(13)60037-0]
   Lin TX, 2009, DTSCH Z AKUPUNKT, V52, P27, DOI 10.1016/J.DZA.2009.05.008
   Liu JL, 2018, SCI REP-UK, V8, DOI 10.1038/s41598-017-18764-2
   Liu XP, 2013, BIOINFORMATICS, V29, P1910, DOI 10.1093/bioinformatics/btt303
   Lopes CT, 2010, BIOINFORMATICS, V26, P2347, DOI 10.1093/bioinformatics/btq430
   Luo WJ, 2013, BIOINFORMATICS, V29, P1830, DOI 10.1093/bioinformatics/btt285
   Lv Chun-Yan, 2018, Zhongguo Zhong Yao Za Zhi, V43, P1099, DOI 10.19540/j.cnki.cjcmm.20171226.001
   Lv Y, 2017, J PHARMACEUT BIOMED, V145, P794, DOI 10.1016/j.jpba.2017.07.062
   Lv YN, 2014, CHIN J NAT MEDICINES, V12, P251, DOI 10.1016/S1875-5364(14)60051-0
   Ma Zhaotang, 2009, Zhongguo Zhong Yao Za Zhi, V34, P1097
   Qiu Xin, 2011, Zhongguo Zhong Xi Yi Jie He Za Zhi, V31, P1379
   Ru JL, 2014, J CHEMINFORMATICS, V6, DOI 10.1186/1758-2946-6-13
   Safran M, 2010, DATABASE-OXFORD, DOI 10.1093/database/baq020
   Shen YL, 2018, BRAIN RES BULL, V139, P56, DOI 10.1016/j.brainresbull.2018.02.005
   Sucher NJ, 2013, EXPERT OPIN DRUG DIS, V8, P21, DOI 10.1517/17460441.2013.739602
   Szilagyi A, 2013, CURR TOP MED CHEM, V13, P64, DOI 10.2174/1568026611313010007
   Szklarczyk D, 2019, NUCLEIC ACIDS RES, V47, pD607, DOI 10.1093/nar/gky1131
   Tari L, 2005, PACIFIC SYMPOSIUM ON BIOCOMPUTING 2005, P209
   Tripathi B, 2019, FRONT GENET, V10, DOI 10.3389/fgene.2019.00164
   Wang C. Z., 2008, SHANGHAI J TRADIT CH, V42, P63
   Wang C, 2018, FRONT PHARMACOL, V9, DOI 10.3389/fphar.2018.00841
   Wang Feng-Qin, 2014, Zhongguo Zhong Yao Za Zhi, V39, P2993
   Wang L, 2008, P NATL ACAD SCI USA, V105, P4826, DOI 10.1073/pnas.0712365105
   Wang Li-jin, 2000, Zhongguo Zhongyao Zazhi, V25, P493
   Wang TH, 2017, BIOMED RES INT, V2017, DOI 10.1155/2017/2320932
   Wu LH, 2014, CHIN MED-UK, V9, DOI 10.1186/1749-8546-9-24
   Xie X, 2011, ENDOCR J, V58, P761, DOI 10.1507/endocrj.K11E-024
   Yang J, 2012, IEEE DATA MINING, P1170, DOI 10.1109/ICDM.2012.139
   [杨丽宏 Yang Lihong], 2019, [中草药, Chinese Traditional and Herbal Drugs], V50, P3794
   Yao L, 2015, J BIOMED INFORM, V58, P260, DOI 10.1016/j.jbi.2015.10.012
   Yao Y, 2013, J ETHNOPHARMACOL, V150, P619, DOI 10.1016/j.jep.2013.09.018
   Zhai J. J., 2019, N-S ARCH PHARMACOL, V393, P57
   Zhang L, 2019, FUNCT PLANT BIOL, V46, P107, DOI [10.1071/FP18080, 10.1071/fp18080]
   Zhang SW, 2014, MOL BIOSYST, V10, P1400, DOI 10.1039/c3mb70588a
   Zhang XJ, 2014, PHYTOMEDICINE, V21, P615, DOI 10.1016/j.phymed.2013.11.004
   Zhang Y., 2011, CHINESE J EXPT TRADI, V17, P169
   Zhang Y. X., 2017, CHIN J PHARM TOXICOL, V31, P941, DOI [10.3867/j.issn.1000-3002.2017.10.001, DOI 10.3867/J.ISSN.1000-3002.2017.10.001]
   Zuo Ran, 2014, Yaoxue Xuebao, V49, P237
NR 61
TC 0
Z9 0
U1 7
U2 7
PU FRONTIERS MEDIA SA
PI LAUSANNE
PA AVENUE DU TRIBUNAL FEDERAL 34, LAUSANNE, CH-1015, SWITZERLAND
SN 1663-9812
J9 FRONT PHARMACOL
JI Front. Pharmacol.
PD DEC 4
PY 2020
VL 11
AR 567088
DI 10.3389/fphar.2020.567088
PG 18
WC Pharmacology & Pharmacy
SC Pharmacology & Pharmacy
GA PG3MD
UT WOS:000599642100001
PM 33424585
OA DOAJ Gold, Green Published
DA 2021-07-01
ER

PT J
AU Chen, J
   Chen, YP
   Shu, AM
   Lu, JF
   Du, Q
   Yang, YW
   Lv, ZY
   Xu, HQ
AF Chen, Jing
   Chen, Yuping
   Shu, Anmei
   Lu, Jinfu
   Du, Qiu
   Yang, Yuwei
   Lv, Zhiyang
   Xu, Huiqin
TI Radix Rehmanniae and Corni Fructus against Diabetic Nephropathy via
   AGE-RAGE Signaling Pathway
SO JOURNAL OF DIABETES RESEARCH
LA English
DT Article
ID TRADITIONAL CHINESE MEDICINE; GENE ONTOLOGY; STREPTOZOTOCIN;
   PHARMACOLOGY; COMBINATION; CYTOSCAPE; CATALPOL; LOGANIN; SYSTEM
AB Background and Aims. Radix Rehmanniae and Corni Fructus (RC) have been widely applied to treat diabetic nephropathy (DN) for centuries. But the mechanism of how RC plays the therapeutic role against DN is unclear as yet. Methods. The information about RC was obtained from a public database. The active compounds of RC were screened by oral bioavailability (OB) and drug-likeness (DL). Gene ontology (GO) analysis was performed to realize the key targets of RC, and an active compound-potential target network was created. The therapeutic effects of RC active compounds and their key signal pathways were preliminarily probed via network pharmacology analysis and animal experiments. Results. In this study, 29 active compounds from RC and 64 key targets related to DN were collected using the network pharmacology method. The pathway enrichment analysis showed that RC regulated advanced glycosylation end product (AGE-) RAGE and IL-17 signaling pathways to treat DN. The animal experiments revealed that RC significantly improved metabolic parameters, inflammation renal structure, and function to protect the kidney against DN. Conclusions. The results revealed the relationship between multicomponents and multitargets of RC. The administratiom of RC might remit the DM-induced renal damage through the AGE-RAGE signaling pathway to improve metabolic parameters and protect renal structure and function.
C1 [Chen, Jing; Yang, Yuwei; Lv, Zhiyang] Nanjing Univ Chinese Med, Hanlin Coll, Taizhou 225300, Peoples R China.
   [Chen, Jing; Chen, Yuping; Shu, Anmei; Lu, Jinfu; Du, Qiu; Lv, Zhiyang; Xu, Huiqin] Nanjing Univ Chinese Med, Coll Pharm, Dept Pharmacol, Nanjing 210023, Jiangsu, Peoples R China.
   [Chen, Yuping] Jiangsu Vocat Coll Med, Dept Basic Med Sci, Yancheng, Jiangsu, Peoples R China.
RP Lv, ZY (corresponding author), Nanjing Univ Chinese Med, Hanlin Coll, Taizhou 225300, Peoples R China.; Lv, ZY; Xu, HQ (corresponding author), Nanjing Univ Chinese Med, Coll Pharm, Dept Pharmacol, Nanjing 210023, Jiangsu, Peoples R China.
EM lvpharm@163.com; hqxu309@sina.com
FU National Natural Science Foundation of ChinaNational Natural Science
   Foundation of China (NSFC) [81073111, 81374029, 81874359]; Natural
   Science Foundation of Jiangsu ProvinceNatural Science Foundation of
   Jiangsu Province [BK20161371]; Blue Project of Jiangsu in 2018; Natural
   Science Foundation of the Jiangsu Higher Education Institutions of
   ChinaNational Natural Science Foundation of China (NSFC) [17KJB360003]
FX All authors are grateful to Professor Huiqin Xu for technical
   assistance. This study was supported by the National Natural Science
   Foundation of China (81073111, 81374029, 81874359), Natural Science
   Foundation of Jiangsu Province (BK20161371), Blue Project of Jiangsu in
   2018 and the Natural Science Foundation of the Jiangsu Higher Education
   Institutions of China (No.17KJB360003). All authors had full access to
   all data in the study and took responsibility for the integrity of the
   data and the accuracy of the datum analysis.
CR Ashburner M, 2000, NAT GENET, V25, P25, DOI 10.1038/75556
   Bindea G, 2009, BIOINFORMATICS, V25, P1091, DOI 10.1093/bioinformatics/btp101
   Choi HJ, 2013, FITOTERAPIA, V86, P19, DOI 10.1016/j.fitote.2013.01.014
   Dong Z, 2013, PHYTOMEDICINE, V20, P1023, DOI 10.1016/j.phymed.2013.04.007
   Feng SM, 2018, J AGR FOOD CHEM, V66, P3417, DOI 10.1021/acs.jafc.7b06146
   Ururahy MAG, 2015, DIABETES-METAB RES, V31, P500, DOI 10.1002/dmrr.2621
   Gandhi S, 2012, EUR J PHARM SCI, V46, P32, DOI 10.1016/j.ejps.2012.02.002
   Hamosh A, 2005, NUCLEIC ACIDS RES, V33, pD514
   Hopkins AL, 2008, NAT CHEM BIOL, V4, P682, DOI 10.1038/nchembio.118
   Hopkins AL, 2007, NAT BIOTECHNOL, V25, P1110, DOI 10.1038/nbt1007-1110
   Huang DW, 2009, NAT PROTOC, V4, P44, DOI 10.1038/nprot.2008.211
   Jiang WL, 2012, PHYTOMEDICINE, V19, P217, DOI 10.1016/j.phymed.2011.08.064
   Keith CT, 2005, NAT REV DRUG DISCOV, V4, P71, DOI 10.1038/nrd1609
   Lee E., 2016, NEPHROL DIAL TRANSPL, V48, P1492
   Li S, 2011, BMC SYST BIOL, V5, DOI 10.1186/1752-0509-5-S1-S10
   Liu JL, 2013, EVID-BASED COMPL ALT, V2013, DOI 10.1155/2013/938764
   Liu K, 2015, LIFE SCI, V123, P78, DOI 10.1016/j.lfs.2014.12.028
   McKeage K, 2014, DRUGS, V74, P1927, DOI 10.1007/s40265-014-0308-3
   Ojima A, 2015, HORM METAB RES, V47, P686, DOI 10.1055/s-0034-1395609
   Pasupulati Anil Kumar, 2016, BioMolecular Concepts, V7, P293, DOI 10.1515/bmc-2016-0021
   Pinero J, 2015, DATABASE-OXFORD, DOI 10.1093/database/bav028
   Plewczynski D, 2014, J COMPUT BIOL, V21, P247, DOI 10.1089/cmb.2009.0111
   Ru JL, 2014, J CHEMINFORMATICS, V6, DOI 10.1186/1758-2946-6-13
   Sakurai S, 2003, J AM SOC NEPHROL, V14, pS259, DOI 10.1097/01.ASN.0000077414.59717.74
   Shannon P, 2003, GENOME RES, V13, P2498, DOI 10.1101/gr.1239303
   Shi X, 2011, DIABETOLOGIA, V54, P1888, DOI 10.1007/s00125-011-2147-z
   Sun YM, 2013, BIOCHEM BIOPH RES CO, V433, P359, DOI 10.1016/j.bbrc.2013.02.120
   Takako Y., 2014, AM J CHINESE MED, V32
   Ton ALY, 2007, SEMIN NEPHROL, V27, P130, DOI 10.1016/j.semnephrol.2007.01.006
   Tong XL, 2012, AM J CHINESE MED, V40, P877, DOI 10.1142/S0192415X12500656
   Tzeng Thing-Fong, 2013, J Tradit Complement Med, V3, P152, DOI 10.4103/2225-4110.114893
   Wang B, 2017, CLIN SCI, V131, P411, DOI 10.1042/CS20160571
   Wang ZJ, 2013, EVID-BASED COMPL ALT, V2013, DOI 10.1155/2013/343594
   Wen XY, 2012, J ETHNOPHARMACOL, V142, P144, DOI 10.1016/j.jep.2012.04.028
   Yamabe N, 2007, BIOL PHARM BULL, V30, P1289, DOI 10.1248/bpb.30.1289
   Yamamoto Y, 2002, INT CONGR SER, V1245, P45, DOI 10.1016/S0531-5131(02)00996-2
   Yang HX, 2014, BMC COMPLEM ALTERN M, V14, DOI 10.1186/1472-6882-14-430
   Yao Y, 2013, J ETHNOPHARMACOL, V150, P619, DOI 10.1016/j.jep.2013.09.018
   Yokozawa T, 2008, BIOL PHARM BULL, V31, P1422, DOI 10.1248/bpb.31.1422
   Yu H, 2012, PLOS ONE, V7, DOI 10.1371/journal.pone.0037608
   Yue SJ, 2017, FRONT PHARMACOL, V8, DOI 10.3389/fphar.2017.00694
   Zhang HG, 2018, ONCOTARGET, V9, P3887, DOI 10.18632/oncotarget.23242
   Zhang M. F., 2016, RES ADV PHARMACOLOGI
   Zhou Y, 2010, INT J MOL MED, V26, P565, DOI 10.3892/ijmm_00000500
NR 44
TC 0
Z9 0
U1 1
U2 1
PU HINDAWI LTD
PI LONDON
PA ADAM HOUSE, 3RD FLR, 1 FITZROY SQ, LONDON, W1T 5HF, ENGLAND
SN 2314-6745
EI 2314-6753
J9 J DIABETES RES
JI J. Diabetes Res.
PD DEC 2
PY 2020
VL 2020
AR 8358102
DI 10.1155/2020/8358102
PG 15
WC Endocrinology & Metabolism; Medicine, Research & Experimental
SC Endocrinology & Metabolism; Research & Experimental Medicine
GA PG6CP
UT WOS:000599821600002
PM 33344651
OA DOAJ Gold, Green Published
DA 2021-07-01
ER

PT J
AU Shen, C
   Luo, JW
   Ouyang, WJ
   Ding, PJ
   Chen, XT
AF Shen, Cong
   Luo, Jiawei
   Ouyang, Wenjue
   Ding, Pingjian
   Chen, Xiangtao
TI IDDkin: network-based influence deep diffusion model for enhancing
   prediction of kinase inhibitors
SO BIOINFORMATICS
LA English
DT Article
ID PROTEIN; REVEALS; DESIGN
AB Motivation: Protein kinases have been the focus of drug discovery research for many years because they play a causal role in many human diseases. Understanding the binding profile of kinase inhibitors is a prerequisite for drug discovery, and traditional methods of predicting kinase inhibitors are time-consuming and inefficient. Calculation-based predictive methods provide a relatively low-cost and high-efficiency approach to the rapid development and effective understanding of the binding profile of kinase inhibitors. Particularly, the continuous improvement of network pharmacology methods provides unprecedented opportunities for drug discovery, network-based computational methods could be employed to aggregate the effective information from heterogeneous sources, which have become a new way for predicting the binding profile of kinase inhibitors.
   Results: In this study, we proposed a network-based influence deep diffusion model, named IDDkin, for enhancing the prediction of kinase inhibitors. IDDkin uses deep graph convolutional networks, graph attention networks and adaptive weighting methods to diffuse the effective information of heterogeneous networks. The updated kinase and compound representations are used to predict potential compound-kinase pairs. The experimental results show that the performance of IDDkin is superior to the comparison methods, including the state-of-the-art kinase inhibitor prediction method and the classic model widely used in relationship prediction. In experiments conducted to verify its generalizability and in case studies, the IDDkin model also shows excellent performance. All of these results demonstrate the powerful predictive ability of the IDDkin model in the field of kinase inhibitors.
C1 [Shen, Cong; Luo, Jiawei; Ouyang, Wenjue; Chen, Xiangtao] Hunan Univ, Coll Comp Sci & Elect Engn, Changsha 410083, Peoples R China.
   [Ding, Pingjian] Univ South China, Div Biomed Informat, Hengyang 421001, Peoples R China.
RP Luo, JW (corresponding author), Hunan Univ, Coll Comp Sci & Elect Engn, Changsha 410083, Peoples R China.
EM luojiawei@hnu.edu.cn
OI Shen, Cong/0000-0001-8505-6406
FU National Natural Science Foundation of ChinaNational Natural Science
   Foundation of China (NSFC) [61873089, 62002154]; Hunan Provincial
   Innovation Foundation for Postgraduate [CX20200436]; Scientific Research
   Startup Foundation of University of South China [190XQD096]
FX This work was supported by the National Natural Science Foundation of
   China [61873089, 62002154], Hunan Provincial Innovation Foundation for
   Postgraduate [CX20200436] and Scientific Research Startup Foundation of
   University of South China [190XQD096].
CR Abadi M, 2016, PROCEEDINGS OF OSDI'16: 12TH USENIX SYMPOSIUM ON OPERATING SYSTEMS DESIGN AND IMPLEMENTATION, P265
   Anastassiadis T, 2011, NAT BIOTECHNOL, V29, P1039, DOI 10.1038/nbt.2017
   [Anonymous], 2018, INT C LEARN REPR
   Avram S, 2018, J CHEM INF MODEL, V58, P957, DOI 10.1021/acs.jcim.7b00729
   Barabasi AL, 2004, NAT REV GENET, V5, P101, DOI 10.1038/nrg1272
   Bhullar KS, 2018, MOL CANCER, V17, DOI 10.1186/s12943-018-0804-2
   Bleakley K, 2009, BIOINFORMATICS, V25, P2397, DOI 10.1093/bioinformatics/btp433
   Bora A, 2016, J CHEM INF MODEL, V56, P895, DOI 10.1021/acs.jcim.5b00646
   Cao DS, 2013, ANAL CHIM ACTA, V792, P10, DOI 10.1016/j.aca.2013.07.003
   Chen X, 2017, BIOINFORMATICS, V33, P733, DOI 10.1093/bioinformatics/btw715
   Cheng FX, 2019, NAT COMMUN, V10, DOI 10.1038/s41467-019-09186-x
   Cheng FX, 2018, NAT COMMUN, V9, DOI 10.1038/s41467-018-05116-5
   Chengxi Zang, 2020, KDD '20: Proceedings of the 26th ACM SIGKDD International Conference on Knowledge Discovery & Data Mining, P617, DOI 10.1145/3394486.3403104
   Davis MI, 2011, NAT BIOTECHNOL, V29, P1046, DOI 10.1038/nbt.1990
   Dickson Michael, 2004, Discov Med, V4, P172
   Ding PJ, 2020, J CHEM INF MODEL, V60, P37, DOI 10.1021/acs.jcim.9b00793
   Ding PJ, 2019, IEEE J BIOMED HEALTH, V23, P1336, DOI 10.1109/JBHI.2018.2852274
   Du Y, 2020, INT C LEARN REPR
   Elkins JM, 2016, NAT BIOTECHNOL, V34, P95, DOI 10.1038/nbt.3374
   Fabbro D, 2015, BRIT J PHARMACOL, V172, P2675, DOI 10.1111/bph.13096
   Gilson MK, 2016, NUCLEIC ACIDS RES, V44, pD1045, DOI 10.1093/nar/gkv1072
   Janssen APA, 2019, J CHEM INF MODEL, V59, P1221, DOI 10.1021/acs.jcim.8b00640
   Katz Leo, 1953, PSYCHOMETRIKA, V18, P39
   Kipf T, 2017, INT C LEARN REPR
   Knapp S, 2013, NAT CHEM BIOL, V9, P3, DOI 10.1038/nchembio.1113
   Kong YC, 2020, BIOINFORMATICS, V36, P3507, DOI 10.1093/bioinformatics/btaa164
   Lee DD, 1999, NATURE, V401, P788, DOI 10.1038/44565
   Lee DD, 2001, ADV NEUR IN, V13, P556
   Li XT, 2020, J MED CHEM, V63, P8723, DOI 10.1021/acs.jmedchem.9b00855
   Long YH, 2020, BIOINFORMATICS, V36, P4918, DOI 10.1093/bioinformatics/btaa598
   Luo Jiawei, 2020, IEEE/ACM Trans Comput Biol Bioinform, DOI 10.1109/TCBB.2020.2975780
   Luo PH, 2020, CELL RES, V30, P779, DOI 10.1038/s41422-020-0309-6
   Luo YA, 2017, NAT COMMUN, V8, DOI 10.1038/s41467-017-00680-8
   Lv YL, 2015, BIOINFORMATICS, V31, P3638, DOI 10.1093/bioinformatics/btv417
   Manallack DT, 2002, J CHEM INF COMP SCI, V42, P1256, DOI 10.1021/ci020267c
   Manning G, 2002, SCIENCE, V298, P1912, DOI 10.1126/science.1075762
   Merget B, 2017, J MED CHEM, V60, P474, DOI 10.1021/acs.jmedchem.6b01611
   Metz JT, 2011, NAT CHEM BIOL, V7, P200, DOI [10.1038/nchembio.530, 10.1038/NCHEMBIO.530]
   Moret M, 2020, NAT MACH INTELL, V2, P171, DOI 10.1038/s42256-020-0160-y
   Motzer RJ, 2007, NEW ENGL J MED, V356, P115, DOI 10.1056/NEJMoa065044
   Natarajan N, 2014, BIOINFORMATICS, V30, P60, DOI 10.1093/bioinformatics/btu269
   Nguyen P.A., 2019, NAT COMMUN, V10, P1
   Niijima S, 2012, J CHEM INF MODEL, V52, P901, DOI 10.1021/ci200607f
   Noble MEM, 2004, SCIENCE, V303, P1800, DOI 10.1126/science.1095920
   Pittala S, 2020, BIOINFORMATICS, V36, P3996, DOI 10.1093/bioinformatics/btaa263
   Quan Z, 2019, IEEE INT C BIOINFORM, P717, DOI 10.1109/BIBM47256.2019.8983267
   Ren MQ, 2011, CANCER RES, V71, P7312, DOI 10.1158/0008-5472.CAN-11-1109
   Roskoski R, 2020, PHARMACOL RES, V152, DOI 10.1016/j.phrs.2019.104609
   Schurer SC, 2013, J CHEM INF MODEL, V53, P27, DOI 10.1021/ci300403k
   Shen C, 2020, J CHEM INF MODEL, V60, P6709, DOI 10.1021/acs.jcim.0c00975
   Shen C, 2020, J CHEM INF MODEL, V60, P4085, DOI 10.1021/acs.jcim.0c00244
   Talpaz M, 2006, NEW ENGL J MED, V354, P2531, DOI 10.1056/NEJMoa055229
   Tang J, 2014, J CHEM INF MODEL, V54, P735, DOI 10.1021/ci400709d
   Tong HH, 2006, IEEE DATA MINING, P613
   Tsubaki M, 2019, BIOINFORMATICS, V35, P309, DOI 10.1093/bioinformatics/bty535
   Wan FP, 2019, BIOINFORMATICS, V35, P104, DOI 10.1093/bioinformatics/bty543
   Wang H, 2020, INT JOINT C ART INT
   Wilhelm S, 2006, NAT REV DRUG DISCOV, V5, P835, DOI 10.1038/nrd2130
   Wu L, 2019, PROCEEDINGS OF THE 42ND INTERNATIONAL ACM SIGIR CONFERENCE ON RESEARCH AND DEVELOPMENT IN INFORMATION RETRIEVAL (SIGIR '19), P235, DOI 10.1145/3331184.3331214
   Xuan P, 2019, BIOINFORMATICS, V35, P4108, DOI 10.1093/bioinformatics/btz182
   Yabuuchi H, 2011, MOL SYST BIOL, V7, DOI 10.1038/msb.2011.5
   Ying R, 2018, KDD'18: PROCEEDINGS OF THE 24TH ACM SIGKDD INTERNATIONAL CONFERENCE ON KNOWLEDGE DISCOVERY & DATA MINING, P974, DOI 10.1145/3219819.3219890
   Zeng XX, 2020, BIOINFORMATICS, V36, P2805, DOI 10.1093/bioinformatics/btaa010
   Zeng XX, 2019, BIOINFORMATICS, V35, P5191, DOI 10.1093/bioinformatics/btz418
   Zhang ZC, 2020, BIOINFORMATICS, V36, P3474, DOI 10.1093/bioinformatics/btaa157
NR 65
TC 2
Z9 2
U1 0
U2 0
PU OXFORD UNIV PRESS
PI OXFORD
PA GREAT CLARENDON ST, OXFORD OX2 6DP, ENGLAND
SN 1367-4803
EI 1460-2059
J9 BIOINFORMATICS
JI Bioinformatics
PD DEC 1
PY 2020
VL 36
IS 22-23
BP 5481
EP 5491
DI 10.1093/bioinformatics/btaa1058
PG 11
WC Biochemical Research Methods; Biotechnology & Applied Microbiology;
   Computer Science, Interdisciplinary Applications; Mathematical &
   Computational Biology; Statistics & Probability
SC Biochemistry & Molecular Biology; Biotechnology & Applied Microbiology;
   Computer Science; Mathematical & Computational Biology; Mathematics
GA SR5IJ
UT WOS:000661074700029
PM 33367525
DA 2021-07-01
ER

PT J
AU Yang, M
   Chu, SR
   Chen, F
   Lan, YM
   Yue, JG
   Li, J
   Xu, DL
AF Yang, Mei
   Chu, Shirun
   Chen, Fang
   Lan, Yumei
   Yue, Jungang
   Li, Jun
   Xu, Delin
TI Network Pharmacology Reveals Hub Bioactive Ingredients and Possible
   Mechanisms of a Chinese Herbal Prescription Ru-Kang-Yin Against Breast
   Cancer
SO JOURNAL OF BIOBASED MATERIALS AND BIOENERGY
LA English
DT Article
DE Breast Cancer; Traditional Chinese Medicine; Ru-Kang-Yin; Network
   Pharmacology
ID TNF-ALPHA; KAEMPFEROL SUPPRESSES; INDUCED APOPTOSIS; CELL-LINE;
   EXPRESSION; GROWTH; INHIBITION; ACTIVATION; PREDICTION; MIGRATION
AB Ru-kang-yin (RKY), a traditional Chinese herbal prescription, has been clinically used as adjuvant therapy for breast cancer via inhibiting cell invasion, proliferation, and promoting apoptosis. However, its anti-breast cancer bioactive ingredients and possible mechanisms are still unclear. In the present study, the hub bioactive compounds and underlying mechanisms of RKY in treatment of breast cancer were systematically elucidated by the approach of network pharmacology. By means of network pharmacology approach, a total of 53 nonredundant bioactive components met the drug screening criteria and 155 putative targets of RKY in treatment of breast cancer were identified. Besides, 381 potential breast cancer-related targets were obtained. Among of the targets, 56 shared targets of RKY and breast cancer were acquired. Based on topological network analysis of PPI network of shared targets, 19 hub therapeutic targets of RKY against breast cancer were obtained. GO and KEGG pathway enrichment analysis of core therapeutic targets showed that the core targets remarkably involved in multiple biological functions and KEGG pathways which mainly participated in inflammatory response, cell proliferation, and apoptosis. These findings uncover the hub bioactive compounds and underlying mechanisms of RKY against breast cancer and provide crucial information regarding using RKY as a promising candidate for treating breast cancer.
C1 [Yang, Mei; Chu, Shirun; Chen, Fang; Lan, Yumei; Yue, Jungang; Li, Jun] Second Peoples Hosp Jiangyou City, Dept Clin Lab, Mianyang 621701, Sichuan, Peoples R China.
   [Chu, Shirun] Southwest Jiaotong Univ, Sch Life Sci & Engn, Chengdu 611756, Peoples R China.
   [Xu, Delin] Zunyi Med Univ, Dept Med Cell Biol, Zunyi 563000, Guizhou, Peoples R China.
RP Chu, SR (corresponding author), Second Peoples Hosp Jiangyou City, Dept Clin Lab, Mianyang 621701, Sichuan, Peoples R China.; Chu, SR (corresponding author), Southwest Jiaotong Univ, Sch Life Sci & Engn, Chengdu 611756, Peoples R China.
EM cshirun2020@my.swjtu.edu.cn
FU National Natural Science Foundation of ChinaNational Natural Science
   Foundation of China (NSFC) [31560079]; Municipal Health and Family
   Planning Commission [201604]; Technology Support Project in Jiangyou
   [201627]; Scientific Research Encourages of Municipal Health and Family
   Planning Commission in Mianyang [201629]
FX This study was financially supported by the National Natural Science
   Foundation of China (No. 31560079), the funding partly support in the
   design of the study, writing and revision of the manuscript, the
   Research Grants Project of Municipal Health and Family Planning
   Commission in Mianyang (201604), the Technology Support Project in
   Jiangyou (201627), and the Scientific Research Encourages of Municipal
   Health and Family Planning Commission in Mianyang (201629). We
   acknowledge the College of Medicine of Southwest Jiaotong University and
   the Central Laboratory of General Hospital of Chengdu Military Region
   for providing experimental facilities. We also acknowledge Professor
   Lijuan Wu, Dr. Chen Xin, for providing help with this paper.
CR Apweiler R, 2004, NUCLEIC ACIDS RES, V32, pD115, DOI [10.1093/nar/gkh131, 10.1093/nar/gkw1099]
   Azevedo C, 2015, NUTR CANCER, V67, P504, DOI 10.1080/01635581.2015.1002625
   Balkwill F, 2006, CANCER METAST REV, V25, P409, DOI 10.1007/s10555-006-9005-3
   Balkwill F, 2009, NAT REV CANCER, V9, P361, DOI 10.1038/nrc2628
   Carioli G, 2017, BREAST, V36, P89, DOI 10.1016/j.breast.2017.06.003
   Chen WQ, 2016, CA-CANCER J CLIN, V66, P115, DOI 10.3322/caac.21338
   Cohen I, 2002, SEMIN ONCOL, V29, P563, DOI 10.1053/sonc.2002.50005
   Diantini A, 2012, ONCOL LETT, V3, P1069, DOI 10.3892/ol.2012.596
   Elaimy AL, 2019, P NATL ACAD SCI USA, V116, P14174, DOI 10.1073/pnas.1821194116
   Grondin CJ, 2018, ENVIRON HEALTH PERSP, V126, DOI [10.1289/EHP2873, 10.1289/ehp2873]
   Hennighausen L, 2005, NAT REV MOL CELL BIO, V6, P715, DOI 10.1038/nrm1714
   Hopkins AL, 2008, NAT CHEM BIOL, V4, P682, DOI 10.1038/nchembio.118
   Hu W, 2019, J CELL PHYSIOL, V234, P17305, DOI 10.1002/jcp.28349
   Hu W, 2015, CELL PHYSIOL BIOCHEM, V37, P933, DOI 10.1159/000430220
   Huang CH, 2019, J ETHNOPHARMACOL, V229, P15, DOI 10.1016/j.jep.2018.09.030
   Huang DW, 2009, NAT PROTOC, V4, P44, DOI 10.1038/nprot.2008.211
   Kang GY, 2009, EUR J PHARMACOL, V611, P17, DOI 10.1016/j.ejphar.2009.03.068
   Kim C, 2018, CANCER LETT, V431, P123, DOI 10.1016/j.canlet.2018.05.038
   Kim SH, 2016, J NUTR BIOCHEM, V28, P70, DOI 10.1016/j.jnutbio.2015.09.027
   Kohl M, 2011, METHODS MOL BIOL, V696, P291, DOI 10.1007/978-1-60761-987-1_18
   Kulkoyluoglu-Cotul E, 2019, TRENDS ENDOCRIN MET, V30, P25, DOI 10.1016/j.tem.2018.10.006
   Lee SB, 2018, CHEM-BIOL INTERACT, V284, P101, DOI 10.1016/j.cbi.2018.02.022
   Li K., 2016, J MED RES, V45, P32
   Li SS, 2017, ONCOTARGETS THER, V10, P4809, DOI 10.2147/OTT.S140886
   Li X., 2019, CHINESE ARCH TRADITI, V37, P1543
   [李湘奇 Li Xiangqi], 2011, [中国中西医结合杂志, Chinese Journal of Integrated Traditional and Western Medicine], V31, P1657
   Li YH, 2018, NUCLEIC ACIDS RES, V46, pD1121, DOI 10.1093/nar/gkx1076
   Liu J, 2015, THORAC CANCER, V6, P561, DOI 10.1111/1759-7714.12270
   Liu P, 2019, PHYTOMEDICINE, V64, DOI 10.1016/j.phymed.2019.152925
   Lopez-Ozuna VM, 2016, SCI REP-UK, V6, DOI 10.1038/srep30934
   Maughan KL, 2010, AM FAM PHYSICIAN, V81, P1339
   Miller KD, 2019, CA-CANCER J CLIN, V69, P363, DOI 10.3322/caac.21565
   Missiuro PV, 2009, PLOS COMPUT BIOL, V5, DOI 10.1371/journal.pcbi.1000350
   Pang KS, 2003, DRUG METAB DISPOS, V31, P1507, DOI 10.1124/dmd.31.12.1507
   Peart O., 2015, RADIOL TECHNOL, V86, P535
   Poornima P, 2016, PHARMACOL RES, V111, P290, DOI 10.1016/j.phrs.2016.06.018
   Porter D., 2017, MEDICINES, V4
   Raman Karthik, 2014, Syst Synth Biol, V8, P73, DOI 10.1007/s11693-013-9123-5
   Ru JL, 2014, J CHEMINFORMATICS, V6, DOI 10.1186/1758-2946-6-13
   Siegel RL, 2019, CA-CANCER J CLIN, V69, P7, DOI 10.3322/caac.21551
   Sootichote R, 2018, BMC CANCER, V18, DOI 10.1186/s12885-018-4155-6
   Sp N, 2017, INT J MOL SCI, V18, DOI 10.3390/ijms18050935
   Stelzer G., 2016, CURRENT PROTOCOLS HU, V54
   Sun X, 2016, EVID-BASED COMPL ALT, V2016, DOI 10.1155/2016/3281968
   Surichan S, 2018, FOOD CHEM TOXICOL, V113, P228, DOI 10.1016/j.fct.2018.01.047
   Szklarczyk D, 2017, NUCLEIC ACIDS RES, V45, pD362, DOI 10.1093/nar/gkw937
   Tang Y, 2015, BIOSYSTEMS, V127, P67, DOI 10.1016/j.biosystems.2014.11.005
   Tao WY, 2013, J ETHNOPHARMACOL, V145, P1, DOI 10.1016/j.jep.2012.09.051
   Tian H, 2015, EVID-BASED COMPL ALT, V2015, DOI 10.1155/2015/736197
   Tsiklauri L, 2011, J PHARMACEUT BIOMED, V55, P109, DOI 10.1016/j.jpba.2010.12.021
   Turanli B, 2018, CURR PHARM DESIGN, V24, P3778, DOI 10.2174/1381612824666181106095959
   Vaidya J, 2018, BMJ-BRIT MED J, V360, DOI 10.1136/bmj.j5913
   Wang N, 2018, FRONT PHARMACOL, V9, DOI 10.3389/fphar.2018.01106
   Whirl-Carrillo M, 2012, CLIN PHARMACOL THER, V92, P414, DOI 10.1038/clpt.2012.96
   Willett P, 1998, J CHEM INF COMP SCI, V38, P983, DOI 10.1021/ci9800211
   Wolczyk D, 2016, CELL ONCOL, V39, P353, DOI 10.1007/s13402-016-0280-x
   Xu X, 2012, INT J MOL SCI, V13, P6964, DOI 10.3390/ijms13066964
   Yeh YC, 2014, EVID-BASED COMPL ALT, V2014, DOI 10.1155/2014/202378
   Yi XF, 2016, AFR J TRADIT COMPLEM, V13, P210, DOI 10.21010/ajtcam.v13i4.27
   Zhang FY, 2016, BREAST CANCER RES, V18, DOI 10.1186/s13058-016-0698-0
   Zhang J, 2018, J ETHNOPHARMACOL, V221, P91, DOI 10.1016/j.jep.2018.04.014
   Zhang W, 2018, DESTECH TRANS SOC, P6, DOI 10.1109/OCEANSKOBE.2018.8559161
   Zhang ZY, 2018, ONCOGENE, V37, P3456, DOI 10.1038/s41388-018-0221-4
   Zhao ZJ, 2019, INFLAMMOPHARMACOLOGY, V27, P1021, DOI 10.1007/s10787-018-00556-3
   Zhou R., 2014, HORMONE METABOLIC
   Zhu L, 2019, ONCOL RES, V27, P629, DOI 10.3727/096504018X15228018559434
NR 66
TC 0
Z9 0
U1 3
U2 3
PU AMER SCIENTIFIC PUBLISHERS
PI VALENCIA
PA 26650 THE OLD RD, STE 208, VALENCIA, CA 91381-0751 USA
SN 1556-6560
EI 1556-6579
J9 J BIOBASED MATER BIO
JI J. Biobased Mater. Bioenergy
PD DEC
PY 2020
VL 14
IS 6
BP 698
EP 705
DI 10.1166/jbmb.2020.2017
PG 8
WC Chemistry, Applied; Energy & Fuels; Materials Science, Biomaterials
SC Chemistry; Energy & Fuels; Materials Science
GA QI0XJ
UT WOS:000618698100004
DA 2021-07-01
ER

PT J
AU Dai, YJ
   Wan, SY
   Gong, SS
   Liu, JC
   Li, F
   Kou, JP
AF Dai Yu-Jie
   Wan Shi-Yao
   Gong Shuai-Shuai
   Liu Jin-Cheng
   Li Fang
   Kou Jun-Ping
TI Recent advances of traditional Chinese medicine on the prevention and
   treatment of COVID-19
SO CHINESE JOURNAL OF NATURAL MEDICINES
LA English
DT Review
DE Novel coronavirus pneumonia; Prescription of traditional Chinese
   medicine; Single Chinese herb; Active ingredients of traditional Chinese
   medicine; Viral infection
ID NETWORK PHARMACOLOGY; CORONAVIRUS; MECHANISM; INJECTION; OUTBREAK
AB Coronavirus disease-2019 (COVID-19) is a new highly infectious disease caused by a novel coronavirus. Recently, the number of new cases infected pneumonia in the world continues to increase, which has aroused great concern from the international community. At present, there are no small-molecule specific anti-viral drugs for the treatment. The high mortality rate seriously threatens human health. Traditional Chinese medicine (TCM) is a unique health resource in China. The combination of TCM and Western medicine has played a positive and important role in combating COVID-19 in China. In this review, through literature mining and analysis, it was found that TCM has the potential to prevent and treat the COVID-19. Then, the network pharmacological studies demonstrated that TCM played roles of anti-virus, anti-inflammation and immunoregulation in the management of COVID-19 via multiple components acting on multiple targets and multiple pathways. Finally, clinical researches also confirmed the beneficial effects of TCM on the treatment of patients. This review may provide meaningful and useful information on further drug development of COVID-19 and other viral infectious diseases.
C1 [Dai Yu-Jie; Wan Shi-Yao; Gong Shuai-Shuai; Liu Jin-Cheng; Li Fang; Kou Jun-Ping] China Pharmaceut Univ, Sch Tradit Chinese Pharm, Dept Pharmacol Chinese Mat Med, Jiangsu Key Lab TCM Evaluat & Translat Res, Nanjing 211198, Peoples R China.
RP Li, F; Kou, JP (corresponding author), China Pharmaceut Univ, Sch Tradit Chinese Pharm, Dept Pharmacol Chinese Mat Med, Jiangsu Key Lab TCM Evaluat & Translat Res, Nanjing 211198, Peoples R China.
EM lifangcpu@163.comom; junpingkou@cpu.edu.cn
CR Agbo C, 2019, PIGM RESIN TECHNOL, V48, P1, DOI 10.1108/PRT-10-2017-0081
   [Anonymous], 2020, J TRADIT CHIN MED, V19, P9
   [曹灿 Cao Can], 2020, [中草药, Chinese Traditional and Herbal Drugs], V51, P2283
   Chen HS, 2020, POTENTIAL NATURAL CO
   Chen K, 2020, FRONT MED, V14, P1
   Chen L, 2020, NUTRIENTS, V12, DOI 10.3390/nu12041193
   [陈灵 Chen Ling], 2020, [中国实验方剂学杂志, Chinese Journal of Experimental Traditional Medical Formulae], V26, P14
   Chen R., 2020, J HEBEI TRADIT CHIN, V35, P52
   [邓燕君 Deng Yanjun], 2020, [中草药, Chinese Traditional and Herbal Drugs], V51, P1113
   [杜海涛 Du Haitao], 2020, [世界科学技术：中医药现代化, Modernization of Traditional Chinese Medicine and Materia Medica--World Science and Technology], V22, P645
   Duan C, J TRADIT CHIN MED
   Gao H, 2019, CHIN J NAT MEDICINES, V17, P1
   Gong XY, CHIN J INF TRADIT CH
   Guan W, 2020, NEW ENGL J MED, V382, P1708, DOI 10.1056/NEJMoa2002032
   [韩晶岩 Han Jingyan], 2020, [世界科学技术：中医药现代化, Modernization of Traditional Chinese Medicine and Materia Medica--World Science and Technology], V22, P248
   [何清湖 He Qinghu], 2020, [中医杂志, Journal of Traditional Chinese Medicine], V61, P829
   [何天目 He Tianmu], 2020, [中国现代应用药学, Chinese Journal of Modern Applied Pharmacy], V37, P398
   Hu K, 2020, PHYTOMEDICINE, V2020
   Huang CL, 2020, LANCET, V395, P497, DOI 10.1016/S0140-6736(20)30183-5
   Huang JW, 2020, J HAINAN MED U, V26, P814
   Huo Z.P., 2020, DRUGS CLIN, V35, P405
   [孔艺 Kong Yi], 2020, [世界科学技术：中医药现代化, Modernization of Traditional Chinese Medicine and Materia Medica--World Science and Technology], V22, P552
   [孔艺 Kong Yi], 2020, [中草药, Chinese Traditional and Herbal Drugs], V51, P1785
   Lei M., 2020, Patent No. [CN111184805A, 111184805]
   [李承羽 Li Chengyu], 2020, [世界科学技术：中医药现代化, Modernization of Traditional Chinese Medicine and Materia Medica--World Science and Technology], V22, P242
   Li Hai, 2004, Zhongguo Zhong Xi Yi Jie He Za Zhi, V24, P321
   Li JF, 2020, Patent No. [CN111184799A, 111184799]
   Li L.L., 2020, J CHINESE MED MAT, V43, P2843
   Li YX, 2020, SYST REV-LONDON, V9, DOI [10.1186/s13643-020-01343-4, 10.1186/s13643-020-01432-4]
   [李振 Li Zhen], 2020, [中草药, Chinese Traditional and Herbal Drugs], V51, P888
   Lin J.R., 2020, J CHINESE MED MAT, V43, P2074
   [凌晓颖 Ling Xiaoying], 2020, [中草药, Chinese Traditional and Herbal Drugs], V51, P1723
   Liu Y., 2020, CLIN MED J, V18, P62
   National Administration of Triditional Chinese medicine, 2020, CONTIN MED ED, V34, P1
   Pan F., 2020, CHINA MED HER, V17, P1
   Pan Y., 2020, Patent No. [CN111150755A, 111150755]
   [彭修娟 Peng Xiujuan], 2020, [中国实验方剂学杂志, Chinese Journal of Experimental Traditional Medical Formulae], V26, P6
   Qu YF, 2020, HENAN TRADIT CHIN ME, V40, P666, DOI [10.16367/j.issn.1003-5028.2020.05.0167, DOI 10.16367/J.ISSN.1003-5028.2020.05.0167]
   Ren Yue, 2020, Zhongguo Zhong Yao Za Zhi, V45, P1225, DOI 10.19540/j.cnki.cjcmm.20200224.405
   Shen AM, 2020, LIAONING J TRADIT CH, V47, P106, DOI [10.13192/j.issn.1000-1719.2020.03.033, DOI 10.13192/J.ISSN.1000-1719.2020.03.033]
   [沈浮 Shen Fu], 2020, [世界科学技术：中医药现代化, Modernization of Traditional Chinese Medicine and Materia Medica--World Science and Technology], V22, P622
   Shi X., 2020, SHANGHAI J TRAD CHIN, V54, P46
   Sisay M, 2020, PHARMACOL RES, V156, DOI 10.1016/j.phrs.2020.104779
   Song XB, 2020, Patent No. [CN111134148A, 111134148]
   [孙凯滨 Sun Kaibin], 2020, [中草药, Chinese Traditional and Herbal Drugs], V51, P1750
   Sun XZ, 2020, J CHIN MED MAT, P1797
   Tian XL, 2020, J LIAONING U TRADIT, V22, P184
   Tian Y, 2020, YAO WU PING JIA YAN, V43, P378
   Vaninov Natalie, 2020, Nat Rev Immunol, V20, P277, DOI 10.1038/s41577-020-0305-6
   Wan XM, 2020, DRUG EVAL RES, V43, P384
   Wang L, 2019, INT WIREL COMMUN, P723
   [王梁凤 Wang Liangfeng], 2020, [中草药, Chinese Traditional and Herbal Drugs], V51, P2977
   Wang RQ, 2020, ZHONG YAO YAO LI YU, V36, P13, DOI DOI 10.13412/j.cnki.zyyl.20200303.002
   Wang SX, 2020, J INTEGR MED-JIM, V18, P275, DOI 10.1016/j.joim.2020.04.001
   Wang TQ, 2019, INT J MOL SCI, V20, DOI 10.3390/ijms20153683
   Wang W, 2020, BEIJING J TRADIT CHI, V39, P805
   Wang X., 2020, Patent No. [CN111214689A, 111214689]
   [王玉光 Wang Yuguang], 2020, [中医杂志, Journal of Traditional Chinese Medicine], V61, P281
   [谢铱子 Xie Yizi], 2020, [中药药理与临床, Pharmacology and Clinics of Chinese Materia Medica], V36, P28
   Xu FB, J CHIN MED MAT
   [许禄华 Xu Luhua], 2020, [中药药理与临床, Pharmacology and Clinics of Chinese Materia Medica], V36, P85
   Xu XT, 2020, SCI CHINA LIFE SCI, V63, P457, DOI 10.1007/s11427-020-1637-5
   Yan Bo-Hua, 2020, Zhongguo Zhong Yao Za Zhi, V45, P2993, DOI 10.19540/j.cnki.cjcmm.20200430.501
   Yang H., 2020, Patent No. [CN111184823A, 111184823]
   [杨磊 Yang Lei], 2020, [华西药学杂志, West China Journal of Pharmaceutical Sciences], V35, P342
   Yang Y, 2020, INT J BIOL SCI, V16, P1708, DOI 10.7150/ijbs.45538
   Yin YT, 2020, NEGATIVE, V11
   Zhang C.Y., 2020, CHIN J HOSP PHARM, V40, P964, DOI [10.13286/j.1001-5213.2020.09.03, DOI 10.13286/j.1001-5213.2020.09.03]
   Zhang L, 2020, TIANJIN J TRADIT CHI, V37, P1
   Zhang Y., 2020, WORLD CHINESE MED, V15, P1908
   Zhang ZD, 2020, Fuzheng lung-saving medicine composi- tion and application thereof, Patent No. [CN111110824A, 111110824]
   Zhao D, 2020, MODERN TRADIT CHIN M, V22, P1
   Zhao XG, 2020, FRONT BIOENG BIOTECH, V8, DOI 10.3389/fbioe.2020.575057
   Zhao YS, 2020, CHIN ARCH TRADIT CHI, V38, P14
   Zhou M.Q., 2020, J HAINAN MED U, V26, P721, DOI 10.13210/j.cnki.jhmu.20200507.003
   Zhou P, 2020, NATURE, V579, P270, DOI 10.1038/s41586-020-2012-7
   Zhou WJ, 2020, J PRA TRADIT CHIN IN, V34, P1
   Zong Y., 2020, CHIN J HOSP PHARM, V40, P1182, DOI DOI 10.13286/j.1001-5213.2020.11.02
NR 78
TC 2
Z9 2
U1 28
U2 28
PU CHINESE JOURNAL NATURAL MEDICINES
PI NANJING
PA 24, TONGJIA XIANG, NANJING, 210009, PEOPLES R CHINA
SN 2095-6975
EI 1875-5364
J9 CHIN J NAT MEDICINES
JI Chin. J. Nat. Med.
PD DEC
PY 2020
VL 18
IS 12
BP 881
EP 889
DI 10.1016/S1875-5364(20)60031-0
PG 9
WC Integrative & Complementary Medicine; Pharmacology & Pharmacy
SC Integrative & Complementary Medicine; Pharmacology & Pharmacy
GA QB1XP
UT WOS:000613936400001
PM 33357718
OA Green Published
DA 2021-07-01
ER

PT J
AU Xing, Y
   Hua, YR
   Shang, J
   Ge, WH
   Liao, J
AF Xing Yan
   Hua Ying-Rong
   Shang Jing
   Ge Wei-Hong
   Liao Jun
TI Traditional Chinese medicine network pharmacology study on exploring the
   mechanism of Xuebijing Injection in the treatment of coronavirus disease
   2019
SO CHINESE JOURNAL OF NATURAL MEDICINES
LA English
DT Article
DE Network pharmacology; Molecular docking; Xuebijing injection; COVID-19
ID COVID-19; INFLAMMATION; WUHAN
AB As a representative drug for the treatment of severe community-acquired pneumonia and sepsis, Xuebijing (XBJ) injection is also one of the recommended drugs for the prevention and treatment of coronavirus disease 2019 (COVID-19), but its treatment mechanism for COVID-19 is still unclear. Therefore, this study aims to explore the potential mechanism of XBJ injection in the treatment of COVID-19 employing network pharmacology and molecular docking methods. The corresponding target genes of 45 main active ingredients in XBJ injection and COVID-19 were obtained by using multiple database retrieval and literature mining. 102 overlapping targets of them were screened as the core targets for analysis. Then built the PPI network, TCM-compound-target-disease, and disease-target-pathway networks with the help of Cytoscape 3.6.1 software. After that, utilized DAVID to perform gene ontology (GO) function enrichment analysis and Kyoto Encyclopedia of Genes and Genomes (KEGG) pathway enrichment analysis to predict the action mechanism of overlapping targets. Finally, by applying molecular docking technology, all compounds were docked with COVID19 3 CL protease(3CLpro), spike protein (S protein), and angiotensin-converting enzyme II (ACE2). The results indicated that quercetin, luteolin, apigenin and other compounds in XBJ injection could affect TNF, MAPK1, IL6 and other overlapping targets. Meanwhile, anhydrosafflor yellow B (AHSYB), salvianolic acid B (SAB), and rutin could combine with COVID-19 crucial proteins, and then played the role of anti-inflammatory, antiviral and immune response to treat COVID-19. This study revealed the multiple active components, multiple targets, and multiple pathways of XBJ injection in the treatment of COVID-19, which provided a new perspective for the study of the mechanism of traditional Chinese medicine (TCM) in the treatment of COVID-19.
C1 [Xing Yan; Liao Jun] China Pharmaceut Univ, Sch Sci, Nanjing 211198, Peoples R China.
   [Hua Ying-Rong] China Pharmaceut Univ, Sch Pharm, Nanjing 211198, Peoples R China.
   [Shang Jing] China Pharmaceut Univ, Sch Tradit Chinese Pharm, Nanjing 211198, Peoples R China.
   [Ge Wei-Hong] Nanjing Drum Tower Hosp, Dept Pharm, Nanjing 210008, Peoples R China.
RP Liao, J (corresponding author), China Pharmaceut Univ, Sch Sci, Nanjing 211198, Peoples R China.
EM liaojun@cpu.edu.cn
FU Double-Class University [CPU2018GY19]; National Natural Science
   Foundation of ChinaNational Natural Science Foundation of China (NSFC)
   [81874331]
FX This work was supported by the Double-Class University project (No.
   CPU2018GY19), the National Natural Science Foundation of China (No.
   81874331).
CR Alijotas-Reig J, 2020, AUTOIMMUN REV, V19, DOI 10.1016/j.autrev.2020.102569
   [Anonymous], 2020, CHIN J INTEGR TRADIT, V40, P136
   Bizzarri M, 2020, EUR REV MED PHARMACO, V24, P3426, DOI 10.26355/eurrev_202003_20715
   Bose M, 2017, SCI REP-UK, V7, DOI 10.1038/s41598-017-04358-5
   Chen JM, 2019, BIOCHEM BIOPH RES CO, V514, P329, DOI 10.1016/j.bbrc.2019.04.135
   Chen J, 2020, BIOMED PHARMACOTHER, V129, DOI 10.1016/j.biopha.2020.110281
   Chen NS, 2020, LANCET, V395, P507, DOI 10.1016/S0140-6736(20)30211-7
   Chen X, 2018, J ETHNOPHARMACOL, V211, P358, DOI 10.1016/j.jep.2017.10.001
   Chiappelli F, 2020, BIOINFORMATION, V16, P219, DOI [10.6026/97320630016222, 10.6026/97320630016219]
   Chung YC, 2015, EUR J PHARMACOL, V755, P127, DOI 10.1016/j.ejphar.2015.02.046
   Di Paola R, 2009, INT J IMMUNOPATH PH, V22, P937, DOI 10.1177/039463200902200409
   Durez P, 2020, ACTA CLIN BELG, DOI [10.1080/17843286.2020.1812830, 10.1136/annrheumdis-2020-217362]
   Feng Y., 2017, SCI REP, V7, P1, DOI DOI 10.1038/S41598-016-0028-X
   Hol TF, 2020, EUR J INTEGR MED
   Hopkins AL, 2008, NAT CHEM BIOL, V4, P682, DOI 10.1038/nchembio.118
   Huang CL, 2020, LANCET, V395, P497, DOI 10.1016/S0140-6736(20)30183-5
   Huang DW, 2007, NUCLEIC ACIDS RES, V35, pW169, DOI 10.1093/nar/gkm415
   Huang H, 2011, PHYTOCHEM ANALYSIS, V22, P330, DOI 10.1002/pca.1284
   Huang XF, 2020, INT IMMUNOPHARMACOL, V83, DOI 10.1016/j.intimp.2020.106423
   Jamilloux Y, 2020, AUTOIMMUN REV, V19, DOI 10.1016/j.autrev.2020.102567
   Kim J, 2014, PHYTOMEDICINE, V21, P470, DOI 10.1016/j.phymed.2013.10.005
   Lake MA, 2020, CLIN MED, V20, P124, DOI 10.7861/clinmed.2019-coron
   Lancet D., 2016, CURR PROTOC BIOINFOR, V54, p1.30.1, DOI [10.1002/cpbi.5, DOI 10.1002/cpbi.5]
   Lara PC, 2020, CLIN TRANSL RAD ONCO, V23, P27, DOI 10.1016/j.ctro.2020.04.006
   Li C, 2020, MOD TRADIT CHIN MED, V22, P1, DOI DOI 10.1080/15376494.2019.1709674
   Li Q, 2020, NEW ENGL J MED, V382, P1199, DOI 10.1056/NEJMoa2001316
   Li S, 2013, CHIN J NAT MEDICINES, V11, P110, DOI [10.3724/SP.J.1009.2013.00110, 10.1016/S1875-5364(13)60037-0]
   Li ST, 2020, EVID-BASED COMPL ALT, V2020, DOI 10.1155/2020/2710782
   Li TT, 2020, FRONT PHARMACOL, V11, DOI 10.3389/fphar.2020.00104
   Lin YJ, 2012, J VIROL METHODS, V182, P93, DOI 10.1016/j.jviromet.2012.03.020
   Liu C, 2020, ACS CENTRAL SCI, V6, P315, DOI 10.1021/acscentsci.0c00272
   Liu S, 2019, BMJ OPEN, V9, DOI 10.1136/bmjopen-2018-027183
   Liu S, 2019, CANCER IMMUNOL IMMUN, V68, P1059, DOI 10.1007/s00262-019-02326-8
   Liu XR, 2016, KOREAN J PHYSIOL PHA, V20, P565, DOI 10.4196/kjpp.2016.20.6.565
   Ren JL, 2020, PHARMACOL RES, V155, DOI 10.1016/j.phrs.2020.104743
   Ren Yue, 2020, Zhongguo Zhong Yao Za Zhi, V45, P1225, DOI 10.19540/j.cnki.cjcmm.20200224.405
   Rothan HA, 2020, J AUTOIMMUN, V109, DOI 10.1016/j.jaut.2020.102433
   Shi J, 2020, SHANGHAI J TRAD CHIN, V54, P30, DOI DOI 10.16305/j.1007-1334.2020.04.095
   Song Ruixia, 2018, Zhonghua Wei Zhong Bing Ji Jiu Yi Xue, V30, P848, DOI 10.3760/cma.j.issn.2095-4352.2018.09.006
   Sun Rongqing, 2020, Zhonghua Wei Zhong Bing Ji Jiu Yi Xue, V32, P458, DOI 10.3760/cma.j.cn121430-20200401-00333
   Tu YR, 2017, J TIANJIN U TRADIT C, V36
   Tursi A, 2020, INFLAMM BOWEL DIS, V26, pE73, DOI 10.1093/ibd/izaa114
   Wang DW, 2020, JAMA-J AM MED ASSOC, V323, P1061, DOI 10.1001/jama.2020.1585
   Wang P, 2016, TRIALS, V17, DOI 10.1186/s13063-016-1282-8
   Wang YP, 2020, MEDIAT INFLAMM, V2020, DOI 10.1155/2020/2720369
   Wen Long, 2020, Zhonghua Wei Zhong Bing Ji Jiu Yi Xue, V32, P426, DOI 10.3760/cma.j.cn121430-20200406-00386
   WHO, 2020, 111 WHO
   Wrapp D, 2020, SCIENCE, V367, P1260, DOI [10.1126/science.abb2507, 10.1101/2020.02.11.944462]
   Wu DD, 2020, J MICROBIOL IMMUNOL, V53, P368, DOI 10.1016/j.jmii.2020.03.005
   Xu Zhaojun, 2019, Zhonghua Wei Zhong Bing Ji Jiu Yi Xue, V31, P867, DOI 10.3760/cma.j.issn.2095-4352.2019.07.014
   Yang Y, 2020, INT J BIOL SCI, V16, P1708, DOI 10.7150/ijbs.45538
   Yuan HD, 2017, MOLECULES, V22, DOI 10.3390/molecules22071135
   Zhang C.Y., 2020, CHIN J HOSP PHARM, V40, P964, DOI [10.13286/j.1001-5213.2020.09.03, DOI 10.13286/j.1001-5213.2020.09.03]
   Zhang QF, 2019, ANN TRANSL MED, V7, DOI 10.21037/atm.2019.07.78
   Zhang YY, 2020, DRUG DISCOV THER, V14, P100, DOI 10.5582/ddt.2020.03006
   Zhang YT, 2019, PHARMACOL RES, V147, DOI 10.1016/j.phrs.2019.104307
   Zhu S, CLIN EXP PHARM PHYSL
   2020, [中国感染控制杂志, Chinese Journal of Infection Control], V19, P192
NR 58
TC 1
Z9 1
U1 18
U2 18
PU CHINESE JOURNAL NATURAL MEDICINES
PI NANJING
PA 24, TONGJIA XIANG, NANJING, 210009, PEOPLES R CHINA
SN 2095-6975
EI 1875-5364
J9 CHIN J NAT MEDICINES
JI Chin. J. Nat. Med.
PD DEC
PY 2020
VL 18
IS 12
BP 941
EP 951
DI 10.1016/S1875-5364(20)60038-3
PG 11
WC Integrative & Complementary Medicine; Pharmacology & Pharmacy
SC Integrative & Complementary Medicine; Pharmacology & Pharmacy
GA QB1XP
UT WOS:000613936400008
PM 33357725
OA Green Published
DA 2021-07-01
ER

PT J
AU Gogoi, B
   Gogoi, N
   Chowdhury, P
   Chetia, D
AF Gogoi, B.
   Gogoi, N.
   Chowdhury, P.
   Chetia, D.
TI Repurposing of FDA approved antibiotics as antimalarial agents: A
   network pharmacology based in silico approach
SO INTERNATIONAL JOURNAL OF INFECTIOUS DISEASES
LA English
DT Meeting Abstract
C1 [Gogoi, B.] Royal Global Univ, Dept Biotechnol, Gauhati, India.
   [Gogoi, N.; Chetia, D.] Dibrugarh Univ, Dept Pharmaceut Sci, Dibrugarh, Assam, India.
   [Chowdhury, P.] Model Rural Hlth Res Unit, Agartala, India.
NR 0
TC 0
Z9 0
U1 0
U2 0
PU ELSEVIER SCI LTD
PI OXFORD
PA THE BOULEVARD, LANGFORD LANE, KIDLINGTON, OXFORD OX5 1GB, OXON, ENGLAND
SN 1201-9712
EI 1878-3511
J9 INT J INFECT DIS
JI Int. J. Infect. Dis.
PD DEC
PY 2020
VL 101
SU 1
MA 0279
BP 116
EP 117
DI 10.1016/j.ijid.2020.09.322
PG 2
WC Infectious Diseases
SC Infectious Diseases
GA PY6EB
UT WOS:000612135100261
OA DOAJ Gold
DA 2021-07-01
ER

PT J
AU Sun, XL
   Jiang, JH
   Wang, Y
   Liu, SY
AF Sun, Xiuli
   Jiang, Jinhe
   Wang, Yang
   Liu, Shuying
TI Exploring the potential therapeutic effect of traditional Chinese
   medicine on coronavirus disease 2019 (COVID-19) through a combination of
   data mining and network pharmacology analysis
SO EUROPEAN JOURNAL OF INTEGRATIVE MEDICINE
LA English
DT Article
DE Traditional Chinese medicine; Chinese materia medica; Anti-viral;
   COVID-19; Association rules analysis; Network pharmacology
ID DECOCTION; MECHANISM; LICORICE; SARS
AB Introduction: Historically traditional Chinese medicine (TCM) has been used as treatment during epidemics. During the recent COVID-19 pandemic patients evidence suggests that the use of TCM has provided health benefits and has been successfully used to control the spread of the disease in China. The aim of this study was to systematically explore the TCM formulae which have been used for the prevention and treatment of pneumonia or 'pestilence' to investigate their compatibility with the Chinese materia medica (CMM) and understand their potential mechanisms in the treatment of COVID-19.
   Methods: Frequency analysis was performed to identify high-frequency CMM and CMM groups. Association rules analysis was applied to investigate the compatibility law of CMMs and generate the commonly used CMM groups.
   Results: A total of 173 prescriptions were collected. The frequency analysis showed that seven out of ten high frequency CMMs overlapped with Lianhua Qingwen Capsules (LHQWC), and five high-frequency pair-CMMs and four triple-CMMs were included in LHQWC, respectively. Then three groups of CMM were generated from association rules analysis, one of which is Ma Xing Shi Gan Decoction (MXSGD). The results of the protein-protein interaction network and enrichment analysis showed that the potential therapeutic mechanisms of the generated prescriptions were involved in the anti-inflammatory, anti-viral, and neuroprotective effects.
   Conclusion: This study showed the importance of systematic research on TCM prescriptions and provided candidate CMM groups that have the potential to treat COVID-19. In vitro and in vivo experiments should be conducted to validate these network pharmacology results, which can provide more information for the development of potential antiviral drugs from TCM prescriptions. The combination of TCM treatment and modern medical approaches will benefit patients with COVID-19 and help to overcome the current epidemic.
C1 [Sun, Xiuli; Wang, Yang; Liu, Shuying] Changchun Univ Chinese Med, Jilin Ginseng Acad, Changchun 130117, Peoples R China.
   [Jiang, Jinhe] Yunnan Normal Univ, Sch Energy & Environm Sci, Kunming 650500, Yunnan, Peoples R China.
   [Wang, Yang] Univ Macau, Inst Chinese Med Sci, State Key Lab Qual Res Chinese Med, Macau 999078, Peoples R China.
RP Wang, Y (corresponding author), Changchun Univ Chinese Med, Jilin Ginseng Acad, Changchun 130117, Peoples R China.; Wang, Y (corresponding author), Univ Macau, Inst Chinese Med Sci, State Key Lab Qual Res Chinese Med, Macau 999078, Peoples R China.
EM sunxiuli1980@qq.com; jinhejiang@126.com; wangyang@ccucm.edu.cn;
   liusy01@ccucm.edu.cn
OI Wang, Yang/0000-0002-2582-7480
FU 13th Five-Year Plan Science and Technology Project of the Education
   Department of Jilin Province, China [JJKH20181274KJ]
FX The present study was supported by grants from the 13th Five-Year Plan
   Science and Technology Project of the Education Department of Jilin
   Province, China [grant number JJKH20181274KJ].
CR Aziz MIA, 2020, J MED ECON, V23, P952, DOI [10.1080/13696998.2020.1775620, 10.1080/13696998.2020.1819822]
   Booth CM, 2003, JAMA-J AM MED ASSOC, V289, P2801, DOI 10.1001/jama.289.21.JOC30885
   Chen KX, 2020, FRONT MED-PRC, V14, P529, DOI 10.1007/s11684-020-0802-9
   Chen LJ, 2014, BIOMED CHROMATOGR, V28, P468, DOI 10.1002/bmc.3055
   Chu Ming, 2007, Zhong Yao Cai, V30, P63
   Franceschini A, 2013, NUCLEIC ACIDS RES, V41, pD808, DOI 10.1093/nar/gks1094
   Guan W, 2020, NEW ENGL J MED, V382, P1708, DOI 10.1056/NEJMoa2002032
   Guo JM, 2014, PHYTOMEDICINE, V21, P1281, DOI 10.1016/j.phymed.2014.07.006
   Hsieh CF, 2012, J ETHNOPHARMACOL, V143, P57, DOI 10.1016/j.jep.2012.05.061
   Hu K, 2021, PHYTOMEDICINE, V85, DOI 10.1016/j.phymed.2020.153242
   Kaur S, 2020, BIOORGAN MED CHEM, V28, DOI 10.1016/j.bmc.2020.115327
   Li BQ, 2000, IMMUNOPHARMACOLOGY, V49, P295, DOI 10.1016/S0162-3109(00)00244-7
   Li CR, 2011, BIOPHARM DRUG DISPOS, V32, P427, DOI 10.1002/bdd.771
   Li HY, 2014, EVID-BASED COMPL ALT, V2014, DOI 10.1155/2014/495840
   Li QW, 2020, FRONT MED-PRC, V14, P681, DOI 10.1007/s11684-020-0801-x
   Li S, 2007, IET SYST BIOL, V1, P51, DOI 10.1049/iet-syb:20060032
   Li S., 2020, J S MINZU U, V46, P354
   Li S, 2013, CHIN J NAT MEDICINES, V11, P110, DOI [10.3724/SP.J.1009.2013.00110, 10.1016/S1875-5364(13)60037-0]
   Li X, 2020, CLIN GENITOURIN CANC, V18, P11, DOI 10.1016/j.clgc.2019.10.025
   Liu N, 2020, TMR MOD HERBAL MED, V3, P1
   Liu ZY, 2016, SCI REP-UK, V6, DOI 10.1038/srep21146
   Lu RJ, 2020, LANCET, V395, P565, DOI 10.1016/S0140-6736(20)30251-8
   Matsuda K, 2004, VET PATHOL, V41, P101, DOI 10.1354/vp.41-2-101
   Mehta P, 2020, LANCET, V395, P1033, DOI 10.1016/S0140-6736(20)30628-0
   Nasi A, 2020, TOXICOL REP, V7, P768, DOI 10.1016/j.toxrep.2020.06.003
   Ni LQ, 2020, ACTA PHARMACOL SIN B, V10, P1149, DOI 10.1016/j.apsb.2020.06.009
   Ren LL, 2020, CHINESE MED J-PEKING, V133, P1015, DOI 10.1097/CM9.0000000000000722
   Ren X, 2020, J ETHNOPHARMACOL, V258, DOI 10.1016/j.jep.2020.112932
   Ru JL, 2014, J CHEMINFORMATICS, V6, DOI 10.1186/1758-2946-6-13
   Shannon P, 2003, GENOME RES, V13, P2498, DOI 10.1101/gr.1239303
   Smits SL, 2011, J VIROL, V85, P4234, DOI 10.1128/JVI.02395-10
   Vellingiri B, 2020, SCI TOTAL ENVIRON, V725, DOI 10.1016/j.scitotenv.2020.138277
   Wang C., 2011, WORD CHIN MED SHI JI, V6, P221
   Wang C, 2011, ANN INTERN MED, V155, P217, DOI 10.7326/0003-4819-155-4-201108160-00005
   Wang YX, 2020, EUR REV MED PHARMACO, V24, P3360, DOI 10.26355/eurrev_202003_20704
   Wang YX, 2020, NUCLEIC ACIDS RES, V48, pD1031, DOI 10.1093/nar/gkz981
   [王哲义 Wang Zheyi], 2020, [中草药, Chinese Traditional and Herbal Drugs], V51, P1996
   Wu TY, 2011, AAPS J, V13, P1, DOI 10.1208/s12248-010-9239-4
   Xin SY, 2020, BIOMED PHARMACOTHER, V129, DOI 10.1016/j.biopha.2020.110500
   Xu HY, 2019, NUCLEIC ACIDS RES, V47, pD976, DOI 10.1093/nar/gky987
   Yang RC, 2020, PHARMACOL RES, V157, DOI 10.1016/j.phrs.2020.104820
   Zeng YiLan, 2011, Modern Preventive Medicine, V38, P2227
   Zhang DH, 2020, J INTEGR MED-JIM, V18, P152, DOI 10.1016/j.joim.2020.02.005
   Zhang L, 2007, ARTIF CELL BLOOD SUB, V35, P237, DOI 10.1080/10731190601188422
   Zhang W., 2007, PRACTICAL PREVENTIVE, V14, P1351
   Zhong YC, 2016, INTERVIROLOGY, V59, P267, DOI 10.1159/000458726
   Zhou YY, 2019, NAT COMMUN, V10, DOI 10.1038/s41467-019-09234-6
NR 47
TC 0
Z9 0
U1 16
U2 25
PU ELSEVIER SCIENCE INC
PI NEW YORK
PA STE 800, 230 PARK AVE, NEW YORK, NY 10169 USA
SN 1876-3820
EI 1876-3839
J9 EUR J INTEGR MED
JI Eur. J. Integr. Med.
PD DEC
PY 2020
VL 40
AR 101242
DI 10.1016/j.eujim.2020.101242
PG 9
WC Integrative & Complementary Medicine
SC Integrative & Complementary Medicine
GA PQ8GT
UT WOS:000606782700002
PM 33163124
OA Green Published
DA 2021-07-01
ER

PT J
AU Wang, W
   Ning, JZ
   He, Y
   Zhai, LL
   Xiang, F
   Yao, LC
   Ye, L
   Wu, L
   Ji, T
   Tang, ZG
AF Wang, Wei
   Ning, Jinzhuo
   He, Ying
   Zhai, Lulu
   Xiang, Feng
   Yao, Lichao
   Ye, Lin
   Wu, Lun
   Ji, Tao
   Tang, Zhigang
TI Unveiling the mechanism of Astragalus membranaceus in the treatment of
   gastrointestinal cancers based on network pharmacology
SO EUROPEAN JOURNAL OF INTEGRATIVE MEDICINE
LA English
DT Article
DE Astragalus membranaceus; Pancreatic carcinoma; Gastrointestinal cancer;
   Mechanism; Network pharmacology
ID QUERCETIN INDUCES APOPTOSIS; GASTRIC-CANCER; IN-VITRO; MESENCHYMAL
   TRANSITION; SIGNALING PATHWAY; CELL-LINE; TUMOR; METASTASIS; INHIBITION;
   EXPRESSION
AB Introduction: Gastric carcinoma (GC), hepatocellular carcinoma (HCC) and pancreatic carcinoma (PC) are gastrointestinal cancers (GIC) with high mortality, which seriously threaten health of the global population. The Chinese herbal medicine Astragalus membranaceus (AM) is widely used in anti-cancer treatment, including GIC. However, the potential pharmacological mechanism remains unclear. This study aimed to investigate the underlying mechanism of AM in the treatment of GIC based on network pharmacology.
   Methods: The database TCMSP was employed to identify the effective chemical components and potential targets of AM. GeneCards and DisGeNET databases were employed to screen associated genes of GIC. The active compounds and targets of AM in treating GIC were identified through network pharmacologic analysis. GO and KEGG enrichment analyses and survival analysis were performed to predict the anti-cancer mechanism and hub genes of AM in treating GIC.
   Results: A total of 17 active compounds and 110 targets involving AM for treating GIC were identified. Quercetin, kaempferol, formononetin, isorhamnetin, 7-O-methylisomucronulatol and calycosin are main active compounds of AM for treating GIC. AKT1, CCND1, CASP3, EGF, FOS, IL6, IL10, JUN, MAPK1, MAPK8, MMP2, MMP9, MYC, PTEN, PTGS2 (COX-2), TNF and VEGFA are the hub genes for AM for treating GIC. AM mainly plays an anti-GIC role by regulating PI3K-Akt signaling pathway, MAPK pathway and TNF pathway.
   Conclusions: The potential molecular mechanism of AM in treating GIC were unveiled based on network pharmacology analysis at the first time, which may provide a new strategy for the development of more effective anti-cancer drugs.
C1 [Wang, Wei; Zhai, Lulu; Xiang, Feng; Yao, Lichao; Ye, Lin; Wu, Lun; Ji, Tao; Tang, Zhigang] Wuhan Univ, Renmin Hosp, Dept Pancreat Surg, 238 Jiefang Rd, Wuhan 430060, Hubei, Peoples R China.
   [Ning, Jinzhuo] Wuhan Univ, Renmin Hosp, Dept Urol, Wuhan 430060, Hubei, Peoples R China.
   [He, Ying] Wuhan Univ, Sch & Hosp Stomatol, Minist Educ, State Key Lab Breeding Base Basic Sci Stomatol Hu, Wuhan 430079, Hubei, Peoples R China.
   [He, Ying] Wuhan Univ, Sch & Hosp Stomatol, Minist Educ, Key Lab Oral Biomed, Wuhan 430079, Hubei, Peoples R China.
   [Ji, Tao] Gen Hosp Cent Theater Command, Dept Cardiothorac Surg, Wuhan 430070, Hubei, Peoples R China.
RP Tang, ZG (corresponding author), Wuhan Univ, Renmin Hosp, Dept Pancreat Surg, 238 Jiefang Rd, Wuhan 430060, Hubei, Peoples R China.
EM wdrm2017@163.com
OI Tang, Zhigang/0000-0002-6840-8366
CR Alwhaibi A, 2019, PHARMACOL RES, V145, DOI 10.1016/j.phrs.2019.104270
   Ashburner M, 2000, NAT GENET, V25, P25, DOI 10.1038/75556
   Auyeung KK, 2016, AM J CHINESE MED, V44, P1, DOI 10.1142/S0192415X16500014
   Baek SJ, 2004, CARCINOGENESIS, V25, P2425, DOI 10.1093/carcin/bgh255
   Bhat FA, 2014, J NUTR BIOCHEM, V25, P1132, DOI 10.1016/j.jnutbio.2014.06.008
   Cha YI, 2007, ANNU REV MED, V58, P239, DOI 10.1146/annurev.med.57.121304.131253
   Cho WCS, 2007, CANCER LETT, V252, P43, DOI 10.1016/j.canlet.2006.12.001
   Claesson-Welsh L, 2013, J INTERN MED, V273, P114, DOI 10.1111/joim.12019
   Ding YM, 2018, CAN J PHYSIOL PHARM, V96, P521, DOI 10.1139/cjpp-2017-0655
   Dong J, 2010, J EXP CLIN CANC RES, V29, DOI 10.1186/1756-9966-29-137
   Ellington AA, 2005, CARCINOGENESIS, V26, P159, DOI 10.1093/carcin/bgh297
   Fernald K, 2013, TRENDS CELL BIOL, V23, P620, DOI 10.1016/j.tcb.2013.07.006
   Forner A, 2018, LANCET, V391, P1301, DOI 10.1016/S0140-6736(18)30010-2
   Franceschini A, 2013, NUCLEIC ACIDS RES, V41, pD808, DOI 10.1093/nar/gks1094
   Granato M, 2017, J NUTR BIOCHEM, V41, P124, DOI 10.1016/j.jnutbio.2016.12.011
   Guo HQ, 2016, MOL MED REP, V13, P2791, DOI 10.3892/mmr.2016.4845
   Guo YC, 2017, CANCER RES, V77, P6429, DOI 10.1158/0008-5472.CAN-17-1662
   Hehlgans T, 2005, IMMUNOLOGY, V115, P1, DOI 10.1111/j.1365-2567.2005.02143.x
   Hopkins AL, 2008, NAT CHEM BIOL, V4, P682, DOI 10.1038/nchembio.118
   Hu W, 2019, J CELL PHYSIOL, V234, P17305, DOI 10.1002/jcp.28349
   Huang DW, 2007, GENOME BIOL, V8, DOI 10.1186/gb-2007-8-9-r183
   Huang PY, 2010, PROTEIN CELL, V1, P218, DOI 10.1007/s13238-010-0019-9
   Jemal A, 2017, JNCI-J NATL CANCER I, V109, DOI 10.1093/jnci/djx030
   Ji Y, 2019, J NUTR BIOCHEM, V69, P108, DOI 10.1016/j.jnutbio.2019.03.018
   Kamisawa T, 2016, LANCET, V388, P73, DOI 10.1016/S0140-6736(16)00141-0
   Kanehisa M, 2000, NUCLEIC ACIDS RES, V28, P27, DOI 10.1093/nar/28.1.27
   Kanehisa M, 2017, NUCLEIC ACIDS RES, V45, pD353, DOI 10.1093/nar/gkw1092
   Kang JH, 2008, CANCER LETT, V261, P84, DOI 10.1016/j.canlet.2007.11.006
   Kim TW, 2018, CELL DEATH DIS, V9, DOI 10.1038/s41419-018-0930-1
   Kindler HL, 2018, NEW ENGL J MED, V379, P2463, DOI 10.1056/NEJMe1813684
   Klein G, 2004, CRIT REV ONCOL HEMAT, V50, P87, DOI 10.1016/j.critevonc.2003.09.001
   Lan CY, 2019, J FOOD DRUG ANAL, V27, P887, DOI 10.1016/j.jfda.2019.07.001
   Lanas A, 2005, AM J GASTROENTEROL, V100, P1685, DOI 10.1111/j.1572-0241.2005.41833.x
   Lee S, 2020, INT J MOL SCI, V21, DOI 10.3390/ijms21031102
   Li HY, 2014, EVID-BASED COMPL ALT, V2014, DOI 10.1155/2014/495840
   Li J, 2015, CHIN J INTEGR MED, V21, P71, DOI 10.1007/s11655-014-1768-8
   Li SS, 2020, J ETHNOPHARMACOL, V258, DOI 10.1016/j.jep.2020.112797
   Li S, 2013, CHIN J NAT MEDICINES, V11, P110, DOI [10.3724/SP.J.1009.2013.00110, 10.1016/S1875-5364(13)60037-0]
   Li SZ, 2015, ANTI-CANCER AGENT ME, V15, P1185, DOI 10.2174/1871520615999150121121708
   Liu Y, 2017, ONCOTARGETS THER, V10, P4023, DOI 10.2147/OTT.S136821
   Lu J, 2018, MED SCI MONITOR, V24, P2583, DOI 10.12659/MSM.906172
   Maik-Rachline G, 2019, INT J MOL SCI, V20, DOI 10.3390/ijms20051194
   Martini M, 2014, ANN MED, V46, P372, DOI 10.3109/07853890.2014.912836
   Maurya AK, 2015, MOL BIOL REP, V42, P1419, DOI 10.1007/s11033-015-3921-7
   Meng FD, 2015, INT J CLIN EXP PATHO, V8, P6157
   Mirzayans R, 2016, INT J MOL SCI, V17, DOI 10.3390/ijms17050708
   Nagy A, 2018, SCI REP-UK, V8, DOI 10.1038/s41598-018-27521-y
   Nahwegahbow B, 2016, FIRST PEOPLES CHILD, V11
   Niu GM, 2011, ACTA BIOCH BIOPH SIN, V43, P30, DOI 10.1093/abbs/gmq107
   Paniccia A, 2015, JAMA SURG, V150, P701, DOI 10.1001/jamasurg.2015.0668
   Qin TY, 2020, J ETHNOPHARMACOL, V246, DOI 10.1016/j.jep.2019.112128
   Rahib L, 2014, CANCER RES, V74, P2913, DOI 10.1158/0008-5472.CAN-14-0155
   Ramachandran L, 2012, J BIOL CHEM, V287, DOI 10.1074/jbc.M112.388702
   Rivera CG, 2010, BMC BIOINFORMATICS, V11, DOI 10.1186/1471-2105-11-S1-S61
   Roessler S, 2010, CANCER RES, V70, P10202, DOI 10.1158/0008-5472.CAN-10-2607
   Ru JL, 2014, J CHEMINFORMATICS, V6, DOI 10.1186/1758-2946-6-13
   Shang HS, 2018, ENVIRON TOXICOL, V33, P1168, DOI 10.1002/tox.22623
   Shi XJ, 2018, SCI SIGNAL, V11, DOI 10.1126/scisignal.aau1207
   Siegel RL, 2017, CA-CANCER J CLIN, V67, P7, DOI 10.3322/caac.21387
   Smoot ME, 2011, BIOINFORMATICS, V27, P431, DOI 10.1093/bioinformatics/btq675
   Song HB, 2015, ONCOL REP, V33, P868, DOI 10.3892/or.2014.3662
   Sundaram MK, 2019, BIOSCIENCE REP, V39, DOI 10.1042/BSR20190720
   Tracey D, 2008, PHARMACOL THERAPEUT, V117, P244, DOI 10.1016/j.pharmthera.2007.10.001
   Van Cutsem E, 2016, LANCET, V388, P2654, DOI 10.1016/S0140-6736(16)30354-3
   Villanueva A, 2019, NEW ENGL J MED, V380, P1450, DOI 10.1056/NEJMra1713263
   Wajant H, 2003, CELL DEATH DIFFER, V10, P45, DOI 10.1038/sj.cdd.4401189
   Wang JL, 2018, BIOMED PHARMACOTHER, V108, P925, DOI 10.1016/j.biopha.2018.09.105
   Wang Q, 2019, J EXP CLIN CANC RES, V38, DOI 10.1186/s13046-019-1243-7
   Wang YX, 2020, NUCLEIC ACIDS RES, V48, pD1031, DOI 10.1093/nar/gkz981
   Wu LW, 2019, CANCER MED-US, V8, P4806, DOI 10.1002/cam4.2388
   Xin ZL, 2015, J PINEAL RES, V58, P375, DOI 10.1111/jpi.12227
   Xu XX, 2018, DRUG DES DEV THER, V12, P967, DOI 10.2147/DDDT.S161904
   Xu YX, 2017, PAK J PHARM SCI, V30, P1279
   Yang L, 2016, MOL MED REP, V14, P4559, DOI 10.3892/mmr.2016.5818
   Yao JN, 2019, INVEST NEW DRUG, V37, P1300, DOI 10.1007/s10637-019-00767-7
   Yu DL, 2017, ONCOTARGETS THER, V10, P4719, DOI 10.2147/OTT.S136840
   Yuan HQ, 2010, MOL CELL BIOCHEM, V339, P253, DOI 10.1007/s11010-010-0388-7
   Yue SJ, 2017, FRONT PHARMACOL, V8, DOI 10.3389/fphar.2017.00694
   Zhang J, 2018, J ETHNOPHARMACOL, V221, P91, DOI 10.1016/j.jep.2018.04.014
   Zhang RZ, 2019, FRONT PHARMACOL, V10, DOI 10.3389/fphar.2019.00123
   Zheng JH, 2018, CANCERS, V10, DOI 10.3390/cancers10110461
   Zhou LX, 2017, CANCER INVEST, V35, P289, DOI 10.1080/07357907.2016.1278226
   Zhou R, 2014, HORM METAB RES, V46, P753, DOI 10.1055/s-0034-1376977
NR 83
TC 0
Z9 0
U1 5
U2 5
PU ELSEVIER SCIENCE INC
PI NEW YORK
PA STE 800, 230 PARK AVE, NEW YORK, NY 10169 USA
SN 1876-3820
EI 1876-3839
J9 EUR J INTEGR MED
JI Eur. J. Integr. Med.
PD DEC
PY 2020
VL 40
AR 101249
DI 10.1016/j.eujim.2020.101249
PG 14
WC Integrative & Complementary Medicine
SC Integrative & Complementary Medicine
GA PQ8GT
UT WOS:000606782700019
DA 2021-07-01
ER

PT J
AU Xiong, HJ
   Dong, ZW
   Lou, GH
   Gan, QX
   Wang, J
   Huang, QW
AF Xiong, Haijun
   Dong, Zhaowei
   Lou, Guanhua
   Gan, Qingxia
   Wang, Jin
   Huang, Qinwan
TI Analysis of the mechanism of Shufeng Jiedu capsule prevention and
   treatment for COVID-19 by network pharmacology tools
SO EUROPEAN JOURNAL OF INTEGRATIVE MEDICINE
LA English
DT Article
DE COVID-19; Traditional Chinese medicine; Network pharmacology; Shufeng
   Jiedu capsule; Mechanism
ID TRADITIONAL CHINESE MEDICINE; SCUTELLARIA-BAICALENSIS; WOGONIN; INJURY;
   PRETREATMENT; INFLAMMATION; APOPTOSIS; PROTECTS
AB Introduction: The novel coronavirus pneumonia that broke out in 2019 has become a global epidemic. According to the diagnosis and treatment plan issued in China and the existing clinical data, Shufeng Jiedu (SFJD) Capsule can be effectively used in the treatment of COVID-19 patients. This study aimed to explore its mechanism of action by network pharmacology and molecular docking technology.
   Methods: The Chinese Medicine System Pharmacology Analysis Platform (TCMSP), a Bioinformatics Analysis Tool for Molecular mechANism of Traditional Chinese Medicine (BATMAN-TCM), the Encyclopedia of Traditional Chinese Medicine (ETCM) and related literature records were used to search the composition and main active compounds of SFJD, and to screen out the targets of drug components. Disease-associated genes were obtained by the Human Gene Database (GeneCards), the Human Online Mendelian Inheritance Platform (OMIM) and the DisGeNET database, and the co-targeted genes/proteins as targets of both SFJD and COVID-19 were selected by the Comparative Toxicogenomics Database (CTD). Co-targeted genes/proteins were analyzed by STRING, the Database for Annotation, Visualization and Integrated Discovery (DAVID) and Reactome for proteins to protein interaction (PPI), pathway and GO (gene ontology) enrichment, and predicted by AutoDock for their high-precision docking simulation. In addition, the therapeutic effect for SFJD treatment on COVID-19 was validated by the Chinese medicine anti-novel coronavirus pneumonia drug effect prediction and analysis platform (TCMCOVID).
   Results: Screening resulted in 163 compounds and 463 targeted genes. The PPI core network contains 76 co-targeted proteins. The Reactome pathways were enriched in signaling by interleukins, immune system, etc. Finally, 6 key proteins of TNF, IL-10, IL-2, IL-6, STAT1 and CCL2 were selected and successfully docked with 4 active ingredients of quercetin, luteolin, wogonin and kaempferol. Conclusion: SFJD may play a role in the prevention and treatment of COVID-19 through multiple active compounds acting on multiple targets and then multiple pathways.
C1 [Xiong, Haijun; Dong, Zhaowei; Lou, Guanhua; Gan, Qingxia; Wang, Jin; Huang, Qinwan] Chengdu Univ Tradit Chinese Med, Chengdu, Peoples R China.
RP Huang, QW (corresponding author), Chengdu Univ Tradit Chinese Med, Chengdu, Peoples R China.
EM haijunxiong163@163.com; 1226802891@qq.com; 632401265@qq.com;
   1225898943@qq.com; wangjin0816@126.com; hqwan2163@163.com
FU Xinglin Scholars Talent Promotion Plan of Chengdu University of
   Traditional Chinese Medicine [QNXZ2018023, XSGG2019008]
FX This work is financially supported by the Xinglin Scholars Talent
   Promotion Plan of Chengdu University of Traditional Chinese Medicine
   (Code: QNXZ2018023 and Core: XSGG2019008).
CR Ali N, 2020, EXPERT REV GASTROENT, V14, P879, DOI 10.1080/17474124.2020.1794812
   Badawy AM, 2019, CHEM-BIOL INTERACT, V308, P137, DOI 10.1016/j.cbi.2019.05.029
   Bao Y. Y., 2019, J NEW CHIN MED, V51, P5, DOI [10.13457/j.cnki.jncm.2019.12.002, DOI 10.13457/J.CNKI.JNCM.2019.12.002]
   Chen HZ, 2020, MEDICINE, V99, DOI 10.1097/MD.0000000000020660
   Chen X.-q., 2019, STRAIT PHARM, V31, P29
   Chen X, 2020, INT J MED SCI, V17, P2511, DOI 10.7150/ijms.46378
   CHENG LH, 2020, CRIT REV FOOD S 0423, DOI DOI 10.13422/J.CNKI.SYFJX.20201628
   Ciotti M, 2020, CHEMOTHERAPY, V64, P215, DOI [10.1159/000507423, 10.1080/10408363.2020.1783198]
   Ding XJ, 2019, DRUG DES DEV THER, V13, P3899, DOI 10.2147/DDDT.S207185
   Dong YY, 2020, CURR PHARM BIOTECHNO, V21, P1666, DOI 10.2174/1389201021666200711152726
   Du HZ, 2020, CHIN J NAT MEDICINES, V18, P206, DOI [10.1016/S1875-5364(20)30022-4, 10.3724/SP.J.1009.2019.000000]
   Du XS, 2019, INT IMMUNOPHARMACOL, V75, DOI 10.1016/j.intimp.2019.05.056
   El-Deeb OS, 2019, IUBMB LIFE, V71, P1401, DOI 10.1002/iub.2099
   Fan L, 2020, J IMMUNOL RES, V2020, DOI 10.1155/2020/3032425
   Funk CD, 2020, FRONT PHARMACOL, V11, DOI 10.3389/fphar.2020.00937
   General Office of the National Health Commission of the People's Republic of China, 2020, CHIN MED, V15, P801, DOI 10.3760/j.issn.1673-4777.2020.06.001.
   Guo Fei-Fei, 2020, Zhongguo Zhong Yao Za Zhi, V45, P2257, DOI 10.19540/j.cnki.cjcmm.20200312.401
   GUO GL, 2019, BIOTECHNOLOGY, V47, P2909, DOI DOI 10.1080/21691401.2019.1640711
   Gupta A, 2020, NAT MED, V26, P1017, DOI 10.1038/s41591-020-0968-3
   Han L., 2020, POTENTIAL MECH PREDI, V15, P78, DOI [10.1186/s13020-020-00360-8., DOI 10.1186/S13020-020-00360-8]
   [韩彦琪 Han Yanqi], 2019, [中草药, Chinese Traditional and Herbal Drugs], V50, P3555
   Ho L., 2020, HIGHLIGHTS TRADITION, V36, DOI 10.1016/j.eujim.2020.101116.
   Huang Y, 2020, BIODATA MIN, V13, DOI 10.1186/s13040-020-00225-8
   Ince E, 2020, MOL BIOL REP, V47, P451, DOI 10.1007/s11033-019-05148-0
   Ju L., CHINESE HERB MED, P1
   Kalbolandi SM, 2019, MOL BIOL REP, V46, P4039, DOI 10.1007/s11033-019-04853-0
   Kong Q, 2020, BIOMED PHARMACOTHER, V128, DOI 10.1016/j.biopha.2020.110316
   Li QW, 2020, FRONT MED-PRC, V14, P681, DOI 10.1007/s11684-020-0801-x
   Li QY, 2019, MOL MED REP, V20, P728, DOI 10.3892/mmr.2019.10296
   Li S, 2013, CHIN J NAT MEDICINES, V11, P110, DOI [10.3724/SP.J.1009.2013.00110, 10.1016/S1875-5364(13)60037-0]
   Liu YQ, 2020, EUR J INTEGR MED, V38, DOI 10.1016/j.eujim.2020.101172
   Luo ED, 2020, CHIN MED-UK, V15, DOI 10.1186/s13020-020-00317-x
   Meng XM, 2018, LAB INVEST, V98, P79, DOI 10.1038/labinvest.2017.115
   Mu C., 2020, POTENTIAL COMPOUND H, DOI 10.1016/j.jff.2020.104149.
   Nakamura H, 2019, J DERMATOL SCI, V95, P62, DOI 10.1016/j.jdermsci.2019.07.004
   Qi X., 2020, CHIN EMERG TRADITION, V29, P756
   Qian Qun, 2020, Clin Infect Dis, DOI 10.1093/cid/ciaa925
   [瞿香坤 Qu Xiangkun], 2020, [中草药, Chinese Traditional and Herbal Drugs], V51, P1167
   Rabha DJ, 2018, EXP LUNG RES, V44, P63, DOI 10.1080/01902148.2017.1420271
   Scala S, 2020, FRONT IMMUNOL, V11, DOI 10.3389/fimmu.2020.01201
   Seong RK, 2018, ACTA VIROL, V62, P78, DOI 10.4149/av_2018_109
   Song MJ, 2019, CANCER RES, V79, P3737, DOI 10.1158/0008-5472.CAN-19-0596
   Tan H, 2019, J BUON, V24, P1143
   Tang SM, 2020, BIOMED PHARMACOTHER, V121, DOI 10.1016/j.biopha.2019.109604
   Tao QY, 2020, DRUG DEV IND PHARM, V46, P1345, DOI 10.1080/03639045.2020.1788070
   Trottein F, 2020, CELL REP, V32, DOI 10.1016/j.celrep.2020.107915
   Tsai MS, 2018, TOXICOL LETT, V290, P97, DOI 10.1016/j.toxlet.2018.03.024
   Vishwakarma A, 2018, CARDIOVASC TOXICOL, V18, P312, DOI 10.1007/s12012-018-9443-5
   Wang CY, 2020, BALK MED J, V37, P29, DOI 10.4274/balkanmedj.galenos.2019.2019.7.75
   Wang HJ, 2019, BIOMED PHARMACOTHER, V111, P468, DOI 10.1016/j.biopha.2018.12.105
   Wang M., 2020, NETW PHARM BASED STR, DOI [10.2174/1386207323666200806164635, DOI 10.2174/1386207323666200806164635]
   Wang YX, 2020, EUR REV MED PHARMACO, V24, P3360, DOI 10.26355/eurrev_202003_20704
   Yan HY, 2019, J NAT MED-TOKYO, V73, P487, DOI 10.1007/s11418-019-01287-7
   Yang JX, 2020, POULTRY SCI, V99, P906, DOI 10.1016/j.psj.2019.12.021
   Zhang C, 2020, INT J ANTIMICROB AG, V55, DOI 10.1016/j.ijantimicag.2020.105954
   Zhang D, 2020, PHARMACOL RES, V157, DOI 10.1016/j.phrs.2020.104882
   Zhang D, 2020, CLIN CHIM ACTA, V510, P47, DOI 10.1016/j.cca.2020.07.002
   Zhang Y., 2020, INFORM TRADITIONAL C, V37, P5, DOI [10.19656/j.cnki.1002-2406.200031, DOI 10.19656/J.CNKI.1002-2406.200031]
   Zhang Z.-j., ACTIVE CONSTITUENTS, P18
   Zhao J., 2020, SYSTEMS PHARM STUDY, DOI 10.1016/j.phymed.2020.153315
   Zheng S., 2020, NETWORK PHARM ANAL T, V79, DOI 10.1016/j.phymed.2020.153336
   Zhuang W, 2020, FRONT PHARMACOL, V11, DOI 10.3389/fphar.2020.01066
NR 62
TC 1
Z9 1
U1 6
U2 6
PU ELSEVIER SCIENCE INC
PI NEW YORK
PA STE 800, 230 PARK AVE, NEW YORK, NY 10169 USA
SN 1876-3820
EI 1876-3839
J9 EUR J INTEGR MED
JI Eur. J. Integr. Med.
PD DEC
PY 2020
VL 40
AR 101241
DI 10.1016/j.eujim.2020.101241
PG 17
WC Integrative & Complementary Medicine
SC Integrative & Complementary Medicine
GA PQ8GT
UT WOS:000606782700021
PM 33520015
OA Bronze, Green Published
DA 2021-07-01
ER

PT J
AU Kim, M
   Kim, YB
AF Kim, Minjee
   Kim, Young Bong
TI A network-based pharmacology study of active compounds and targets of
   Fritillaria thunbergii against influenza
SO COMPUTATIONAL BIOLOGY AND CHEMISTRY
LA English
DT Article
DE Influenza; Fritillariathunbergii (FT); Network pharmacology; Systems
   biology; inflammation
ID VIRUS; INHIBITION; ACTIVATION; INDUCTION
AB Seasonal and pandemic influenza infections are serious threats to public health and the global economy. Since antigenic drift reduces the effectiveness of conventional therapies against the virus, herbal medicine has been proposed as an alternative. Fritillaria thunbergii (FT) have been traditionally used to treat airway inflammatory diseases such as coughs, bronchitis, pneumonia, and fever-based illnesses. Herein, we used a network pharmacology-based strategy to predict potential compounds from Fritillaria thunbergii (FT), target genes, and cellular pathways to better combat influenza and influenza-associated diseases. We identified five compounds, and 47 target genes using a compound-target network (C-T). Two compounds (beta-sitosteml and pelargonidin) and nine target genes (BCL2, CASP3, HSP9OAA1, ICAMI, JUN, NOS2, PPARG, PTGSI, PTGS2) were identified using a compound-influenza disease target network (C-D). Protein-protein interaction (PPI) network was constructed and we identified eight proteins from nine target genes formed a network. The compound-diseasepathway network (C-D-P) revealed three classes of pathways linked to influenza: cancer, viral diseases, and inflammation. Taken together, our systems biology data from C-T, C-D, PPI and C-D-P networks predicted potent compounds from FT and new therapeutic targets and pathways involved in influenza.
C1 [Kim, Minjee; Kim, Young Bong] Konkuk Univ, Dept Biomed Sci & Engn, Seoul 05029, South Korea.
RP Kim, YB (corresponding author), Konkuk Univ, Dept Anim Biotechnol, Coll Anim Biosci & Technol, 1 Hwayang Dong, Seoul 143701, South Korea.
EM kimera@konkuk.ac.kr
FU Department of Biomedical Science and Engineering, Konkuk University
FX This work was supported by Department of Biomedical Science and
   Engineering, Konkuk University.
CR Devi K., 2018, SCI REPORTS, V8, P2071
   Gaur P, 2011, MED SCI MONITOR, V17, pRA148, DOI 10.12659/MSM.881801
   Hussain M, 2017, INFECT DRUG RESIST, V10, P121, DOI 10.2147/IDR.S105473
   Lee AY, 2018, J ETHNOPHARMACOL, V221, P151, DOI 10.1016/j.jep.2018.04.027
   Lee BS, 2019, CHEM-BIOL INTERACT, V302, P67, DOI 10.1016/j.cbi.2019.02.007
   Li XB, 2012, PLOS ONE, V7, DOI 10.1371/journal.pone.0029350
   Liu HY, 2018, ONCOTARGET, V9, P2887, DOI 10.18632/oncotarget.20812
   Melotti P, 2001, GENE THER, V8, P1436, DOI 10.1038/sj.gt.3301533
   Mizumura K, 2003, CLIN EXP ALLERGY, V33, P1244, DOI 10.1046/j.1365-2222.2003.01750.x
   Park SY, 2016, CANCER SCI, V107, P267, DOI 10.1111/cas.12877
   Pleschka S, 2001, NAT CELL BIOL, V3, P301, DOI 10.1038/35060098
   Ru JL, 2014, J CHEMINFORMATICS, V6, DOI 10.1186/1758-2946-6-13
   Stark GR, 1998, ANNU REV BIOCHEM, V67, P227, DOI 10.1146/annurev.biochem.67.1.227
   Swaminathan K, 2014, ANAL CHIM ACTA, V828, P61, DOI 10.1016/j.aca.2014.04.021
   Taubenberger JK, 2008, ANNU REV PATHOL-MECH, V3, P499, DOI 10.1146/annurev.pathmechdis.3.121806.154316
   Wang DD, 2011, FITOTERAPIA, V82, P1290, DOI 10.1016/j.fitote.2011.09.006
   Wang X, 2013, INTEGR BIOL-UK, V5, P351, DOI 10.1039/c2ib20204b
   Wang X, 2012, EVID-BASED COMPL ALT, V2012, DOI 10.1155/2012/519031
   Watanabe T, 2010, CELL HOST MICROBE, V7, P427, DOI 10.1016/j.chom.2010.05.008
   Weng CF, 2019, INT J INFECT DIS, V88, P8, DOI 10.1016/j.ijid.2019.07.030
   Yen HL, 2016, CURR OPIN VIROL, V18, P126, DOI 10.1016/j.coviro.2016.05.004
   Yu H, 2012, PLOS ONE, V7, DOI 10.1371/journal.pone.0037608
NR 22
TC 0
Z9 0
U1 10
U2 19
PU ELSEVIER SCI LTD
PI OXFORD
PA THE BOULEVARD, LANGFORD LANE, KIDLINGTON, OXFORD OX5 1GB, OXON, ENGLAND
SN 1476-9271
EI 1476-928X
J9 COMPUT BIOL CHEM
JI Comput. Biol. Chem.
PD DEC
PY 2020
VL 89
AR 107375
DI 10.1016/j.compbiolchem.2020.107375
PG 6
WC Biology; Computer Science, Interdisciplinary Applications
SC Life Sciences & Biomedicine - Other Topics; Computer Science
GA PH6UK
UT WOS:000600544900006
PM 32980746
DA 2021-07-01
ER

PT J
AU Shi, YY
   Li, YQ
   Xie, X
   Zhou, YT
   Zhang, Q
   Yu, JL
   Li, P
   Mi, N
   Li, F
AF Shi, Yuan-Yuan
   Li, Ying-Qi
   Xie, Xiang
   Zhou, Yu-Ting
   Zhang, Qian
   Yu, Jia-Lin
   Li, Ping
   Mi, Na
   Li, Fei
TI Homotherapy for heteropathy active components and mechanisms of
   Qiang-Huo-Sheng-Shi decoction for treatment of rheumatoid arthritis and
   osteoarthritis
SO COMPUTATIONAL BIOLOGY AND CHEMISTRY
LA English
DT Article
DE Qiang-Huo-Sheng-Shi decoction; Rheumatoid arthritis; Osteoarthritis;
   Network pharmacology; Homotherapy for heteropathy
ID NETWORK PHARMACOLOGY APPROACH; TRADITIONAL CHINESE MEDICINE; GENE;
   POLYMORPHISMS; INFLAMMATION; PATHWAYS; UPDATE; MICE
AB Qiang-Huo-Sheng-Shi decoction (QHSSD), a classic traditional Chinese herbal formula, which has been reported to be effective in rheumatoid arthritis (RA) and osteoarthritis (OA). However, the concurrent targeting mechanism of how the aforementioned formula is valid in the two distinct diseases OA and RA, which represents the homotherapy-for-heteropathy principle in traditional Chinese medicine (TCM), have not yet been clarified. In the present study, network pharmacology was adopted to analyze the potential molecular mechanism, and therapeutic effective components of QHSSD on both OA and RA. A total of 153 active ingredients in QHSSD were identified, 142 of which associated with 59 potential targets for the two diseases were identified. By constructing the protein-protein interaction network and the compound-target-disease network, 72 compounds and 10 proteins were obtained as the hub targets of QHSSD against OA and RA. The hub genes of ESR1, PTGS2, PPARG, IL1B, TNF, MMP2, IL6, CYP3A4, MAPK8, and ALB were mainly involved in osteoclast differentiation, the NF-kappa B and TNF signaling pathways. Moreover, molecular docking results showed that the screened active compounds had a high affinity for the hub genes. This study provides new insight into the molecular mechanisms behind how QHSSD presents homotherapy-for-hetempathy therapeutic efficacy in both OA and RA. For the first time, a two-disease model was linked with a TCM formula using network pharmacology to identify the key active components and understand the common mechanisms of its multi-pathway regulation. This study will inspire more innovative and important studies on the modern research of TCM formulas.
C1 [Shi, Yuan-Yuan; Zhou, Yu-Ting; Li, Fei] Xinjiang Med Univ, Coll Pharm, Urumqi 830011, Peoples R China.
   [Shi, Yuan-Yuan; Li, Ying-Qi; Zhang, Qian; Yu, Jia-Lin; Li, Ping; Li, Fei] China Pharmaceut Univ, State Key Lab Nat Med, Nanjing 210009, Peoples R China.
   [Xie, Xiang; Mi, Na] Xinjiang Med Univ, Affiliated Hosp 1, Urumqi 830011, Peoples R China.
   [Li, Fei] China Pharmaceut Univ, Jiangsu Key Lab Druggabil Biopharmaceut, Nanjing 210009, Peoples R China.
RP Li, F (corresponding author), Xinjiang Med Univ, Coll Pharm, Urumqi 830011, Peoples R China.; Li, P (corresponding author), China Pharmaceut Univ, State Key Lab Nat Med, Nanjing 210009, Peoples R China.; Mi, N (corresponding author), Xinjiang Med Univ, Affiliated Hosp 1, Urumqi 830011, Peoples R China.
EM liping2004@126.com; mina2a@163.com; lifeicpu@163.com
FU National Key R&D Program of China [2019YFC1711000]; National Natural
   Science Foundation of ChinaNational Natural Science Foundation of China
   (NSFC) [81873185, 81860773]; Natural Science Foundation of Jiangsu
   provinceNatural Science Foundation of Jiangsu Province [BK20181327];
   Xinjiang Science Fund for Distinguished Young Scholar Project [2018Q003]
FX This study was supported by grants from the National Key R&D Program of
   China (2019YFC1711000), National Natural Science Foundation of China
   (No. 81873185, and No. 81860773), Natural Science Foundation of Jiangsu
   province (No. BK20181327), Xinjiang Science Fund for Distinguished Young
   Scholar Project (No. 2018Q003).
CR Anitha P, 2016, GENE, V575, P253, DOI 10.1016/j.gene.2015.08.068
   Azietaku JT, 2017, J ETHNOPHARMACOL, V202, P241, DOI 10.1016/j.jep.2017.03.022
   Burrage PS, 2006, FRONT BIOSCI-LANDMRK, V11, P529, DOI 10.2741/1817
   Charles Janice, 2013, Aust Fam Physician, V42, P765
   Choudhary N, 2019, SCI REP-UK, V9, DOI 10.1038/s41598-019-46715-6
   Deng JL, 2019, FRONT GENET, V10, DOI 10.3389/fgene.2019.00695
   Devaraj E, 2020, N-S ARCH PHARMACOL, V393, P1067, DOI 10.1007/s00210-020-01810-8
   Djoumbou Feunang Yannick, 2016, J Cheminform, V8, P61
   Gan DH, 2019, MED SCI MONITOR, V25, P5700, DOI 10.12659/MSM.915170
   Glyn-Jones S, 2015, LANCET, V386, P376, DOI 10.1016/S0140-6736(14)60802-3
   Goel A, 2015, MOL CELL ENDOCRINOL, V411, P155, DOI 10.1016/j.mce.2015.04.023
   Gong BJ, 2019, EVID-BASED COMPL ALT, V2019, DOI 10.1155/2019/2735050
   Gong R, 2019, BIOMED RES INT, V2019, DOI 10.1155/2019/1907906
   Guo W, 2019, FRONT PHARMACOL, V10, DOI 10.3389/fphar.2019.01185
   Hong JI, 2020, INT J MOL SCI, V21, DOI 10.3390/ijms21020533
   Jahanban-Esfahlan R, 2018, BRIT J PHARMACOL, V175, P3230, DOI 10.1111/bph.13898
   Kapoor T, 2018, RHEUM DIS CLIN N AM, V44, P571, DOI 10.1016/j.rdc.2018.06.008
   Karakaya S, 2020, SAUDI PHARM J, V28, P1, DOI 10.1016/j.jsps.2019.11.001
   Kim KA, 2014, MOL NUTR FOOD RES, V58, P963, DOI 10.1002/mnfr.201300433
   Kitanaka T, 2017, SCI REP-UK, V7, DOI 10.1038/srep39914
   Lee NY, 2017, J CELL BIOCHEM, V118, P3993, DOI 10.1002/jcb.26055
   Lei LJ, 2019, J NAT MED-TOKYO, V73, P1, DOI 10.1007/s11418-018-1245-3
   Lequerre T, 2019, JOINT BONE SPINE, V86, P151, DOI 10.1016/j.jbspin.2018.03.018
   Li C, 2020, EVID-BASED COMPL ALT, V2020, DOI 10.1155/2020/5196302
   Li F, 2019, SCI REP-UK, V9, DOI 10.1038/s41598-019-56050-5
   Li HY, 2018, MED SCI MONITOR, V24, P5668, DOI 10.12659/MSM.908756
   Li N, 2010, DEVELOPMENT, V137, P389, DOI 10.1242/dev.044164
   Li S, 2013, CHIN J NAT MEDICINES, V11, P110, DOI [10.3724/SP.J.1009.2013.00110, 10.1016/S1875-5364(13)60037-0]
   Li Y, 2018, BIOMED RES INT, V2018, DOI 10.1155/2018/5486403
   Lin J, 2018, MOL MED REP, V18, P5594, DOI 10.3892/mmr.2018.9575
   Liu JJ, 2019, MED SCI MONITOR, V25, P7735, DOI 10.12659/MSM.919768
   Liu ZY, 2016, SCI REP-UK, V6, DOI 10.1038/srep21146
   Lu SW, 2015, J ETHNOPHARMACOL, V176, P177, DOI 10.1016/j.jep.2015.10.010
   Ma HC, 2015, INT J CLIN EXP MED, V8, P13446
   Ma JH, 2019, J ETHNOPHARMACOL, V231, P152, DOI 10.1016/j.jep.2018.10.040
   Meng ZQ, 2019, EVID-BASED COMPL ALT, V2019, DOI 10.1155/2019/4637839
   Newberry S. J., 2017, TREATMENT OSTEOARTHR
   Pawlik A, 2012, PHARMACOL REP, V64, P185, DOI 10.1016/S1734-1140(12)70745-4
   Ramirez-Pelayo C, 2019, HELIYON, V5, DOI 10.1016/j.heliyon.2019.e01937
   Rawla Prashanth, 2019, Reumatologia (Warsaw), V57, P27, DOI 10.5114/reum.2019.83236
   Ru JL, 2014, J CHEMINFORMATICS, V6, DOI 10.1186/1758-2946-6-13
   Scherer HU, 2020, J AUTOIMMUN, V110, DOI 10.1016/j.jaut.2019.102400
   Scott DL, 2010, LANCET, V376, P1094, DOI 10.1016/S0140-6736(10)60826-4
   Smith JF, 2020, FRONT PHYSIOL, V11, DOI 10.3389/fphys.2020.00080
   Tai J, 2019, EVID-BASED COMPL ALT, V2019, DOI 10.1155/2019/7631365
   Truhlar DG, 2007, J COMPUT CHEM, V28, P73, DOI 10.1002/jcc.20529
   Wada T, 2004, ONCOGENE, V23, P2838, DOI 10.1038/sj.onc.1207556
   Wang X, 2017, NUCLEIC ACIDS RES, V45, pW356, DOI 10.1093/nar/gkx374
   Xia BJ, 2014, CALCIFIED TISSUE INT, V95, P495, DOI 10.1007/s00223-014-9917-9
   Xiong YY, 2019, J CELL BIOCHEM, V120, P12461, DOI 10.1002/jcb.28513
   Xu XX, 2018, DRUG DES DEV THER, V12, P967, DOI 10.2147/DDDT.S161904
   Yang SH, 2020, FRONT PHARMACOL, V10, DOI 10.3389/fphar.2019.01629
   Yang X, 2019, EVID-BASED COMPL ALT, V2019, DOI 10.1155/2019/8957245
   Yao Y, 2013, J ETHNOPHARMACOL, V150, P619, DOI 10.1016/j.jep.2013.09.018
   Yokota Kazuhiro, 2017, Nihon Rinsho Meneki Gakkai Kaishi, V40, P367, DOI 10.2177/jsci.40.367
   Yu GC, 2012, OMICS, V16, P284, DOI 10.1089/omi.2011.0118
   Zhang JY, 2020, SCI REP-UK, V10, DOI 10.1038/s41598-020-68224-7
   Zhao Xiao-Ping, 2017, Zhongguo Zhong Yao Za Zhi, V42, P4905, DOI 10.19540/j.cnki.cjcmm.2017.0217
   Zhou W, 2016, SCI REP-UK, V6, DOI 10.1038/srep36985
NR 59
TC 0
Z9 0
U1 9
U2 14
PU ELSEVIER SCI LTD
PI OXFORD
PA THE BOULEVARD, LANGFORD LANE, KIDLINGTON, OXFORD OX5 1GB, OXON, ENGLAND
SN 1476-9271
EI 1476-928X
J9 COMPUT BIOL CHEM
JI Comput. Biol. Chem.
PD DEC
PY 2020
VL 89
AR 107397
DI 10.1016/j.compbiolchem.2020.107397
PG 14
WC Biology; Computer Science, Interdisciplinary Applications
SC Life Sciences & Biomedicine - Other Topics; Computer Science
GA PH6UK
UT WOS:000600544900010
PM 33035753
DA 2021-07-01
ER

PT J
AU Wang, CL
   Lv, XH
   Liu, W
   Liu, S
   Sun, ZX
AF Wang, Chenglong
   Lv, Xiaohui
   Liu, Wen
   Liu, Song
   Sun, Zongxi
TI Uncovering the pharmacological mechanism of motherwort (Leonurus
   japonicus Houtt.) for treating menstrual disorders: A systems
   pharmacology approach
SO COMPUTATIONAL BIOLOGY AND CHEMISTRY
LA English
DT Review
DE Leonurus japonicus; Systems pharmacology; Menstrual disorders; Target
   prediction; Molecular docking
ID NETWORK PHARMACOLOGY; ENDOMETRIUM; EXPRESSION; GENES; RAT
AB Leonurus japonicus (motherwort) is a traditional Chinese medicine that is widely used to treat menstrual disorders (MDs). However, the pharmacological mechanisms that underlie its clinical application remain unclear. In this study, a network pharmacology-based approach was used that integrated drug-likeness evaluation, oral bioavailability prediction, target exploration, network construction, bioinformatic annotation and molecular docking to investigate the mechanisms that underlie motherwort treatment for MDs. In total, 29 bioactive compounds were collected from 51 compounds in motherwort, which shared 17 common MDs-related targets. Network analysis indicated that motherwort played a therapeutic role in MDs treatment through multiple components that acted on multiple targets. Pathway enrichment analysis showed that the putative targets of motherwort were primarily involved in various pathways associated with the endocrine system, cancers, vascular system, and anti-inflammation process. Notably, five targets (i.e., AKT1, PTGS2, ESR1, AR and PPARG) were screened as hub genes based on a degree algorithm. Moreover, most of the bioactive components in motherwort had good binding ability with these genes, implying that motherwort could regulate their biological function. Collectively, this study elucidated the molecular mechanisms that underlay the efficiency of motherwort against MDs and demonstrated the potential of network pharmacology as an approach to uncover the action mechanism of herbal medicines.
C1 [Wang, Chenglong; Sun, Zongxi] Guangxi Int Zhuang Med Hosp, Inst Ethn Med, Nanning, Peoples R China.
   [Lv, Xiaohui; Liu, Wen; Sun, Zongxi] Guangxi Univ Chinese Med, Nanning, Peoples R China.
   [Liu, Song] Wuhan Univ Sci & Technol, Hubei Prov Key Lab Occupat Hazard Identificat & C, Wuhan 430081, Peoples R China.
   [Liu, Song] Keele Univ, Sch Pharm & Bioengn, Keele ST5 5BG, Staff Ordshire, England.
RP Sun, ZX (corresponding author), Guangxi Int Zhuang Med Hosp, Inst Ethn Med, Nanning, Peoples R China.; Sun, ZX (corresponding author), Guangxi Univ Chinese Med, Nanning, Peoples R China.; Liu, S (corresponding author), Wuhan Univ Sci & Technol, Hubei Prov Key Lab Occupat Hazard Identificat & C, Wuhan 430081, Peoples R China.; Liu, S (corresponding author), Keele Univ, Sch Pharm & Bioengn, Keele ST5 5BG, Staff Ordshire, England.
EM liusongwh@163.com; zongxisun@163.com
CR Achache H, 2010, FERTIL STERIL, V94, P1271, DOI 10.1016/j.fertnstert.2009.07.1668
   Ackerman WE, 2005, BIOL REPROD, V73, P527, DOI 10.1095/biolreprod.104.039032
   Catalano RD, 2011, MOL HUM REPROD, V17, P182, DOI 10.1093/molehr/gaq094
   Chen Q, 2016, CURR TOP MED CHEM, V16, P3668, DOI 10.2174/1568026616666160721095647
   Chin CH, 2014, BMC SYST BIOL, V8, DOI 10.1186/1752-0509-8-S4-S11
   Chung SW, 2000, J BIOL CHEM, V275, P32681, DOI 10.1074/jbc.M002577200
   Czajkowska M, 2019, INT J ENV RES PUB HE, V16, DOI 10.3390/ijerph16081470
   DENNIS G, 2003, GENOME BIOL, V4
   Dinparast L, 2020, J MOL STRUCT, V1203, DOI 10.1016/j.molstruc.2019.127426
   Fraser IS, 2015, INT J GYNECOL OBSTET, V128, P196, DOI 10.1016/j.ijgo.2014.09.027
   Gaillard T, 2018, J CHEM INF MODEL, V58, P1697, DOI 10.1021/acs.jcim.8b00312
   Hamosh A, 2005, NUCLEIC ACIDS RES, V33, pD514
   Harris HR, 2017, INT J CANCER, V140, P285, DOI 10.1002/ijc.30441
   He YL, 2018, FITOTERAPIA, V128, P36, DOI 10.1016/j.fitote.2018.05.002
   Huang GC, 2019, EVID-BASED COMPL ALT, V2019, DOI 10.1155/2019/4761651
   Hutchinson JL, 2011, REPRODUCTION, V142, P15, DOI 10.1530/REP-11-0069
   Ishikawa T, 2007, REPRODUCTION, V133, P1233, DOI 10.1530/rep.1.01089
   Jabbour HN, 2009, REPRODUCTION, V138, P903, DOI 10.1530/REP-09-0247
   Kanehisa M, 2000, NUCLEIC ACIDS RES, V28, P27, DOI 10.1093/nar/28.1.27
   Kuhn M, 2008, NUCLEIC ACIDS RES, V36, pD684, DOI 10.1093/nar/gkm795
   Law V, 2004, NUCLEIC ACIDS RES, V42, P1091
   Li S, 2013, CHIN J NAT MEDICINES, V11, P110, DOI [10.3724/SP.J.1009.2013.00110, 10.1016/S1875-5364(13)60037-0]
   Li X, 2013, J ETHNOPHARMACOL, V145, P241, DOI 10.1016/j.jep.2012.10.059
   Liang Z, 2020, ECOTOX ENVIRON SAFE, V192, DOI 10.1016/j.ecoenv.2020.110283
   Liu C, 2019, NAT COMMUN, V10, DOI 10.1038/s41467-019-12332-0
   Liu J, 2018, PHYTOCHEMISTRY, V145, P128, DOI 10.1016/j.phytochem.2017.11.003
   Liu XH, 2010, EUR J PHARMACOL, V649, P236, DOI 10.1016/j.ejphar.2010.08.056
   Narukawa Y, 2014, J NAT MED-TOKYO, V68, P125, DOI 10.1007/s11418-013-0781-0
   Ozsoy A.Z., 2015, IMMUNOL INVEST, V45, P1
   PDBe-KB consortium, 2019, NUCL ACIDS RES
   Silva RDPDE, 2016, REV ASSOC MED BRAS, V62, P72, DOI 10.1590/1806-9282.62.01.72
   Pinero J, 2017, NUCLEIC ACIDS RES, V45, pD833, DOI 10.1093/nar/gkw943
   Ramirez D, 2016, INT J MOL SCI, V17, DOI 10.3390/ijms17040525
   Ru JL, 2014, J CHEMINFORMATICS, V6, DOI 10.1186/1758-2946-6-13
   Sasaki RSA, 2016, J BRAS REPROD ASSIST, V20, P118, DOI 10.5935/1518-0557.20160027
   Shahzad H, 2017, PLOS ONE, V12, DOI 10.1371/journal.pone.0172765
   Shahzad H, 2015, J MED FOOD, V18, P1307, DOI 10.1089/jmf.2014.3293
   Shang XF, 2014, J ETHNOPHARMACOL, V152, P14, DOI 10.1016/j.jep.2013.12.052
   Shi MJ, 2020, J ETHNOPHARMACOL, V253, DOI 10.1016/j.jep.2020.112689
   Shin HY, 2009, IMMUNOPHARM IMMUNOT, V31, P209, DOI 10.1080/08923970802135443
   Silva I.V., 2020, WORLD CHIN MED, V15, P1263
   Singh M, 2011, BIOL REPROD, V84, P1045, DOI 10.1095/biolreprod.110.090076
   Sun ZX, 2018, INT J MOL SCI, V19, DOI 10.3390/ijms19103144
   Szklarczyk D, 2017, NUCLEIC ACIDS RES, V45, pD362, DOI 10.1093/nar/gkw937
   Truhlar DG, 2007, J COMPUT CHEM, V28, P73, DOI 10.1002/jcc.20529
   Wang RY, 2020, EVID-BASED COMPL ALT, V2020, DOI 10.1155/2020/1875980
   Wang YX, 2004, AM J PHYSIOL-HEART C, V286, pH685, DOI 10.1152/ajpheart.00237.2003
   Xie C, 2011, NUCLEIC ACIDS RES, V39, pW316, DOI 10.1093/nar/gkr483
   Yang B, 2020, PHYTOCHEMISTRY, V173, DOI 10.1016/j.phytochem.2019.112223
   Ye Z., 2012, DRUG EVAL RES, V35, P246
   Yi P, 2015, MOL CELL, V57, P1047, DOI 10.1016/j.molcel.2015.01.025
   Yu GH, 2019, BIOMED PHARMACOTHER, V117, DOI 10.1016/j.biopha.2019.109094
   Yu W, 2017, SCI REP-UK, V7, DOI 10.1038/srep45827
   Zeng LT, 2017, SCI REP-UK, V7, DOI 10.1038/s41598-017-17139-x
   Zhang G-B, 2013, EVID-BASED COMPL ALT, V2013, DOI [DOI 10.1155/2013/621423, 10.1155/2013/621423 23762149]
   Zhang JY, 2019, J ETHNOPHARMACOL, V229, P104, DOI 10.1016/j.jep.2018.10.004
   Zhang M, 2020, COMPUT BIOL CHEM, V86, DOI 10.1016/j.compbiolchem.2020.107248
NR 57
TC 0
Z9 0
U1 5
U2 14
PU ELSEVIER SCI LTD
PI OXFORD
PA THE BOULEVARD, LANGFORD LANE, KIDLINGTON, OXFORD OX5 1GB, OXON, ENGLAND
SN 1476-9271
EI 1476-928X
J9 COMPUT BIOL CHEM
JI Comput. Biol. Chem.
PD DEC
PY 2020
VL 89
AR 107384
DI 10.1016/j.compbiolchem.2020.107384
PG 7
WC Biology; Computer Science, Interdisciplinary Applications
SC Life Sciences & Biomedicine - Other Topics; Computer Science
GA PH6UK
UT WOS:000600544900022
PM 33017723
DA 2021-07-01
ER

PT J
AU Li, Z
   Chen, HW
   Zhang, HX
   Li, Y
   Wang, CY
   Bai, LP
   Zhang, W
   Jiang, ZH
AF Li, Zheng
   Chen, Hongwei
   Zhang, Huixia
   Li, Yan
   Wang, Caiyun
   Bai, Liping
   Zhang, Wei
   Jiang, Zhihong
TI Similarity and Specificity of Traditional Chinese Medicine Formulas for
   Management of Coronavirus Disease 2019 and Rheumatoid Arthritis
SO ACS OMEGA
LA English
DT Article
ID IMMUNOSUPPRESSION; PHARMACOLOGY; COVID-19; EXTRACT; ROOTS
AB The pathogenesis similarity is leading to the introduction of drugs commonly used in rheumatoid arthritis (RA) into coronavirus disease (COVID-19) treatment. Traditional Chinese medicine (TCM) was widely used for the treatment of infectious diseases and rheumatic diseases. However, there is little knowledge of the relationship between COVID-19 and RA treatment employing TCM formulas. The present work was aimed to compare the similarity and specificity of TCM formulas for the management of COVID-19 and RA, as well as to deduce the potential mechanism of TCM for COVID-19 treatment. Two formulas including lianhuaqingwen (LHQW) and duhuojisheng (DHJS) were selected as the representatives of TCM for COVID-19 and RA treatment, respectively. An integrated network pharmacology was used to investigate their similarity and specificity. Although different herbs are present in the two formulas, they generated fairly similar ingredients, targets, interaction networks and enriched pathways, which were mainly involved in virus infection, inflammation, and immune dysregulation. Undoubtedly, they also exhibited their respective specificity. LHQW showed the cold property and lung channel tropism which dominated heat-clearing and lung-freeing, while DHJS showed the warm property and liver channel tropism. Herbal compatibility of LHQW was more in line with the rules of the TCM formula against coronavirus disease. Although both formulas suggested multifunctionality in virus infection and inflammation, LHQW was inclined to cope with virus infection, while DHJS was inclined to cope with inflammation. Therefore, LHQW was reliable for providing the desired efficacy in COVID-19 management because of its cold property, lung channel tropism, and multifunctionality for coping with virus infection and inflammation.
C1 [Li, Zheng] Jiangsu Normal Univ, Coll Hlth Sci, Xuzhou 221116, Jiangsu, Peoples R China.
   [Li, Zheng; Chen, Hongwei; Zhang, Huixia; Li, Yan; Wang, Caiyun; Bai, Liping; Zhang, Wei; Jiang, Zhihong] Macau Univ Sci & Technol, State Key Lab Qual Res Chinese Med, Taipa 999078, Macao, Peoples R China.
   [Li, Zheng; Chen, Hongwei; Zhang, Huixia; Li, Yan; Wang, Caiyun; Bai, Liping; Zhang, Wei; Jiang, Zhihong] Macau Univ Sci & Technol, Macau Inst Appl Res Med & Hlth, Taipa 999078, Macao, Peoples R China.
   [Zhang, Wei; Jiang, Zhihong] Macau Univ Sci & Technol, Guangdong Hong Kong Macao Joint Lab Resp Infect D, Taipa 999078, Macao, Peoples R China.
RP Zhang, W; Jiang, ZH (corresponding author), Macau Univ Sci & Technol, State Key Lab Qual Res Chinese Med, Taipa 999078, Macao, Peoples R China.; Zhang, W; Jiang, ZH (corresponding author), Macau Univ Sci & Technol, Macau Inst Appl Res Med & Hlth, Taipa 999078, Macao, Peoples R China.; Zhang, W; Jiang, ZH (corresponding author), Macau Univ Sci & Technol, Guangdong Hong Kong Macao Joint Lab Resp Infect D, Taipa 999078, Macao, Peoples R China.
EM Wzhang@must.edu.mo; Zhjiang@must.edu.mo
RI Chen, Hongwei/AAN-2868-2020
OI Chen, Hongwei/0000-0001-9010-9728; Li, Zheng/0000-0002-2882-6600
FU Science and Technology Development Fund, Macau SAR [0064/2020/A];
   Department of Science and Technology of Guangdong Province
FX This research was funded by the Science and Technology Development Fund,
   Macau SAR (File no. 0064/2020/A). The authors also thank the Department
   of Science and Technology of Guangdong Province for the support of
   Guangdong-Hong Kong-Macao Joint Laboratory of Respiratory Infectious
   Disease.
CR [Anonymous], 2020, NAT NANOTECHNOL, V15, P239, DOI 10.1038/s41565-020-0680-y
   [Anonymous], 2019, WHO NOVEL CORONAVIRU
   Cascella M., 2020, STATPEARLS
   CCP Commission, 2015, PHARMACOPOEIA PEOPLE
   Chen G, 2020, J CLIN INVEST, V130, P2620, DOI 10.1172/JCI137244
   CHEN HF, 2007, MOD TRADIT CHIN MED, V5, P41, DOI DOI 10.1080/10042857.2007.10677500
   Chen Z, 2004, PHYTOTHER RES, V18, P592, DOI 10.1002/ptr.1485
   Chu H, 2020, CLIN INFECT DIS, V71, P1400, DOI 10.1093/cid/ciaa410
   Cinatl J, 2003, LANCET, V361, P2045, DOI 10.1016/S0140-6736(03)13615-X
   Ding YW, 2017, BMC COMPLEM ALTERN M, V17, DOI 10.1186/s12906-017-1585-7
   [范逸品 Fan Yiping], 2020, [中医杂志, Journal of Traditional Chinese Medicine], V61, P369
   Favalli EG, 2020, LANCET INFECT DIS, V20, P1012, DOI 10.1016/S1473-3099(20)30262-0
   Favalli EG, 2020, AUTOIMMUN REV, V19, DOI 10.1016/j.autrev.2020.102523
   Gautret P, 2020, INT J ANTIMICROB AG, V56, DOI 10.1016/j.ijantimicag.2020.105949
   Georgiev T, 2020, RHEUMATOL INT, V40, P825, DOI 10.1007/s00296-020-04570-z
   Guan W, 2020, NEW ENGL J MED, V382, P1708, DOI 10.1056/NEJMoa2002032
   Guo W, 2019, FRONT PHARMACOL, V10, DOI 10.3389/fphar.2019.01185
   Hoffmann M, 2020, CELL, V181, P271, DOI 10.1016/j.cell.2020.02.052
   Hu K., 2020, PHYTOMEDICINE
   Huang CL, 2020, LANCET, V395, P497, DOI 10.1016/S0140-6736(20)30183-5
   Jiang XiaoLin, 2020, Natural Product Research and Development, V32, P473, DOI 10.16333/j.1001-6880.2020.3.017
   Kalil AC, 2020, JAMA-J AM MED ASSOC, V323, P1897, DOI 10.1001/jama.2020.4742
   Kao ST, 2015, J ETHNOPHARMACOL, V168, P108, DOI 10.1016/j.jep.2015.03.012
   Khan S, 2020, J CLIN MICROBIOL, V58, DOI [10.1128/JCM.00187-20, 10.1128/JCM.01297-20]
   Kim SJ, 2015, J ETHNOPHARMACOL, V171, P231, DOI 10.1016/j.jep.2015.05.049
   Li RF, 2020, PHARMACOL RES, V156, DOI 10.1016/j.phrs.2020.104761
   Liu P, 2013, FRONT MED-PRC, V7, P277, DOI 10.1007/s11684-013-0273-3
   Lu SW, 2015, J ETHNOPHARMACOL, V176, P177, DOI 10.1016/j.jep.2015.10.010
   Mehta P, 2020, LANCET, V395, P1033, DOI 10.1016/S0140-6736(20)30628-0
   Ni Y., 2015, CHIN ARCH TRADIT CHI, V33, P2798
   Pang JX, 2020, J CLIN MED, V9, DOI 10.3390/jcm9030623
   Pascarella G, 2020, J INTERN MED, V288, P192, DOI 10.1111/joim.13091
   Qian WB, 2018, J CELL MOL MED, V22, P4354, DOI 10.1111/jcmm.13725
   Richardson P, 2020, LANCET, V395, pE30, DOI 10.1016/S0140-6736(20)30304-4
   Ru JL, 2014, J CHEMINFORMATICS, V6, DOI 10.1186/1758-2946-6-13
   Sarzi-Puttini P, 2020, CLIN EXP RHEUMATOL, V38, P337
   Song W, 2014, J NAT PROD, V77, P1632, DOI 10.1021/np500253m
   Spagnolo P, 2020, LANCET RESP MED, V8, P750, DOI 10.1016/S2213-2600(20)30222-8
   Tian SF, 2020, MODERN PATHOL, V33, P1007, DOI 10.1038/s41379-020-0536-x
   Touret F, 2020, ANTIVIR RES, V177, DOI 10.1016/j.antiviral.2020.104762
   Veith C, 2017, TOXICOL APPL PHARM, V336, P40, DOI 10.1016/j.taap.2017.10.001
   Wang G., 2019, CHIN J GEN PRACT, V17, P793
   Wu ZY, 2020, JAMA-J AM MED ASSOC, V323, P1239, DOI 10.1001/jama.2020.2648
   [姚开涛 Yao Kaitao], 2020, [中国实验方剂学杂志, Chinese Journal of Experimental Traditional Medical Formulae], V26, P8
   Zhang WJ, 2016, INT J BIOL MACROMOL, V87, P7, DOI 10.1016/j.ijbiomac.2016.02.023
   Zhao RL, 2018, J ETHNOPHARMACOL, V210, P287, DOI 10.1016/j.jep.2017.08.041
   Zheng WK, 2020, ZHONG YI ZA ZHI, V61, P277
   Zhong Nan-Shan, 2011, J Thorac Dis, V3, P274, DOI 10.3978/j.issn.2072-1439.2011.10.01
   Zhong WT, 2013, FITOTERAPIA, V90, P132, DOI 10.1016/j.fitote.2013.06.003
   Zhou M., 2019, CLIN J TRADIT CHIN M, V31, P1871
NR 50
TC 1
Z9 1
U1 4
U2 5
PU AMER CHEMICAL SOC
PI WASHINGTON
PA 1155 16TH ST, NW, WASHINGTON, DC 20036 USA
SN 2470-1343
J9 ACS OMEGA
JI ACS Omega
PD DEC 1
PY 2020
VL 5
IS 47
BP 30519
EP 30530
DI 10.1021/acsomega.0c04377
PG 12
WC Chemistry, Multidisciplinary
SC Chemistry
GA PC0VJ
UT WOS:000596727900019
PM 33283100
OA DOAJ Gold, Green Published
DA 2021-07-01
ER

PT J
AU He, TM
   Liu, JX
   Wang, XN
   Duan, CC
   Li, XF
   Zhang, JY
AF He, Tianmu
   Liu, Jingxian
   Wang, Xiaoning
   Duan, Cancan
   Li, Xiaofei
   Zhang, Jianyong
TI Analysis of cantharidin-induced nephrotoxicity in HK-2 cells using
   untargeted metabolomics and an integrative network pharmacology analysis
SO FOOD AND CHEMICAL TOXICOLOGY
LA English
DT Article
DE nephrotoxicity; Cantharidin; Metabolomics; Potential biomarkers; Network
   pharmacology; Hub gene
ID TOPICAL APPLICATION EXPOSURES; IN-VITRO; LACTATE-DEHYDROGENASE;
   DRINKING-WATER; RENAL DAMAGE; METABOLITES; BIOMARKERS; DIETHANOLAMINE;
   TOXICITY; PHOSPHATIDYLCHOLINE
AB Cantharidin (CTD) is the major bioactive compound in Mylabris and has been shown to exhibit antitumor activity. However, its clinical application is relatively limited due to its potential toxic effects, especially nephrotoxicity. In this study, a UHPLC-QE/MS based metabolomics approach combined with network pharmacology was used to investigate the mechanism of CTD-induced nephrotoxicity in HK-2 cells. A total of 76 potential biomarkers and 28 disturbed metabolic pathways were identified in HK-2 cells exposed to CTD. And apoptotic protein expression levels of Caspase 3 and Bax/Bcl-2 ratio were increased in HK-2 cells exposed to CTD. In addition, combined with integrative network pharmacology analysis, the results demonstrated that CTD inhibits the glycerophospholipid and sphingolipid pathways, phosphatidylethanolamine, phosphatidylcholine, MAPK3, and PLD2. These may represent potential diagnostic markers and therapeutic targets, and may also lead to a strategy for reducing CTD-induced toxicity in the clinic.
C1 [He, Tianmu; Liu, Jingxian; Li, Xiaofei] Zunyi Med Univ, Basic Med Sch, Zunyi 563000, Guizhou, Peoples R China.
   [Wang, Xiaoning; Duan, Cancan; Zhang, Jianyong] Zunyi Med Univ, Sch Pharm, Zunyi 563000, Guizhou, Peoples R China.
   [Duan, Cancan; Zhang, Jianyong] Zunyi Med Univ, Minist Educ, Key Lab Basic Pharmacol, Zunyi 563000, Guizhou, Peoples R China.
   [Duan, Cancan; Zhang, Jianyong] Zunyi Med Univ, Minist Educ, Joint Int Res Lab Ethnomed, Zunyi 563000, Guizhou, Peoples R China.
RP Li, XF (corresponding author), Zunyi Med Univ, Basic Med Sch, Zunyi 563000, Guizhou, Peoples R China.; Zhang, JY (corresponding author), Zunyi Med Univ, Minist Educ, Key Lab Basic Pharmacol, Zunyi 563000, Guizhou, Peoples R China.; Zhang, JY (corresponding author), Zunyi Med Univ, Minist Educ, Joint Int Res Lab Ethnomed, Zunyi 563000, Guizhou, Peoples R China.
EM lixiaofei@zmu.edu.cn; zhangjianyong2006@126.com
OI He, Tianmu/0000-0002-5178-7910
FU National Natural Science Foundation of ChinaNational Natural Science
   Foundation of China (NSFC) [81760746, 81803838]; Science and Technology
   Department of Guizhou province of China [[2016]2834,, LH[2015]7532,
   [2020]1Y376, [2019]1346]; Science and Technology Department of Zuniyi
   city of Guizhou province of China [[2016]35, [2016]33]; Innovation
   talent team of Guizhou science and Technology Department (qiankehe
   platform talents) [[2020]5007]; Education Department of Guizhou Province
   of China [GNYL[2017]006, [2017]078, [2012] 311]
FX We are grateful to acknowledge the financial support from the National
   Natural Science Foundation of China (Grants no. 81760746 and 81803838);
   Science and Technology Department of Guizhou province of China
   ([2016]2834, LH[2015]7532, [2020]1Y376, [2019]1346); Science and
   Technology Department of Zuniyi city of Guizhou province of
   China([2016]35, [2016]33); Innovation talent team of Guizhou science and
   Technology Department (qiankehe platform talents[2020]5007); Education
   Department of Guizhou Province of China (GNYL[2017]006, [2017]078,[2012]
   311).
CR Alzahri MS, 2015, SAUDI J KIDNEY DIS T, V26, P1161, DOI 10.4103/1319-2442.168596
   Aubrey BJ, 2016, CSH PERSPECT MED, V6, DOI 10.1101/cshperspect.a026062
   Baliga R, 1998, KIDNEY INT, V53, P394, DOI 10.1046/j.1523-1755.1998.00767.x
   Benesty J, 2009, NOISE REDUCTION SPEE, P1, DOI DOI 10.1007/978-3-642-00296-0_5
   Bo L, 2018, FOOD FUNCT, V9, P5965, DOI 10.1039/c8fo00902c
   Cai YP, 2015, METABOLOMICS, V11, P1575, DOI 10.1007/s11306-015-0809-4
   Chen BH, 2018, ONCOL LETT, V16, P83, DOI 10.3892/ol.2018.8665
   Chen EY, 2013, BMC BIOINFORMATICS, V14, DOI 10.1186/1471-2105-14-128
   Chen Y, 2017, BIOL CHEM, V398, P1319, DOI 10.1515/hsz-2017-0148
   del Olmo A, 2017, CRIT REV FOOD SCI, V57, P3084, DOI 10.1080/10408398.2015.1087964
   Du HY, 2020, J APPL TOXICOL, V40, P897, DOI 10.1002/jat.3951
   ELDRIDGE R, 1995, TOXICOL APPL PHARM, V130, P95, DOI 10.1006/taap.1995.1013
   Estrada CC, 2019, J AM SOC NEPHROL, V30, P187, DOI 10.1681/ASN.2018080853
   Ezaki T, 2017, TOXICOL RES-UK, V6, P843, DOI 10.1039/c7tx00171a
   Gao HW, 2020, PHYTOMEDICINE, V69, DOI 10.1016/j.phymed.2020.153197
   Geng JF, 2008, EMBO REP, V9, P859, DOI 10.1038/embor.2008.163
   Gomez-Cambronero J, 2018, CANCER METAST REV, V37, P491, DOI 10.1007/s10555-018-9753-x
   Han XL, 2016, NAT REV ENDOCRINOL, V12, P668, DOI 10.1038/nrendo.2016.98
   Hanatani S, 2014, J AM SOC NEPHROL, V25, P2800, DOI 10.1681/ASN.2013091025
   Hermansson M, 2011, PROG LIPID RES, V50, P240, DOI 10.1016/j.plipres.2011.02.004
   Huang FJ, 2019, EBIOMEDICINE, V48, P491, DOI 10.1016/j.ebiom.2019.09.002
   Huang W, 2019, TOXICOL RES-UK, V8, P850, DOI 10.1039/c9tx00067d
   Huwiler A, 2018, MATRIX BIOL, V68-69, P230, DOI 10.1016/j.matbio.2018.01.006
   Jeong ES, 2016, TOXICOL LETT, V248, P52, DOI 10.1016/j.toxlet.2016.02.018
   Johnson GL, 2002, SCIENCE, V298, P1911, DOI 10.1126/science.1072682
   Kanehisa M, 2000, NUCLEIC ACIDS RES, V28, P27, DOI 10.1093/nar/28.1.27
   KANG SK, 1991, NEPHRON, V57, P55, DOI 10.1159/000186216
   Karras DJ, 1996, AM J EMERG MED, V14, P478, DOI 10.1016/S0735-6757(96)90158-8
   KASISKE BL, 1990, HYPERTENSION, V15, P443, DOI 10.1161/01.HYP.15.5.443
   Kumar V, 2013, BIOTECHNOL ADV, V31, P945, DOI 10.1016/j.biotechadv.2013.02.008
   Lauber K, 2004, MOL CELL, V14, P277, DOI 10.1016/S1097-2765(04)00237-0
   Law SH, 2019, INT J MOL SCI, V20, DOI 10.3390/ijms20051149
   Lee SR, 2017, BIOORG CHEM, V71, P67, DOI 10.1016/j.bioorg.2017.01.012
   Lenz EM, 2004, ANALYST, V129, P535, DOI 10.1039/b400159c
   Li R, 2018, J CLIN LAB ANAL, V32, DOI 10.1002/jcla.22282
   Liu F, 2020, J APPL TOXICOL, V40, P1622, DOI 10.1002/jat.4022
   Liu PP, 2020, LIFE SCI, V247, DOI 10.1016/j.lfs.2020.117443
   Liu XY, 2019, TOXICON, V167, P1, DOI 10.1016/j.toxicon.2019.06.009
   Liu XH, 2019, FRONT PHARMACOL, V10, DOI 10.3389/fphar.2019.00992
   Ma C, 2010, FOOD CHEM TOXICOL, V48, P2988, DOI 10.1016/j.fct.2010.07.038
   Massicot F, 2005, BASIC CLIN PHARMACOL, V96, P26, DOI 10.1111/j.1742-7843.2005.pto960104.x
   Mateos MV, 2014, INT J BIOCHEM CELL B, V55, P119, DOI 10.1016/j.biocel.2014.08.016
   MATHEWS JM, 1995, CHEM RES TOXICOL, V8, P625, DOI 10.1021/tx00047a001
   MELNICK RL, 1994, J APPL TOXICOL, V14, P11, DOI 10.1002/jat.2550140104
   MELNICK RL, 1994, J APPL TOXICOL, V14, P1, DOI 10.1002/jat.2550140103
   Meng XL, 2020, CHIN MED-UK, V15, DOI 10.1186/s13020-020-00306-0
   Michl J, 2017, FRONT PHARMACOL, V8, DOI 10.3389/fphar.2017.00215
   Moed L, 2001, ARCH DERMATOL, V137, P1357
   Murphy MP, 2018, CELL, V174, P780, DOI 10.1016/j.cell.2018.07.030
   Nicholson JK, 1999, XENOBIOTICA, V29, P1181, DOI 10.1080/004982599238047
   Patel D, 2017, OXID MED CELL LONGEV, V2017, P1, DOI 10.1155/2017/4829180
   Patel S, 2010, J BIOL CHEM, V285, P32055, DOI 10.1074/jbc.M110.171058
   Perroud B, 2006, MOL CANCER, V5, DOI 10.1186/1476-4598-5-64
   Peti-Peterdi J, 2010, KIDNEY INT, V78, P1214, DOI 10.1038/ki.2010.333
   Picart-Armada S, 2018, BMC BIOINFORMATICS, V19, DOI 10.1186/s12859-018-2487-5
   POLETTINI A, 1992, FORENSIC SCI INT, V56, P37, DOI 10.1016/0379-0738(92)90144-L
   Qian YY, 2017, CHEM-BIOL INTERACT, V273, P11, DOI 10.1016/j.cbi.2017.05.020
   Qu L, 2015, J ETHNOPHARMACOL, V170, P28, DOI 10.1016/j.jep.2015.05.010
   RATNAM S, 1995, ARCH BIOCHEM BIOPHYS, V323, P313, DOI 10.1006/abbi.1995.9959
   Ryu SH, 2018, J TOXICOL ENV HEAL A, V81, P408, DOI 10.1080/15287394.2018.1451180
   Sarma SN, 2018, J TOXICOL SCI, V43, P89, DOI 10.2131/jts.43.89
   Sborchia M, 2019, ARCH TOXICOL, V93, P3345, DOI 10.1007/s00204-019-02578-4
   Schrimpe-Rutledge AC, 2016, J AM SOC MASS SPECTR, V27, P1897, DOI 10.1007/s13361-016-1469-y
   Shakor ABA, 2011, J BIOL CHEM, V286, P36053, DOI 10.1074/jbc.M111.228593
   Shan HB, 2006, ANTI-CANCER DRUG, V17, P905, DOI 10.1097/01.cad.0000217428.90325.35
   Slotte JP, 2013, PROG LIPID RES, V52, P424, DOI 10.1016/j.plipres.2013.05.001
   Smith CA, 2006, ANAL CHEM, V78, P779, DOI 10.1021/ac051437y
   Snel B, 2000, NUCLEIC ACIDS RES, V28, P3442, DOI 10.1093/nar/28.18.3442
   Tan Y, 2014, MOL BIOSYST, V10, P2305, DOI 10.1039/c4mb00072b
   van der Veen JN, 2017, BBA-BIOMEMBRANES, V1859, P1558, DOI 10.1016/j.bbamem.2017.04.006
   WANG GS, 1989, J ETHNOPHARMACOL, V26, P147, DOI 10.1016/0378-8741(89)90062-7
   Wang GF, 2018, CURR MED CHEM, V25, P2034, DOI 10.2174/0929867324666170414165253
   Wang JL, 2016, METABOLOMICS, V12, DOI 10.1007/s11306-016-1050-5
   Won JS, 2007, J NEUROCHEM, V103, P180, DOI 10.1111/j.1471-4159.2007.04822.x
   Wu QH, 2018, FOOD CHEM TOXICOL, V118, P889, DOI 10.1016/j.fct.2018.06.054
   Xia FB, 2018, FRONT PHARMACOL, V9, DOI 10.3389/fphar.2018.00618
   Xia JG, 2015, NUCLEIC ACIDS RES, V43, pW251, DOI 10.1093/nar/gkv380
   Xie LJ, 2020, CHEM RES TOXICOL, V33, P1897, DOI 10.1021/acs.chemrestox.0c00091
   Xu L, 2019, CHEM RES TOXICOL, V32, P2411, DOI 10.1021/acs.chemrestox.9b00180
   Xu QM, 2013, J FUNCT FOODS, V5, P2012, DOI 10.1016/j.jff.2013.08.005
   Yang JM, 2004, PROTEINS, V55, P288, DOI 10.1002/prot.20035
   Yang X, 2019, FASEB J, V33, P2212, DOI 10.1096/fj.201800742R
   Yao ZJ, 2016, J COMPUT AID MOL DES, V30, P413, DOI 10.1007/s10822-016-9915-2
   Yu XW, 2018, EBIOMEDICINE, V36, P266, DOI 10.1016/j.ebiom.2018.09.031
   Zhang AH, 2013, ANAL CHEM, V85, P7606, DOI 10.1021/ac401793d
   Zhang XX, 2014, J PHARMACEUT BIOMED, V97, P151, DOI 10.1016/j.jpba.2014.04.036
   Zhao C, 2018, ANAL CHEM, V90, P3196, DOI 10.1021/acs.analchem.7b04540
   Zhao YY, 2015, SCI REP-UK, V5, DOI 10.1038/srep12936
   Zhao YY, 2015, BIOANALYSIS, V7, P685, DOI 10.4155/bio.14.309
   Zhu XS, 2017, NUTRIENTS, V9, DOI 10.3390/nu9020166
NR 90
TC 0
Z9 0
U1 4
U2 4
PU PERGAMON-ELSEVIER SCIENCE LTD
PI OXFORD
PA THE BOULEVARD, LANGFORD LANE, KIDLINGTON, OXFORD OX5 1GB, ENGLAND
SN 0278-6915
EI 1873-6351
J9 FOOD CHEM TOXICOL
JI Food Chem. Toxicol.
PD DEC
PY 2020
VL 146
AR 111845
DI 10.1016/j.fct.2020.111845
PG 19
WC Food Science & Technology; Toxicology
SC Food Science & Technology; Toxicology
GA PM9VU
UT WOS:000604138100059
PM 33152469
DA 2021-07-01
ER

PT J
AU Liu, ZW
   Luo, ZH
   Meng, QQ
   Zhong, PC
   Hu, YJ
   Shen, XL
AF Liu, Zhi-Wen
   Luo, Zhuo-Hui
   Meng, Qi-Qi
   Zhong, Peng-Cheng
   Hu, Ying-Jie
   Shen, Xiao-Ling
TI Network pharmacology-based investigation on the mechanisms of action of
   Morinda officinalis How. in the treatment of osteoporosis
SO COMPUTERS IN BIOLOGY AND MEDICINE
LA English
DT Article
DE Morinda officinalis How; Osteoporosis; Network pharmacology; Molecular
   docking; Hormone-like activity
ID TRADITIONAL CHINESE MEDICINE; LEUKEMIA-CELLS; FRACTURE RISK; BONE LOSS;
   IN-VITRO; GENES; PHYSCION; DATABASE; ASSOCIATION; AROMATASE
AB Background: Osteoporosis is a systemic skeletal disease that leads to a high risk for bone fractures. Morinda officinalis How. has been used as osteoporosis treatment in China. However, its mechanism of action as an antiosteoporotic herb remains unknown.
   Methods: A network pharmacology approach was applied to explore the potential mechanisms of action of M. officinalis in osteoporosis treatment. The active compounds of M. officinalis and their potential osteoporosis related targets were retrieved from TCMSP, TCMID, SwissTargetPrediction, DrugBank, DisGeNET, GeneCards, OMIM, and TTD databases. A protein-protein interaction network was built to analyze the target interactions. The Metascape database was used to carry out GO enrichment analysis and KEGG pathway analysis. Moreover, interactions between active compounds and potential targets were investigated through molecular docking.
   Results: A total of 17 active compounds and 93 anti-osteoporosis targets of M. officinalis were selected for analysis. The GO enrichment analysis results indicated that the anti-osteoporosis targets of M. officinalis mainly play a role in the response to steroid hormone. The KEGG pathway enrichment analysis showed that M. officinalis prevents osteoporosis through the ovarian steroidogenesis signaling pathway. Moreover, the molecular docking results indicated that bioactive compounds (morindon, ohioensin A, and physcion) demonstrated a good binding ability with IGF1R, INSR, ESR1, and MMP9.
   Conclusion: M. officinalis contains potential anti-osteoporotic active compounds. These compounds function by regulating the proteins implicated in ovarian steroidogenesis-related pathways that are crucial in estrogen biosynthesis. Our study provides new insights into the development of a natural therapy for the prevention and treatment of osteoporosis.
C1 [Liu, Zhi-Wen; Luo, Zhuo-Hui; Meng, Qi-Qi; Zhong, Peng-Cheng; Hu, Ying-Jie; Shen, Xiao-Ling] Guangzhou Univ Chinese Med, Sci & Technol Innovat Ctr, Guangzhou 510405, Guangdong, Peoples R China.
RP Shen, XL (corresponding author), Guangzhou Univ Chinese Med, Sci & Technol Innovat Ctr, Guangzhou 510405, Guangdong, Peoples R China.
EM zhiwen_liu@126.com; zhuohuiluo@126.com; 17875515542@163.com;
   20182113161@stu.gzucm.edu.cn; yingjiehu@gzucm.edu.cn;
   xshen2@gzucm.edu.cn
RI luo, zhuohui/AAW-5436-2020
FU fund of Guangzhou University of Chinese Medicine [A3-0402-008]
FX This work was financially supported by the fund of Guangzhou University
   of Chinese Medicine (grant number A3-0402-008), China.
CR Abrahamsen B, 2010, CALCIFIED TISSUE INT, V86, P421, DOI 10.1007/s00223-010-9364-1
   Almeida M, 2019, BONE, V121, P284, DOI 10.1016/j.bone.2019.01.018
   Amberger JS, 2015, NUCLEIC ACIDS RES, V43, pD789, DOI 10.1093/nar/gku1205
   Ashburner M, 2000, NAT GENET, V25, P25, DOI 10.1038/75556
   Azcoitia I, 2011, NEUROSCIENCE, V191, P139, DOI 10.1016/j.neuroscience.2011.02.012
   Bader GD, 2003, BMC BIOINFORMATICS, V4, DOI 10.1186/1471-2105-4-2
   BARON JA, 1994, EPIDEMIOLOGY, V5, P42, DOI 10.1097/00001648-199401000-00008
   Bartell SM, 2014, NAT COMMUN, V5, DOI 10.1038/ncomms4773
   Bateman A, 2017, NUCLEIC ACIDS RES, V45, pD158, DOI 10.1093/nar/gkw1099
   Berman HM, 2000, NUCLEIC ACIDS RES, V28, P235, DOI 10.1093/nar/28.1.235
   Black DM, 2016, NEW ENGL J MED, V374, P254, DOI 10.1056/NEJMcp1513724
   Boulanger G, 2015, MOL CELL BIOL, V35, P3244, DOI 10.1128/MCB.00074-15
   Brinckerhoff CE, 2002, NAT REV MOL CELL BIO, V3, P207, DOI 10.1038/nrm763
   C. P. Commission, 2015, PHARMACOPOEIA PEOPLE
   Chao J, 2017, BIOCHEM PHARMACOL, V139, P94, DOI 10.1016/j.bcp.2017.06.123
   Chen P, 2016, BMC PUBLIC HEALTH, V16, DOI 10.1186/s12889-016-3712-7
   Choi J, 2005, BIOL PHARM BULL, V28, P1915, DOI 10.1248/bpb.28.1915
   Compston JE, 2019, LANCET, V393, P364, DOI 10.1016/S0140-6736(18)32112-3
   Crandall CJ, 2015, BMJ-BRIT MED J, V350, DOI 10.1136/bmj.h25
   Cui N, 2013, Zhongguo Zhong Yao Za Zhi, V38, P3898
   Daina A, 2019, NUCLEIC ACIDS RES, V47, pW357, DOI 10.1093/nar/gkz382
   Daina A, 2017, SCI REP-UK, V7, DOI 10.1038/srep42717
   [邓昶 Deng Chang], 2017, [中国骨质疏松杂志, Chinese Journal of Osteoporosis], V23, P1105
   Eastell R, 2016, NAT REV DIS PRIMERS, V2, DOI [10.1038/nrdp.2016.69, 10.1038/nrdp.2016.70]
   Elf S, 2017, ONCOGENE, V36, P254, DOI 10.1038/onc.2016.196
   Ensrud KE, 2017, ANN INTERN MED, V167, pITC17, DOI 10.7326/AITC201708010
   Ensrud KE, 2013, J GERONTOL A-BIOL, V68, P1236, DOI 10.1093/gerona/glt092
   Eriksen EF, 2010, REV ENDOCR METAB DIS, V11, P219, DOI 10.1007/s11154-010-9153-1
   Feng X, 2011, ANNU REV PATHOL-MECH, V6, P121, DOI 10.1146/annurev-pathol-011110-130203
   Gao F, 2017, BIOMED PHARMACOTHER, V94, P850, DOI 10.1016/j.biopha.2017.07.149
   Gao L, 2016, MEDICINE, V95, DOI 10.1097/MD.0000000000004389
   Guo J, 2019, CELL MICROBIOL, V21, DOI 10.1111/cmi.12979
   Han YT, 2016, ACTA PHARMACOL SIN, V37, P264, DOI 10.1038/aps.2015.115
   Kanehisa M, 2000, NUCLEIC ACIDS RES, V28, P27, DOI 10.1093/nar/28.1.27
   Katsarelis H, 2015, J DENT RES, V94, P534, DOI 10.1177/0022034515572021
   Khan M, 2017, ENDOCRIN METAB CLIN, V46, P181, DOI 10.1016/j.ecl.2016.09.009
   Lee Hye-Rim, 2012, Lab Anim Res, V28, P71, DOI 10.5625/lar.2012.28.2.71
   Levin VA, 2018, OSTEOPOROSIS INT, V29, P1049, DOI 10.1007/s00198-018-4414-z
   Li F, 2010, CHEM RES TOXICOL, V23, P1349, DOI 10.1021/tx100118g
   Li HQ, 2020, J BONE MINER RES, V35, P1424, DOI 10.1002/jbmr.4014
   Li HY, 2014, EVID-BASED COMPL ALT, V2014, DOI 10.1155/2014/495840
   Li N, 2009, MOLECULES, V14, P2049, DOI 10.3390/molecules14062049
   Li S, 2013, CHIN J NAT MEDICINES, V11, P110, DOI [10.3724/SP.J.1009.2013.00110, 10.1016/S1875-5364(13)60037-0]
   Li S, 2011, BMC SYST BIOL, V5, DOI 10.1186/1752-0509-5-S1-S10
   LI Y, 2020, J ETHNOPHARMACOL, DOI DOI 10.1002/ADHM.202001327
   Li Y, 2014, CHIN J NAT MEDICINES, V12, P204, DOI 10.1016/S1875-5364(14)60034-0
   Liang WN, 2018, EVID-BASED COMPL ALT, V2018, DOI 10.1155/2018/9210490
   Lin H.C.Y., 2011, J CHINESE MED, V22, P65
   [林美珍 Lin Meizhen], 2010, [亚热带植物科学, Subtropical Plant Science], V39, P74
   Moron FJ, 2006, BONE, V39, P213, DOI 10.1016/j.bone.2005.12.079
   Munir I, 2004, ENDOCRINOLOGY, V145, P175, DOI 10.1210/en.2003-0329
   Pang MJ, 2016, ACTA PHARMACOL SIN, V37, P1623, DOI 10.1038/aps.2016.98
   Pinero J, 2017, NUCLEIC ACIDS RES, V45, pD833, DOI 10.1093/nar/gkw943
   Porter W, 1997, MOL ENDOCRINOL, V11, P1569, DOI 10.1210/me.11.11.1569
   Porubek D, 2013, CURR TOP MED CHEM, V13, P1364
   Qiu ZX, 2020, J ETHNOPHARMACOL, V250, DOI 10.1016/j.jep.2019.111965
   Rebhan M, 1997, TRENDS GENET, V13, P163, DOI 10.1016/S0168-9525(97)01103-7
   Ru JL, 2014, J CHEMINFORMATICS, V6, DOI 10.1186/1758-2946-6-13
   Sayem ASM, 2018, BIOMED PHARMACOTHER, V100, P132, DOI 10.1016/j.biopha.2018.02.008
   Sayers EW, 2020, NUCLEIC ACIDS RES, V48, pD9, DOI 10.1093/nar/gkz899
   Shannon P, 2003, GENOME RES, V13, P2498, DOI 10.1101/gr.1239303
   Shih YRV, 2019, SCI ADV, V5, DOI 10.1126/sciadv.aax1387
   Song B, 2015, EVID-BASED COMPL ALT, V2015, DOI 10.1155/2015/360730
   Song RXD, 2002, MOL ENDOCRINOL, V16, P116, DOI 10.1210/me.16.1.116
   Swetha R, 2018, FUTURE MED CHEM, V10, P1093, DOI 10.4155/fmc-2017-0236
   Szklarczyk D, 2017, NUCLEIC ACIDS RES, V45, pD362, DOI 10.1093/nar/gkw937
   Thompson WR, 2012, GENE, V503, P179, DOI 10.1016/j.gene.2012.04.076
   To SQ, 2015, J STEROID BIOCHEM, V145, P179, DOI 10.1016/j.jsbmb.2014.05.004
   Truhlar DG, 2007, J COMPUT CHEM, V28, P73, DOI 10.1002/jcc.20529
   Tschesche H, 1992, Matrix Suppl, V1, P245
   van Staa TP, 2000, RHEUMATOLOGY, V39, P1383, DOI 10.1093/rheumatology/39.12.1383
   Wan YX, 2019, BMC COMPLEM ALTERN M, V19, DOI 10.1186/s12906-019-2580-y
   Wang YX, 2020, NUCLEIC ACIDS RES, V48, pD1031, DOI 10.1093/nar/gkz981
   Wishart DS, 2018, NUCLEIC ACIDS RES, V46, pD1074, DOI 10.1093/nar/gkx1037
   Wu YB, 2009, MOLECULES, V14, P573, DOI 10.3390/molecules14010573
   Xue RC, 2013, NUCLEIC ACIDS RES, V41, pD1089, DOI 10.1093/nar/gks1100
   Yager JD, 2006, NEW ENGL J MED, V354, P270, DOI 10.1056/NEJMra050776
   Yan CY, 2019, INT J BIOL MACROMOL, V133, P446, DOI 10.1016/j.ijbiomac.2019.04.084
   Zhang JH, 2018, J ETHNOPHARMACOL, V213, P230, DOI 10.1016/j.jep.2017.10.028
   Zhang ND, 2016, J ETHNOPHARMACOL, V189, P61, DOI 10.1016/j.jep.2016.05.025
   Zhang WJ, 2019, LIFE SCI, V235, DOI 10.1016/j.lfs.2019.116820
   Zhao J, 2010, BRIEF BIOINFORM, V11, P417, DOI 10.1093/bib/bbp063
   Zhou C, 2017, J CELL BIOCHEM, V118, P4664, DOI 10.1002/jcb.26132
   Zhou YY, 2019, NAT COMMUN, V10, DOI 10.1038/s41467-019-09234-6
   Zhu MY, 2008, INT J BIOL MACROMOL, V43, P276, DOI 10.1016/j.ijbiomac.2008.06.008
NR 85
TC 1
Z9 1
U1 9
U2 12
PU PERGAMON-ELSEVIER SCIENCE LTD
PI OXFORD
PA THE BOULEVARD, LANGFORD LANE, KIDLINGTON, OXFORD OX5 1GB, ENGLAND
SN 0010-4825
EI 1879-0534
J9 COMPUT BIOL MED
JI Comput. Biol. Med.
PD DEC
PY 2020
VL 127
AR 104074
DI 10.1016/j.compbiomed.2020.104074
PG 14
WC Biology; Computer Science, Interdisciplinary Applications; Engineering,
   Biomedical; Mathematical & Computational Biology
SC Life Sciences & Biomedicine - Other Topics; Computer Science;
   Engineering; Mathematical & Computational Biology
GA PL8KJ
UT WOS:000603363200006
PM 33126122
DA 2021-07-01
ER

PT J
AU Markov, AV
   Odarenko, KV
   Sen'kova, AV
   Salomatina, OV
   Salakhutdinov, NF
   Zenkova, MA
AF Markov, Andrey, V
   Odarenko, Kirill, V
   Sen'kova, Aleksandra, V
   Salomatina, Oksana, V
   Salakhutdinov, Nariman F.
   Zenkova, Marina A.
TI Cyano Enone-Bearing Triterpenoid Soloxolone Methyl Inhibits
   Epithelial-Mesenchymal Transition of Human Lung Adenocarcinoma Cells In
   Vitro and Metastasis of Murine Melanoma In Vivo
SO MOLECULES
LA English
DT Article
DE epithelial-mesenchymal transition; tumor; metastasis; triterpenoids;
   natural compounds; soloxolone methyl; CDDO-Me; motility; molecular
   docking; cytoscape
ID GROWTH-FACTOR-BETA; TUMOR-GROWTH; ASIATIC ACID; CANCER CELLS;
   EXPRESSION; MIGRATION; FIBRONECTIN; APOPTOSIS; CADHERIN; ORGANIZATION
AB Introduction of alpha-cyano alpha,beta-unsaturated carbonyl moiety into natural cyclic compounds markedly improves their bioactivities, including inhibitory potential against tumor growth and metastasis. Previously, we showed that cyano enone-bearing derivatives of 18 beta H-glycyrrhetinic (GA) and deoxycholic acids displayed marked cytotoxicity in different tumor cell lines. Moreover, GA derivative soloxolone methyl (SM) was found to induce ER stress and apoptosis in tumor cells in vitro and inhibit growth of carcinoma Krebs-2 in vivo. In this work, we studied the effects of these compounds used in non-toxic dosage on the processes associated with metastatic potential of tumor cells. Performed screening revealed SM as a hit compound, which inhibits motility of murine melanoma B16 and human lung adenocarcinoma A549 cells and significantly suppresses colony formation of A549 cells. Further study showed that SM effectively blocked transforming growth factor beta (TGF-beta)-induced epithelial-mesenchymal transition (EMT) of A549 cells: namely, inhibited TGF-beta-stimulated motility and invasion of tumor cells as well as loss of their epithelial characteristics, such as, an acquisition of spindle-like phenotype, up- and down-regulation of mesenchymal (vimentin, fibronectin) and epithelial (E-cadherin, zona occludens-1 (ZO-1)) markers, respectively. Network pharmacology analysis with subsequent verification by molecular modeling revealed that matrix metalloproteinases MMP-2/-9 and c-Jun N-terminal protein kinase 1 (JNK1) can be considered as hypothetical primary targets of SM, mediating its marked anti-EMT activity. The inhibitory effect of SM on EMT revealed in vitro was further confirmed in a metastatic model of murine B16 melanoma: SM was found to effectively block metastatic dissemination of melanoma B16 cells in vivo, increase expression of E-cadherin and suppress expression of MMP-9 in lung metastatic foci. Altogether, our data provided valuable information for a better understanding of the antitumor activity of cyano enone-bearing semisynthetic compounds and revealed SM as a promising anti-metastatic drug candidate.
C1 [Markov, Andrey, V; Odarenko, Kirill, V; Sen'kova, Aleksandra, V; Salomatina, Oksana, V; Zenkova, Marina A.] Russian Acad Sci, Inst Chem Biol & Fundamental Med, Siberian Branch, Lavrentev Ave 8, Novosibirsk 630090, Russia.
   [Salomatina, Oksana, V; Salakhutdinov, Nariman F.] Russian Acad Sci, NN Vorozhtsov Novosibirsk Inst Organ Chem, Siberian Branch, Lavrentev Ave 9, Novosibirsk 630090, Russia.
RP Markov, AV (corresponding author), Russian Acad Sci, Inst Chem Biol & Fundamental Med, Siberian Branch, Lavrentev Ave 8, Novosibirsk 630090, Russia.
EM andmrkv@gmail.com; k.odarenko@yandex.ru; alsenko@mail.ru;
   ana@nioch.nsc.ru; anvar@nioch.nsc.ru; marzen@niboch.nsc.ru
OI Zenkova, Marina/0000-0003-4044-1049; Salakhutdinov,
   Nariman/0000-0001-8512-4309; Markov, Andrey/0000-0001-7569-9555
FU Russian Sciences Foundation [17-75-20120]; ICBFM SB RAS
   [AAAA-A17-117020210024-8]; NIOCH SB RAS [0302-2019-0003]
FX This research was supported by the Russian Sciences Foundation (Grant
   No. 17-75-20120) (cellular, animal and bioinformatics studies) and
   partly by Russian state-funded budget project of ICBFM SB RAS No.
   AAAA-A17-117020210024-8 (the development and optimization of methods);
   synthesis of investigated compounds was supported by Russian
   state-funded budget project of NIOCH SB RAS No. 0302-2019-0003.
CR Alcorn JF, 2008, J CELL SCI, V121, P1036, DOI 10.1242/jcs.019455
   Assenov Y, 2008, BIOINFORMATICS, V24, P282, DOI 10.1093/bioinformatics/btm554
   Avila-Carrasco L, 2019, FRONT PHARMACOL, V10, DOI 10.3389/fphar.2019.00715
   Avxentyeva MV, 2018, VALUE HEALTH, V21, pS33, DOI 10.1016/j.jval.2018.09.193
   Awale M, 2019, J CHEM INF MODEL, V59, P10, DOI 10.1021/acs.jcim.8b00524
   Ball MS, 2020, SCI REP-UK, V10, DOI 10.1038/s41598-020-63482-x
   Barrett T, 2013, NUCLEIC ACIDS RES, V41, pD991, DOI 10.1093/nar/gks1193
   Chan E, 2014, CANCER PREV RES, V7, P727, DOI 10.1158/1940-6207.CAPR-13-0403
   Chang CH, 2019, INT SURG, V104, P90, DOI 10.9738/INTSURG-D-20-00005.1
   Chang HY, 2019, J AGR FOOD CHEM, V67, P3323, DOI 10.1021/acs.jafc.9b00251
   Chen J, 2014, CELL PHYSIOL BIOCHEM, V34, P724, DOI 10.1159/000363037
   Chen SC, 2018, J BIOMED SCI, V25, DOI 10.1186/s12929-018-0440-6
   Chiu LY, 2017, ONCOGENE, V36, P242, DOI 10.1038/onc.2016.195
   Choi SH, 2014, J CLIN INVEST, V124, P2472, DOI 10.1172/JCI69672
   Conroy H, 2012, CANCER IMMUNOL IMMUN, V61, P425, DOI 10.1007/s00262-011-1188-y
   Cui QR, 2019, ONCOL LETT, V17, P4285, DOI 10.3892/ol.2019.10140
   Daina A, 2019, NUCLEIC ACIDS RES, V47, pW357, DOI 10.1093/nar/gkz382
   Deeb D, 2011, CARCINOGENESIS, V32, P757, DOI 10.1093/carcin/bgr030
   Dong N, 2020, FOOD FUNCT, V11, P1122, DOI 10.1039/c9fo01718f
   Dongre A, 2019, NAT REV MOL CELL BIO, V20, P69, DOI 10.1038/s41580-018-0080-4
   Feng YL, 2020, MED RES REV, V40, P54, DOI 10.1002/med.21596
   Ferguson HE, 2009, AM J RESP CELL MOL, V41, P722, DOI 10.1165/rcmb.2009-0006OC
   Fortis SP, 2017, CANCER IMMUNOL IMMUN, V66, P1631, DOI 10.1007/s00262-017-2056-1
   Gaggioli C, 2007, J INVEST DERMATOL, V127, P400, DOI 10.1038/sj.jid.5700524
   Gee MS, 2018, PHARMACOLOGY, V102, P105, DOI 10.1159/000489998
   Gfeller D, 2014, NUCLEIC ACIDS RES, V42, pW32, DOI 10.1093/nar/gku293
   Hao YJ, 2018, ONCOL LETT, V15, P8223, DOI 10.3892/ol.2018.8417
   Hao Y, 2019, INT J MOL SCI, V20, DOI 10.3390/ijms20112767
   Hargadon KM, 2015, FRONT IMMUNOL, V6, DOI 10.3389/fiimmu.2015.00452
   He WM, 2018, BMC COMPLEM ALTERN M, V18, DOI 10.1186/s12906-018-2265-y
   Hou JY, 2019, J BIOMOL STRUCT DYN, V37, P3135, DOI 10.1080/07391102.2018.1509019
   Hui LP, 2013, PLOS ONE, V8, DOI 10.1371/journal.pone.0062171
   Indra I, 2018, P NATL ACAD SCI USA, V115, pE4406, DOI 10.1073/pnas.1720826115
   Jiang LZ, 2019, APOPTOSIS, V24, P208, DOI 10.1007/s10495-018-01511-x
   Kang H, 2013, BIOCHEM BIOPH RES CO, V437, P550, DOI 10.1016/j.bbrc.2013.06.113
   Katari SK, 2016, J RECEPT SIG TRANSD, V36, P558, DOI 10.3109/10799893.2016.1141955
   Khurana N, 2020, ANTIOXIDANTS-BASEL, V9, DOI 10.3390/antiox9010068
   Krzywinski M, 2009, GENOME RES, V19, P1639, DOI 10.1101/gr.092759.109
   Kulkarni AA, 2013, PLOS ONE, V8, DOI 10.1371/journal.pone.0063798
   Li JX, 2019, EVID-BASED COMPL ALT, V2019, DOI 10.1155/2019/2474805
   Li YH, 2012, BRAIN RES, V1464, P8, DOI 10.1016/j.brainres.2012.04.054
   Li Z, 2014, ASIAN PAC J CANCER P, V15, P5181, DOI 10.7314/APJCP.2014.15.13.5181
   Liby KT, 2012, PHARMACOL REV, V64, P972, DOI 10.1124/pr.111.004846
   Lim HJ, 2019, MOLECULES, V24, DOI 10.3390/molecules24214002
   Lin CY, 2011, CANCER SCI, V102, P815, DOI 10.1111/j.1349-7006.2011.01861.x
   Lin TC, 2020, CELLS-BASEL, V9, DOI 10.3390/cells9010027
   Ling XY, 2007, CANCER RES, V67, P4210, DOI 10.1158/0008-5472.CAN-06-3629
   Liu CY, 2015, ONCOTARGET, V6, P15966, DOI 10.18632/oncotarget.3862
   Liu KM, 2013, ANTI-CANCER DRUG, V24, P494, DOI 10.1097/CAD.0b013e328360093b
   Logashenko EB, 2011, CHEMBIOCHEM, V12, P784, DOI 10.1002/cbic.201000618
   Preciado LM, 2018, TOXINS, V10, DOI 10.3390/toxins10100397
   Preciado LM, 2018, CHEM-BIOL INTERACT, V279, P219, DOI 10.1016/j.cbi.2017.12.001
   Markov AV, 2018, MOL BIOL+, V52, P262, DOI 10.1134/S0026893318020073
   Markov AV, 2020, INT J MOL SCI, V21, DOI 10.3390/ijms21217876
   Markov AV, 2020, MOLECULES, V25, DOI 10.3390/molecules25102406
   Markov Andrey V, 2019, Oncotarget, V10, P5267, DOI 10.18632/oncotarget.27085
   Markov AV, 2017, SCI REP-UK, V7, DOI 10.1038/s41598-017-14029-0
   Markov AV, 2017, CURR MED CHEM, V24, P1277, DOI 10.2174/0929867324666170112115313
   Mondal S, 2020, EUR J MED CHEM, V194, DOI 10.1016/j.ejmech.2020.112260
   MORPHEUS, VERS MATR VIS AN SOF
   Negi H, 2016, BIOCHEM BIOPH RES CO, V480, P539, DOI 10.1016/j.bbrc.2016.10.073
   Niknami Z, 2017, EXCLI J, V16, P1009, DOI 10.17179/excli2017-481
   Oh E, 2019, CELLS-BASEL, V8, DOI 10.3390/cells8111387
   Onder TT, 2008, CANCER RES, V68, P3645, DOI 10.1158/0008-5472.CAN-07-2938
   Pearlman RL, 2017, CANCER LETT, V391, P125, DOI 10.1016/j.canlet.2017.01.029
   Pectasides E, 2014, PLOS ONE, V9, DOI 10.1371/journal.pone.0094273
   Penafuerte C, 2008, CANCER IMMUNOL IMMUN, V57, P1197, DOI 10.1007/s00262-008-0453-1
   Popadyuk II, 2015, BIOORGAN MED CHEM, V23, P5022, DOI 10.1016/j.bmc.2015.05.012
   Refaat A, 2017, FREE RADICAL RES, V51, P211, DOI 10.1080/10715762.2017.1295452
   Ribatti D, 2020, TRANSL ONCOL, V13, DOI 10.1016/j.tranon.2020.100773
   Ruan JS, 2019, ONCOL RES, V27, P593, DOI 10.3727/096504017X15051723858706
   Sartor MA, 2010, BIOINFORMATICS, V26, P456, DOI 10.1093/bioinformatics/btp683
   Schwartzberg LS, 2018, ADV THER, V35, P754, DOI 10.1007/s12325-018-0707-z
   Shishodia S, 2006, CLIN CANCER RES, V12, P1828, DOI 10.1158/1078-0432.CCR-05-2044
   Soares IN, 2020, PHARMACOL REP, V72, P631, DOI 10.1007/s43440-019-00045-6
   Suh N, 2003, CANCER RES, V63, P1371
   Sun F, 2020, LUNG CANCER, V146, P1, DOI 10.1016/j.lungcan.2020.05.004
   Sun LK, 2019, INT J ONCOL, V54, P98, DOI 10.3892/ijo.2018.4604
   Szklarczyk D, 2015, NUCLEIC ACIDS RES, V43, pD447, DOI 10.1093/nar/gku1003
   To C, 2008, J BIOL CHEM, V283, P11700, DOI 10.1074/jbc.M704064200
   To C, 2017, BBA-MOL CELL RES, V1864, P1274, DOI 10.1016/j.bbamcr.2017.03.012
   Townson JL, 2011, CLIN EXP METASTAS, V28, P309, DOI 10.1007/s10585-011-9374-z
   Tran K, 2012, CANCER PREV RES, V5, P726, DOI 10.1158/1940-6207.CAPR-11-0404
   Truhlar DG, 2007, J COMPUT CHEM, V28, P73, DOI 10.1002/jcc.20529
   Ueno H, 2014, BRIT J CANCER, V111, P2082, DOI 10.1038/bjc.2014.509
   Uotila PM, 2020, HEMATOLOGY, V25, P241, DOI 10.1080/16078454.2020.1780754
   Wang HZ, 2019, MOL CANCER THER, V18, P62, DOI 10.1158/1535-7163.MCT-18-0448
   Wang JP, 2017, J CANCER, V8, P674, DOI 10.7150/jca.16901
   Wang XM, 2019, BIOL PHARM BULL, V42, P685, DOI 10.1248/bpb.b18-00613
   Wang XH, 2019, PHARMACOL REP, V71, P929, DOI 10.1016/j.pharep.2019.05.004
   Wang XF, 2017, TROP J PHARM RES, V16, P1223, DOI 10.4314/tjpr.v16i6.3
   Wang YY, 2015, DRUG DES DEV THER, V9, P993, DOI 10.2147/DDDT.S73493
   Wei HJ, 2017, SCI REP-UK, V7, DOI 10.1038/s41598-017-06907-4
   Xue P, 2019, BIOCHEM BIOPH RES CO, V511, P637, DOI 10.1016/j.bbrc.2019.02.095
   Yang CC, 2019, INT J MOL SCI, V20, DOI 10.3390/ijms20112826
   Yang J, 2020, NAT REV MOL CELL BIO, V21, P341, DOI 10.1038/s41580-020-0237-9
   Yang LF, 2018, ACS MED CHEM LETT, V9, P1105, DOI 10.1021/acsmedchemlett.8b00345
   Zhao JY, 2020, CELL MOL BIOL LETT, V25, DOI 10.1186/s11658-020-00226-9
   Zhou Changhua, 2018, Oncotarget, V9, P23102, DOI 10.18632/oncotarget.24562
   Zhou YZ, 2019, J CELL BIOCHEM, V120, P10988, DOI 10.1002/jcb.28282
NR 100
TC 0
Z9 0
U1 7
U2 7
PU MDPI
PI BASEL
PA ST ALBAN-ANLAGE 66, CH-4052 BASEL, SWITZERLAND
EI 1420-3049
J9 MOLECULES
JI Molecules
PD DEC
PY 2020
VL 25
IS 24
AR 5925
DI 10.3390/molecules25245925
PG 27
WC Biochemistry & Molecular Biology; Chemistry, Multidisciplinary
SC Biochemistry & Molecular Biology; Chemistry
GA PL7RF
UT WOS:000603313400001
PM 33327637
OA DOAJ Gold, Green Published
DA 2021-07-01
ER

PT J
AU Shi, XQ
   Zhang, HS
   Hu, Y
   Li, XC
   Yin, SJ
   Xing, RL
   Zhang, NS
   Mao, J
   Wang, PM
AF Shi, Xiaoqing
   Zhang, Haosheng
   Hu, Yue
   Li, Xiaochen
   Yin, Songjiang
   Xing, Runlin
   Zhang, Nongshan
   Mao, Jun
   Wang, Peimin
TI Mechanism of Salviae Miltiorrhizae Radix et Rhizoma in the Treatment of
   Knee Osteoarthritis Based on Network Pharmacology
SO NATURAL PRODUCT COMMUNICATIONS
LA English
DT Article
DE Salviae Miltiorrhizae Radix; knee osteoarthritis; network pharmacology;
   mechanism prediction; molecular docking
ID ENDOTHELIAL GROWTH-FACTOR; GLYCATION END-PRODUCTS;
   NECROSIS-FACTOR-ALPHA; ARTICULAR-CARTILAGE; IL-1-BETA-INDUCED
   INFLAMMATION; RHEUMATOID-ARTHRITIS; SIGNALING PATHWAYS; OXIDATIVE
   STRESS; JOINT-PAIN; CHONDROCYTES
AB Objective: The molecular mechanism of Salviae Miltiorrhizae Radix et Rhizoma (SMRR) in the treatment of knee osteoarthritis (KOA) was analyzed based on network pharmacology. Methods: Active components and potential targets of SMRR were obtained from the Traditional Chinese Medicine Systems Pharmacology Database and Analysis Platform. KOA targets were obtained from the OMIM, DisGeNET, DrugBank, PharmGKB, and GeneCards Databases. The potential targets of SMRR in the treatment of KOA were identified by the Venn diagram. A protein-protein interaction network was generated with the STRING database. Visualization of the interactions in a potential pharmacodynamic component-target network was accomplished with Cytoscape software. The Database for Annotation, Visualization, and Integrated Discovery database and R software were used for Gene Ontology enrichment and Kyoto Encyclopedia of Genes and Genomes pathway annotation analyses of common targets. Molecular docking of the potential leading components, as determined by efficacy with the core target molecules, was performed with Discovery Studio. Results: Fifty-seven potential pharmacodynamic components and 58 potential targets of SMRR in the treatment of KOA were found. Bioinformatics analyses showed that the interleukin (IL)-17, hypoxia-inducible factor-1 (HIF-1), and tumor necrosis factor (TNF) signaling pathways, as well as the advanced glycation end product-receptor for advanced glycation end product signaling pathway in cases of diabetic complications, are related to the molecular mechanism of SMRR in the treatment of KOA. Molecular docking results showed that luteolin, tanshinone IIA, cryptotanshinone, and other components of SMRR had a strong affinity for MYC, signal transducer and activator of transcription 3, caspase-3 (CASP3), JUN, cyclin D1, prostaglandin endoperoxide synthase 2 (PTGS2), epidermal growth factor receptor (EGFR), mitogen-activated protein kinase 1 (MAPK1), protein kinase B, vascular endothelial growth factor A, and other targets. Conclusion: SMRR indirectly regulates IL-17, HIF-1, TNF, and other signal transduction pathways by regulating the expression of proteins, including PTGS2, MAPK1, EGFR, and CASP3, thus playing a role in promoting chondrocyte proliferation, improving microcirculation, eliminating free radicals, and inhibiting inflammatory factors.
C1 [Shi, Xiaoqing; Zhang, Haosheng; Li, Xiaochen; Yin, Songjiang; Xing, Runlin; Zhang, Nongshan; Mao, Jun; Wang, Peimin] Nanjing Univ Chinese Med, Jiangsu Prov Hosp Tradit Chinese Med, Dept Orthopaed & Traumatol, Affiliated Hosp 1, Nanjing, Peoples R China.
   [Hu, Yue] Jinling Hosp, Dept Integrated Tradit Chinese & Western Med, Nanjing, Peoples R China.
RP Wang, PM (corresponding author), Nanjing Univ Chinese Med, Affiliated Hosp 1, 155 Hanzhong Rd, Nanjing, Jiangsu, Peoples R China.
EM drwpm@163.com
FU National Natural Science Foundation of ChinaNational Natural Science
   Foundation of China (NSFC) [81804123]; Leading Talents of Traditional
   Chinese Medicine in Jiangsu Province project [SLJ0207]
FX The author(s) disclosed receipt of the following financial support for
   the research, authorship, and/or publication of this article: The
   present study was supported by the National Natural Science Foundation
   of China (81804123), and the Leading Talents of Traditional Chinese
   Medicine in Jiangsu Province project (SLJ0207).
CR Amarilio R, 2007, DEVELOPMENT, V134, P3917, DOI 10.1242/dev.008441
   Amberger JS, 2015, NUCLEIC ACIDS RES, V43, pD789, DOI 10.1093/nar/gku1205
   Bai B, 2016, OSTEOARTHR CARTILAGE, V24, P514, DOI 10.1016/j.joca.2015.10.004
   Barbarino JM, 2018, WIRES SYST BIOL MED, V10, DOI 10.1002/wsbm.1417
   Basedow Martin, 2015, BMC Res Notes, V8, P536, DOI 10.1186/s13104-015-1531-z
   Benz T, 2013, BMC MUSCULOSKEL DIS, V14, DOI 10.1186/1471-2474-14-159
   Bhandari M, 2017, THER ADV MUSCULOSKEL, V9, P231, DOI 10.1177/1759720X17729641
   Botha-Scheepers S, 2008, ANN RHEUM DIS, V67, P1165, DOI 10.1136/ard.2007.084657
   Chen CJ, 2020, MOL PLANT, V13, P1194, DOI 10.1016/j.molp.2020.06.009
   Cui L, 2012, PLOS ONE, V7, DOI 10.1371/journal.pone.0034647
   Fei JL, 2019, BIOMED PHARMACOTHER, V109, P1586, DOI 10.1016/j.biopha.2018.09.161
   Feng ZH, 2017, INT IMMUNOPHARMACOL, V50, P161, DOI 10.1016/j.intimp.2017.06.017
   Goldring MB, 2011, CURR OPIN RHEUMATOL, V23, P471, DOI 10.1097/BOR.0b013e328349c2b1
   Guoliang W, 2018, THESIS
   Hayashi S, 2015, ARTHRITIS RES THER, V17, DOI 10.1186/s13075-015-0828-6
   Hofmann MA, 1999, CELL, V97, P889, DOI 10.1016/S0092-8674(00)80801-6
   Honorati MC, 2002, OSTEOARTHR CARTILAGE, V10, P799, DOI 10.1053/joca.2002.0829
   Hoogeboom TJ, 2012, ARTHRIT CARE RES, V64, P54, DOI 10.1002/acr.20647
   Hopkins AL, 2008, NAT CHEM BIOL, V4, P682, DOI 10.1038/nchembio.118
   Huang DW, 2009, NAT PROTOC, V4, P44, DOI 10.1038/nprot.2008.211
   Huang JG, 2011, CELL MOL BIOL LETT, V16, P564, DOI 10.2478/s11658-011-0023-y
   Hussein MR, 2008, PATHOL ONCOL RES, V14, P321, DOI 10.1007/s12253-008-9016-1
   Iwakura Y, 2008, IMMUNOL REV, V226, P57, DOI 10.1111/j.1600-065X.2008.00699.x
   Jia HR, 2016, P NATL ACAD SCI USA, V113, P14360, DOI 10.1073/pnas.1608938113
   Jibao C., 2015, CHIN J EXP SURG, V32, P2308
   Jin DZ, 2006, EUR J PHARMACOL, V549, P166, DOI 10.1016/j.ejphar.2006.07.055
   Junyan Y., 1979, J CHIN PHARM U, V01, P74
   Kang BJ, 2014, BIOMOL THER, V22, P239, DOI 10.4062/biomolther.2014.020
   Kojima F, 2005, FUND CLIN PHARMACOL, V19, P255, DOI 10.1111/j.1472-8206.2005.00316.x
   Kotake S, 2012, J BONE MINER METAB, V30, P125, DOI 10.1007/s00774-011-0321-5
   Kunzmann AT, 2013, CANCER EPIDEM BIOMAR, V22, P1490, DOI 10.1158/1055-9965.EPI-13-0263
   Lafont JE, 2008, J BIOL CHEM, V283, P4778, DOI 10.1074/jbc.M707729200
   Lambert C, 2012, ARTHRITIS RES THER, V14, DOI 10.1186/ar3771
   Lancet D., 2016, CURR PROTOC BIOINFOR, V54, p1.30.1, DOI [10.1002/cpbi.5, DOI 10.1002/cpbi.5]
   Lee SY, 2018, FRONT IMMUNOL, V9, DOI 10.3389/fimmu.2018.02881
   Li ZM, 2018, ACTA PHARMACOL SIN, V39, P802, DOI 10.1038/aps.2017.193
   Liu YS, 2015, MED SCI MONITOR, V21, P1732
   Martin KR, 2002, HUM EXP TOXICOL, V21, P71, DOI 10.1191/0960327102ht213oa
   Meng FJ, 2012, INT J MOL MED, V30, P263, DOI 10.3892/ijmm.2012.987
   Messier SP, 2013, JAMA-J AM MED ASSOC, V310, P1263, DOI 10.1001/jama.2013.277669
   Miller RE, 2014, CYTOKINE, V70, P185, DOI 10.1016/j.cyto.2014.06.019
   Miller Richard J, 2009, Handb Exp Pharmacol, P417, DOI 10.1007/978-3-540-79090-7_12
   Moraga I, 2015, SCI SIGNAL, V8, DOI 10.1126/scisignal.aab2677
   Nah SS, 2008, RHEUMATOLOGY, V47, P425, DOI 10.1093/rheumatology/kem376
   Nakao M., 1934, PHARM J, V54, P844
   Noguchi Masayuki, 2008, Kansenshogaku Zasshi, V82, P161
   Ogura S, 2014, CURR HYPERTENS REP, V16, DOI 10.1007/s11906-014-0452-x
   Pfander D, 2001, ANN RHEUM DIS, V60, P1070, DOI 10.1136/ard.60.11.1070
   Pinero J, 2017, NUCLEIC ACIDS RES, V45, pD833, DOI 10.1093/nar/gkw943
   Priore R, 2006, J CELL PHYSIOL, V207, P800, DOI 10.1002/jcp.20620
   Qin Ling, 2019, JBMR Plus, V3, pe10177, DOI 10.1002/jbm4.10177
   Ray BK, 2007, J IMMUNOL, V178, P1774, DOI 10.4049/jimmunol.178.3.1774
   Rooban BN, 2012, CHEM-BIOL INTERACT, V196, P30, DOI 10.1016/j.cbi.2012.01.005
   Ru JL, 2014, J CHEMINFORMATICS, V6, DOI 10.1186/1758-2946-6-13
   Saetan N, 2014, INT ORTHOP, V38, P1099, DOI 10.1007/s00264-013-2192-y
   Sartori-Cintra AR, 2012, CLINICS, V67, P35, DOI [10.6061/clinics/2012(01)06, 10.1590/S1807-59322012000100006]
   Shannon P, 2003, GENOME RES, V13, P2498, DOI 10.1101/gr.1239303
   Shao J, 2015, IN VITRO CELL DEV-AN, V51, P808, DOI 10.1007/s11626-015-9895-x
   Sieveking DP, 2005, INT J CARDIOL, V105, P40, DOI 10.1016/j.ijcard.2004.10.052
   Steenvoorden MMC, 2006, ARTHRITIS RHEUM-US, V54, P253, DOI 10.1002/art.21523
   Takada K, 2011, INT J EXP PATHOL, V92, P232, DOI 10.1111/j.1365-2613.2010.00758.x
   Tang S, 2011, INFLAMMATION, V34, P111, DOI 10.1007/s10753-010-9214-3
   van Baarsen LGM, 2014, ARTHRITIS RES THER, V16, DOI 10.1186/s13075-014-0426-z
   Verzijl N, 2003, CURR OPIN RHEUMATOL, V15, P616, DOI 10.1097/00002281-200309000-00016
   Verzijl N, 2001, MATRIX BIOL, V20, P409, DOI 10.1016/S0945-053X(01)00158-5
   Vina ER, 2018, CURR OPIN RHEUMATOL, V30, P160, DOI 10.1097/BOR.0000000000000479
   Vuolteenaho K, 2008, BASIC CLIN PHARMACOL, V102, P10, DOI 10.1111/j.1742-7843.2007.00149.x
   Wan YX, 2019, BMC COMPLEM ALTERN M, V19, DOI 10.1186/s12906-019-2580-y
   Wang D, 2006, GUT, V55, P115, DOI 10.1136/gut.2004.047100
   Wang FD, 2020, EXP THER MED, V19, P722, DOI 10.3892/etm.2019.8268
   Wang XP, 2019, DRUG DES DEV THER, V13, P3559, DOI 10.2147/DDDT.S216596
   Wellsandt E, 2018, CURR OPIN RHEUMATOL, V30, P151, DOI 10.1097/BOR.0000000000000478
   Wishart DS, 2018, NUCLEIC ACIDS RES, V46, pD1074, DOI 10.1093/nar/gkx1037
   Xiaoyan L., 2010, J SHANGHAI JIAOTONG, V30, P812
   Xu DH, 2014, INT J BIOCHEM CELL B, V51, P1, DOI 10.1016/j.biocel.2014.03.005
   Xu LH, 2016, INT IMMUNOPHARMACOL, V38, P385, DOI 10.1016/j.intimp.2016.06.024
   Xu XL, 2017, BIOCHEM CELL BIOL, V95, P644, DOI 10.1139/bcb-2017-0025
   Xu X, 2012, INT J MOL SCI, V13, P6964, DOI 10.3390/ijms13066964
   Xue JL, 2019, CELL MOL BIOL, V65, P91, DOI 10.14715/cmb/2019.65.6.15
   Yao BY, 2017, EXP CELL RES, V359, P10, DOI 10.1016/j.yexcr.2017.06.024
   Yeh CH, 2001, DIABETES, V50, P1495, DOI 10.2337/diabetes.50.6.1495
   Yi S., 2013, ACTA U TRADIT MED SI, V27, P73
   Yun L., 2016, SHANGHAI J TRADIT CH, V50, P83
   Zhang LG, 2020, BMC COMPLEMENT MED, V20, DOI 10.1186/s12906-020-02909-4
   Zhao J, 2018, PLOS BIOL, V16, DOI 10.1371/journal.pbio.2004663
   Zhao YP, 2019, EBIOMEDICINE, V41, P556, DOI 10.1016/j.ebiom.2019.02.035
   Zhou XL, 2015, J PHARM PHARMACOL, V67, P980, DOI 10.1111/jphp.12381
NR 87
TC 0
Z9 0
U1 5
U2 5
PU SAGE PUBLICATIONS INC
PI THOUSAND OAKS
PA 2455 TELLER RD, THOUSAND OAKS, CA 91320 USA
SN 1934-578X
EI 1555-9475
J9 NAT PROD COMMUN
JI Nat. Prod. Commun.
PD DEC
PY 2020
VL 15
IS 12
AR 1934578X20983130
DI 10.1177/1934578X20983130
PG 13
WC Chemistry, Medicinal; Food Science & Technology
SC Pharmacology & Pharmacy; Food Science & Technology
GA PL9KP
UT WOS:000603431900001
OA DOAJ Gold
DA 2021-07-01
ER

PT J
AU Oh, KK
   Adnan, M
   Cho, DH
AF Oh, Ki Kwang
   Adnan, Md
   Cho, Dong Ha
TI Network pharmacology approach to bioactive chemical compounds identified
   from Lespedeza bicolor lignum methanol extract by GC-MS for amelioration
   of hepatitis
SO GENE REPORTS
LA English
DT Article
DE Lespedeza bicolor lignum; Hepatitis; Network pharmacology; CPT1A;
   beta-Amyrin; Lupeol
ID INSULIN-RESISTANCE; PROTEIN-KINASE; TISSUE
AB Lespedeza bicolor lignum (LBL) showed beneficial effect and safety on hepatitis from Korean folk remedies, but its active chemical constituents and mechanism(s) against hepatitis have not been proved. Hence, we identified the active compounds and mechanism(s) of LBL against hepatitis through network pharmacology. A total of 43 compounds in LBL was identified through GC-MS and selected chemical compounds above 1% of the peak area. The 16 out of 43 chemical compounds were selected and screened through SwissADME. All 16 compounds related genes and 3808-related hepatitis genes were extracted through public databases (DisGeNET and OMIM database), and 8 overlapped genes between them were exhibited. String results showed that the 8 genes interacted closely and 8 pathways associated. CPT1A gene was identified in all 8 pathways and regarded as a hub gene. The autodock vina exhibits the binding affinity energy of the 16 chemicals on CPT1A. Amongst these, we identified two main agonists for regulation of CPT1A from LBL GC-MS spectrum. Finally, the most significant compounds on CPT1A designated beta-amyrin and lupeol, also a key mechanism of LBL against hepatitis, represents the thermogenesis pathway amongst 8 pathways. This information gives pharmacology-based evidence to underpin the medicinal efficacy of LBL on hepatitis and pinpoint the two potent compounds and mechanisms of LBL against hepatitis.
C1 [Oh, Ki Kwang; Adnan, Md; Cho, Dong Ha] Kangwon Natl Univ, Coll Biomed Sci, Dept Biohlth Technol, Chunchon 24341, South Korea.
RP Cho, DH (corresponding author), Kangwon Natl Univ, Coll Biomed Sci, Dept Biohlth Technol, Chunchon 24341, South Korea.
EM nivirna07@kangwon.ac.kr; mdadnan@kangwon.ac.kr; chodh@kangwon.ac.kr
RI Adnan/L-4768-2019
OI Adnan/0000-0002-1330-2169; Oh, Ki Kikwang/0000-0003-4199-7575
FU Department of Bio-Health Technology, Kangwon National University,
   Chuncheon, Republic of Korea
FX This research was supported by the Department of Bio-Health Technology,
   Kangwon National University, Chuncheon 24341, Republic of Korea.
CR Cigliano A, 2017, ONCOTARGET, V8, P54149, DOI 10.18632/oncotarget.16927
   Coughlan Kimberly A, 2013, J Endocrinol Diabetes Obes, V1, P1008
   Fontana RJ, 2009, HEPATOLOGY, V49, pS185, DOI 10.1002/hep.22885
   Fromenty B, 2019, LIVER RES, V3, P157, DOI DOI 10.1016/J.LIVRES.2019.06.001
   Fujiwara N, 2018, J HEPATOL, V68, P526, DOI 10.1016/j.jhep.2017.09.016
   Galsgaard KD, 2019, FRONT PHYSIOL, V10, DOI 10.3389/fphys.2019.00413
   Gao XF, 2011, BIOCHEM J, V435, P723, DOI 10.1042/BJ20101680
   Geisler CE, 2017, J ENDOCRINOL, V234, pR1, DOI 10.1530/JOE-16-0513
   Grabacka M, 2016, INT J MOL SCI, V17, DOI 10.3390/ijms17122093
   GREGORIO GV, 1994, ARCH DIS CHILD, V70, P343, DOI 10.1136/adc.70.4.343
   Gruben N, 2014, BBA-MOL BASIS DIS, V1842, P2329, DOI 10.1016/j.bbadis.2014.08.004
   Hao DC, 2014, DRUG DEVELOP RES, V75, P299, DOI 10.1002/ddr.21214
   Hopkins AL, 2007, NAT BIOTECHNOL, V25, P1110, DOI 10.1038/nbt1007-1110
   Hui JM, 2003, GASTROENTEROLOGY, V125, P1695, DOI 10.1053/j.gastro.2003.08.032
   Ifeanyi O.E., 2018, INT J COMPR RES BIOL, V5, P24
   Johanns M, 2016, NAT COMMUN, V7, DOI 10.1038/ncomms10856
   Kahn BB, 2005, CELL METAB, V1, P15, DOI 10.1016/j.cmet.2004.12.003
   Kallwitz ER, 2008, WORLD J GASTROENTERO, V14, P22, DOI 10.3748/wjg.14.22
   Kim Y, 2019, ANTIOXIDANTS-BASEL, V8, DOI 10.3390/antiox8120599
   Klee R, 2015, EPILEPSY RES, V118, P34, DOI 10.1016/j.eplepsyres.2015.11.003
   Kwon Hyokjoon, 2013, Front Endocrinol (Lausanne), V4, P71, DOI 10.3389/fendo.2013.00071
   Lennarz W.J., 2013, ENCY BIOL CHEM
   Li S, 2013, CHIN J NAT MEDICINES, V11, P110, DOI [10.3724/SP.J.1009.2013.00110, 10.1016/S1875-5364(13)60037-0]
   Morris AAM, 2013, JIMD REP, V7, P27, DOI 10.1007/8904_2012_135
   Oliveira FA, 2005, J ETHNOPHARMACOL, V98, P103, DOI 10.1016/j.jep.2005.01.036
   Osler ME, 2008, ENDOCRINOLOGY, V149, P935, DOI 10.1210/en.2007-1441
   Peyrou M, 2012, PPAR RES, V2012, DOI 10.1155/2012/757803
   Phowthongkum P, 2019, CLIN MOL HEPATOL, V25, P412, DOI 10.3350/cmh.2018.0114
   Ramos-Lopez O, 2015, WORLD J GASTROENTERO, V21, P11552, DOI 10.3748/wjg.v21.i41.11552
   Reddy JK, 2006, AM J PHYSIOL-GASTR L, V290, pG852, DOI 10.1152/ajpgi.00521.2005
   Samani ZN, 2018, INT J PHARM SCI RES, V9, P3589, DOI 10.13040/IJPSR.0975-8232.9(9).3589-96
   Sunitha S, 2001, FITOTERAPIA, V72, P516, DOI 10.1016/S0367-326X(01)00259-3
   Tilg H, 2006, NAT REV IMMUNOL, V6, P772, DOI 10.1038/nri1937
   Treatment C. for S.A, 2011, ADDRESSING VIRAL HEP
   Wang J, 2018, SCI CHINA LIFE SCI, V61, P523, DOI 10.1007/s11427-017-9169-6
   Zhang RZ, 2019, FRONT PHARMACOL, V10, DOI 10.3389/fphar.2019.00123
   Zhou Z., 2020, EVIDENCE BASED COMPL, V2020
NR 37
TC 3
Z9 3
U1 0
U2 0
PU ELSEVIER
PI AMSTERDAM
PA RADARWEG 29, 1043 NX AMSTERDAM, NETHERLANDS
EI 2452-0144
J9 GENE REP
JI Gene Rep.
PD DEC
PY 2020
VL 21
AR 100851
DI 10.1016/j.genrep.2020.100851
PG 7
WC Genetics & Heredity
SC Genetics & Heredity
GA PD0UX
UT WOS:000597411200002
DA 2021-07-01
ER

PT J
AU Lee, AY
   Lee, JY
   Chun, JM
AF Lee, A. Yeong
   Lee, Joo-Youn
   Chun, Jin Mi
TI Exploring the Mechanism of Gyejibokryeong-hwan against Atherosclerosis
   Using Network Pharmacology and Molecular Docking
SO PLANTS-BASEL
LA English
DT Article
DE herbal formula; Gyejibokryeong-hwan; atherosclerosis; network
   pharmacology; molecular docking
ID DIET-INDUCED ATHEROSCLEROSIS; KEISHI-BUKURYO-GAN; MICE; ENDOTHELIUM;
   MEDICINES; APOPTOSIS; PATHWAY
AB Gyejibokryeong-hwan (GBH) is a traditional formula comprised of five herbal medicines that is frequently used to treat blood stasis and related complex multifactorial disorders such as atherosclerosis. The present study used network pharmacology and molecular docking simulations to clarify the effect and mechanism of the components of GBH. Active compounds were selected using Oriental Medicine Advanced Searching Integrated System (OASIS) and the Traditional Chinese Medicine System Pharmacology Database and Analysis Platform (TCMSP), and target genes linked to the selected components were retrieved using Search Tool for Interacting Chemicals (STITCH) and GeneCards. Functional analysis of potential target genes was performed through the Annotation, Visualization and Integrated Discovery (DAVID) database and the Kyoto Encyclopedia of Genes and Genomes (KEGG) pathway, and molecular docking confirmed the correlation between five core compounds (quercetin, kaempferol, baicalein, ellagic acid, and baicalin) and six potential target genes (AKT1, CASP3, MAPK1, MAPK3, NOS2, and PTGS2). Molecular docking studies indicated that quercetin strongly interacted with six potential target proteins. Thus, these potential target proteins were closely related to TNF, HIF-1, FoxO, and PI3K-Akt signal pathways, suggesting that these factors and pathways may mediate the beneficial effects of GBH on atherosclerosis. Our results identify target genes and pathways that may mediate the clinical effects of the compounds contained within GBH on atherosclerosis.
C1 [Lee, A. Yeong; Chun, Jin Mi] Korea Inst Oriental Med, Herbal Med Resources Res Ctr, Naju Si 58245, South Korea.
   [Lee, Joo-Youn] Korea Res Inst Chem Technol, Therapeut & Biotechnol Div, 141 Gajeong Ro, Daejeon 34114, South Korea.
RP Chun, JM (corresponding author), Korea Inst Oriental Med, Herbal Med Resources Res Ctr, Naju Si 58245, South Korea.
EM lay7709@kiom.re.kr; leejy@krict.re.kr; jmchun@kiom.re.kr
OI Lee, A Yeong/0000-0003-1670-8911
FU project entitled "Comparative study for the effect of herbal decoctions
   according to pattern identification in a vascular disease mode" from the
   Korea Institute of Oriental Medicine (KIOM) [C17112]
FX This work was supported by the project entitled "Comparative study for
   the effect of herbal decoctions according to pattern identification in a
   vascular disease mode" from the Korea Institute of Oriental Medicine
   (KIOM; grant number: C17112).
CR Boezio B, 2017, MOL INFORM, V36, DOI 10.1002/minf.201700048
   Chan SH, 2016, ONCOTARGET, V7, P42881, DOI 10.18632/oncotarget.10263
   Chandran U, 2017, J ETHNOPHARMACOL, V197, P250, DOI 10.1016/j.jep.2016.07.080
   Che JB, 2017, CARDIOVASC PATHOL, V31, P57, DOI 10.1016/j.carpath.2017.08.001
   Chen L, 2009, J PHARMACEUT BIOMED, V49, P267, DOI 10.1016/j.jpba.2008.11.012
   Cheng L, 2015, SCI REP-UK, V5, DOI 10.1038/srep12333
   Cho KH, 2012, EVID-BASED COMPL ALT, V2012, DOI 10.1155/2012/696983
   Choudhary N, 2018, PLOS ONE, V13, DOI 10.1371/journal.pone.0191006
   Deng JG, 2011, BIOCHEM BIOPH RES CO, V411, P523, DOI 10.1016/j.bbrc.2011.06.162
   Detmers PA, 2000, J IMMUNOL, V165, P3430, DOI 10.4049/jimmunol.165.6.3430
   Feng H, 2017, PLANTA MED, V83, P837, DOI 10.1055/s-0043-103415
   Gohlke H, 2002, ANGEW CHEM INT EDIT, V41, P2645
   Grootaert MOJ, 2016, OXID MED CELL LONGEV, V2016, DOI 10.1155/2016/3087469
   Guo R, 2018, PHYTOMEDICINE, V44, P117, DOI 10.1016/j.phymed.2018.01.019
   He XW, 2016, BIOMED PHARMACOTHER, V83, P257, DOI 10.1016/j.biopha.2016.06.046
   Hikiami H, 2003, PHYTOMEDICINE, V10, P459, DOI 10.1078/094471103322331395
   Hong M, 2017, MOLECULES, V22, DOI 10.3390/molecules22040632
   Huang JH, 2017, MOL MED REP, V16, P4583, DOI 10.3892/mmr.2017.7149
   Jain T, 2018, PHARMACOL THERAPEUT, V183, P22, DOI 10.1016/j.pharmthera.2017.09.003
   Jaipersad AS, 2014, J AM COLL CARDIOL, V63, P1, DOI 10.1016/j.jacc.2013.09.019
   Kim JE, 2017, TRIALS, V18, DOI 10.1186/s13063-017-1877-8
   Kim JH, 2015, ARCH PHARM RES, V38, P52, DOI 10.1007/s12272-014-0363-z
   Kuhn M, 2014, NUCLEIC ACIDS RES, V42, pD401, DOI 10.1093/nar/gkt1207
   KUNTZ ID, 1982, J MOL BIOL, V161, P269, DOI 10.1016/0022-2836(82)90153-X
   Lee AY, 2018, J ETHNOPHARMACOL, V221, P151, DOI 10.1016/j.jep.2018.04.027
   Lei X, 2014, CHIN J INTEGR MED, V20, P403, DOI 10.1007/s11655-014-1936-0
   Li HK, 2009, PLANTA MED, V75, P7, DOI 10.1055/s-0028-1088332
   Li H, 2017, INFLAMMATION, V40, P2042, DOI 10.1007/s10753-017-0644-z
   Li N, 2010, J IMMUNOL, V185, P3041, DOI 10.4049/jimmunol.1000993
   Li S, 2013, CHIN J NAT MEDICINES, V11, P110, DOI [10.3724/SP.J.1009.2013.00110, 10.1016/S1875-5364(13)60037-0]
   Li TD, 2016, BMC COMPLEM ALTERN M, V16, DOI 10.1186/s12906-016-1002-7
   Li WF, 2018, VASC PHARMACOL, V108, P57, DOI 10.1016/j.vph.2018.05.005
   Li X, 2014, PLOS ONE, V9, DOI [10.1371/journal.pone.0095004, 10.1371/journal.pone.0098139]
   Linton Macrae F, 2008, Drug Discov Today Ther Strateg, V5, P25, DOI 10.1016/j.ddstr.2008.05.006
   Liu CH, 2020, NAT PROD RES, DOI 10.1080/14786419.2020.1795857
   Liu JL, 2016, SCI REP-UK, V6, DOI 10.1038/srep19809
   Liu Q, 2015, EVID-BASED COMPL ALT, V2015, DOI 10.1155/2015/752610
   Mele L, 2016, ARCH BIOCHEM BIOPHYS, V599, P42, DOI 10.1016/j.abb.2016.02.017
   Morello F, 2009, CARDIOVASC RES, V82, P261, DOI 10.1093/cvr/cvn325
   Park B, 2015, EVID-BASED COMPL ALT, V2015, DOI 10.1155/2015/316872
   Qian WB, 2014, YONAGO ACTA MED, V57, P147
   Sekiya N, 2002, PHYTOTHER RES, V16, P524, DOI 10.1002/ptr.945
   Shin HS, 2014, J ETHNOPHARMACOL, V153, P142, DOI 10.1016/j.jep.2014.01.039
   Sidders B, 2018, J MOL BIOL, V430, P3005, DOI 10.1016/j.jmb.2018.07.016
   Tang HQ, 2016, EVID-BASED COMPL ALT, V2016, DOI 10.1155/2016/3246946
   Tedgui A, 2006, PHYSIOL REV, V86, P515, DOI 10.1152/physrev.00024.2005
   Terauchi M, 2011, INT J GYNECOL OBSTET, V114, P149, DOI 10.1016/j.ijgo.2011.03.006
   Terawaki K, 2015, EVID-BASED COMPL ALT, V2015, DOI 10.1155/2015/295706
   Tomita T, 2017, EVID-BASED COMPL ALT, V2017, P1, DOI 10.1155/2017/3620130
   Tsai KL, 2016, ONCOTARGET, V7, P72458, DOI 10.18632/oncotarget.12788
   Tsuchiya K, 2012, CELL METAB, V15, P372, DOI 10.1016/j.cmet.2012.01.018
   Tucka J, 2014, ARTERIOSCL THROM VAS, V34, P2421, DOI 10.1161/ATVBAHA.114.304284
   Wang D, 2020, COMPUT BIOL MED, V122, DOI 10.1016/j.compbiomed.2020.103825
   World Health Organization, 2007, WHO INT STAND TERM T
   Wu HF, 2018, FRONT PHARMACOL, V8, DOI 10.3389/fphar.2017.00948
   Wu MY, 2017, INT J MOL SCI, V18, DOI 10.3390/ijms18102034
   Xiao L, 2017, FOOD CHEM TOXICOL, V105, P22, DOI 10.1016/j.fct.2017.03.048
   Xing SS, 2015, VASC PHARMACOL, V72, P141, DOI 10.1016/j.vph.2015.07.004
   Yue SJ, 2017, FRONT PHARMACOL, V8, DOI 10.3389/fphar.2017.00694
   Zhang LG, 2020, BMC COMPLEMENT MED, V20, DOI 10.1186/s12906-020-02909-4
   Zhang RZ, 2017, SCI REP-UK, V7, DOI 10.1038/s41598-017-03039-7
   Zhang RZ, 2019, FRONT PHARMACOL, V10, DOI 10.3389/fphar.2019.00123
   Zheng CL, 2016, EUR J PHARM SCI, V94, P33, DOI 10.1016/j.ejps.2016.05.018
NR 63
TC 0
Z9 0
U1 4
U2 4
PU MDPI
PI BASEL
PA ST ALBAN-ANLAGE 66, CH-4052 BASEL, SWITZERLAND
EI 2223-7747
J9 PLANTS-BASEL
JI Plants-Basel
PD DEC
PY 2020
VL 9
IS 12
AR 1750
DI 10.3390/plants9121750
PG 21
WC Plant Sciences
SC Plant Sciences
GA PK4NQ
UT WOS:000602424200001
PM 33321972
OA DOAJ Gold, Green Published
DA 2021-07-01
ER

PT J
AU Chen, Z
   Chen, P
   Wu, H
   Shi, R
   Su, WW
   Wang, YG
   Li, PB
AF Chen, Zhen
   Chen, Pan
   Wu, Hao
   Shi, Rui
   Su, Weiwei
   Wang, Yonggang
   Li, Peibo
TI Evaluation of Naringenin as a Promising Treatment Option for COPD Based
   on Literature Review and Network Pharmacology
SO BIOMOLECULES
LA English
DT Review
DE COPD; naringenin; pathogenesis; mechanism
ID OBSTRUCTIVE PULMONARY-DISEASE; ACUTE LUNG INJURY; NF-KAPPA-B; GUINEA-PIG
   MODEL; THYMIC STROMAL LYMPHOPOIETIN; INDUCED AIRWAY INFLAMMATION;
   EXPIRED BREATH CONDENSATE; OXIDATIVE STRESS; HYDROGEN-PEROXIDE; INDUCED
   COUGH
AB Chronic obstructive pulmonary disease (COPD) is a chronic respiratory disease characterized by incompletely reversible airflow limitation and seriously threatens the health of humans due to its high morbidity and mortality. Naringenin, as a natural flavanone, has shown various potential pharmacological activities against multiple pathological stages of COPD, but available studies are scattered and unsystematic. Thus, we combined literature review with network pharmacology analysis to evaluate the potential therapeutic effects of naringenin on COPD and predict its underlying mechanisms, expecting to provide a promising tactic for clinical treatment of COPD.
C1 [Li, Peibo] Sun Yat Sen Univ, Sch Life Sci, Guangdong Engn & Technol Res Ctr Qual & Efficacy, State Key Lab Biocontrol, Guangzhou 510275, Peoples R China.
   Sun Yat Sen Univ, Sch Life Sci, Guangdong Prov Key Lab Plant Resources, Guangzhou 510275, Peoples R China.
RP Li, PB (corresponding author), Sun Yat Sen Univ, Sch Life Sci, Guangdong Engn & Technol Res Ctr Qual & Efficacy, State Key Lab Biocontrol, Guangzhou 510275, Peoples R China.
EM chenzh358@mail2.sysu.edu.cn; chenpan989@126.com; wuhao_cpu@126.com;
   ruishi900930@gmail.com; lsssww@mail.sysu.edu.cn;
   wangyg@mail.sysu.edu.cn; lipeibo@mail.sysu.edu.cn
OI Chen, Pan/0000-0002-0339-3298; , chenzhen/0000-0001-8328-806X
CR Agarwal AR, 2019, RESP RES, V20, DOI 10.1186/s12931-019-1139-2
   Ahmad SF, 2015, INFLAMMATION, V38, P846, DOI 10.1007/s10753-014-9994-y
   Ahmed LA, 2014, EUR J PHARM SCI, V62, P161, DOI 10.1016/j.ejps.2014.05.011
   Akintunde JK, 2020, CURR THER RES CLIN E, V92, DOI 10.1016/j.curtheres.2020.100586
   Ali R, 2017, HUM EXP TOXICOL, V36, P349, DOI 10.1177/0960327116650009
   Annunziato F, 2015, J ALLERGY CLIN IMMUN, V135, P626, DOI 10.1016/j.jaci.2014.11.001
   Antus B, 2018, COPD, V15, P496, DOI 10.1080/15412555.2018.1535581
   Arif E, 2007, BIOCHEM BIOPH RES CO, V361, P182, DOI 10.1016/j.bbrc.2007.07.008
   Bai Y, 2020, FRONT PHARMACOL, V11, DOI 10.3389/fphar.2020.00364
   Bakakos P, 2016, CURR TOP MED CHEM, V16, P1599, DOI 10.2174/1568026616666150930121157
   Barnes PJ, 2020, REDOX BIOL, V33, DOI 10.1016/j.redox.2020.101544
   Barnes PJ, 2009, AM J RESP CELL MOL, V41, P631, DOI 10.1165/rcmb.2009-0220TR
   Belchamber KBR, 2020, PHARMACOL THERAPEUT, V209, DOI 10.1016/j.pharmthera.2020.107500
   Boezio B, 2017, MOL INFORM, V36, DOI 10.1002/minf.201700048
   Bradford E, 2017, RESP RES, V18, DOI 10.1186/s12931-017-0662-2
   Brightling CE, 2014, LANCET RESP MED, V2, P891, DOI 10.1016/S2213-2600(14)70187-0
   Brindicci C, 2010, AM J RESP CRIT CARE, V181, P21, DOI 10.1164/rccm.200904-0493OC
   Bu T, 2020, INT J CHRONIC OBSTR, V15, P107, DOI 10.2147/COPD.S235054
   Castaldi PJ, 2014, THORAX, V69, P415, DOI 10.1136/thoraxjnl-2013-203601
   Cazzola Mario, 2019, F1000Res, V8, DOI 10.12688/f1000research.19811.1
   Chen Y, 2014, ENVIRON TOXICOL PHAR, V38, P279, DOI 10.1016/j.etap.2014.04.030
   Chen Y, 2013, FOOD CHEM TOXICOL, V58, P133, DOI 10.1016/j.fct.2013.04.024
   Chin L, 2020, EUR J PHARMACOL, V879, DOI 10.1016/j.ejphar.2020.173139
   Crooks MG, 2018, RESP PHYSIOL NEUROBI, V257, P30, DOI 10.1016/j.resp.2018.02.005
   Csoma B, 2019, RESP RES, V20, DOI 10.1186/s12931-019-1133-8
   Curti V, 2017, NUTRIENTS, V9, DOI 10.3390/nu9030215
   Daina A, 2019, NUCLEIC ACIDS RES, V47, pW357, DOI 10.1093/nar/gkz382
   Divo M, 2012, AM J RESP CRIT CARE, V186, P155, DOI 10.1164/rccm.201201-0034OC
   Eapen MS, 2019, NEW ENGL J MED, V381, P2483, DOI 10.1056/NEJMc1914437
   Ehre C, 2014, INT J BIOCHEM CELL B, V52, P136, DOI 10.1016/j.biocel.2014.03.011
   Ersahin T, 2015, MOL BIOSYST, V11, P1946, DOI 10.1039/c5mb00101c
   Falfan-Valencia R, 2020, CYTOKINE, V131, DOI 10.1016/j.cyto.2020.155089
   Fang L, 2020, INT J MOL SCI, V21, DOI 10.3390/ijms21030757
   Feng F, 2019, EVID-BASED COMPL ALT, V2019, DOI 10.1155/2019/6471815
   Ferrer MD, 2019, CURR MED CHEM, V26, P3225, DOI 10.2174/0929867325666180514112124
   Fouad AA, 2016, PHARMACOLOGY, V97, P224, DOI 10.1159/000444262
   Gao S, 2011, PLANTA MED, V77, P16, DOI 10.1055/s-0030-1250117
   Garth J, 2018, INT J MOL SCI, V19, DOI 10.3390/ijms19113402
   Gil M, 2016, PLOS ONE, V11, DOI 10.1371/journal.pone.0164186
   Goncalves I, 2018, PULMONOLOGY, V24, P250, DOI 10.1016/j.pulmoe.2018.02.005
   Grunwald B, 2019, TRENDS CELL BIOL, V29, P6, DOI 10.1016/j.tcb.2018.08.006
   Guan MY, 2020, MOLECULES, V25, DOI 10.3390/molecules25030554
   Hanania NA, 2015, THORAX, V70, P748, DOI 10.1136/thoraxjnl-2014-206719
   HENDERSHOTT CH, 1959, SCIENCE, V130, P798, DOI 10.1126/science.130.3378.798-a
   Henrot P, 2019, INT J MOL SCI, V20, DOI 10.3390/ijms20112785
   Hernandez-Aquino E, 2018, WORLD J GASTROENTERO, V24, P1679, DOI 10.3748/wjg.v24.i16.1679
   Higham A, 2019, RESP RES, V20, DOI 10.1186/s12931-019-1017-y
   Hikichi M, 2019, J THORAC DIS, V11, pS2129, DOI 10.21037/jtd.2019.10.43
   Hirota N, 2013, CHEST, V144, P1026, DOI 10.1378/chest.12-3073
   Hopkins AL, 2007, NAT BIOTECHNOL, V25, P1110, DOI 10.1038/nbt1007-1110
   Horiguchi M, 2015, J CONTROL RELEASE, V213, P112, DOI 10.1016/j.jconrel.2015.07.004
   Hosgood HD, 2009, RESP MED, V103, P1866, DOI 10.1016/j.rmed.2009.06.016
   Huang AX, 2016, MED SCI MONITOR, V22, P2800, DOI 10.12659/MSM.896458
   Huang SJ, 2020, LUNG, V198, P645, DOI 10.1007/s00408-020-00376-9
   Jiang WT, 2015, CHINESE MED J-PEKING, V128, P1584, DOI 10.4103/0366-6999.158309
   Jiao HY, 2015, PULM PHARMACOL THER, V33, P59, DOI 10.1016/j.pupt.2015.07.002
   Jones RL, 2016, RESPIROLOGY, V21, P1347, DOI 10.1111/resp.12841
   Kostikas K, 2003, CHEST, V124, P1373, DOI 10.1378/chest.124.4.1373
   Kumar RP, 2017, PHARMACOL REP, V69, P908, DOI 10.1016/j.pharep.2017.04.002
   Laddha AP, 2019, RESP MED, V156, P33, DOI 10.1016/j.rmed.2019.08.003
   Li H, 2020, J BIOL REG HOMEOS AG, V34, P421, DOI 10.23812/20-27-A-39
   Li JY, 2020, MOLECULES, V25, DOI 10.3390/molecules25194437
   Li P, 2018, AMINO ACIDS, V50, P29, DOI 10.1007/s00726-017-2490-6
   Li S, 2013, CHIN J NAT MEDICINES, V11, P110, DOI [10.3724/SP.J.1009.2013.00110, 10.1016/S1875-5364(13)60037-0]
   Li X, 2020, BIOMOL THER, V28, P293, DOI 10.4062/biomolther.2020.002
   Liang JN, 2019, BBA-MOL BASIS DIS, V1865, P2441, DOI 10.1016/j.bbadis.2019.06.004
   Lin BQ, 2008, PULM PHARMACOL THER, V21, P259, DOI 10.1016/j.pupt.2007.05.001
   Lin Y, 2018, MEDIAT INFLAMM, V2018, DOI 10.1155/2018/8753894
   Liu Jinghua, 2018, J Microbiol Biotechnol, DOI 10.4014/jmb.1810.10061
   Liu QM, 2019, OXID MED CELL LONGEV, V2019, DOI 10.1155/2019/7090534
   Liu Y, 2012, MOL MED REP, V6, P1343, DOI 10.3892/mmr.2012.1072
   Liu Y, 2011, INT IMMUNOPHARMACOL, V11, P1606, DOI 10.1016/j.intimp.2011.05.022
   Lo Bello F, 2020, EXPERT REV RESP MED, V14, P465, DOI 10.1080/17476348.2020.1739525
   Lu J, 2017, SCAND J IMMUNOL, V85, P395, DOI 10.1111/sji.12545
   Luo YL, 2013, INFLAMM RES, V62, P1053, DOI 10.1007/s00011-013-0664-6
   Luo YL, 2012, INT IMMUNOPHARMACOL, V13, P301, DOI 10.1016/j.intimp.2012.04.019
   Maarsingh H, 2019, AM J PHYSIOL-LUNG C, V316, pL537, DOI 10.1152/ajplung.00325.2018
   Mahler DA, 2004, CHEST, V126, P926, DOI 10.1378/chest.126.3.926
   Marwick JA, 2010, J ALLERGY CLIN IMMUN, V125, P1146, DOI 10.1016/j.jaci.2010.02.003
   Matarese A, 2012, TRANSL MED UNISA, V3, P49
   Mizumura K, 2020, RESPIR INVESTIG, V58, P28, DOI 10.1016/j.resinv.2019.10.003
   Moitra S, 2019, QJM-INT J MED, V112, P387, DOI 10.1093/qjmed/hcy166
   Moon PD, 2011, EUR J PHARMACOL, V671, P128, DOI 10.1016/j.ejphar.2011.09.163
   Murata K, 2014, COPD, V11, P81, DOI 10.3109/15412555.2013.830094
   Negewo NA, 2015, RESPIR INVESTIG, V53, P249, DOI 10.1016/j.resinv.2015.02.004
   Nie YC, 2012, J MED FOOD, V15, P894, DOI [10.1092/jmf.2012.2251, 10.1089/jmf.2012.2251]
   Nie YC, 2012, EUR J PHARMACOL, V690, P207, DOI 10.1016/j.ejphar.2012.06.040
   Ono M, 2020, PLOS ONE, V15, DOI 10.1371/journal.pone.0239764
   Padra M, 2020, CLIN SCI, V134, P1107, DOI 10.1042/CS20191085
   Patel K, 2018, CHIN J INTEGR MED, V24, P551, DOI 10.1007/s11655-014-1960-x
   de Llano LP, 2018, INT J CHRONIC OBSTR, V13, P591, DOI 10.2147/COPD.S153694
   Pirozzi F, 2019, CURR MED CHEM, V26, P2791, DOI 10.2174/0929867325666180320120054
   Podder B, 2014, J MICROBIOL BIOTECHN, V24, P605, DOI 10.4014/jmb.1402.02001
   Qin W, 2018, FOOD CHEM TOXICOL, V114, P78, DOI 10.1016/j.fct.2018.02.028
   Redhu NS, 2012, CLIN EXP ALLERGY, V42, P994, DOI 10.1111/j.1365-2222.2011.03919.x
   Reid AT, 2018, PHARMACOL THERAPEUT, V185, P155, DOI 10.1016/j.pharmthera.2017.12.009
   Rogliani P, 2015, PULM PHARMACOL THER, V31, P15, DOI 10.1016/j.pupt.2015.01.005
   Ru JL, 2014, J CHEMINFORMATICS, V6, DOI 10.1186/1758-2946-6-13
   Salehi B, 2019, PHARMACEUTICALS-BASE, V12, DOI 10.3390/ph12010011
   Samsuzzaman M, 2019, LIFE SCI, V231, DOI 10.1016/j.lfs.2019.05.041
   Schuliga M, 2015, BIOMOLECULES, V5, P1266, DOI 10.3390/biom5031266
   Seyedrezazadeh E, 2015, PHYTOTHER RES, V29, P591, DOI 10.1002/ptr.5292
   Shi LB, 2016, GENE, V592, P128, DOI 10.1016/j.gene.2016.07.037
   Shi R, 2019, PHYTOMEDICINE, V63, DOI 10.1016/j.phymed.2019.153004
   Shi R, 2017, CELL PHYSIOL BIOCHEM, V44, P1146, DOI 10.1159/000485419
   Shi Y, 2014, MOL MED REP, V9, P1204, DOI 10.3892/mmr.2014.1940
   Shi Y, 2009, CAN J PHYSIOL PHARM, V87, P729, DOI [10.1139/Y09-065, 10.1139/y09-065]
   Siddiqui S, 2018, J ALLERGY CLIN IMMUN, V142, P1457, DOI 10.1016/j.jaci.2017.12.982
   Silva BSA, 2018, CYTOKINE, V106, P95, DOI 10.1016/j.cyto.2017.10.018
   Singh D, 2019, EUR RESPIR J, V53, DOI 10.1183/13993003.00164-2019
   Singh S, 2017, SCAND J IMMUNOL, V85, P130, DOI 10.1111/sji.12498
   Smith JA, 2019, J ALLER CL IMM-PRACT, V7, P1731, DOI 10.1016/j.jaip.2019.04.027
   Song WJ, 2020, EXPERT REV RESP MED, V14, P275, DOI [10.1080/17476348.2020.1713102, 10.1080/14656566.2020.1751816]
   Stefanska J, 2012, PULM PHARMACOL THER, V25, P343, DOI 10.1016/j.pupt.2012.06.001
   Stewart AG, 2018, RESPIROLOGY, V23, P1096, DOI 10.1111/resp.13415
   Sun X, 2019, CLIN SCI, V133, P1523, DOI 10.1042/CS20190331
   Sun XJ, 2019, CURR DRUG METAB, V20, P301, DOI 10.2174/1389200220666190227224748
   Sun Y, 2019, J CELL BIOCHEM, V120, P6223, DOI 10.1002/jcb.27910
   Tan BWQ, 2020, PHARMACOL RES, V160, DOI 10.1016/j.phrs.2020.105045
   Testai L, 2017, NUTRIENTS, V9, DOI 10.3390/nu9050502
   Turgut NH, 2016, PULM MED, V2016, DOI 10.1155/2016/7601393
   Wang CX, 2020, SIGNAL TRANSDUCT TAR, V5, DOI 10.1038/s41392-020-00345-x
   Wenzel S, 2016, LANCET, V388, P31, DOI 10.1016/S0140-6736(16)30307-5
   Xiong GH, 2016, INFLAMMATION, V39, P891, DOI 10.1007/s10753-016-0321-7
   Xu F, 2018, EVID-BASED COMPL ALT, V2018, DOI 10.1155/2018/1281420
   Yan N, 2016, J DIABETES RES, V2016, DOI 10.1155/2016/8738760
   Yanagisawa S, 2017, AM J PHYSIOL-LUNG C, V313, pL230, DOI 10.1152/ajplung.00382.2016
   Yang F, 2020, BIOMED MICRODEVICES, V22, DOI 10.1007/s10544-020-00524-1
   Yang J, 2011, MOL CELL BIOCHEM, V351, P29, DOI 10.1007/s11010-010-0708-y
   Ying S, 2008, J IMMUNOL, V181, P2790, DOI 10.4049/jimmunol.181.4.2790
   Yu Y, 2020, INT J CHRONIC OBSTR, V15, P1287, DOI 10.2147/COPD.S252097
   Yu ZG, 2017, KAOHSIUNG J MED SCI, V33, P433, DOI 10.1016/j.kjms.2017.05.014
   Zaidun NH, 2018, LIFE SCI, V208, P111, DOI 10.1016/j.lfs.2018.07.017
   Zeng WF, 2018, PHARMACOL RES, V135, P122, DOI 10.1016/j.phrs.2018.08.002
   Zeng X, 2020, MINI-REV MED CHEM, V20, P286, DOI 10.2174/1389557519666191009162641
   Zhang C, 2018, J PHARMACOL EXP THER, V366, P341, DOI 10.1124/jpet.118.248807
   Zhang F, 2020, J INT MED RES, V48, DOI 10.1177/0300060520927919
   Zhang YP, 2020, PATHOL RES PRACT, V216, DOI 10.1016/j.prp.2020.153083
   Zhang Y, 2013, FITOTERAPIA, V86, P92, DOI 10.1016/j.fitote.2013.02.001
   Zhao CR, 2020, INT J BIOCHEM CELL B, V128, DOI 10.1016/j.biocel.2020.105824
   Zhao MH, 2017, EXP THER MED, V14, P2228, DOI 10.3892/etm.2017.4772
   Zhou YY, 2019, NAT COMMUN, V10, DOI 10.1038/s41467-019-09234-6
   Zhou-Suckow Z, 2017, CELL TISSUE RES, V367, P537, DOI 10.1007/s00441-016-2562-z
   Zuo L, 2014, AM J PHYSIOL-LUNG C, V307, pL205, DOI 10.1152/ajplung.00330.2013
NR 144
TC 1
Z9 1
U1 4
U2 4
PU MDPI
PI BASEL
PA ST ALBAN-ANLAGE 66, CH-4052 BASEL, SWITZERLAND
EI 2218-273X
J9 BIOMOLECULES
JI Biomolecules
PD DEC
PY 2020
VL 10
IS 12
AR 1644
DI 10.3390/biom10121644
PG 29
WC Biochemistry & Molecular Biology
SC Biochemistry & Molecular Biology
GA PK2KQ
UT WOS:000602280100001
PM 33302350
OA DOAJ Gold, Green Published
DA 2021-07-01
ER

PT J
AU Cui, DJ
   Yang, XL
   Okuda, S
   Ling, YW
   Zhang, ZX
   Liu, Q
   Yuan, WQ
   Yan, F
AF Cui, De-jun
   Yang, Xiao-lan
   Okuda, Shujiro
   Ling, Yi-wei
   Zhang, Zhu-xue
   Liu, Qi
   Yuan, Wen-qiang
   Yan, Fang
TI Gallincin ameliorates colitis-associated inflammation and barrier
   function in mice based on network pharmacology prediction
SO JOURNAL OF INTERNATIONAL MEDICAL RESEARCH
LA English
DT Article
DE Gallincin; network pharmacology; ulcerative colitis; inflammation; tight
   junction proteins; dextran sodium sulfate
ID EPITHELIAL BARRIER; PRACTICE GUIDELINES; ULCERATIVE-COLITIS; BOWEL
   DISEASES; METHYL GALLATE; CONTRIBUTES; INHIBITION; CYTOSCAPE; MODELS;
   FIELD
AB Objective
   To explore potential mechanisms and effects of gallincin on a mouse model of colitis induced by dextran sulfate sodium (DSS).
   Methods
   Network pharmacology analysis was used to predict the molecular mechanism of action of gallincin for treatment of colitis. Gallincin was administered orally to mice with DSS-induced colitis. Expression of tumor necrosis factor alpha (TNF-alpha), D-lactate, and interleukin-1 beta (IL-1 beta) and myeloperoxidase activity were assessed with real-time quantitative PCR and an enzyme-linked immunoassay, respectively. Expression of occludin, zonula occludens 1 (ZO-1), and phosphorylated extracellular signal-regulated protein kinase1/2 (p-ERK1/2) was analyzed with immunohistochemical staining and/or western blot assays.
   Results
   Using a network pharmacology approach, 12 mapping targets between gallincin and colitis were obtained, including ERK/mitogen-activated protein kinase. Further investigations in an experimental colitis mouse model showed that gallincin significantly ameliorated experimental colitis, reduced D-lactate levels, and remarkably increased occludin and ZO-1 expression, possibly in part by decreasing IL-1 beta, TNF-alpha, and p-ERK1/2 levels and inhibiting leukocyte penetration.
   Conclusions
   Gallincin regulated colonic barrier function and reduced colitis-associated inflammation, suggesting it is a promising drug for the treatment of ulcerative colitis.
C1 [Cui, De-jun; Yuan, Wen-qiang; Yan, Fang] Guizhou Prov Peoples Hosp, Dept Gastroenterol, 83 East Zhongshan Rd, Guiyang 550002, Guizhou, Peoples R China.
   [Cui, De-jun; Yang, Xiao-lan; Liu, Qi; Yuan, Wen-qiang; Yan, Fang] Guizhou Med Univ, Guiyang, Peoples R China.
   [Cui, De-jun; Okuda, Shujiro; Ling, Yi-wei] Niigata Univ, Grad Sch Med & Dent Sci, Div Bioinformat, Niigata, Japan.
   [Zhang, Zhu-xue] Guizhou Prov Peoples Hosp, Pathol, Guiyang, Peoples R China.
RP Cui, DJ (corresponding author), Guizhou Prov Peoples Hosp, Dept Gastroenterol, 83 East Zhongshan Rd, Guiyang 550002, Guizhou, Peoples R China.
EM hxcuidj@163.com
OI Cui, Dejun/0000-0002-3653-3058
FU Cultivation Fund of the National Natural Science Foundation; Beijing
   Medical and Health Foundation [YWJKJJHKYJJ-B184053]; Doctor Foundation
   of Guizhou Provincial People's Hospital
FX This work was financially supported by the Cultivation Fund of the
   National Natural Science Foundation (Grant No. qiankehe2018-5764-11),
   Beijing Medical and Health Foundation (No. YWJKJJHKYJJ-B184053), and the
   Doctor Foundation of Guizhou Provincial People's Hospital (No. GZSYBS
   (2017)09).
CR Bag PK, 2019, MICROB PATHOGENESIS, V128, P41, DOI 10.1016/j.micpath.2018.12.037
   Bindea G, 2013, BIOINFORMATICS, V29, P661, DOI 10.1093/bioinformatics/btt019
   Bressler B, 2015, GASTROENTEROLOGY, V148, P1035, DOI 10.1053/j.gastro.2015.03.001
   Bruewer M, 2003, J IMMUNOL, V171, P6164, DOI 10.4049/jimmunol.171.11.6164
   Chae HS, 2010, AM J CHINESE MED, V38, P973, DOI 10.1142/S0192415X10008391
   Correa LB, 2016, J NAT PROD, V79, P1554, DOI 10.1021/acs.jnatprod.5b01115
   Franz M, 2016, BIOINFORMATICS, V32, P309, DOI 10.1093/bioinformatics/btv557
   Gilardi D, 2014, EXPERT REV GASTROENT, V8, P835, DOI 10.1586/17474124.2014.917954
   Grosdidier A, 2011, NUCLEIC ACIDS RES, V39, pW270, DOI 10.1093/nar/gkr366
   Grosdidier A, 2011, J COMPUT CHEM, V32, P2149, DOI 10.1002/jcc.21797
   Kornbluth A, 2010, AM J GASTROENTEROL, V105, P501, DOI 10.1038/ajg.2009.727
   Landy J, 2016, WORLD J GASTROENTERO, V22, P3117, DOI 10.3748/wjg.v22.i11.3117
   Anzoise ML, 2018, INFLAMMOPHARMACOLOGY, V26, P839, DOI 10.1007/s10787-017-0412-6
   Liberti A, 2018, BIOL OPEN, V7, DOI 10.1242/bio.029355
   Lin ZL, 2019, INFLAMM BOWEL DIS, V25, P1886, DOI 10.1093/ibd/izz190
   Liu HP, 2013, EUR J IMMUNOL, V43, P1716, DOI 10.1002/eji.201242889
   Marchiando AM, 2010, ANNU REV PATHOL-MECH, V5, P119, DOI 10.1146/annurev.pathol.4.110807.092135
   MURTHY SNS, 1993, DIGEST DIS SCI, V38, P1722, DOI 10.1007/BF01303184
   Poritz LS, 2007, J SURG RES, V140, P12, DOI 10.1016/j.jss.2006.07.050
   Rioja I, 2004, CLIN EXP IMMUNOL, V137, P65, DOI 10.1111/j.1365-2249.2004.02499.x
   Salim SY, 2011, INFLAMM BOWEL DIS, V17, P362, DOI 10.1002/ibd.21403
   Sambrook J, 1989, MOL CLONING LAB MANU, P1860
   Schmitz H, 1999, GASTROENTEROLOGY, V116, P301, DOI 10.1016/S0016-5085(99)70126-5
   Schmitz H, 1999, J CELL SCI, V112, P137
   Schoultz I, 2019, CELLS-BASEL, V8, DOI 10.3390/cells8020193
   Sepehrimanesh Masood, 2018, J. Coloproctol. (Rio J.), V38, P309, DOI 10.1016/j.jcol.2018.07.002
   Shannon P, 2003, GENOME RES, V13, P2498, DOI 10.1101/gr.1239303
   Tan Y, 2019, AM J MED SCI, V357, P195, DOI 10.1016/j.amjms.2018.11.011
   Tanideh N, 2014, ANN COLORECTAL RES, V2, pe25188, DOI [10.17795/acr-25188, DOI 10.17795/ACR-25188]
   ten Hove T, 2002, GUT, V50, P507, DOI 10.1136/gut.50.4.507
   Triantafyllidi A, 2015, ANN GASTROENTEROL, V28, P210
   Ungaro R, 2017, LANCET, V389, P1756, DOI 10.1016/S0140-6736(16)32126-2
   Wang YX, 2020, NUCLEIC ACIDS RES, V48, pD1031, DOI 10.1093/nar/gkz981
   Wishart DS, 2018, NUCLEIC ACIDS RES, V46, pD1074, DOI 10.1093/nar/gkx1037
   Zhang DK, 2010, J PATHOL, V222, P213, DOI 10.1002/path.2749
   Zhou ZC, 2020, EVID-BASED COMPL ALT, V2020, DOI 10.1155/2020/1646905
   Zhu BC, 2018, BIOMED PHARMACOTHER, V105, P159, DOI 10.1016/j.biopha.2018.04.054
NR 37
TC 0
Z9 0
U1 1
U2 1
PU SAGE PUBLICATIONS LTD
PI LONDON
PA 1 OLIVERS YARD, 55 CITY ROAD, LONDON EC1Y 1SP, ENGLAND
SN 0300-0605
EI 1473-2300
J9 J INT MED RES
JI J. Int. Med. Res.
PD DEC
PY 2020
VL 48
IS 12
AR 0300060520951023
DI 10.1177/0300060520951023
PG 14
WC Medicine, Research & Experimental; Pharmacology & Pharmacy
SC Research & Experimental Medicine; Pharmacology & Pharmacy
GA PG6WD
UT WOS:000599872800001
PM 33322986
OA DOAJ Gold, Green Published
DA 2021-07-01
ER

PT J
AU Yu, B
   Ke, XG
   Yuan, C
   Chen, PY
   Zhang, Y
   Lin, N
   Yang, YF
   Wu, HZ
AF Yu, Bing
   Ke, Xin-Ge
   Yuan, Chong
   Chen, Peng-Yu
   Zhang, Ying
   Lin, Ning
   Yang, Yan-Fang
   Wu, He-Zhen
TI Network Pharmacology Integrated Molecular Docking Reveals the
   Anti-COVID-19 Mechanism of Xingnaojing Injection
SO NATURAL PRODUCT COMMUNICATIONS
LA English
DT Article
DE Xingnaojing injection; COVID-19; pharmacological mechanism; network
   pharmacology; molecular docking
ID COVID-19; IDENTIFICATION; PNEUMONIA
AB In the process of fighting against COVID-19 in China, Xingnaojing injection has been recommended for its clinical treatment, but the information about its active components and mechanism is still lacking. Therefore, in this work, using network pharmacology and molecular docking, we studied the active components of Xingnaojing injection having antiCOVID-19 properties. Using the DL parameter, TCMSP and CNKI databases were used to screen the active components of the Xingnaojing injection. Then, the SwissTargetPrediction webserver was used to collect the corresponding gene targets, and the gene targets related to COVID-19 were searched in the Genecards database. The DAVID database was used to enrich the function of gene targets, and the KOBAS3.0 database for the annotation of related KEGG pathways. The "components-targets-pathways" network of Xingnaojing injection was constructed with Cytoscape 3.6.1 software. The protein-protein interaction networks were analyzed using the String database. Specific proteins, SARS-COV-2 3 Cl, ACF.2, and the active components were imported into Discovery Studio 2016 Client for molecular docking studies. From the Xingnaojing injection, a total of 58 active components, including Divanillalaceton and Q27139023, were screened. These were linked to 53 gene targets including mitogen-activated protein kinase 1 (MAPK1), tumor necrosis factorTNF, epidermal growth factor receptor, MAPK3, and 196 signaling pathways related to COVID-19, such as apoptosis, C-type lectin receptor signaling pathway, and hypoxia-inducible factor 1 signaling pathway. Furthermore, molecular docking studies were performed to study potential binding between the key targets and selected active components. Xingnaojing injection exhibits anti-COVID-19 effects via multiple components, multiple targets, and multiple pathways. These results set a scientific basis for further elucidation of the anti-COVID-19 mechanism of Xingnaojing injection.
C1 [Yu, Bing; Ke, Xin-Ge; Yuan, Chong; Chen, Peng-Yu; Zhang, Ying; Lin, Ning; Yang, Yan-Fang; Wu, He-Zhen] Hubei Univ Chinese Med, Fac Pharm, Wuhan 430065, Peoples R China.
   [Yu, Bing; Ke, Xin-Ge; Yuan, Chong; Chen, Peng-Yu; Zhang, Ying; Yang, Yan-Fang; Wu, He-Zhen] Key Lab Tradit Chinese Med Resources & Chem Hubei, Wuhan, Peoples R China.
   [Yang, Yan-Fang; Wu, He-Zhen] Collaborat Innovat Ctr Tradit Chinese Med New Pro, Wuhan, Peoples R China.
RP Yang, YF; Wu, HZ (corresponding author), Hubei Univ Chinese Med, Fac Pharm, Wuhan 430065, Peoples R China.
EM 1397@hbtcm.edu.cn; hezh_wu@163.com
RI yuan, chong/AAE-6020-2021
FU National Natural Science Foundation of ChinaNational Natural Science
   Foundation of China (NSFC) [31570343]
FX The author(s) disclosed receipt of the following financial support for
   the research, authorship, and/or publication of this article: This work
   was supported by the National Natural Science Foundation of China (No.
   31570343).
CR Cao QQ, 2020, AUTOPHAGY, V16, P1236, DOI 10.1080/15548627.2019.1659654
   CDC COVID-19 Response Team, 2020, MMWR-MORBID MORTAL W, V69, P343, DOI 10.15585/mmwr.mm6912e2
   Choi JW, 2020, AM J CHINESE MED, V48, P987, DOI 10.1142/S0192415X20500470
   Gao JJ, 2020, BIOSCI TRENDS, V14, P72, DOI 10.5582/bst.2020.01047
   Gogoi B, 2017, MOL BIOSYST, V13, P406, DOI 10.1039/c6mb00807k
   Gringhuis SI, 2007, IMMUNITY, V26, P605, DOI 10.1016/j.immuni.2007.03.012
   Guan RJ, 2020, INT IMMUNOPHARMACOL, V81, DOI 10.1016/j.intimp.2019.105979
   Han Y., 2019, ZHONG CAO YAO, V48, P526
   Ho LTF, 2020, EUR J INTEGR MED, V36, DOI 10.1016/j.eujim.2020.101116
   Hopkins AL, 2008, NAT CHEM BIOL, V4, P682, DOI 10.1038/nchembio.118
   Kels MJT, 2020, P NATL ACAD SCI USA, V117, P15935, DOI 10.1073/pnas.2004615117
   Li XW, 2020, J PHARM ANAL, V10, P102, DOI 10.1016/j.jpha.2020.03.001
   Liu L, 2020, C HUM SYST INTERACT, P56, DOI 10.1109/HSI49210.2020.9142634
   Mehta P, 2020, LANCET, V395, P1033, DOI 10.1016/S0140-6736(20)30628-0
   Pezzini A, 2020, NAT REV NEUROL, V16, P636, DOI 10.1038/s41582-020-0398-3
   Purohit R, 2014, J BIOMOL STRUCT DYN, V32, P1033, DOI 10.1080/07391102.2013.803264
   Rothan HA, 2020, J AUTOIMMUN, V109, DOI 10.1016/j.jaut.2020.102433
   Ru JL, 2014, J CHEMINFORMATICS, V6, DOI 10.1186/1758-2946-6-13
   Sheng S, 2021, CHIN J INTEGR MED, V27, P106, DOI 10.1007/s11655-020-3199-z
   Shi HS, 2020, LANCET INFECT DIS, V20, P425, DOI 10.1016/S1473-3099(20)30086-4
   Wu YS, 2020, BRAIN BEHAV IMMUN, V87, P18, DOI 10.1016/j.bbi.2020.03.031
   Xie WG, 2015, MED SCI MONITOR, V21, P1333, DOI 10.12659/MSM.894111
   Xiong YY, 2019, J CELL BIOCHEM, V120, P12461, DOI 10.1002/jcb.28513
   Xu Z, 2020, LANCET RESP MED, V8, P420, DOI 10.1016/S2213-2600(20)30076-X
   Zhang YQ, 2016, CHIN HERB MED, V8, P107, DOI 10.1016/S1674-6384(16)60018-7
   Zheng SX, 2020, BIOCHEM PHARMACOL, V177, DOI 10.1016/j.bcp.2020.113955
   Zhu SL, 2020, CLIN EXP PHARMACOL P, V47, P1448, DOI 10.1111/1440-1681.13315
   Zhu XF, 2020, J NEW CHINESE MED, V52, P61
NR 28
TC 1
Z9 1
U1 5
U2 5
PU SAGE PUBLICATIONS INC
PI THOUSAND OAKS
PA 2455 TELLER RD, THOUSAND OAKS, CA 91320 USA
SN 1934-578X
EI 1555-9475
J9 NAT PROD COMMUN
JI Nat. Prod. Commun.
PD DEC
PY 2020
VL 15
IS 12
DI 10.1177/1934578X20978025
PG 12
WC Chemistry, Medicinal; Food Science & Technology
SC Pharmacology & Pharmacy; Food Science & Technology
GA PG1IY
UT WOS:000599497400001
OA DOAJ Gold
DA 2021-07-01
ER

PT J
AU Khan, AA
   Khan, Z
AF Khan, Abdul Arif
   Khan, Zakir
TI System biological investigations of hydroxychloroquine and azithromycin
   targets and their implications in QT interval prolongation
SO CHEMICO-BIOLOGICAL INTERACTIONS
LA English
DT Article
DE Drug targets; COVID-19; Adverse reactions; Network pharmacology; Cardiac
   arrhythmia
AB COVID-2019 pandemic is affecting people worldwide in the absence of an effective treatment strategy. Several suggestive therapeutic options through drug repurposing are recommended, but a complete consensus is not reached. A combination of Hydroxychloroquine (HCQ) and Azithromycin (AZM) has been widely tried and discussed but its administration has also led to potential adversities in patients. Studies are suggesting that most prominent adverse event with HCQ and AZM combination is QT interval prolongation. We studied interaction of HCQ with AZM and subsequent effect of this drug combination on QT interval prolongation. We performed system biological investigation of HCQ and AZM targets and screened important targets and pathways possibly involved in QT interval prolongation. The best core hub protein drug targets involved in QT interval prolongation were identified as HSP90AA1 exclusively associated with HCQ, while AKT1 exclusively associated with AZM on the basis of node degree value. It was found that PI3K/Akt, VEGF, ERBB2 pathways must be given consideration for understanding the role of HCQ and AZM in QT interval prolongation. Conclusion: Computational methods have certain limitations based on source database coverage and prediction algorithms and therefore this data needs experimental correlation to draw final conclusion, but current findings screen targets for QT interval prolongation associated with HCQ and AZM. These proteins and pathways may provide ways to reduce this major risk associated with this combination.
C1 [Khan, Abdul Arif] Indian Council Med Res Natl AIDS Res Inst, Pune 411026, Maharashtra, India.
   [Khan, Zakir] Cedars Sinai Med Ctr, Dept Biomed Sci, Dept Pathol & Lab Med, Bldg Rm 2014 8700 Beverly Blvd Angeles, Davis, CA 20148 USA.
RP Khan, AA (corresponding author), Indian Council Med Res Natl AIDS Res Inst, Pune 411026, Maharashtra, India.
EM abdularifkhan@gmail.com
CR Ballou LM, 2015, CIRC RES, V116, P127, DOI 10.1161/CIRCRESAHA.116.303975
   Bersanelli M, 2020, IMMUNOTHERAPY-UK, V12, P269, DOI 10.2217/imt-2020-0067
   Chatterjee P, 2020, INDIAN J MED RES, V151, P459, DOI 10.4103/ijmr.IJMR_2234_20
   Cheng XB, 2020, BIOORG CHEM, V100, DOI 10.1016/j.bioorg.2020.103914
   Chorin E, 2020, HEART RHYTHM, V17, P1425, DOI 10.1016/j.hrthm.2020.05.014
   Coppola C, 2018, CANCER TREAT REV, V63, P135, DOI 10.1016/j.ctrv.2017.11.009
   Daina A, 2019, NUCLEIC ACIDS RES, V47, pW357, DOI 10.1093/nar/gkz382
   Garcia O, 2007, BIOINFORMATICS, V23, P394, DOI 10.1093/bioinformatics/btl605
   Gautret P, 2020, INT J ANTIMICROB AG, V56, DOI 10.1016/j.ijantimicag.2020.105949
   Ge B, 2019, BIOFACTORS, V45, P912, DOI 10.1002/biof.1558
   Ghatalia P, 2015, BRIT J CANCER, V112, P296, DOI 10.1038/bjc.2014.564
   Jadapalli JK, 2018, FASEB J, V32, P5227, DOI 10.1096/fj.201800254R
   Jassal B, 2020, NUCLEIC ACIDS RES, V48, pD498, DOI 10.1093/nar/gkz1031
   Jean SS, 2020, J MICROBIOL IMMUNOL, V53, P436, DOI 10.1016/j.jmii.2020.03.034
   Juurlink DN, 2020, CAN MED ASSOC J, V192, pE450, DOI 10.1503/cmaj.200528
   Kapoor Aditya, 2020, Indian Pacing Electrophysiol J, V20, P117, DOI 10.1016/j.ipej.2020.04.003
   Li R, 2020, FOOD FUNCT, V11, P4765, DOI [10.1039/d0fo00421a, 10.1039/D0FO00421A]
   Li R, 2019, J CELL BIOCHEM, V120, P11265, DOI 10.1002/jcb.28404
   Liu FX, 2020, BIOFACTORS, V46, P675, DOI 10.1002/biof.1639
   Maere S, 2005, BIOINFORMATICS, V21, P3448, DOI 10.1093/bioinformatics/bti551
   Meo SA, 2020, EUR REV MED PHARMACO, V24, P4539, DOI 10.26355/eurrev_202004_21038
   Mercuro NJ, 2020, JAMA CARDIOL, V5, P1036, DOI 10.1001/jamacardio.2020.1834
   Nickel J, 2014, NUCLEIC ACIDS RES, V42, pW26, DOI 10.1093/nar/gku477
   Pinero J, 2020, NUCLEIC ACIDS RES, V48, pD845, DOI 10.1093/nar/gkz1021
   Ramireddy A, 2020, J AM HEART ASSOC, V9, DOI 10.1161/JAHA.120.017144
   Scherrmann JM, 2020, AAPS J, V22, DOI 10.1208/s12248-020-00465-w
   Schett G, 2020, NAT REV IMMUNOL, V20, P271, DOI 10.1038/s41577-020-0312-7
   Stelzer Gil, 2016, Curr Protoc Bioinformatics, V54, DOI 10.1002/cpbi.5
   Wishart DS, 2018, NUCLEIC ACIDS RES, V46, pD1074, DOI 10.1093/nar/gkx1037
   Wright Christopher, 2020, Evid Based Dent, V21, P64, DOI 10.1038/s41432-020-0098-2
NR 30
TC 0
Z9 0
U1 3
U2 3
PU ELSEVIER IRELAND LTD
PI CLARE
PA ELSEVIER HOUSE, BROOKVALE PLAZA, EAST PARK SHANNON, CO, CLARE, 00000,
   IRELAND
SN 0009-2797
EI 1872-7786
J9 CHEM-BIOL INTERACT
JI Chem.-Biol. Interact.
PD DEC 1
PY 2020
VL 332
AR 109299
DI 10.1016/j.cbi.2020.109299
PG 7
WC Biochemistry & Molecular Biology; Pharmacology & Pharmacy; Toxicology
SC Biochemistry & Molecular Biology; Pharmacology & Pharmacy; Toxicology
GA PA9NT
UT WOS:000595955200001
PM 33098839
OA Green Published
DA 2021-07-01
ER

PT J
AU Yu, DH
   Liu, GJ
   Zhao, N
   Liu, XY
   Guo, MZ
AF Yu, Donghua
   Liu, Guojun
   Zhao, Ning
   Liu, Xiaoyan
   Guo, Maozu
TI FPSC-DTI: drug-target interaction prediction based on feature projection
   fuzzy classification and super cluster fusion
SO MOLECULAR OMICS
LA English
DT Article
ID INFORMATION; IDENTIFICATION; KERNELS; COST
AB Identifying drug-target interactions (DTIs) is an important part of drug discovery and development. However, identifying DTIs is a complex process that is time consuming, costly, long, and often inefficient, with a low success rate, especially with wet-experimental methods. Computational methods based on drug repositioning and network pharmacology can effectively overcome these defects. In this paper, we develop a new fusion method, called FPSC-DTI, that fuses feature projection fuzzy classification (FP) and super cluster classification (SC) to predict DTI. As the experimental result, the mean percentile ranking (MPR) that was yielded by FPSC-DTI achieved 0.043, 0.084, 0.072, and 0.146 on enzyme, ion channel (IC), G-protein-coupled receptor (GPCR), and nuclear receptor (NR) datasets, respectively. And the AUC values exceeded 0.969 over all four datasets. Compared with other methods, FPSC-DTI obtained better predictive performance and became more robust.
C1 [Yu, Donghua; Liu, Guojun; Liu, Xiaoyan] Harbin Inst Technol, Sch Comp Sci & Technol, Harbin 150001, Peoples R China.
   [Yu, Donghua] Shaoxing Univ, Dept Comp Sci & Engn, Shaoxing 312000, Peoples R China.
   [Zhao, Ning] Harbin Inst Technol, Sch Life Sci & Technol, Harbin 150001, Peoples R China.
   [Guo, Maozu] Beijing Univ Civil Engn & Architecture, Sch Elect & Informat Engn, Beijing 100044, Peoples R China.
   [Guo, Maozu] Beijing Key Lab Intelligent Proc Bldg Big Data, Beijing 100044, Peoples R China.
RP Liu, GJ (corresponding author), Harbin Inst Technol, Sch Comp Sci & Technol, Harbin 150001, Peoples R China.; Guo, MZ (corresponding author), Beijing Univ Civil Engn & Architecture, Sch Elect & Informat Engn, Beijing 100044, Peoples R China.; Guo, MZ (corresponding author), Beijing Key Lab Intelligent Proc Bldg Big Data, Beijing 100044, Peoples R China.
EM donghuayu163@163.com; hitliu@hit.edu.cn; zhaoning2016@hit.edu.cn;
   liuxiaoyan@hit.edu.cn; guomaozu@bucea.edu.cn
FU National Natural Science Foundation of ChinaNational Natural Science
   Foundation of China (NSFC) [61671189, 61871020, 61532014, 61571163,
   61976071, 61571164, 62002227]; Natural Science Foundation of
   Heilongjiang Province of ChinaNatural Science Foundation of Heilongjiang
   Province [LH2020F012]; Key Science and Technology Plan Project of
   Beijing Municipal Education Commission of China [KZ201810016019]; High
   Level Innovation Team Construction Project of Beijing Municipal
   Universities [IDHT20190506]; National Key Research and Development Plan
   Task of China [2016YFC0901902-5]
FX This work was supported by the National Natural Science Foundation of
   China (no. 61671189, 61871020, 61532014, 61571163, 61976071, 61571164
   and 62002227), Natural Science Foundation of Heilongjiang Province of
   China (No. LH2020F012), the Key Science and Technology Plan Project of
   Beijing Municipal Education Commission of China (no. KZ201810016019),
   the High Level Innovation Team Construction Project of Beijing Municipal
   Universities (no. IDHT20190506) and the National Key Research and
   Development Plan Task of China (no. 2016YFC0901902-5).
CR Adams CP, 2006, HEALTH AFFAIR, V25, P420, DOI 10.1377/hlthaff.25.2.420
   Alaimo S, 2013, BIOINFORMATICS, V29, P2004, DOI 10.1093/bioinformatics/btt307
   Anusuya S, 2018, CURR PROTEIN PEPT SC, V19, P537, DOI 10.2174/1389203718666161108091609
   Ashburn TT, 2004, NAT REV DRUG DISCOV, V3, P673, DOI 10.1038/nrd1468
   BARTELS RH, 1972, COMMUN ACM, V15, P820, DOI 10.1145/361573.361582
   Bleakley K, 2009, BIOINFORMATICS, V25, P2397, DOI 10.1093/bioinformatics/btp433
   Boguski MS, 2009, SCIENCE, V324, P1394, DOI 10.1126/science.1169920
   Chen HM, 2018, DRUG DISCOV TODAY, V23, P1241, DOI 10.1016/j.drudis.2018.01.039
   Chen X, 2020, BRIEF BIOINFORM, V21, P47, DOI 10.1093/bib/bby098
   Chen X, 2016, BRIEF BIOINFORM, V17, P696, DOI 10.1093/bib/bbv066
   Chen X, 2012, MOL BIOSYST, V8, P1970, DOI 10.1039/c2mb00002d
   Cheng FX, 2012, PLOS COMPUT BIOL, V8, DOI 10.1371/journal.pcbi.1002503
   Cobanoglu MC, 2013, J CHEM INF MODEL, V53, P3399, DOI 10.1021/ci400219z
   Dickson M, 2004, NAT REV DRUG DISCOV, V3, P417, DOI 10.1038/nrd1382
   DiMasi JA, 2016, J HEALTH ECON, V47, P20, DOI 10.1016/j.jhealeco.2016.01.012
   Ding YJ, 2017, INFORM SCIENCES, V418, P546, DOI 10.1016/j.ins.2017.08.045
   Ezzat A, 2019, BRIEF BIOINFORM, V20, P1337, DOI 10.1093/bib/bby002
   Gaulton A, 2012, NUCLEIC ACIDS RES, V40, pD1100, DOI 10.1093/nar/gkr777
   Gonen M, 2012, BIOINFORMATICS, V28, P2304, DOI 10.1093/bioinformatics/bts360
   Gunther S, 2008, NUCLEIC ACIDS RES, V36, pD919, DOI 10.1093/nar/gkm862
   Hao M, 2019, BRIEF BIOINFORM, V20, P1465, DOI 10.1093/bib/bby010
   Hao M, 2018, J CHEMINFORMATICS, V10, DOI 10.1186/s13321-018-0303-x
   Hao M, 2017, SCI REP-UK, V7, DOI 10.1038/srep40376
   Hattori M, 2003, J AM CHEM SOC, V125, P11853, DOI 10.1021/ja036030u
   Hopkins AL, 2008, NAT CHEM BIOL, V4, P682, DOI 10.1038/nchembio.118
   Hu YF, 2008, IEEE DATA MINING, P263, DOI 10.1109/ICDM.2008.22
   Johnson C. C., 2014, P ADV NEUR INF PROC, V27, P1
   Kanehisa M, 2006, NUCLEIC ACIDS RES, V34, pD354, DOI 10.1093/nar/gkj102
   Liu Y, 2016, PLOS COMPUT BIOL, V12, DOI 10.1371/journal.pcbi.1004760
   Luo YA, 2017, NAT COMMUN, V8, DOI 10.1038/s41467-017-00680-8
   Mei JP, 2013, BIOINFORMATICS, V29, P238, DOI 10.1093/bioinformatics/bts670
   Meng FR, 2017, MOLECULES, V22, DOI 10.3390/molecules22071119
   Morgan S, 2011, HEALTH POLICY, V100, P4, DOI 10.1016/j.healthpol.2010.12.002
   Morris GM, 2009, J COMPUT CHEM, V30, P2785, DOI 10.1002/jcc.21256
   Nascimento ACA, 2016, BMC BIOINFORMATICS, V17, DOI 10.1186/s12859-016-0890-3
   Pahikkala T, 2015, BRIEF BIOINFORM, V16, P325, DOI 10.1093/bib/bbu010
   Paul SM, 2010, NAT REV DRUG DISCOV, V9, P203, DOI 10.1038/nrd3078
   Shi JY, 2018, BMC SYST BIOL, V12, DOI 10.1186/s12918-018-0663-x
   Shi JY, 2015, METHODS, V83, P98, DOI 10.1016/j.ymeth.2015.04.036
   SMITH TF, 1981, J MOL BIOL, V147, P195, DOI 10.1016/0022-2836(81)90087-5
   Tropsha A, 2010, MOL INFORM, V29, P476, DOI 10.1002/minf.201000061
   van Laarhoven T, 2011, BIOINFORMATICS, V27, P3036, DOI 10.1093/bioinformatics/btr500
   Wan FP, 2019, BIOINFORMATICS, V35, P104, DOI 10.1093/bioinformatics/bty543
   Wang CC, 2019, J CHEM INF MODEL, V59, P5281, DOI 10.1021/acs.jcim.9b00667
   Wang CC, 2019, J CHEM INF MODEL, V59, P1668, DOI 10.1021/acs.jcim.9b00129
   Wishart DS, 2018, NUCLEIC ACIDS RES, V46, pD1074, DOI 10.1093/nar/gkx1037
   Wu ZR, 2018, FRONT PHARMACOL, V9, DOI 10.3389/fphar.2018.01134
   Wu ZR, 2016, BRIT J PHARMACOL, V173, P3372, DOI 10.1111/bph.13629
   Wu ZR, 2017, BRIEF BIOINFORM, V18, P333, DOI 10.1093/bib/bbw012
   Yamanishi Y, 2008, BIOINFORMATICS, V24, pI232, DOI 10.1093/bioinformatics/btn162
   Zhao Y, 2020, RNA BIOL, V17, P281, DOI 10.1080/15476286.2019.1694732
   Zhou LQ, 2019, MOLECULES, V24, DOI 10.3390/molecules24091714
   Zhou X, 2020, BRIEF BIOINFORM, V21, P498, DOI 10.1093/bib/bbz012
NR 53
TC 0
Z9 0
U1 0
U2 0
PU ROYAL SOC CHEMISTRY
PI CAMBRIDGE
PA THOMAS GRAHAM HOUSE, SCIENCE PARK, MILTON RD, CAMBRIDGE CB4 0WF, CAMBS,
   ENGLAND
EI 2515-4184
J9 MOL OMICS
JI Mol. Omics
PD DEC 1
PY 2020
VL 16
IS 6
BP 583
EP 591
DI 10.1039/d0mo00062k
PG 9
WC Biochemistry & Molecular Biology
SC Biochemistry & Molecular Biology
GA PE9FL
UT WOS:000598666000008
PM 33084702
DA 2021-07-01
ER

PT J
AU Wang, L
   Li, H
   Shen, X
   Zeng, J
   Yue, L
   Lin, J
   Yang, J
   Zou, WJ
   Li, Y
   Qin, DL
   Wu, AG
   Wu, JM
AF Wang, Long
   Li, Hong
   Shen, Xin
   Zeng, Jing
   Yue, Liang
   Lin, Jing
   Yang, Jing
   Zou, Wenjun
   Li, Yan
   Qin, Dalian
   Wu, Anguo
   Wu, Jianming
TI Elucidation of the molecular mechanism of Sanguisorba Officinalis L.
   against leukopenia based on network pharmacology
SO BIOMEDICINE & PHARMACOTHERAPY
LA English
DT Article
DE Sanguisorba Officinalis L.; Leukopenia; Network pharmacology; White
   blood cells; Molecular mechanism
ID HYPOXIA-INDUCIBLE FACTORS; NF-KAPPA-B; BETA-SITOSTEROL; BREAST-CANCER;
   CHINESE MEDICINE; IN-VITRO; CELL; SURVIVAL; MCL-1; MEGAKARYOPOIESIS
AB Leukopenia is the most common hallmark of hematopoietic diseases in clinic. Sanguisorba Officinalis L., a traditional Chinese medicine, has long been used for alleviating leukopenia. However, its associated mechanism still remains unknown. In this study, a network pharmacology approach was used to elucidate the underlying mechanisms of Sanguisorba Officinalis L. against leukopenia. Firstly, 12 active compounds of Sanguisorba Officinalis L. were identified through TCMSP database with absorption, distribution, metabolism, excretion (ADME) screening, and UHPLC-MS analysis. Then, 258 leukopenia related targets of the identified active compounds were predicted via the Swiss Target Prediction database, GeneCards database and DisGeNET database, respectively. After taking the intersection of two related targets, 72 common targets were selected. Among them, 8 core targets (VEGFA, HSP90AA1, EGFR, PTGS2, MTOR, ESR1, ERBB2, MDM2) of Sanguisorba Officinalis L. against leukopenia were obtained through the topological analysis. Meanwhile, both the GO and KEGG pathway analysis reveal that the core targets are mainly enriched in PI3K-Akt, HIF-1, VEGF and estrogen signaling pathways. In addition, molecular docking simulation was performed to explore the binding ability between the 12 active compounds of Sanguisorba Officinalis L. with 8 core targets. Furthermore, a myelosuppressive mice model was established to evaluate the protective effect of Sanguisorba Officinalis L. against leukopenia. The results showed that the ethanol extract of Sanguisorba Officinalis L. significantly raised the number of peripheral white blood cells. Overall, this study provides an insight into the underlying mechanisms of Sanguisorba Officinalis L. against leukopenia, which lays a theoretical foundation for the further experimental verification and clinical application.
C1 [Wang, Long; Li, Hong; Zeng, Jing; Yue, Liang; Lin, Jing; Yang, Jing; Li, Yan; Qin, Dalian; Wu, Anguo; Wu, Jianming] Southwest Med Univ, Sch Pharm, Dept Pharmacol, Luzhou 646000, Sichuan, Peoples R China.
   [Shen, Xin; Zou, Wenjun] Chengdu Univ Tradit Chinese Med, Sch Pharm, Dept Chinese Mat Med, Chengdu 611137, Sichuan, Peoples R China.
   [Yang, Jing; Qin, Dalian; Wu, Anguo; Wu, Jianming] Minist Educ China, Luzhou Key Lab Act Screening & Druggabil Evaluat, Med Key Lab Drug Discovery & Druggabil Evaluat Si, Inst Cardiovasc Res,Key Lab Med Electrophysiol, Luzhou 646000, Peoples R China.
RP Qin, DL; Wu, AG; Wu, JM (corresponding author), Southwest Med Univ, Sch Pharm, Dept Pharmacol, Luzhou 646000, Sichuan, Peoples R China.
EM dalianqin@swmu.edu.cn; wag1114@foxmail.com; jianmingwu@swmu.edu.cn
OI Wu, Jianming/0000-0002-6136-7469
FU National Key Research and Development Program of China
   [2018ZX09721004-006-004]; National Natural Science Foundation of
   ChinaNational Natural Science Foundation of China (NSFC) [82074129,
   81774013, 81804221]; Science and Technology Planning Project of Sichuan
   Province, China [2019JDPT0010, 2018JY0237, 2019LZXNYDJ11, 2019YJ0484,
   2019YJ0473]; Educational Commission of Sichuan Province, China
   [18TD0051, 18ZA0525]; Luzhou Municipal People's Government
   [2020LZXNYDZ03, 2018LZXNYD-ZK31]; Luzhou Science and Technology Project,
   China [2017-S-39(3/5)]; Administration of Traditional Chinese Medicine
   of Sichuan Province, China [2018QN070, 2018JC013, 2018JC038]; Southwest
   Medical University, China [2020LZXNYDZ03, 2018LZXNYD-ZK31,
   2018-ZRZD-001, 2019ZZD006, 2017-ZRZD-017, 2017-ZRQN-081]
FX This work was supported by grants from National Key Research and
   Development Program of China (Grant No. 2018ZX09721004-006-004);
   National Natural Science Foundation of China (Grant Nos. 82074129,
   81774013 and 81804221); Science and Technology Planning Project of
   Sichuan Province, China (Grant Nos. 2019JDPT0010, 2018JY0237,
   2019LZXNYDJ11, 2019YJ0484 and 2019YJ0473); Educational Commission of
   Sichuan Province, China (Grant Nos.18TD0051 and 18ZA0525); joint project
   of Luzhou Municipal People's Government and Southwest Medical
   University, China (Grant No. 2020LZXNYDZ03, 2018LZXNYD-ZK31 and
   2018LZXNYD-ZK31), the Luzhou Science and Technology Project, China
   (Grant No. 2017-S-39(3/5)); the Administration of Traditional Chinese
   Medicine of Sichuan Province, China (grant Nos. 2018QN070, 2018JC013 and
   2018JC038); Southwest Medical University, China (Grant Nos.
   2018-ZRZD-001, 2019ZZD006, 2017-ZRZD-017 and 2017-ZRQN-081).
CR Aarts MJ, 2013, J CLIN ONCOL, V31, P4283, DOI 10.1200/JCO.2012.48.3644
   Abbas HA, 2011, CELL CYCLE, V10, P3257, DOI 10.4161/cc.10.19.17721
   Ai HX, 2018, INTERDISCIP SCI, V10, P320, DOI 10.1007/s12539-018-0289-0
   Akkina R, 2013, BLOOD, V122, P2144, DOI 10.1182/blood-2013-08-518274
   Andres E, 2009, INT J LAB HEMATOL, V31, P1, DOI 10.1111/j.1751-553X.2008.01115.x
   Apte RS, 2019, CELL, V176, P1248, DOI 10.1016/j.cell.2019.01.021
   Awad AB, 2001, NUTR CANCER, V40, P157, DOI 10.1207/S15327914NC402_12
   Awad AB, 2005, PROSTAG LEUKOTR ESS, V72, P219, DOI 10.1016/j.plefa.2004.11.005
   Barbieri SS, 2015, THROMB HAEMOSTASIS, V114, P1218, DOI 10.1160/TH14-10-0872
   Bargetzi M J, 2006, Ther Umsch, V63, P78, DOI 10.1024/0040-5930.63.1.78
   Barreto Jason N, 2014, J Pharm Pract, V27, P440, DOI 10.1177/0897190014546108
   Bhatt V, 2004, ANN CLIN LAB SCI, V34, P131
   Bin Sayeed MS, 2015, NUTR CANCER, V67, P1214, DOI 10.1080/01635581.2015.1087042
   Bogani G, 2017, EUR J OBSTET GYN R B, V208, P41, DOI 10.1016/j.ejogrb.2016.11.017
   Bottero V, 2006, CELL DEATH DIFFER, V13, P785, DOI 10.1038/sj.cdd.4401888
   Buitenhuis M, 2009, CELL CYCLE, V8, P560, DOI 10.4161/cc.8.4.7654
   Chabi S, 2019, CELL REP, V29, P2307, DOI 10.1016/j.celrep.2019.10.050
   Chen AY, 2013, FOOD CHEM, V138, P2099, DOI 10.1016/j.foodchem.2012.11.139
   CHENG DL, 1992, PHYTOCHEMISTRY, V31, P1317, DOI 10.1016/0031-9422(92)80499-5
   Chiang CL, 2011, STEM CELLS, V29, P1763, DOI 10.1002/stem.733
   Chow A, 2011, J MAMMARY GLAND BIOL, V16, P81, DOI 10.1007/s10911-011-9206-4
   Clara JA, 2016, CANCER BIOL MED, V13, P360, DOI 10.20892/j.issn.2095-3941.2016.0043
   CLAUSS M, 1990, J EXP MED, V172, P1535, DOI 10.1084/jem.172.6.1535
   Cosconati S, 2010, EXPERT OPIN DRUG DIS, V5, P597, DOI 10.1517/17460441.2010.484460
   Cui R, 2015, INT J CANCER, V136, P936, DOI 10.1002/ijc.29045
   Dabeek WM, 2019, NUTRIENTS, V11, DOI 10.3390/nu11102288
   Devi KP, 2015, PHARMACOL RES, V99, P1, DOI 10.1016/j.phrs.2015.05.002
   Disanti W, 2006, CLIN GASTROENTEROL H, V4, P1025, DOI 10.1016/j.cgh.2006.03.018
   Dong F, 2010, CIRC RES, V106, P601, DOI 10.1161/CIRCRESAHA.109.208967
   Du C, 2017, LEUKEMIA, V31, P945, DOI 10.1038/leu.2016.285
   Dygai AM, 2012, B EXP BIOL MED+, V152, P451, DOI 10.1007/s10517-012-1551-9
   Dzhagalov I, 2007, BLOOD, V109, P1620, DOI 10.1182/blood-2006-03-013771
   Fang T., 2020, BLOOD
   Feferman Y, 2017, ANN SURG ONCOL, V24, P3831, DOI 10.1245/s10434-017-6112-z
   Feng WW, 2018, SCI REP-UK, V8, DOI 10.1038/s41598-018-34509-1
   Gan DH, 2019, MED SCI MONITOR, V25, P5700, DOI 10.12659/MSM.915170
   Gasparini C, 2012, HUM IMMUNOL, V73, P342, DOI 10.1016/j.humimm.2012.01.018
   Gerber HP, 2002, NATURE, V417, P954, DOI 10.1038/nature00821
   Greenwald AC, 2019, J EXP MED, V216, P215, DOI 10.1084/jem.20180752
   Guo FK, 2013, HAEMATOLOGICA, V98, P1353, DOI 10.3324/haematol.2012.080424
   Haase M, 2016, GENE, V575, P171, DOI 10.1016/j.gene.2015.08.063
   Hammoud M, 2012, J CELL PHYSIOL, V227, P2750, DOI 10.1002/jcp.23019
   Hoggatt J, 2013, NATURE, V495, P365, DOI 10.1038/nature11929
   Hordijk PL, 2016, CELL MOL LIFE SCI, V73, P1591, DOI 10.1007/s00018-016-2136-y
   Hosgood HD, 2009, OCCUP ENVIRON MED, V66, P848, DOI 10.1136/oem.2008.044024
   Hsin KY, 2013, PLOS ONE, V8, DOI 10.1371/journal.pone.0083922
   Iancu-Rubin C, 2014, EXP HEMATOL, V42, P137, DOI 10.1016/j.exphem.2013.11.012
   Imamov O, 2005, BIOL REPROD, V73, P866, DOI 10.1095/biolreprod.105.043497
   Imanirad P, 2014, STEM CELL RES, V12, P24, DOI 10.1016/j.scr.2013.09.006
   Ismail H, 2012, ARTERIOSCL THROM VAS, V32, P1707, DOI 10.1161/ATVBAHA.112.251546
   Jafari M, 2019, J CELL PHYSIOL, V234, P2373, DOI 10.1002/jcp.27262
   Kamio T, 2016, PLOS ONE, V11, DOI 10.1371/journal.pone.0152263
   Kao AH, 2004, LUPUS, V13, P865, DOI 10.1191/0961203304lu2025oa
   Kovats S, 2015, CELL IMMUNOL, V294, P63, DOI 10.1016/j.cellimm.2015.01.018
   Krock BL, 2015, BLOOD, V125, P3263, DOI 10.1182/blood-2014-10-607267
   Laplante M, 2012, CELL, V149, P274, DOI 10.1016/j.cell.2012.03.017
   Lau K-H William, 2014, J Bone Metab, V21, P169, DOI 10.11005/jbm.2014.21.3.169
   Li Y, 2018, J TRADIT CHIN MED, V38, P661
   Liang J. Q., 2008, MED J W CHINA, V23, P858
   Lindner SE, 2014, ONCOGENE, V33, P5221, DOI 10.1038/onc.2013.469
   Liu CS, 2010, BMC GASTROENTEROL, V10, DOI 10.1186/1471-230X-10-51
   Liu X.Q., 1993, ZHONGCAOYAO, V24, P451
   Mahfoudhi E, 2016, ONCOTARGET, V7, P31980, DOI 10.18632/oncotarget.7881
   Majmundar AJ, 2010, MOL CELL, V40, P294, DOI 10.1016/j.molcel.2010.09.022
   Malik N, 2018, BIOCHEM SOC T, V46, P1313, DOI 10.1042/BST20180141
   Moldobaeva A, 2014, PLOS ONE, V9, DOI 10.1371/journal.pone.0106092
   Nakao T, 2008, CELL CYCLE, V7, P257, DOI 10.4161/cc.7.2.5148
   Onuoha C, 2016, PRIMARY CARE, V43, P559, DOI 10.1016/j.pop.2016.07.005
   Opferman JT, 2003, NATURE, V426, P671, DOI 10.1038/nature02067
   Opferman JT, 2005, SCIENCE, V307, P1101, DOI 10.1126/science.1106114
   Park JS, 2006, J AGR FOOD CHEM, V54, P2951, DOI 10.1021/jf052900a
   Poornima P, 2016, PHARMACOL RES, V111, P290, DOI 10.1016/j.phrs.2016.06.018
   Qi JQ, 2017, THROMB HAEMOSTASIS, V117, P1875, DOI 10.1160/TH17-03-0155
   Ray-Coquard I, 2012, LANCET ONCOL, V13, P1133, DOI 10.1016/S1470-2045(12)70474-6
   Ren J, 2019, EXP THER MED, V18, P2759, DOI 10.3892/etm.2019.7886
   Rocca B, 2002, P NATL ACAD SCI USA, V99, P7634, DOI 10.1073/pnas.112202999
   Rouault-Pierre K, 2013, CELL STEM CELL, V13, P549, DOI 10.1016/j.stem.2013.08.011
   Schwartzberg L.S., 2006, CLIN CORNERSTONE, V8, P5
   Semenza GL, 2012, CELL, V148, P399, DOI 10.1016/j.cell.2012.01.021
   Shah YM, 2014, GASTROENTEROLOGY, V146, P630, DOI 10.1053/j.gastro.2013.12.031
   Steimer DA, 2009, BLOOD, V113, P2805, DOI 10.1182/blood-2008-05-159145
   Su M, 2019, INT IMMUNOPHARMACOL, V66, P383, DOI 10.1016/j.intimp.2018.11.048
   [孙立立 Sun Lili], 2013, [中草药, Chinese Traditional and Herbal Drugs], V44, P646
   Takubo K, 2010, CELL STEM CELL, V7, P391, DOI 10.1016/j.stem.2010.06.020
   Tanaka N, 2004, ARTERIOSCL THROM VAS, V24, P607, DOI 10.1161/01.ATV.0000117181.68309.10
   Tang J, 2014, CURR PHARM DESIGN, V20, P23, DOI 10.2174/13816128113199990470
   Tang SM, 2020, BIOMED PHARMACOTHER, V121, DOI 10.1016/j.biopha.2019.109604
   Valerio M, 2011, INT IMMUNOPHARMACOL, V11, P1012, DOI 10.1016/j.intimp.2011.02.018
   Vanhaesebroeck B, 2010, NAT REV MOL CELL BIO, V11, P329, DOI 10.1038/nrm2882
   Walmsley SR, 2005, J EXP MED, V201, P105, DOI 10.1084/jem.20040624
   Wan YX, 2019, BMC COMPLEM ALTERN M, V19, DOI 10.1186/s12906-019-2580-y
   Wang SM, 2014, CANCER RES, V74, P5855, DOI 10.1158/0008-5472.CAN-14-0799
   Wang T, 2018, BIOMED ENVIRON SCI, V31, P855, DOI 10.3967/bes2018.114
   Wang XM, 2016, INT J HEMATOL, V103, P510, DOI 10.1007/s12185-016-1944-z
   Xu WZ, 2011, ASIAN PAC J CANCER P, V12, P2031
   Xu Y, 2016, J CLIN INVEST, V126, P2678, DOI 10.1172/JCI85834
   Yarden Y, 2001, NAT REV MOL CELL BIO, V2, P127, DOI 10.1038/35052073
   Ye P, 2018, BIOMED PHARMACOTHER, V100, P72, DOI 10.1016/j.biopha.2018.01.167
   Ye Y.M., 2018, CLIN MED ENG, V25, P649
   Yu GH, 2018, BMC COMPLEM ALTERN M, V18, DOI 10.1186/s12906-018-2356-9
   Yun S, 2011, IMMUNOL LETT, V137, P70, DOI 10.1016/j.imlet.2011.02.020
   Zaplatic E, 2019, LIFE SCI, V224, P109, DOI 10.1016/j.lfs.2019.03.055
   Zhang YJ, 2015, SCI REP-UK, V5, DOI 10.1038/srep17942
   Zhao GF, 2016, MOL MED REP, V14, P1132, DOI 10.3892/mmr.2016.5350
   Zhao X.J., 2019, CAPITAL FOOD MED, V26, P555
   Zhao ZF, 2017, AM J CHINESE MED, V45, P199, DOI 10.1142/S0192415X17500136
   Zheng P, 2013, J AUTOIMMUN, V41, P182, DOI 10.1016/j.jaut.2012.12.011
   Zhou W, 2016, SCI REP-UK, V6, DOI 10.1038/srep36985
   Zuehlke AD, 2015, GENE, V570, P8, DOI 10.1016/j.gene.2015.06.018
NR 109
TC 3
Z9 3
U1 5
U2 8
PU ELSEVIER FRANCE-EDITIONS SCIENTIFIQUES MEDICALES ELSEVIER
PI ISSY-LES-MOULINEAUX
PA 65 RUE CAMILLE DESMOULINS, CS50083, 92442 ISSY-LES-MOULINEAUX, FRANCE
SN 0753-3322
EI 1950-6007
J9 BIOMED PHARMACOTHER
JI Biomed. Pharmacother.
PD DEC
PY 2020
VL 132
AR 110934
DI 10.1016/j.biopha.2020.110934
PG 14
WC Medicine, Research & Experimental; Pharmacology & Pharmacy
SC Research & Experimental Medicine; Pharmacology & Pharmacy
GA OU6NL
UT WOS:000591643100009
PM 33254437
OA Other Gold
DA 2021-07-01
ER

PT J
AU Karthikkeyan, G
   Pervaje, R
   Subbannayya, Y
   Patil, AH
   Modi, PK
   Prasad, TSK
AF Karthikkeyan, Gayathree
   Pervaje, Ravishankar
   Subbannayya, Yashwanth
   Patil, Arun H.
   Modi, Prashant Kumar
   Prasad, Thottethodi Subrahmanya Keshava
TI Plant Omics: Metabolomics and Network Pharmacology of Liquorice, Indian
   Ayurvedic Medicine Yashtimadhu
SO OMICS-A JOURNAL OF INTEGRATIVE BIOLOGY
LA English
DT Article
DE liquorice; metabolomics; Ayurvedic medicine; Yashtimadhu;
   neuropharmacology; bioinformatics
ID ALTERNATIVE MEDICINE; PARKINSONS-DISEASE; IN-VITRO; APOPTOSIS; DATABASE;
   COMPLEMENTARY
AB Plant omics is an emerging field of systems science and offers the prospects of evidence-based evaluation of traditional herbal medicines in human diseases. To this end, the powdered root of Yashtimadhu (Glycyrrhiza glabra L.), commonly known as liquorice, is frequently used in Indian Ayurvedic medicine with an eye to neuroprotection but its target proteins, mechanisms of action, and metabolites remain to be determined. Using a metabolomics and network pharmacology approach, we identified 98,097 spectra from positive and negative polarities that matched to similar to 1600 known metabolites. These metabolites belong to terpenoids, alkaloids, and flavonoids, including both novel and previously reported active metabolites such as glycyrrhizin, glabridin, liquiritin, and other terpenoid saponins. Novel metabolites were also identified such as quercetin glucosides, coumarin derivatives, beta-carotene, and asiatic acid, which were previously not reported in relation to liquorice. Metabolite-protein interaction-based network pharmacology analyses enriched 107 human proteins, which included dopamine, serotonin, and acetylcholine neurotransmitter receptors among other regulatory proteins. Pathway analysis highlighted the regulation of signaling kinases, growth factor receptors, cell cycle, and inflammatory pathways. In vitro validation confirmed the regulation of cell cycle, MAPK1/3, PI3K/AKT pathways by liquorice. The present data-driven, metabolomics and network pharmacology study paves the way for further translational clinical research on neuropharmacology of liquorice and other traditional medicines.
C1 [Karthikkeyan, Gayathree; Subbannayya, Yashwanth; Patil, Arun H.; Modi, Prashant Kumar; Prasad, Thottethodi Subrahmanya Keshava] Yenepoya Deemed Univ, Yenepoya Res Ctr, Ctr Syst Biol & Mol Med, Mangalore 575018, India.
   [Pervaje, Ravishankar] Sushrutha Ayurveda Hosp, Puttur, India.
   [Subbannayya, Yashwanth] Norwegian Univ Sci & Technol, Ctr Mol Inflammat Res CEMIR, 3rd Floor,Olav Kyrres Gate 10,NTNU Campus Oya, N-7030 Trondheim, Norway.
RP Modi, PK; Prasad, TSK (corresponding author), Yenepoya Deemed Univ, Yenepoya Res Ctr, Ctr Syst Biol & Mol Med, Mangalore 575018, India.
EM prashantmodi@yenepoya.edu.in; keshav@yenepoya.edu.in
RI Modi, Prashant Kumar/AAC-5562-2019; Subbannayya, Yashwanth/A-7796-2012;
   Prasad, Keshava/F-7631-2010
OI Modi, Prashant Kumar/0000-0002-4817-3379; Subbannayya,
   Yashwanth/0000-0002-3885-3514; Prasad, Keshava/0000-0002-6206-2384;
   Karthikkeyan, Gayathree/0000-0002-5965-2957
CR Chambers MC, 2012, NAT BIOTECHNOL, V30, P918, DOI 10.1038/nbt.2377
   Chin PC, 2005, MOL BRAIN RES, V137, P193, DOI 10.1016/j.molbrainres.2005.03.004
   Djoumbou-Feunang Y, 2019, METABOLITES, V9, DOI 10.3390/metabo9040072
   Fabregat A, 2018, NUCLEIC ACIDS RES, V46, pD649, DOI [10.1093/nar/gkx1132, 10.1093/nar/gkz1031]
   Fahy E, 2007, NUCLEIC ACIDS RES, V35, pW606, DOI 10.1093/nar/gkm324
   Gilson MK, 2016, NUCLEIC ACIDS RES, V44, pD1045, DOI 10.1093/nar/gkv1072
   Goncalves AP, 2011, BBA-MOL CELL RES, V1813, P492, DOI 10.1016/j.bbamcr.2011.01.006
   Haug K, 2020, NUCLEIC ACIDS RES, V48, pD440, DOI 10.1093/nar/gkz1019
   Hosseinzadeh H, 2015, PHYTOTHER RES, V29, P1868, DOI 10.1002/ptr.5487
   Hwang CK, 2012, BIOSCI BIOTECH BIOCH, V76, P536, DOI 10.1271/bbb.110842
   Hwang IK, 2006, ACTA PHARMACOL SIN, V27, P959, DOI 10.1111/j.1745-7254.2006.00346.x
   Karthikkeyan G, 2020, ACS OMEGA, V5, P26611, DOI 10.1021/acsomega.0c03420
   Kim S, 2019, NUCLEIC ACIDS RES, V47, pD1102, DOI 10.1093/nar/gky1033
   Lau SKP, 2015, EMERG MICROBES INFEC, V4, DOI 10.1038/emi.2015.6
   Li C, 2019, J CHROMATOGR A, V1602, P378, DOI 10.1016/j.chroma.2019.04.023
   Liu Q, 2014, CELL DEATH DIS, V5, DOI 10.1038/cddis.2014.69
   Lopez-Ibanez J, 2016, NUCLEIC ACIDS RES, V44, pW201, DOI 10.1093/nar/gkw253
   Mi HY, 2017, NUCLEIC ACIDS RES, V45, pD183, DOI 10.1093/nar/gkw1138
   Modi PK, 2012, MOL BIOL CELL, V23, P3722, DOI 10.1091/mbc.E12-02-0125
   Montenegro-Burke J Rafael, 2020, Methods Mol Biol, V2104, P149, DOI 10.1007/978-1-0716-0239-3_9
   Mudunuri U, 2009, BIOINFORMATICS, V25, P555, DOI 10.1093/bioinformatics/btn654
   Pluskal T, 2010, BMC BIOINFORMATICS, V11, DOI 10.1186/1471-2105-11-395
   Sai Y, 2009, ENVIRON TOXICOL PHAR, V27, P366, DOI 10.1016/j.etap.2008.12.004
   Santoro M, 2016, NEUROBIOL DIS, V91, P59, DOI 10.1016/j.nbd.2016.02.018
   Seo HJ, 2014, BIOMOL THER, V22, P503, DOI 10.4062/biomolther.2014.115
   Shen BJ, 2013, BMC COMPLEM ALTERN M, V13, DOI 10.1186/1472-6882-13-373
   Song YL, 2012, J PHARMACEUT BIOMED, V70, P700, DOI 10.1016/j.jpba.2012.06.038
   Szklarczyk D, 2019, NUCLEIC ACIDS RES, V47, pD607, DOI 10.1093/nar/gky1131
   Ventola C Lee, 2010, P T, V35, P570
   Wiesener S, 2012, FORSCH KOMPLEMENTMED, V19, P29, DOI 10.1159/000343125
   Wishart DS, 2018, NUCLEIC ACIDS RES, V46, pD608, DOI 10.1093/nar/gkx1089
   Xia Jianguo, 2016, Curr Protoc Bioinformatics, V55, DOI 10.1002/cpbi.11
   Yu XQ, 2008, LIFE SCI, V82, P68, DOI 10.1016/j.lfs.2007.10.019
   Zhou SJ, 2013, PHYTOCHEM ANALYSIS, V24, P527, DOI 10.1002/pca.2427
NR 34
TC 2
Z9 2
U1 1
U2 2
PU MARY ANN LIEBERT, INC
PI NEW ROCHELLE
PA 140 HUGUENOT STREET, 3RD FL, NEW ROCHELLE, NY 10801 USA
SN 1536-2310
EI 1557-8100
J9 OMICS
JI OMICS
PD DEC 1
PY 2020
VL 24
IS 12
BP 743
EP 755
DI 10.1089/omi.2020.0156
PG 13
WC Biotechnology & Applied Microbiology; Genetics & Heredity
SC Biotechnology & Applied Microbiology; Genetics & Heredity
GA PA3II
UT WOS:000595530700009
PM 33275529
DA 2021-07-01
ER

PT J
AU Uddin, MN
   Samad, MA
   Abu Zubair, M
   Haque, MZ
   Mitra, K
   Khan, TA
   Hossain, MA
   Syed, A
   Afroze, A
AF Uddin, Md. Nazim
   Samad, Md. Abdus
   Abu Zubair, Md.
   Haque, Md. Zahurul
   Mitra, Kanika
   Khan, Tanzir Ahmed
   Hossain, Md. Amir
   Syed, Ashikujaman
   Afroze, Aklima
TI Potential bioactive phytochemicals, antioxidant properties and
   anticancer pathways of Nymphaea nouchali
SO ASIAN PACIFIC JOURNAL OF TROPICAL BIOMEDICINE
LA English
DT Article
ID NF-KAPPA-B; DIETARY PHYTOCHEMICALS; GALLIC ACID; CELLS; ACTIVATION;
   EXPRESSION; KINASE; POLYPHENOLS; STELLATA
AB Objective: To investigate bioactive phytochemicals and antioxidant activities of Nymphaea nouchali and to explore its anticancer pathways by a network pharmacology approach. Methods: Using a spectrophotometer and high-performance liquid chromatography-diode array detector (HPLC-DAD), we quantified bioactive phytochemicals in methanolic extract of Nymphaea nouchali tuber. The extracts were investigated for in vitro antioxidant properties. Targets of these bioactive phytochemicals were predicted and anticancer-associated pathways were analyzed by a network pharmacology approach. Moreover, we identified the predicted genes associated with cancer pathways and the hub genes in the protein-protein interaction network of predicted genes. Results: Quantitative results indicated the total phenolics, total flavonoids, and total proanthocyanidins in the methanolic extract of Nymphaea nouchali tuber. HPLC-DAD analysis showed rutin (39.44 mg), catechin (39.20 mg), myricetin (30.77 mg), ellagic acid (11.05 mg), gallic acid (3.67 mg), vanillic acid (0.75 mg), rosmarinic acid (4.81 mg), p-coumaric acid (3.35 mg), and quercetin (0.90 mg) in 1 g of dry extract. The extract showed the radical scavenging activities of 2, 2-diphenyl-1-picrylhydrazyl, 2,2'-azino- bis (3-ethylbenzothiazoline-6-sulfonic acid) and N,N-dimethyl-p phenylenediamine. By using network pharmacology, we predicted 130 target genes associated with cancer pathways. The top hub genes (IL6, AKT1, EGFR, JUN, PTGS2, MAPK3, CASP3, and CXCL8) were also identified, which were associated with cancer pathways and interacted with bioactive phytochemicals of the methanolic extract of Nymphaea nouchali tuber. Conclusions: Our study provides insights into the mechanism of anticancer activities of the methanolic extract of Nymphaea nouchali tuber.
C1 [Uddin, Md. Nazim; Haque, Md. Zahurul; Mitra, Kanika; Khan, Tanzir Ahmed] Bangladesh Council Sci & Ind Res, Inst Food Sci & Technol, Dhaka 1205, Bangladesh.
   [Uddin, Md. Nazim] China Pharmaceut Univ, Sch Basic Med & Clin Pharm, Nanjing 211198, Jiangsu, Peoples R China.
   [Samad, Md. Abdus; Abu Zubair, Md.] Mawlana Bhashani Sci & Technol Univ, Dept Food Technol & Nutr Sci, Tangail 1902, Bangladesh.
   [Hossain, Md. Amir] China Pharmaceut Univ, Ctr New Drug Safety Evaluat & Res, Nanjing 211198, Jiangsu, Peoples R China.
   [Syed, Ashikujaman] Lanzhou Univ, Sch Pharm, Lanzhou 730000, Peoples R China.
   [Afroze, Aklima] China Pharmaceut Univ, Sch Pharm, Nanjing 211198, Jiangsu, Peoples R China.
RP Uddin, MN (corresponding author), Bangladesh Council Sci & Ind Res, Inst Food Sci & Technol, Dhaka 1205, Bangladesh.; Uddin, MN (corresponding author), China Pharmaceut Univ, Sch Basic Med & Clin Pharm, Nanjing 211198, Jiangsu, Peoples R China.
EM nazimbio@yahoo.com
RI HOSSAIN, AMIR/ABF-2274-2020
OI HOSSAIN, AMIR/0000-0003-3236-6165
FU Bangladesh Council of Scientific and Industrial Research
FX This work was carried out under the research and development (R and D)
   project of the Bangladesh Council of Scientific and Industrial Research.
CR Ainsworth EA, 2007, NAT PROTOC, V2, P875, DOI 10.1038/nprot.2007.102
   Alam MB, 2017, INT J MOL SCI, V18, DOI [10.3390/ijms18102209, DOI 10.3390/IJMS18102209]
   Alam MB, 2018, SCI REP-UK, V8, DOI 10.1038/s41598-018-32303-7
   Anantharaju PG, 2016, NUTR J, V15, DOI 10.1186/s12937-016-0217-2
   Barabasi AL, 2011, NAT REV GENET, V12, P56, DOI 10.1038/nrg2918
   BENJAMINI Y, 1995, J R STAT SOC B, V57, P289, DOI 10.1111/j.2517-6161.1995.tb02031.x
   Bhandarkar MR, 2004, J ETHNOPHARMACOL, V91, P61, DOI 10.1016/j.jep.2003.11.020
   Budisan L, 2017, INT J MOL SCI, V18, DOI 10.3390/ijms18061178
   Cao HY, 2019, EUR REV MED PHARMACO, V23, P6478, DOI 10.26355/eurrev_201908_18531
   Chuanphongpanich S, 2006, CHIANG MAI J SCI, V33, P103
   Dandawate PR, 2016, SEMIN CANCER BIOL, V40-41, P192, DOI 10.1016/j.semcancer.2016.09.001
   Desai SJ, 2018, NUTR CANCER, V70, P350, DOI 10.1080/01635581.2018.1446091
   Dissanayake Ranga K., 2016, Mycology-An International Journal On Fungal Biology, V7, P1, DOI 10.1080/21501203.2015.1136708
   Ferruelo A, 2014, ACTAS UROL ESP, V38, P397, DOI 10.1016/j.acuro.2014.02.012
   Glorieux C, 2015, FREE RADICAL BIO MED, V87, P84, DOI 10.1016/j.freeradbiomed.2015.06.017
   Gontijo VS, 2017, MINI-REV MED CHEM, V17, P834, DOI 10.2174/1389557517666161104130026
   Hopkins AL, 2008, NAT CHEM BIOL, V4, P682, DOI 10.1038/nchembio.118
   Johnson D, 2018, FROM NETWORKS TO NETFLIX: A GUIDE TO CHANGING CHANNELS, P3
   Kabidul Azam Md Nur, 2016, Int Sch Res Notices, V2016, P7832120, DOI 10.1155/2016/7832120
   Kabir SR, 2011, BIOSCIENCE REP, V31, P465, DOI 10.1042/BSR20100126
   Kanehisa M, 2017, NUCLEIC ACIDS RES, V45, pD353, DOI 10.1093/nar/gkw1092
   Kapinova A, 2018, ENVIRON HEALTH PREV, V23, DOI 10.1186/s12199-018-0724-1
   Khalil MI, 2012, MOLECULES, V17, P11199, DOI 10.3390/molecules170911199
   Lan CY, 2019, J FOOD DRUG ANAL, V27, P887, DOI 10.1016/j.jfda.2019.07.001
   Lee J, 2014, PHARMACOL REV, V66, P815, DOI 10.1124/pr.113.007757
   Liao CL, 2012, FOOD CHEM TOXICOL, V50, P1734, DOI 10.1016/j.fct.2012.02.033
   Liu PD, 2014, NATURE, V508, P541, DOI 10.1038/nature13079
   Normanno N, 2006, GENE, V366, P2, DOI 10.1016/j.gene.2005.10.018
   Parimala M, 2015, J ADV PHARM TECHNOL, V6, P183, DOI 10.4103/2231-4040.165013
   Pisoschi AM, 2016, OXID MED CELL LONGEV, V2016, DOI 10.1155/2016/9130976
   Potapovich AI, 2011, TOXICOL APPL PHARM, V255, P138, DOI 10.1016/j.taap.2011.06.007
   Raja MKMM, 2010, J ADV PHARM TECHNOL, V1, P311, DOI 10.4103/0110-5558.72424
   Reddy TC, 2012, TOXICOL IN VITRO, V26, P396, DOI 10.1016/j.tiv.2011.12.018
   Rotondi M, 2018, FRONT ENDOCRINOL, V9, DOI 10.3389/fendo.2018.00314
   Shahidi F, 2018, INT J MOL SCI, V19, DOI 10.3390/ijms19061573
   Shankar E, 2016, SEMIN CANCER BIOL, V40-41, P82, DOI 10.1016/j.semcancer.2016.04.002
   Siddhanta A. K., 1997, Indian Journal of Experimental Biology, V35, P638
   Smeriglio A, 2017, BRIT J PHARMACOL, V174, P1244, DOI 10.1111/bph.13630
   Subramanian A, 2005, P NATL ACAD SCI USA, V102, P15545, DOI 10.1073/pnas.0506580102
   Szklarczyk D, 2019, NUCLEIC ACIDS RES, V47, pD607, DOI 10.1093/nar/gky1131
   Szklarczyk D, 2016, NUCLEIC ACIDS RES, V44, pD380, DOI 10.1093/nar/gkv1277
   Uddin MN, 2019, J PHARM BIOALLIED SC, V11, P16, DOI 10.4103/jpbs.JPBS_252_15
   Uddin MN, 2016, INT J FOOD PROP, V19, P2113, DOI 10.1080/10942912.2015.1110163
   Wong FH, 2009, INT J ONCOL, V34, P117, DOI 10.3892/ijo_00000135
   Xia JG, 2014, NUCLEIC ACIDS RES, V42, pW167, DOI 10.1093/nar/gku443
   Xia Y, 2013, J BIOL CHEM, V288, P19321, DOI 10.1074/jbc.M113.475442
   Zheng J, 2016, NUTRIENTS, V8, DOI 10.3390/nu8080495
   Zhong J, 2015, J AM HEART ASSOC, V4, DOI 10.1161/JAHA.114.001423
   Zhou M, 2018, INT J CANCER, V143, P921, DOI 10.1002/ijc.31374
NR 49
TC 0
Z9 0
U1 3
U2 6
PU WOLTERS KLUWER MEDKNOW PUBLICATIONS
PI MUMBAI
PA WOLTERS KLUWER INDIA PVT LTD , A-202, 2ND FLR, QUBE, C T S  NO 1498A-2
   VILLAGE MAROL, ANDHERI EAST, MUMBAI, 400059, INDIA
SN 2221-1691
EI 2588-9222
J9 ASIAN PAC J TROP BIO
JI Asian Pac. Trop. Biomed.
PD DEC
PY 2020
VL 10
IS 12
BP 555
EP +
DI 10.4103/2221-1691.297055
PG 15
WC Tropical Medicine
SC Tropical Medicine
GA OL4KN
UT WOS:000585311200005
OA DOAJ Gold
DA 2021-07-01
ER

PT J
AU Cheng, TF
   Zhao, J
   Wu, QL
   Zeng, HW
   Sun, YT
   Zhang, YH
   Mi, R
   Qi, XP
   Zou, JT
   Liu, AJ
   Jin, HZ
   Zhang, WD
AF Cheng, Tao-Fang
   Zhao, Jing
   Wu, Qiu-Lin
   Zeng, Hua-Wu
   Sun, Yu-Ting
   Zhang, Yu-Hao
   Mi, Rui
   Qi, Xiao-Po
   Zou, Jing-Tao
   Liu, Ai-Jun
   Jin, Hui-Zi
   Zhang, Wei-Dong
TI Compound Dan Zhi tablet attenuates experimental ischemic stroke via
   inhibiting platelet activation and thrombus formation
SO PHYTOMEDICINE
LA English
DT Article
DE Compound Dan Zhi tablet; Ischemic stroke; Network pharmacology; Platelet
   aggregation; Thrombus formation
ID CHINESE MEDICINAL FORMULA; CEREBRAL-ARTERY OCCLUSION; MECHANISMS;
   STRATEGY; PATHWAY; ASPIRIN; BUNGE
AB Background: Compound Dan Zhi tablet (DZT) is a commonly used traditional Chinese medicine formula. It has been used for the treatment of ischemic stroke for many years in clinical. However, its pharmacological mechanism is unclear.
   Purpose: The aim of the current study was to understand the protective effects and underlying mechanisms of DZT on ischemic stroke.
   Methods: Fifteen representative chemical markers in DZT were determined by ultra-performance liquid chromatography coupled with tandem quadrupole time-of-flight mass spectrometry (UPLC-QTOF-MS). The protective effect of DZT against ischemic stroke was studied in a rat model of middle cerebral artery occlusion (MCAO), and the mechanism was further explored through a combination of network pharmacology and experimental verification.
   Results: Quantitative analysis showed that the contents of phenolic acids, furan sulfonic acids, tanshinones, flavonoids, saponins and phthalides in DZT were calculated as 7.47, 0.788, 0.627, 0.531 and 0.256 mg/g, respectively. Phenolic acids were the most abundant constituents. Orally administered DZT (1.701 g kg(-1)) significantly alleviated the infarct size and neurological scores in MCAO rats. The network analysis predicted that 53 absorbed active compounds in DZT-treated plasma targeted 189 proteins and 47 pathways. Ten pathways were associated with anti-platelet activity. In further experiments, DZT (0.4 and 0.8 mg(-1)) markedly inhibited in vitro prostaglandin G/H synthase 1 (PTGS1) activity. DZT (0.4 and 0.8 mg(-1)) significantly inhibited in vitro platelet aggregation in response to ADP or AA. DZT (113 and 226 mg kg(-1), p.o.) also produced a marked inhibition of ADP- or AA-induced ex vivo platelet aggregation with a short duration of action. DZT decreased the level of thromboxane A(2) (TXA(2)) in MCAO rats. In the carrageenan-induced tail thrombosis model and ADP-induced acute pulmonary thromboembolism mice model, DZT (113 and 226 mg kg(-1), p.o.) prevented thrombus formation. Importantly, DZT (113 and 226 mg kg(-1), p.o.) exhibited a low bleeding liability.
   Conclusion: DZT protected against cerebral ischemic injury. The inhibition of TXA(2) level, platelet aggregation and thrombosis formation might involve in the protective mechanism.
C1 [Cheng, Tao-Fang; Jin, Hui-Zi; Zhang, Wei-Dong] Shanghai Jiao Tong Univ, Sch Pharm, Shanghai 200240, Peoples R China.
   [Zhao, Jing; Sun, Yu-Ting; Zhang, Yu-Hao; Zhang, Wei-Dong] Shanghai Univ Tradit Chinese Med, Inst Interdisciplinary Complex Res, Shanghai 201203, Peoples R China.
   [Zeng, Hua-Wu; Mi, Rui; Qi, Xiao-Po; Liu, Ai-Jun; Zhang, Wei-Dong] Second Mil Med Univ, Sch Pharm, Shanghai 200433, Peoples R China.
   [Wu, Qiu-Lin; Zhang, Wei-Dong] Fujian Univ Tradit Chinese Med, Sch Pharm, Fuzhou 350122, Peoples R China.
   [Zou, Jing-Tao] Tonghua Huaxia Pharmaceut Co Ltd, Tonghua 134100, Peoples R China.
RP Jin, HZ; Zhang, WD (corresponding author), Shanghai Jiao Tong Univ, Sch Pharm, Shanghai 200240, Peoples R China.; Zhang, WD (corresponding author), Shanghai Univ Tradit Chinese Med, Inst Interdisciplinary Complex Res, Shanghai 201203, Peoples R China.; Liu, AJ; Zhang, WD (corresponding author), Second Mil Med Univ, Sch Pharm, Shanghai 200433, Peoples R China.; Zhang, WD (corresponding author), Fujian Univ Tradit Chinese Med, Sch Pharm, Fuzhou 350122, Peoples R China.
EM mrliuaijun@163.com; kimhz@sjtu.edu.cn; wdzhangy@hotmail.com
FU Professor of Chang Jiang Scholars Program, NSFC [81520108030, 21472238];
   Shanghai Engineering Research Center for the Preparation of Bioactive
   Natural Products [16DZ2280200]; Scientific Foundation of Shanghai China
   [13401900103, 13401900101]; National Key Research and Development
   Program of China [2017YFC1700200]
FX The work was supported by Professor of Chang Jiang Scholars Program,
   NSFC (81520108030, 21472238), Shanghai Engineering Research Center for
   the Preparation of Bioactive Natural Products (16DZ2280200), the
   Scientific Foundation of Shanghai China (13401900103, 13401900101), the
   National Key Research and Development Program of China (2017YFC1700200).
CR Adili R, 2017, ARTERIOSCL THROM VAS, V37, P1828, DOI 10.1161/ATVBAHA.117.309868
   Armstrong PCJ, 2009, THROMB HAEMOSTASIS, V102, P772, DOI 10.1160/TH09-04-0215
   BEDERSON JB, 1986, STROKE, V17, P472, DOI 10.1161/01.STR.17.3.472
   BEDNAR B, 1995, THROMB RES, V77, P453, DOI 10.1016/0049-3848(95)93881-Y
   BEKEMEIER H, 1985, AGENTS ACTIONS, V16, P446, DOI 10.1007/BF01982887
   Cheng TF, 2019, RSC ADV, V9, P8714, DOI 10.1039/c8ra10100k
   Ding B., 2015, EVID-BASED COMPL ALT, V2015, P1
   Donnan GA, 2008, LANCET, V371, P1612, DOI 10.1016/S0140-6736(08)60694-7
   El-Koussy M, 2014, EUR NEUROL, V72, P309, DOI 10.1159/000362719
   Fan HY, 2010, THROMB RES, V126, pE17, DOI 10.1016/j.thromres.2010.04.006
   Fei YX, 2017, J ETHNOPHARMACOL, V207, P57, DOI 10.1016/j.jep.2017.06.023
   Floyd CN, 2014, PHARMACOL THERAPEUT, V141, P69, DOI 10.1016/j.pharmthera.2013.08.005
   Gfeller D, 2014, NUCLEIC ACIDS RES, V42, pW32, DOI 10.1093/nar/gku293
   HAMBERG M, 1975, P NATL ACAD SCI USA, V72, P2994, DOI 10.1073/pnas.72.8.2994
   He WQ, 2015, J CHROMATOGR SCI, V53, P1265, DOI 10.1093/chromsci/bmu224
   Huang DW, 2009, NAT PROTOC, V4, P44, DOI 10.1038/nprot.2008.211
   Johnson W, 2016, B WORLD HEALTH ORGAN, V94, P634, DOI 10.2471/BLT.16.181636
   Kanehisa M, 2000, NUCLEIC ACIDS RES, V28, P27, DOI 10.1093/nar/28.1.27
   Keiser MJ, 2007, NAT BIOTECHNOL, V25, P197, DOI 10.1038/nbt1284
   Kim ES, 2016, J AGR FOOD CHEM, V64, P4765, DOI 10.1021/acs.jafc.6b00911
   Kuhn M, 2008, NUCLEIC ACIDS RES, V36, pD684, DOI 10.1093/nar/gkm795
   Lambertsen KL, 2019, ACTA NEUROPATHOL, V137, P693, DOI 10.1007/s00401-018-1930-z
   Li Q, 2018, J CARDIOVASC PHARM, V72, P49, DOI 10.1097/FJC.0000000000000592
   Li X, 2014, PLOS ONE, V9, DOI [10.1371/journal.pone.0095004, 10.1371/journal.pone.0098139]
   Li X, 2018, FRONT PHARMACOL, V9, DOI 10.3389/fphar.2018.01169
   Liao J, 2018, J ETHNOPHARMACOL, V227, P155, DOI 10.1016/j.jep.2018.08.029
   Liu RH, 2015, SCIENCE, V347, pS40
   LONGA EZ, 1989, STROKE, V20, P84, DOI 10.1161/01.STR.20.1.84
   Maione F, 2014, J ETHNOPHARMACOL, V155, P1236, DOI 10.1016/j.jep.2014.07.010
   Mi N, 2019, J PHARMACEUT BIOMED, V164, P70, DOI 10.1016/j.jpba.2018.10.024
   Nakahata N, 2008, PHARMACOL THERAPEUT, V118, P18, DOI 10.1016/j.pharmthera.2008.01.001
   Raza SS, 2013, NEUROSCIENCE, V230, P157, DOI 10.1016/j.neuroscience.2012.10.041
   Rordorf G, 1998, STROKE, V29, P939, DOI 10.1161/01.STR.29.5.939
   Ru JL, 2014, J CHEMINFORMATICS, V6, DOI 10.1186/1758-2946-6-13
   Wang L, 2008, P NATL ACAD SCI USA, V105, P4826, DOI 10.1073/pnas.0712365105
   Wang WT, 2019, CHIN HERB MED, V11, P45, DOI 10.1016/j.chmed.2018.12.002
   Yan YY, 2018, BIOMED PHARMACOTHER, V106, P805, DOI 10.1016/j.biopha.2018.07.023
   Yang LJ, 2015, THROMB RES, V136, P1310, DOI 10.1016/j.thromres.2015.10.039
   Yao Y, 2008, AM J CHINESE MED, V36, P313, DOI 10.1142/S0192415X08005795
   Yao ZJ, 2016, J COMPUT AID MOL DES, V30, P413, DOI 10.1007/s10822-016-9915-2
   Ye H, 2011, NUCLEIC ACIDS RES, V39, pD1055, DOI 10.1093/nar/gkq1165
   Ye JQ, 2015, PLATELETS, V26, P736, DOI 10.3109/09537104.2014.989826
   Zhang WW, 2018, CHIN J NAT MEDICINES, V16, P194, DOI 10.1016/S1875-5364(18)30047-5
   Zhao J, 2019, QUANT BIOL, V7, P17, DOI 10.1007/s40484-019-0167-8
   Zhou JJ, 2018, BIOMED PHARMACOTHER, V97, P1622, DOI 10.1016/j.biopha.2017.11.135
NR 45
TC 2
Z9 2
U1 12
U2 32
PU ELSEVIER GMBH
PI MUNICH
PA HACKERBRUCKE 6, 80335 MUNICH, GERMANY
SN 0944-7113
EI 1618-095X
J9 PHYTOMEDICINE
JI Phytomedicine
PD DEC
PY 2020
VL 79
AR 153330
DI 10.1016/j.phymed.2020.153330
PG 10
WC Plant Sciences; Chemistry, Medicinal; Integrative & Complementary
   Medicine; Pharmacology & Pharmacy
SC Plant Sciences; Pharmacology & Pharmacy; Integrative & Complementary
   Medicine
GA OG0BW
UT WOS:000581562000011
PM 32932202
DA 2021-07-01
ER

PT J
AU Zheng, SC
   Baak, JP
   Li, S
   Xiao, WK
   Ren, H
   Yang, H
   Gan, YX
   Wen, CB
AF Zheng, Shichao
   Baak, Jan P.
   Li, Shuang
   Xiao, Wenke
   Ren, Hong
   Yang, Huan
   Gan, Yanxiong
   Wen, Chuanbiao
TI Network pharmacology analysis of the therapeutic mechanisms of the
   traditional Chinese herbal formula Lian Hua Qing Wen in Corona virus
   disease 2019 (COVID-19), gives fundamental support to the clinical use
   of LHQW
SO PHYTOMEDICINE
LA English
DT Article
DE Traditional Chinese Medicine; Lian Hua Qing Wen (LHQW); COVID-19;
   Network pharmacology
ID SARS CORONAVIRUS; ACTIVE INGREDIENTS; CYTOKINE STORM; RECEPTOR;
   ACTIVATION; PHAGOCYTOSIS; CANCER; ACE2; PHOSPHORYLATION; INFLAMMATION
AB Background: The traditional Chinese Medicine (TCM) herbal formula Lian Hua Qing Wen (LHQW) improves the results of COVID-19 treatment. Three very recent studies analyzed with network pharmacology some working mechanisms of LHQW. However, we used more techniques and also included Angiotensin converting enzyme 2 (ACE2) (a SARS-CoV receptor, possibly the viral entry point in alveolar lung cells) and the immune system, as cytokine storm is essential in the late phase.
   Purpose: Extensive detailed Network Pharmacology analysis of the LHQW- treatment mechanism in COVID-19.
   Methods: TCM-herb-meridian and protein interaction network (PIN) of LHQW, based on LHQW herbs meridian information and the protein-protein interaction (PPI) information of the LHQW-component targets. Hub and topological property analyses to obtain crucial targets and construct the crucial LHQW-PIN. Functional modules determination using MCODE, GO and KEGG pathway analysis of biological processes and pathway enrichment. Intersection calculations between the LHQW-proteins and ACE2 co-expression-proteins.
   Results: LHQW herbs have relationships to Stomach-, Heart-, Liver- and Spleen-systems, but most (10 of the 13 herbs) to the Lung system, indicating specific effects in lung diseases. The crucial LHQW PIN has the scale-free property, contains 2,480 targets, 160,266 PPIs and thirty functional modules. Six modules are enriched in leukocyte-mediated immunity, the interferon-gamma-mediated signaling pathway, immune response regulating signaling pathway, interleukin 23 mediated signaling pathway and Fc gamma receptor-mediated phagocytosis (GO analysis). These 6 are also enriched in cancer, immune system-, and viral infection diseases (KEGG). LHQW shared 189 proteins with ACE2 co-expression proteins.
   Conclusions: Detailed network analysis shows, that LHQW herbal TCM treatment modulates the inflammatory process, exerts antiviral effects and repairs lung injury. Moreover, it also relieves the "cytokine storm" and improves ACE2-expression-disorder-caused symptoms. These innovative findings give a rational pharmacological basis and support for treating COVID-19 and possibly other diseases with LHQW.
C1 [Zheng, Shichao; Li, Shuang; Xiao, Wenke; Ren, Hong; Yang, Huan; Gan, Yanxiong; Wen, Chuanbiao] Chengdu Univ Tradit Chinese Med, Liutai Ave 1166, Chengdu 61711137, Peoples R China.
   [Baak, Jan P.] Stavanger Univ Hosp, N-4068 Stavanger, Norway.
   [Baak, Jan P.] Dr Med Jan Baak AS, N-4056 Tananger, Norway.
   [Gan, Yanxiong] China Pharmaceut Univ, Tongjiaxiang 24, Nanjing 210009, Peoples R China.
RP Wen, CB (corresponding author), Chengdu Univ Tradit Chinese Med, Liutai Ave 1166, Chengdu 61711137, Peoples R China.; Baak, JP (corresponding author), Dr Med Jan Baak AS, N-4056 Tananger, Norway.; Gan, YX (corresponding author), China Pharmaceut Univ, Tongjiaxiang 24, Nanjing 210009, Peoples R China.; Baak, JP (corresponding author), Stavanger Univ Hosp, Dept Pathol, N-4068 Stavanger, Norway.
EM info@drjanbaak.com; ganyanxiong@139.com; wcb@cdutcm.edu.cn
FU National Natural Science Foundation of ChinaNational Natural Science
   Foundation of China (NSFC) [81703825]; Natural Science Foundation
   Project of the Education Department of Sichuan Province [18ZB01869]
FX This work was supported by the National Natural Science Foundation of
   China (81703825), the Natural Science Foundation Project of the
   Education Department of Sichuan Province (18ZB01869) and a grant from
   Dr. Med. Jan Baak Health Care Inc, Tananger, Norway.
CR Ashburner M, 2000, NAT GENET, V25, P25, DOI 10.1038/75556
   Assenov Y, 2008, BIOINFORMATICS, V24, P282, DOI 10.1093/bioinformatics/btm554
   Atkin-Smith GK, 2018, CELL DEATH DIS, V9, DOI 10.1038/s41419-018-1035-6
   Bader GD, 2003, BMC BIOINFORMATICS, V4, DOI 10.1186/1471-2105-4-2
   Barabasi AL, 1999, SCIENCE, V286, P509, DOI 10.1126/science.286.5439.509
   Blazek K, 2015, J EXP MED, V212, P845, DOI 10.1084/jem.20140995
   Campbell CM, 2020, CIRCULATION, V141, P1739, DOI 10.1161/CIRCULATIONAHA.120.047419
   Chan JFW, 2020, EMERG MICROBES INFEC, V9, P221, DOI 10.1080/22221751.2020.1719902
   Chen G, 2020, J CLIN INVEST, V130, P2620, DOI 10.1172/JCI137244
   Cheng D.Z. W. J., 2020, J TIANJIN U TRADIT C, V37, P509, DOI DOI 10.11656/j.issn.1672-1519.2020.05.06
   Cheng H, 2020, J MED VIROL, V92, P726, DOI [10.1002/jmv.25785, 10.2112/JCR-SI112-001.1]
   Cheon SY, 2020, J NAT PROD, V83, P1183, DOI 10.1021/acs.jnatprod.9b01210
   Chimini G, 2000, NAT CELL BIOL, V2, pE191, DOI 10.1038/35036454
   Cho WCS, 2011, EXPERT OPIN THER TAR, V15, P1127, DOI 10.1517/14728222.2011.599801
   Choy EH, 2019, RHEUMATOLOGY, V58, P953, DOI 10.1093/rheumatology/key339
   Davidson S, 2016, EMBO MOL MED, V8, P1099, DOI 10.15252/emmm.201606413
   Dittmar T, 2002, FASEB J, V16, P1823, DOI 10.1096/fj.02-0096fje
   Donoghue M, 2000, CIRC RES, V87, pE1, DOI 10.1161/01.res.87.5.e1
   Epidemiology Working Group for NCIP Epidemic Response Chinese Center for Disease Control and Prevention, 2020, Zhonghua Liu Xing Bing Xue Za Zhi, V41, P145, DOI 10.3760/cma.j.issn.0254-6450.2020.02.003
   Fang L, 2020, LANCET RESP MED, V8, pE21, DOI 10.1016/S2213-2600(20)30116-8
   Fiebich BL, 2012, IMMUNOPHARM IMMUNOT, V34, P98, DOI 10.3109/08923973.2011.582118
   Filippou Panagiota S, 2020, Oncotarget, V11, P213, DOI 10.18632/oncotarget.27442
   Gao SM, 2020, TIANJIN J TRADIT CHI, V37, P121
   Gao Y, 2020, J MED VIROL, V92, P791, DOI 10.1002/jmv.25770
   Gupta P, 2010, BIOCHIMIE, V92, P1213, DOI 10.1016/j.biochi.2010.06.005
   Hall AB, 2006, IMMUNITY, V24, P305, DOI 10.1016/j.immuni.2006.02.005
   Hamming I, 2004, J PATHOL, V203, P631, DOI 10.1002/path.1570
   Hopkins AL, 2008, NAT CHEM BIOL, V4, P682, DOI 10.1038/nchembio.118
   Hu K, 2021, PHYTOMEDICINE, V85, DOI 10.1016/j.phymed.2020.153242
   Huang CL, 2020, LANCET, V395, P497, DOI 10.1016/S0140-6736(20)30183-5
   Jo E, 2015, NEOPLASIA, V17, P525, DOI 10.1016/j.neo.2015.06.004
   Kairupan TS, 2017, J EPIDEMIOL, V27, P420, DOI 10.1016/j.je.2016.08.017
   Kanehisa M, 2017, NUCLEIC ACIDS RES, V45, pD353, DOI 10.1093/nar/gkw1092
   Kuba K, 2005, NAT MED, V11, P875, DOI 10.1038/nm1267
   Kusner DJ, 1999, J IMMUNOL, V162, P2266
   Li F, 2005, SCIENCE, V309, P1864, DOI 10.1126/science.1116480
   Li G, 2020, J MED VIROL, V92, P424, DOI 10.1002/jmv.25685
   Li S, 2007, IET SYST BIOL, V1, P51, DOI 10.1049/iet-syb:20060032
   Li S, 2014, EVID-BASED COMPL ALT, V2014, DOI 10.1155/2014/138460
   Lim J, 2020, J KOREAN MED SCI, V35, DOI 10.3346/jkms.2020.35.e79
   Lin L, 2020, EMERG MICROBES INFEC, V9, P727, DOI 10.1080/22221751.2020.1746199
   Majeed M, 2001, J LEUKOCYTE BIOL, V70, P801
   Manke Thomas, 2005, Genome Inform, V16, P159
   Mehta P, 2020, LANCET, V395, P1033, DOI 10.1016/S0140-6736(20)30628-0
   Mukhametshina RT, 2013, J PROTEOME RES, V12, P5598, DOI 10.1021/pr400573k
   Neurath MF, 2020, GUT, V69, P1335, DOI 10.1136/gutjnl-2020-321269
   News U., 2020, NEWS U
   NHCPRC, 2020, NAT HLTH COMM PEAPL
   Ohayon D, 2019, J EXP MED, V216, P2669, DOI 10.1084/jem.20180371
   Pedersen SF, 2020, J CLIN INVEST, V130, P2202, DOI 10.1172/JCI137647
   Qin C, 2020, CLIN INFECT DIS, V71, P762, DOI 10.1093/cid/ciaa248
   Ren QC, 2019, PHYTOTHER RES, V33, P2102, DOI 10.1002/ptr.6404
   Rico-Mesa JS, 2020, CURR CARDIOL REP, V22, DOI 10.1007/s11886-020-01291-4
   Ru JL, 2014, J CHEMINFORMATICS, V6, DOI 10.1186/1758-2946-6-13
   Shakoory B, 2016, CRIT CARE MED, V44, P275, DOI 10.1097/CCM.0000000000001402
   Szklarczyk D, 2019, NUCLEIC ACIDS RES, V47, pD607, DOI 10.1093/nar/gky1131
   Tao WY, 2013, J ETHNOPHARMACOL, V145, P1, DOI 10.1016/j.jep.2012.09.051
   Valente TW, 2010, SOC NETWORKS, V32, P212, DOI 10.1016/j.socnet.2010.03.003
   Wan YS, 2020, J VIROL, V94, DOI 10.1128/JVI.02015-19
   Wang DW, 2020, JAMA-J AM MED ASSOC, V323, P1061, DOI 10.1001/jama.2020.1585
   Wang J, 2020, ACE2 EXPRESSION COLO
   Wang ML, 2020, CELL RES, V30, P269, DOI 10.1038/s41422-020-0282-0
   Wang SB, 2015, FREE RADICAL BIO MED, V83, P41, DOI 10.1016/j.freeradbiomed.2015.01.018
   Wang YX, 2020, J MED VIROL, V92, P568, DOI 10.1002/jmv.25748
   Wermuth CG, 2004, DRUG DISCOV TODAY, V9, P826, DOI 10.1016/S1359-6446(04)03213-1
   Wright B, 2015, J NUTR BIOCHEM, V26, P1156, DOI 10.1016/j.jnutbio.2015.05.004
   Xu HY, 2019, NUCLEIC ACIDS RES, V47, pD976, DOI 10.1093/nar/gky987
   Yang EJ, 2012, FOOD CHEM TOXICOL, V50, P1288, DOI 10.1016/j.fct.2012.02.026
   Yang JT, 2018, N-S ARCH PHARMACOL, V391, P719, DOI 10.1007/s00210-018-1496-2
   Yang WS, 2017, J ETHNOPHARMACOL, V201, P82, DOI 10.1016/j.jep.2017.03.001
   Yao K, 2020, CHIN J EXP TRADIT ME, V2020, P1, DOI DOI 10.1016/J.BIOPHA.2020.110641
   Ye Q, 2020, J INFECTION, V80, P607, DOI 10.1016/j.jinf.2020.03.037
   Zhang RZ, 2019, FRONT PHARMACOL, V10, DOI 10.3389/fphar.2019.00123
   Zhang YQ, 2013, PLOS ONE, V8, DOI 10.1371/journal.pone.0085170
   Zhao FL, 2015, J ETHNOPHARMACOL, V168, P1, DOI 10.1016/j.jep.2015.03.035
   [赵静 Zhao Jing], 2020, [中草药, Chinese Traditional and Herbal Drugs], V51, P829
NR 76
TC 7
Z9 7
U1 11
U2 33
PU ELSEVIER GMBH
PI MUNICH
PA HACKERBRUCKE 6, 80335 MUNICH, GERMANY
SN 0944-7113
EI 1618-095X
J9 PHYTOMEDICINE
JI Phytomedicine
PD DEC
PY 2020
VL 79
AR 153336
DI 10.1016/j.phymed.2020.153336
PG 12
WC Plant Sciences; Chemistry, Medicinal; Integrative & Complementary
   Medicine; Pharmacology & Pharmacy
SC Plant Sciences; Pharmacology & Pharmacy; Integrative & Complementary
   Medicine
GA OG0BW
UT WOS:000581562000015
PM 32949888
OA Green Published, Other Gold
DA 2021-07-01
ER

PT J
AU Qi, L
   Zhang, Y
   Song, FY
   Ding, YQ
AF Qi, Lu
   Zhang, Ying
   Song, Fuyao
   Ding, Yanqing
TI Chinese herbal medicine promote tissue differentiation in colorectal
   cancer by activating HSD11B2
SO ARCHIVES OF BIOCHEMISTRY AND BIOPHYSICS
LA English
DT Article
DE Chinese herbal medicine; Traditional Chinese medicine; HSD11B2;
   Colorectal cancer; Tissue specificity; Network pharmacology
ID EXERTS ANTICANCER ACTIVITY; DEPENDENT APOPTOSIS; SURVIVAL ANALYSIS;
   INSULIN THERAPY; IN-VITRO; SUPPRESSION; CYTOSCAPE; SOFTWARE; EXTRACT;
   PATHWAY
AB Background: Colorectal cancer is a common malignant tumor of the digestive tract. In recent years, the incidence rate has increased year by year and is showing a younger trend. The application of Chinese herbal medicine (CHM) is one of the important methods for the treatment of colorectal cancer. CHM refers to the main therapeutic drugs based on traditional Chinese medicine (TCM), which is still valued. Many effective anticancer smallmolecule compounds are derived from CHMs, and their effective anticancer ingredients and targets must be clarified and to further understand the molecular mechanisms by which CHM affects cancer.
   Methods: We analyzed the ingredients in CHM that were found to be effective against colorectal cancer and constructed an interaction network among these ingredients and the target protein. By analyzing the number of connections in the network and their type of interaction, we identified the key target protein Corticosteroid 11beta-dehydrogenase isozyme 2, the enzyme encoded by HSD11B2. Analyses of HSD11B2 expression, survival curve, and co-expressed genes helped clarify the correlation between HSD11B2 and colorectal cancer as well as its underlying molecular mechanism.
   Results: We determined that the anticancer ingredients contained in Sanguisorba officinalis, Patrinia scabiosaefolia, and Smilax china had more connections to the target proteins found in colorectal cancer. In the interaction network, eight small-molecule compounds had an activating effect on HSD11B2. The expression of the HSD11B2 was markedly decreased in colorectal cancer tissues and was positively correlated with the overall survival time of patients. In addition, co-expression analyses showed a close relationship between HSD11B2 and tissue-specific genes in colorectal tissues. The expression levels of HSD11B2 in well-, moderately, and poorly differentiated tissues progressively decreased.
   Conclusion: The HSD11B2 protein was a key CHM target for treating colorectal cancer. The key role of CHM may lie in activating HSD11B2 and further promoting tissue differentiation in colorectal cancer.
C1 [Qi, Lu; Song, Fuyao; Ding, Yanqing] Southern Med Univ, Nanfang Hosp, Dept Pathol, Guangzhou 510515, Peoples R China.
   [Qi, Lu; Song, Fuyao; Ding, Yanqing] Southern Med Univ, Sch Basic Med Sci, Dept Pathol, Guangzhou 510515, Peoples R China.
   [Qi, Lu; Song, Fuyao; Ding, Yanqing] Guangdong Prov Key Lab Mol Oncol Pathol, Guangzhou 510515, Peoples R China.
   [Zhang, Ying] Southern Med Univ, Sch Publ Hlth, Dept Radiat Med, Guangzhou 510515, Peoples R China.
   [Zhang, Ying] Guangdong Prov Key Lab Trop Dis Res, Guangzhou 510515, Peoples R China.
RP Qi, L; Ding, YQ (corresponding author), Southern Med Univ, Nanfang Hosp, Dept Pathol, Guangzhou 510515, Peoples R China.
EM kuuga888@qq.com; dyq@fimmu.com
FU National Key Basic Research Program of China (973 program)National Basic
   Research Program of China [2015CB554002]; National Natural Science
   Foundation of ChinaNational Natural Science Foundation of China (NSFC)
   [81972754, 81773101]; Scientific Research Starting Foundation of
   Southern Medical University [PY2018N003]
FX This work was supported by the National Key Basic Research Program of
[truncated: 3,690,416 more chars]
